# Supplementary material for: Molecular distinctions of bronchoalveolar and alveolar organoids under differentiation conditions
Source: Physiol Rep. 2024 Jun 2;12(11):e16057. doi: 10.14814/phy2.16057 (PMC11144550; doi:10.14814/phy2.16057)
Supplement: Supplementary file 3 — Table S1. [file PHY2-12-e16057-s001.zip]

Archive with 9 entries (9 files):
- PHYSREP-2024-03-139-file003.docx
- PHYSREP-2024-03-139-file004.xlsx
- PHYSREP-2024-03-139-file005.xlsx
- PHYSREP-2024-03-139-file006.xlsx
- PHYSREP-2024-03-139-file007.xlsx
- PHYSREP-2024-03-139-file008.xlsx
- PHYSREP-2024-03-139-file009.xlsx
- supplemental table 4 qPCR analysis results.xlsx
- supplemental table 5 AI image analysis results.xlsx
