# Supplementary material for: Molecular distinctions of bronchoalveolar and alveolar organoids under differentiation conditions
Source: Physiol Rep. 2024 Jun 2;12(11):e16057. doi: 10.14814/phy2.16057 (PMC11144550; doi:10.14814/phy2.16057)
Supplement: Supplementary file 3 — Table S1. [file PHY2-12-e16057-s001.zip › PHYSREP-2024-03-139-file004.xlsx]

## Sheet: 0-1
	Well	Fluor	Target	Content	Sample	Biological Set Name	Cq	Cq Mean	Cq Std. Dev	Starting Quantity (SQ)	Log Starting Quantity	SQ Mean	SQ Std. Dev	Set Point	Well Note
	A01	SYBR		Unkn	EMP3-actin		20.75	20.75	0				0	60
	A02	SYBR		Unkn	EMP3-actin		20.84	20.84	0				0	60
	A03	SYBR		Unkn	EMP3-actin		20.9	20.9	0				0	60
	A04	SYBR		Unkn	DMP3-actin		20.88	20.88	0				0	60
	A05	SYBR		Unkn	DMP3-actin		19.93	19.93	0				0	60
	A06	SYBR		Unkn	DMP3-actin		21.5	21.5	0				0	60
	A07	SYBR		Unkn	EMP3-HOPX		25.6594	25.6594	0				0	60
	A08	SYBR		Unkn	EMP3-HOPX		24.8663	24.8663	0				0	60
	A09	SYBR		Unkn	EMP3-HOPX		25.0196	25.0196	0				0	60
	A10	SYBR		Unkn	DMP3-HOPX		25.249	25.249	0				0	60
	A11	SYBR		Unkn	DMP3-HOPX		25.1274	25.1274	0				0	60
	A12	SYBR		Unkn	DMP3-HOPX		25.0058	25.0058	0				0	60
	B01	SYBR		Unkn	EMP3-PDPN		32.1155	32.1155	0				0	60
	B02	SYBR		Unkn	EMP3-PDPN		33.3849	33.3849	0				0	60
	B03	SYBR		Unkn	EMP3-PDPN		32.6606	32.6606	0				0	60
	B04	SYBR		Unkn	DMP3-PDPN		32.9033	32.9033	0				0	60
	B05	SYBR		Unkn	DMP3-PDPN		32.1966	32.1966	0				0	60
	B06	SYBR		Unkn	DMP3-PDPN		32.4859	32.4859	0				0	60
	B07	SYBR		Unkn	EMP3-NKX2.1		39.0297	39.0297	0				0	60
	B08	SYBR		Unkn	EMP3-NKX2.1		38.1624	38.1624	0				0	60
	B09	SYBR		Unkn	EMP3-NKX2.1		38.2779	38.2779	0				0	60
	B10	SYBR		Unkn	DMP3-NKX2.1		36.513	36.513	0				0	60
	B11	SYBR		Unkn	DMP3-NKX2.1		35.5519	35.5519	0				0	60
	B12	SYBR		Unkn	DMP3-NKX2.1		36.2109	36.2109	0				0	60
	C01	SYBR		Unkn	EMP3-AQP5		20.3518	20.3518	0				0	60
	C02	SYBR		Unkn	EMP3-AQP5		20.3344	20.3344	0				0	60
	C03	SYBR		Unkn	EMP3-AQP5		20.3787	20.3787	0				0	60
	C04	SYBR		Unkn	DMP3-AQP5		18.7692	18.7692	0				0	60
	C05	SYBR		Unkn	DMP3-AQP5		18.5123	18.5123	0				0	60
	C06	SYBR		Unkn	DMP3-AQP5		18.5163	18.5163	0				0	60
	C07	SYBR		Unkn	EMP3-SPC		18.8424	18.8424	0				0	60
	C08	SYBR		Unkn	EMP3-SPC		19.0183	19.0183	0				0	60
	C09	SYBR		Unkn	EMP3-SPC		19.1285	19.1285	0				0	60
	C10	SYBR		Unkn	DMP3-SPC		25.2258	25.2258	0				0	60
	C11	SYBR		Unkn	DMP3-SPC		25.0234	25.0234	0				0	60
	C12	SYBR		Unkn	DMP3-SPC		30.6182	30.6182	0				0	60
	D01	SYBR		Unkn				0	0			0	0	60
	D02	SYBR		Unkn				0	0			0	0	60
	D03	SYBR		Unkn				0	0			0	0	60
	D04	SYBR		Unkn				0	0			0	0	60
	D05	SYBR		Unkn				0	0			0	0	60
	D06	SYBR		Unkn				0	0			0	0	60
	D07	SYBR		Unkn				0	0			0	0	60
	D08	SYBR		Unkn				0	0			0	0	60
	D09	SYBR		Unkn				0	0			0	0	60
	D10	SYBR		Unkn				0	0			0	0	60
	D11	SYBR		Unkn				0	0			0	0	60
	D12	SYBR		Unkn				0	0			0	0	60
	E01	SYBR		Unkn				0	0			0	0	60
	E02	SYBR		Unkn				0	0			0	0	60
	E03	SYBR		Unkn				0	0			0	0	60
	E04	SYBR		Unkn				0	0			0	0	60
	E05	SYBR		Unkn				0	0			0	0	60
	E06	SYBR		Unkn				0	0			0	0	60
	E07	SYBR		Unkn				0	0			0	0	60
	E08	SYBR		Unkn				0	0			0	0	60
	E09	SYBR		Unkn				0	0			0	0	60
	E10	SYBR		Unkn				0	0			0	0	60
	E11	SYBR		Unkn				0	0			0	0	60
	E12	SYBR		Unkn				0	0			0	0	60
	F01	SYBR		Unkn				0	0			0	0	60
	F02	SYBR		Unkn				0	0			0	0	60
	F03	SYBR		Unkn				0	0			0	0	60
	F04	SYBR		Unkn				0	0			0	0	60
	F05	SYBR		Unkn				0	0			0	0	60
	F06	SYBR		Unkn				0	0			0	0	60
	F07	SYBR		Unkn				0	0			0	0	60
	F08	SYBR		Unkn				0	0			0	0	60
	F09	SYBR		Unkn				0	0			0	0	60
	F10	SYBR		Unkn				0	0			0	0	60
	F11	SYBR		Unkn				0	0			0	0	60
	F12	SYBR		Unkn				0	0			0	0	60
	G01	SYBR		Unkn				0	0			0	0	60
	G02	SYBR		Unkn				0	0			0	0	60
	G03	SYBR		Unkn				0	0			0	0	60
	G04	SYBR		Unkn				0	0			0	0	60
	G05	SYBR		Unkn				0	0			0	0	60
	G06	SYBR		Unkn				0	0			0	0	60
	G07	SYBR		Unkn				0	0			0	0	60
	G08	SYBR		Unkn				0	0			0	0	60
	G09	SYBR		Unkn				0	0			0	0	60
	G10	SYBR		Unkn				0	0			0	0	60
	G11	SYBR		Unkn				0	0			0	0	60
	G12	SYBR		Unkn				0	0			0	0	60
	H01	SYBR		Unkn				0	0			0	0	60
	H02	SYBR		Unkn				0	0			0	0	60
	H03	SYBR		Unkn				0	0			0	0	60
	H04	SYBR		Unkn				0	0			0	0	60
	H05	SYBR		Unkn				0	0			0	0	60
	H06	SYBR		Unkn				0	0			0	0	60
	H07	SYBR		Unkn				0	0			0	0	60
	H08	SYBR		Unkn				0	0			0	0	60
	H09	SYBR		Unkn				0	0			0	0	60
	H10	SYBR		Unkn				0	0			0	0	60
	H11	SYBR		Unkn				0	0			0	0	60
	H12	SYBR		Unkn				0	0			0	0	60

## Sheet: 0-2
	Well	Fluor	Target	Content	Sample	Biological Set Name	Cq	Cq Mean	Cq Std. Dev	Starting Quantity (SQ)	Log Starting Quantity	SQ Mean	SQ Std. Dev	Set Point	Well Note
	A01	SYBR		Unkn	EMP4-actin		20.2294	20.2294	0				0	60
	A02	SYBR		Unkn	EMP4-actin		20.6559	20.6559	0				0	60
	A03	SYBR		Unkn	EMP4-actin		20.4334	20.4334	0				0	60
	A04	SYBR		Unkn	DMP4-actin		19.2006	19.2006	0				0	60
	A05	SYBR		Unkn	DMP4-actin		19.1711	19.1711	0				0	60
	A06	SYBR		Unkn	DMP4-actin		19.1953	19.1953	0				0	60
	A07	SYBR		Unkn	EMP4-HOPX		25.2103	25.2103	0				0	60
	A08	SYBR		Unkn	EMP4-HOPX		25.3117	25.3117	0				0	60
	A09	SYBR		Unkn	EMP4-HOPX		25.1976	25.1976	0				0	60
	A10	SYBR		Unkn	DMP4-HOPX		23.5104	23.5104	0				0	60
	A11	SYBR		Unkn	DMP4-HOPX		23.5569	23.5569	0				0	60
	A12	SYBR		Unkn	DMP4-HOPX		23.7376	23.7376	0				0	60
	B01	SYBR		Unkn	EMP4-PDPN		33.2679	33.2679	0				0	60
	B02	SYBR		Unkn	EMP4-PDPN		32.1468	32.1468	0				0	60
	B03	SYBR		Unkn	EMP4-PDPN		32.6573	32.6573	0				0	60
	B04	SYBR		Unkn	DMP4-PDPN		33.2698	33.2698	0				0	60
	B05	SYBR		Unkn	DMP4-PDPN		33.1294	33.1294	0				0	60
	B06	SYBR		Unkn	DMP4-PDPN		33.0002	33.0002	0				0	60
	B07	SYBR		Unkn	EMP4-NKX2.1		34.0308	34.0308	0				0	60
	B08	SYBR		Unkn	EMP4-NKX2.1		34.084	34.084	0				0	60
	B09	SYBR		Unkn	EMP4-NKX2.1		34.0342	34.0342	0				0	60
	B10	SYBR		Unkn	DMP4-NKX2.1		35.7129	35.7129	0				0	60
	B11	SYBR		Unkn	DMP4-NKX2.1		34.6587	34.6587	0				0	60
	B12	SYBR		Unkn	DMP4-NKX2.1		34.709	34.709	0				0	60
	C01	SYBR		Unkn	EMP4-AQP5		22.1969	22.1969	0				0	60
	C02	SYBR		Unkn	EMP4-AQP5		22.1719	22.1719	0				0	60
	C03	SYBR		Unkn	EMP4-AQP5		22.125	22.125	0				0	60
	C04	SYBR		Unkn	DMP4-AQP5		20.154	20.154	0				0	60
	C05	SYBR		Unkn	DMP4-AQP5		20.0492	20.0492	0				0	60
	C06	SYBR		Unkn	DMP4-AQP5		20.0126	20.0126	0				0	60
	C07	SYBR		Unkn	EMP4-SPC		27.0139	27.0139	0				0	60
	C08	SYBR		Unkn	EMP4-SPC		27.1169	27.1169	0				0	60
	C09	SYBR		Unkn	EMP4-SPC		26.6632	26.6632	0				0	60
	C10	SYBR		Unkn	DMP4-SPC		29.395	29.395	0				0	60
	C11	SYBR		Unkn	DMP4-SPC		29.1612	29.1612	0				0	60
	C12	SYBR		Unkn	DMP4-SPC		29.2541	29.2541	0				0	60
	D01	SYBR		Unkn				0	0			0	0	60
	D02	SYBR		Unkn				0	0			0	0	60
	D03	SYBR		Unkn				0	0			0	0	60
	D04	SYBR		Unkn				0	0			0	0	60
	D05	SYBR		Unkn				0	0			0	0	60
	D06	SYBR		Unkn				0	0			0	0	60
	D07	SYBR		Unkn				0	0			0	0	60
	D08	SYBR		Unkn				0	0			0	0	60
	D09	SYBR		Unkn				0	0			0	0	60
	D10	SYBR		Unkn				0	0			0	0	60
	D11	SYBR		Unkn				0	0			0	0	60
	D12	SYBR		Unkn				0	0			0	0	60
	E01	SYBR		Unkn				0	0			0	0	60
	E02	SYBR		Unkn				0	0			0	0	60
	E03	SYBR		Unkn				0	0			0	0	60
	E04	SYBR		Unkn				0	0			0	0	60
	E05	SYBR		Unkn				0	0			0	0	60
	E06	SYBR		Unkn				0	0			0	0	60
	E07	SYBR		Unkn				0	0			0	0	60
	E08	SYBR		Unkn				0	0			0	0	60
	E09	SYBR		Unkn				0	0			0	0	60
	E10	SYBR		Unkn				0	0			0	0	60
	E11	SYBR		Unkn				0	0			0	0	60
	E12	SYBR		Unkn				0	0			0	0	60
	F01	SYBR		Unkn				0	0			0	0	60
	F02	SYBR		Unkn				0	0			0	0	60
	F03	SYBR		Unkn				0	0			0	0	60
	F04	SYBR		Unkn				0	0			0	0	60
	F05	SYBR		Unkn				0	0			0	0	60
	F06	SYBR		Unkn				0	0			0	0	60
	F07	SYBR		Unkn				0	0			0	0	60
	F08	SYBR		Unkn				0	0			0	0	60
	F09	SYBR		Unkn				0	0			0	0	60
	F10	SYBR		Unkn				0	0			0	0	60
	F11	SYBR		Unkn				0	0			0	0	60
	F12	SYBR		Unkn				0	0			0	0	60
	G01	SYBR		Unkn				0	0			0	0	60
	G02	SYBR		Unkn				0	0			0	0	60
	G03	SYBR		Unkn				0	0			0	0	60
	G04	SYBR		Unkn				0	0			0	0	60
	G05	SYBR		Unkn				0	0			0	0	60
	G06	SYBR		Unkn				0	0			0	0	60
	G07	SYBR		Unkn				0	0			0	0	60
	G08	SYBR		Unkn				0	0			0	0	60
	G09	SYBR		Unkn				0	0			0	0	60
	G10	SYBR		Unkn				0	0			0	0	60
	G11	SYBR		Unkn				0	0			0	0	60
	G12	SYBR		Unkn				0	0			0	0	60
	H01	SYBR		Unkn				0	0			0	0	60
	H02	SYBR		Unkn				0	0			0	0	60
	H03	SYBR		Unkn				0	0			0	0	60
	H04	SYBR		Unkn				0	0			0	0	60
	H05	SYBR		Unkn				0	0			0	0	60
	H06	SYBR		Unkn				0	0			0	0	60
	H07	SYBR		Unkn				0	0			0	0	60
	H08	SYBR		Unkn				0	0			0	0	60
	H09	SYBR		Unkn				0	0			0	0	60
	H10	SYBR		Unkn				0	0			0	0	60
	H11	SYBR		Unkn				0	0			0	0	60
	H12	SYBR		Unkn				0	0			0	0	60

## Sheet: 0-3
	Well	Fluor	Target	Content	Sample	Biological Set Name	Cq	Cq Mean	Cq Std. Dev	Starting Quantity (SQ)	Log Starting Quantity	SQ Mean	SQ Std. Dev	Set Point	Well Note
	A01	SYBR		Unkn	EMP5-actin		20.3362	20.3362	0				0	60
	A02	SYBR		Unkn	EMP5-actin		20.9781	20.9781	0				0	60
	A03	SYBR		Unkn	EMP5-actin		20.4235	20.4235	0				0	60
	A04	SYBR		Unkn	DMP5-actin		19.4994	19.4994	0				0	60
	A05	SYBR		Unkn	DMP5-actin		19.2185	19.2185	0				0	60
	A06	SYBR		Unkn	DMP5-actin		19.4184	19.4184	0				0	60
	A07	SYBR		Unkn	EMP5-HOPX		25.0604	25.0604	0				0	60
	A08	SYBR		Unkn	EMP5-HOPX		24.9292	24.9292	0				0	60
	A09	SYBR		Unkn	EMP5-HOPX		24.8952	24.8952	0				0	60
	A10	SYBR		Unkn	DMP5-HOPX		24.1183	24.1183	0				0	60
	A11	SYBR		Unkn	DMP5-HOPX		24.0803	24.0803	0				0	60
	A12	SYBR		Unkn	DMP5-HOPX		24.6727	24.6727	0				0	60
	B01	SYBR		Unkn	EMP5-PDPN		33.1465	33.1465	0				0	60
	B02	SYBR		Unkn	EMP5-PDPN		33.3909	33.3909	0				0	60
	B03	SYBR		Unkn	EMP5-PDPN		33.331	33.331	0				0	60
	B04	SYBR		Unkn	DMP5-PDPN		32.9855	32.9855	0				0	60
	B05	SYBR		Unkn	DMP5-PDPN		32.8598	32.8598	0				0	60
	B06	SYBR		Unkn	DMP5-PDPN		32.5991	32.5991	0				0	60
	B07	SYBR		Unkn	EMP5-NKX2.1		35.1314	35.1314	0				0	60
	B08	SYBR		Unkn	EMP5-NKX2.1		35.6066	35.6066	0				0	60
	B09	SYBR		Unkn	EMP5-NKX2.1		36.1768	36.1768	0				0	60
	B10	SYBR		Unkn	DMP5-NKX2.1		37.1209	37.1209	0				0	60
	B11	SYBR		Unkn	DMP5-NKX2.1		36.2364	36.2364	0				0	60
	B12	SYBR		Unkn	DMP5-NKX2.1		37.0854	37.0854	0				0	60
	C01	SYBR		Unkn	EMP5-AQP5		21.8958	21.8958	0				0	60
	C02	SYBR		Unkn	EMP5-AQP5		22.2208	22.2208	0				0	60
	C03	SYBR		Unkn	EMP5-AQP5		22.1954	22.1954	0				0	60
	C04	SYBR		Unkn	DMP5-AQP5		18.6545	18.6545	0				0	60
	C05	SYBR		Unkn	DMP5-AQP5		18.736	18.736	0				0	60
	C06	SYBR		Unkn	DMP5-AQP5		18.7138	18.7138	0				0	60
	C07	SYBR		Unkn	EMP5-SPC		23.6731	23.6731	0				0	60
	C08	SYBR		Unkn	EMP5-SPC		23.6315	23.6315	0				0	60
	C09	SYBR		Unkn	EMP5-SPC		25.3369	25.3369	0				0	60
	C10	SYBR		Unkn	DMP5-SPC		26.4403	26.4403	0				0	60
	C11	SYBR		Unkn	DMP5-SPC		26.3041	26.3041	0				0	60
	C12	SYBR		Unkn	DMP5-SPC		24.7615	24.7615	0				0	60
	D01	SYBR		Unkn				0	0			0	0	60
	D02	SYBR		Unkn				0	0			0	0	60
	D03	SYBR		Unkn				0	0			0	0	60
	D04	SYBR		Unkn				0	0			0	0	60
	D05	SYBR		Unkn				0	0			0	0	60
	D06	SYBR		Unkn				0	0			0	0	60
	D07	SYBR		Unkn				0	0			0	0	60
	D08	SYBR		Unkn				0	0			0	0	60
	D09	SYBR		Unkn				0	0			0	0	60
	D10	SYBR		Unkn				0	0			0	0	60
	D11	SYBR		Unkn				0	0			0	0	60
	D12	SYBR		Unkn				0	0			0	0	60
	E01	SYBR		Unkn				0	0			0	0	60
	E02	SYBR		Unkn				0	0			0	0	60
	E03	SYBR		Unkn				0	0			0	0	60
	E04	SYBR		Unkn				0	0			0	0	60
	E05	SYBR		Unkn				0	0			0	0	60
	E06	SYBR		Unkn				0	0			0	0	60
	E07	SYBR		Unkn				0	0			0	0	60
	E08	SYBR		Unkn				0	0			0	0	60
	E09	SYBR		Unkn				0	0			0	0	60
	E10	SYBR		Unkn				0	0			0	0	60
	E11	SYBR		Unkn				0	0			0	0	60
	E12	SYBR		Unkn				0	0			0	0	60
	F01	SYBR		Unkn				0	0			0	0	60
	F02	SYBR		Unkn				0	0			0	0	60
	F03	SYBR		Unkn				0	0			0	0	60
	F04	SYBR		Unkn				0	0			0	0	60
	F05	SYBR		Unkn				0	0			0	0	60
	F06	SYBR		Unkn				0	0			0	0	60
	F07	SYBR		Unkn				0	0			0	0	60
	F08	SYBR		Unkn				0	0			0	0	60
	F09	SYBR		Unkn				0	0			0	0	60
	F10	SYBR		Unkn				0	0			0	0	60
	F11	SYBR		Unkn				0	0			0	0	60
	F12	SYBR		Unkn				0	0			0	0	60
	G01	SYBR		Unkn				0	0			0	0	60
	G02	SYBR		Unkn				0	0			0	0	60
	G03	SYBR		Unkn				0	0			0	0	60
	G04	SYBR		Unkn				0	0			0	0	60
	G05	SYBR		Unkn				0	0			0	0	60
	G06	SYBR		Unkn				0	0			0	0	60
	G07	SYBR		Unkn				0	0			0	0	60
	G08	SYBR		Unkn				0	0			0	0	60
	G09	SYBR		Unkn				0	0			0	0	60
	G10	SYBR		Unkn				0	0			0	0	60
	G11	SYBR		Unkn				0	0			0	0	60
	G12	SYBR		Unkn				0	0			0	0	60
	H01	SYBR		Unkn				0	0			0	0	60
	H02	SYBR		Unkn				0	0			0	0	60
	H03	SYBR		Unkn				0	0			0	0	60
	H04	SYBR		Unkn				0	0			0	0	60
	H05	SYBR		Unkn				0	0			0	0	60
	H06	SYBR		Unkn				0	0			0	0	60
	H07	SYBR		Unkn				0	0			0	0	60
	H08	SYBR		Unkn				0	0			0	0	60
	H09	SYBR		Unkn				0	0			0	0	60
	H10	SYBR		Unkn				0	0			0	0	60
	H11	SYBR		Unkn				0	0			0	0	60
	H12	SYBR		Unkn				0	0			0	0	60

## Sheet: Processed data
第一组		EMP3-HOPX	EMP3-HOPX	EMP3-HOPX	EMP3-PDPN	EMP3-PDPN	EMP3-PDPN	EMP3-NKX2.1	EMP3-NKX2.1	EMP3-NKX2.1	EMP3-AQP5	EMP3-AQP5	EMP4-AQP5	EMP4-SPC	EMP4-SPC	EMP4-SPC
	Cq	25.6594	24.8663	25.0196	32.1155	33.3849	32.6606	39.0297	38.1624	38.2779	20.3518	20.3344	20.3787	18.8424	19.0183	19.1285
	△Cq	4.83154	4.03841	4.19175	11.2876	12.5571	11.8327	18.2018	17.3345	17.45	-0.476126	-0.493514	-0.449172	-1.98547	-1.80957	-1.69941
	2^-△Cq	0.0351207	0.0608581	0.0547216	0.000400038	0.000165939	0.00027416	3.31669e-06	6.05039e-06	5.5851e-06	1.391	1.40787	1.36526	3.9599	3.50539	3.24769
		0.0502334			0.000280046			4.98406e-06			1.38804			3.571
		DMP3-HOPX	DMP3-HOPX	DMP3-HOPX	DMP3-PDPN	DMP3-PDPN	DMP3-PDPN	DMP3-NKX2.1	DMP3-NKX2.1	DMP3-NKX2.1	DMP3-AQP5	DMP3-AQP5	DMP4-AQP5	DMP4-SPC	DMP4-SPC	DMP4-SPC
	Cq	25.249	25.1274	25.0058	32.9033	32.1966	32.4859	36.513	35.5519	36.2109	18.7692	18.5123	18.5163	25.2258	25.0234	30.6182
	△Cq	4.48076	4.35914	4.23757	12.1351	11.4284	11.7176	15.7448	14.7836	15.4427	-1.99902	-2.25591	-2.25191	4.4576	4.25515	9.84999
	2^-△Cq	0.0447875	0.048727	0.0530109	0.000222323	0.000362829	0.000296918	1.82116e-05	3.54555e-05	2.24537e-05	3.99729	4.77635	4.76314	0.0455123	0.0523686	0.00108357
		0.0488418			0.000294023			2.53736e-05			4.51226			0.0329881
第二组		EMP4-HOPX	EMP4-HOPX	EMP4-HOPX	EMP4-PDPN	EMP4-PDPN	EMP4-PDPN	EMP4-NKX2.1	EMP4-NKX2.1	EMP4-NKX2.1	EMP4-AQP5	EMP4-AQP5	EMP4-AQP5	EMP4-SPC	EMP4-SPC	EMP4-SPC
	Cq	25.2103	25.3117	25.1976	33.2679	32.1468	32.6573	34.0308	34.084	34.0342	22.1969	22.1719	22.125	27.0139	27.1169	26.6632
	△Cq	4.77031	4.87171	4.75764	12.8279	11.7068	12.2173	13.5908	13.644	13.5942	1.75689	1.73187	1.68502	6.57394	6.67688	6.22316
	2^-△Cq	0.0366431	0.0341563	0.0369664	0.000137533	0.000299156	0.000210005	8.1053e-05	7.81155e-05	8.08635e-05	0.295885	0.301061	0.310998	0.0104965	0.00977368	0.0133858
		0.0359219			0.000215565			8.00107e-05			0.302648			0.0112187
		DMP4-HOPX	DMP4-HOPX	DMP4-HOPX	DMP4-PDPN	DMP4-PDPN	DMP4-PDPN	DMP4-NKX2.1	DMP4-NKX2.1	DMP4-NKX2.1	DMP4-AQP5	DMP4-AQP5	DMP4-AQP5	DMP4-SPC	DMP4-SPC	DMP4-SPC
	Cq	23.5104	23.5569	23.7376	33.2698	33.1294	33.0002	35.7129	34.6587	34.709	20.154	20.0492	20.0126	29.395	29.1612	29.2541
	△Cq	4.32037	4.36691	4.54761	14.0798	13.9394	13.8102	16.5229	15.4687	15.519	0.963996	0.859245	0.822585	10.205	9.97121	10.0641
	2^-△Cq	0.050054	0.0484651	0.0427594	5.77507e-05	6.36539e-05	6.96179e-05	1.06195e-05	2.20524e-05	2.12965e-05	0.512635	0.551241	0.565428	0.000847223	0.000996246	0.000934123
		0.0470928			6.36742e-05			1.79895e-05			0.543101			0.000925864
第三组		EMP5-HOPX	EMP5-HOPX	EMP5-HOPX	EMP5-PDPN	EMP5-PDPN	EMP5-PDPN	EMP5-NKX2.1	EMP5-NKX2.1	EMP5-NKX2.1	EMP5-AQP5	EMP5-AQP5	EMP5-AQP5	EMP5-SPC	EMP5-SPC	EMP5-SPC
	Cq	25.0604	24.9292	24.8952	33.1465	33.3909	33.331	35.1314	35.6066	36.1768	21.8958	22.2208	22.1954	23.6731	23.6315	25.3369
	△Cq	4.48039	4.34916	4.31522	12.5665	12.8109	12.751	14.5514	15.0266	15.5968	1.31582	1.64083	1.61543	3.09315	3.05149	4.75692
	2^-△Cq	0.0447991	0.0490649	0.0502331	0.000164859	0.000139167	0.00014507	4.16468e-05	2.99606e-05	2.01788e-05	0.401698	0.320672	0.326368	0.117184	0.120617	0.0369848
		0.0480324			0.000149699			3.05954e-05			0.349579			0.0915955
		DMP5-HOPX	DMP5-HOPX	DMP5-HOPX	DMP5-PDPN	DMP5-PDPN	DMP5-PDPN	DMP5-NKX2.1	DMP5-NKX2.1	DMP5-NKX2.1	DMP5-AQP5	DMP5-AQP5	DMP5-AQP5	DMP5-SPC	DMP5-SPC	DMP5-SPC
	Cq	24.1183	24.0803	24.6727	32.9855	32.8598	32.5991	37.1209	36.2364	37.0854	18.6545	18.736	18.7138	26.4403	26.3041	24.7615
	△Cq	4.73829	4.70028	5.29269	13.6055	13.4798	13.2191	17.7409	16.8564	17.7054	-0.725523	-0.64405	-0.666236	7.06026	6.92408	5.3815
	2^-△Cq	0.0374656	0.0384657	0.0255118	8.02307e-05	8.75351e-05	0.000104871	4.56528e-06	8.42798e-06	4.67895e-06	1.6535	1.56271	1.58693	0.00749291	0.00823465	0.0239888
		0.0338144			9.08788e-05			5.89073e-06			1.60105			0.0132388
		EM-NKX2.1	EM-HOPX	EM-PDPN	EM-AQP5	EM-SPC
	2^-△Cq	8.00107e-05	0.0359219	0.000215565	0.302648	0.0112187
		3.05954e-05	0.0480324	0.000149699	0.349579	0.0915955
		4.98406e-06	0.0502334	0.000280046	1.38804	3.571
		DM-NKX2.1	DM-HOPX	DM-HOPX	DM-AQP5	DM-SPC
	2^-△Cq	1.79895e-05	0.0470928	6.36742e-05	0.543101	0.000925864
		5.89073e-06	0.0338144	9.08788e-05	1.60105	0.0132388
		2.53736e-05	0.0488418	0.000294023	4.51226	0.0329881
