# Supplementary material for: Molecular distinctions of bronchoalveolar and alveolar organoids under differentiation conditions
Source: Physiol Rep. 2024 Jun 2;12(11):e16057. doi: 10.14814/phy2.16057 (PMC11144550; doi:10.14814/phy2.16057)
Supplement: Supplementary file 3 — Table S1. [file PHY2-12-e16057-s001.zip › PHYSREP-2024-03-139-file005.xlsx]

## Sheet: Height
0.0592525	0.0291705	0.0528715
0.0610757	0.030082	0.0619872
0.0428441	0.0419325	0.0446673
0.047402	0.0437557	0.0528715
0.0328168	0.0109389	0.0391978
0.0783956	0.0355515	0.0519599
0.0428441	0.0565178	0.053783
0.0455789	0.023701	0.0483136
0.0264357	0.041021	0.0437557
0.0291705	0.0227894	0.0319052
0.0783956	0.0556062	0.0364631
0.0309936	0.0373747	0.0419325
0.0565178	0.0501367	0.0373747
0.01732	0.0328168	0.0492252
0.0528715	0.0154968	0.0528715
0.041021	0.01732	0.0546946
0.0656335	0.0209663	0.030082
0.0455789	0.0191431	0.0838651
0.0355515	0.0200547	0.0820419
0.01732	0.0355515	0.053783
0.0464904	0.0583409	0.0957156
0.0182315	0.023701	0.0428441
0.0847767	0.0291705	0.0391978
0.0209663	0.041021	0.101185
0.0464904	0.0428441	0.041021
0.0309936	0.0373747	0.0428441
0.0264357	0.0264357	0.0765725
0.0574294	0.0355515	0.0464904
0.0273473	0.0355515	0.0455789
0.0319052	0.0419325	0.0346399
0.0483136	0.0145852	0.0546946
0.0182315	0.0601641	0.0401094
0.0182315	0.030082	0.0464904
0.0373747	0.0328168	0.0391978
0.0309936	0.0209663	0.0446673
0.0145852	0.0209663	0.0309936
0.0127621	0.0164084	0.0373747
0.047402	0.047402	0.0291705
0.0209663	0.0218778	0.0391978
0.0346399	0.01732	0.0446673
0.0191431	0.0373747	0.0382862
0.0218778	0.0373747	0.0437557
0.041021	0.0382862	0.0227894
0.0373747	0.0218778	0.0291705
0.0182315	0.0273473	0.041021
0.0346399	0.0328168	0.0419325
0.0355515	0.0227894	0.041021
0.0255242	0.0246126	0.030082
0.0209663	0.0191431	0.0391978
0.023701	0.0382862	0.0255242
0.0373747	0.0246126	0.0419325
0.0118505	0.041021	0.123974
0.0291705	0.0246126	0.0337284
0.01732	0.0282589	0.0118505
0.0556062	0.0182315	0.0738377
0.0246126	0.0200547	0.0519599
0.0264357	0.0182315	0.047402
0.0218778	0.064722	0.047402
0.0492252	0.0309936	0.0765725
0.0264357	0.0264357	0.0164084
0.0373747	0.01732	0.0109389
0.0136737	0.0145852	0.0628988
0.030082	0.0337284	0.0546946
0.0182315	0.0419325	0.030082
0.0145852	0.0309936	0.0337284
0.0164084	0.0200547	0.0628988
0.0264357	0.023701	0.0437557
0.0428441	0.0319052	0.0209663
0.0227894	0.0127621	0.0674567
0.0218778	0.0191431	0.0227894
0.0209663	0.0191431	0.0692799
0.0145852	0.0200547	0.0401094
0.0154968	0.0319052	0.0729262
0.01732	0.0136737	0.0592525
0.030082	0.0246126	0.0319052
0.0656335	0.0282589	0.0875114
0.030082	0.01732	0.030082
0.0455789	0.01732	0.0592525
0.0455789	0.0154968	0.0373747
0.030082	0.0328168	0.0501367
0.0729262	0.0519599	0.0355515
0.0628988	0.0200547	0.0701914
0.0829535	0.0273473	0.0756609
0.077484	0.030082	0.0382862
0.0401094	0.023701	0.0674567
0.064722	0.041021	0.0528715
0.0829535	0.0391978	0.0519599
0.0820419	0.0191431	0.0492252
0.0610757	0.0218778	0.0546946
0.0355515	0.0811304	0.0328168
0.106655	0.030082	0.0938924
0.0246126	0.0246126	0.0346399
0.0674567	0.0319052	0.0273473
0.0346399	0.0291705	0.0528715
0.0136737	0.0319052	0.0382862
0.0355515	0.0246126	0.0319052
0.053783	0.0191431	0.0337284
0.0401094	0.0182315	0.0592525
0.041021	0.0319052	0.0455789
0.0355515	0.0273473	0.0565178
0.0528715	0.0246126	0.0364631
0.100273	0.0373747	0.047402
0.0601641	0.0191431	0.0510483
0.0628988	0.0246126	0.0319052
0.0136737	0.0246126	0.0419325
0.0218778	0.0227894	0.0656335
0.0164084	0.0164084	0.0993619
0.0373747	0.0164084	0.0391978
0.0847767	0.0136737	0.0446673
0.0583409	0.0255242	0.0455789
0.0282589	0.0264357	0.0346399
0.0182315	0.0355515	0.0355515
0.030082	0.0337284	0.0337284
0.0592525	0.0309936	0.0446673
0.0483136	0.0373747	0.0483136
0.0492252	0.0546946	0.0346399
0.0227894	0.0382862	0.142206
0.0145852	0.0401094	0.0319052
0.0182315	0.0319052	0.0391978
0.023701	0.0382862	0.0346399
0.0319052	0.0255242	0.0291705
0.0227894	0.0364631	0.0765725
0.01732	0.0382862	0.0264357
0.0246126	0.088423	0.0501367
0.00911577	0.0282589	0.0601641
0.0154968	0.0282589	0.064722
0.0364631	0.0182315	0.0464904
0.0154968	0.0246126	0.0747493
0.0145852	0.0273473	0.0738377
0.0164084	0.0273473	0.0428441
0.01732	0.0200547	0.0656335
0.0154968	0.0264357	0.0428441
0.0282589	0.0246126	0.0583409
0.0182315	0.0200547	0.0510483
0.0191431	0.023701	0.0756609
0.0154968	0.0209663	0.0610757
0.0200547	0.047402	0.0492252
0.0145852	0.01732	0.064722
0.0191431	0.0109389	0.0464904
0.0309936	0.0282589	0.0364631
0.0127621	0.0273473	0.0337284
0.0209663	0.0264357	0.0337284
0.0136737	0.0264357	0.0610757
0.01732	0.0501367	0.0546946
0.0127621	0.0273473	0.0401094
0.01732	0.030082	0.0428441
0.01732	0.0282589	0.0720146
0.0273473	0.0191431	0.0501367
0.0154968	0.0136737	0.0483136
0.0182315	0.023701	0.0446673
0.0510483	0.0164084	0.077484
0.0364631	0.0282589	0.0346399
0.0382862	0.0218778	0.030082
0.0501367	0.0191431	0.106655
0.0556062	0.023701	0.0492252
0.0583409	0.0182315	0.0373747
0.0574294	0.0337284	0.0619872
0.0519599	0.0282589	0.030082
0.0291705	0.0328168	0.0729262
0.0437557	0.0154968	0.0355515
0.0638104	0.0218778	0.0638104
0.0437557	0.023701	0.0337284
0.0401094	0.0200547	0.0191431
0.0546946	0.023701	0.0619872
0.0501367	0.0264357	0.023701
0.0464904	0.0191431	0.119417
0.0683683	0.0291705	0.0893345
0.0446673	0.0264357	0.0246126
0.0346399	0.0246126	0.0492252
0.0455789	0.0200547	0.0720146
0.0464904	0.0209663	0.0401094
0.0583409	0.0136737	0.047402
0.0729262	0.0164084	0.100402
0.0464904	0.0154968	0.0592369
0.0337284	0.0309936	0.0908635
0.0574294	0.0246126	0.0205823
0.0273473	0.0483136	0.0321285
0.0556062	0.0227894	0.12751
0.0191431	0.0136737	0.0878514
0.0209663	0.0154968	0.108936
0.0401094	0.0154968	0.0341365
0.0528715	0.0164084	0.0878514
0.0255242	0.0164084	0.0948795
0.0464904	0.0331325	0.101406
0.023701	0.0160643	0.191767
0.0154968	0.0210843	0.0261044
0.0164084	0.0446787	0.0316265
0.0145852	0.0195783	0.0210843
0.0328168	0.0205823
0.0355515	0.0276104
0.0328168	0.0572289
0.0264357	0.0125502
0.0246126	0.0286145
0.01732	0.0401606
0.0246126	0.0281124
0.047402	0.0195783
0.0218778	0.0205823
0.0619872	0.0356426
0.0164084	0.0451807
0.0209663	0.0215863
0.0346399	0.0286145
0.0191431	0.0200803
0.023701	0.0185743
0.0164084	0.0261044
0.0182315	0.0386546
0.0145852	0.0426707
0.0145852
0.0246126
0.01732
0.0145852
0.0246126
0.0200547
0.01732
0.01732
0.0164084
0.01732
0.0227894
0.0246126
0.0355515
0.0145852
0.0200547
0.041021
0.01732
0.0145852
0.0200547
0.0437557
0.053783
0.0100273
0.0182315
0.0386546
0.0848394
0.129518
0.0858434
0.0396586
0.0687751
0.0471888
0.110442
0.0481928
0.0793173
0.0572289
0.158635
0.22992
0.0848394
0.0351406
0.0692771
0.0271084
0.0818273
0.0657631
0.0938755
0.063755
0.0702811
0.0230924
0.0346386
0.0722892
0.0426707
0.0968876
0.0587349
0.0793173
0.0396586
0.115964
0.0532129
0.0291165
0.0356426
0.116466
0.103414
0.0687751
0.162149
0.0522088
0.11496
0.0808233
0.059739
0.0251004
0.0908635
0.0281124
0.0366466
0.0562249
0.0938755
0.0557229
0.0416667
0.128514
0.064759
0.106426
0.0858434
0.103414
0.0316265
0.171687
0.12751
0.063755
0.0873494
0.115964
0.155622
0.0376506
0.10241
0.0692771
0.0502008
0.0753012
0.0155622
0.0115462
0.0441767
0.0251004
0.0963855
0.0481928
0.104418
0.0396586
0.0135542
0.0145582
0.0491968
0.0918675
0.0225904
0.0406627
0.104418
0.0823293
0.0301205
0.0321285
0.0481928
0.064257
0.0838353
0.132028
0.148594
0.0562249
0.061747
0.0537149
0.0421687
0.0753012
0.0778112
0.0306225
0.178715
0.137048
0.0587349
0.154618
0.110944
0.0838353
0.0577309
0.0798193
0.0828313
0.125502
0.0908635
0.0220884
0.0838353
0.161647
0.0898594
0.167671
0.0667671
0.13002
0.200803
0.0366466
0.0240964
0.0843373
0.0356426
0.119478
0.130522
0.0261044
0.0552209
0.0742972
0.12249
0.0677711
0.0411647
0.113956
0.0722892
0.0878514
0.0783133
0.0793173
0.100402
0.0316265
0.0326305
0.199799
0.0838353
0.145582
0.0702811
0.0973896
0.10994
0.0416667
0.059739
0.0366466
0.0386546
0.121988
0.0441767
0.0993976
0.0722892
0.141064
0.159137
0.0657631
0.0788153
0.0271084
0.0336345
0.0356426
0.0251004
0.0306225
0.0135542
0.0712851
0.0436747
0.0778112
0.0376506
0.0552209
0.0677711
0.111948
0.145582
0.0461847
0.0376506
0.0150602
0.0466867
0.0753012
0.103916
0.0928715
0.0803213
0.144076
0.060241
0.0441767
0.185743
0.0235944
0.0376506
0.150602
0.0441767
0.0527108
0.0662651
0.0316265
0.0753012
0.160643
0.0451807
0.0366466
0.0717871
0.0251004
0.0185743
0.0426707
0.100402
0.0502008
0.218373
0.0466867
0.0793173
0.110442
0.0587349
0.164157
0.0416667
0.060241
0.105422
0.0441767
0.0411647
0.0376506
0.0988956
0.0441767
0.0577309
0.239458
0.0702811
0.123996
0.130522
0.0853414
0.0993976
0.0753012
0.214859
0.0426707
0.0441767
0.0828313
0.0677711
0.0828313
0.0386546
0.0828313
0.0461847
0.0376506
0.0567269
0.162149
0.116466
0.0486948
0.0401606
0.0918675
0.105422
0.0361446
0.0200803
0.0552209
0.0542169
0.0276104
0.0341365
0.0441767
0.0276104

## Sheet: Width
0.0619872	0.0319052	0.0501367
0.0638104	0.0291705	0.0674567
0.0428441	0.0419325	0.0446673
0.0483136	0.0437557	0.0501367
0.041021	0.0100273	0.0382862
0.0747493	0.0291705	0.0519599
0.041021	0.0656335	0.0610757
0.047402	0.023701	0.0492252
0.023701	0.0355515	0.0346399
0.0282589	0.0218778	0.0337284
0.0820419	0.0583409	0.0419325
0.0328168	0.0355515	0.0391978
0.0556062	0.0464904	0.0273473
0.0218778	0.0382862	0.0437557
0.0601641	0.0154968	0.0683683
0.0401094	0.0154968	0.0556062
0.0692799	0.0218778	0.0309936
0.0510483	0.0209663	0.0847767
0.0364631	0.0191431	0.0911577
0.0191431	0.0373747	0.053783
0.0528715	0.0565178	0.0920693
0.01732	0.0291705	0.0455789
0.0920693	0.0255242	0.0328168
0.0209663	0.0483136	0.12124
0.0483136	0.0364631	0.0501367
0.0264357	0.0346399	0.0528715
0.023701	0.0227894	0.0820419
0.0565178	0.0319052	0.0455789
0.0328168	0.0446673	0.047402
0.0355515	0.0446673	0.0309936
0.0328168	0.0136737	0.0656335
0.0136737	0.0592525	0.047402
0.0182315	0.0337284	0.0464904
0.0419325	0.0309936	0.0446673
0.0273473	0.0227894	0.0428441
0.0136737	0.0182315	0.023701
0.0136737	0.0164084	0.0337284
0.0464904	0.0565178	0.0264357
0.0227894	0.0209663	0.0501367
0.0346399	0.0127621	0.0382862
0.0145852	0.041021	0.041021
0.0200547	0.0309936	0.0492252
0.0492252	0.0401094	0.0227894
0.041021	0.0200547	0.0200547
0.0164084	0.030082	0.0455789
0.0364631	0.023701	0.0492252
0.0337284	0.0218778	0.0546946
0.0246126	0.023701	0.0391978
0.0191431	0.0255242	0.0382862
0.0200547	0.053783	0.0273473
0.0364631	0.0227894	0.0455789
0.0118505	0.0483136	0.123974
0.0282589	0.0218778	0.0319052
0.0182315	0.0291705	0.0191431
0.0337284	0.0182315	0.023701
0.0218778	0.0309936	0.0738377
0.0246126	0.0191431	0.030082
0.023701	0.0291705	0.0464904
0.0528715	0.0328168	0.0802188
0.0246126	0.041021	0.0118505
0.0428441	0.0191431	0.0419325
0.0136737	0.0145852	0.0610757
0.0282589	0.0464904	0.0601641
0.01732	0.0419325	0.0264357
0.0164084	0.0291705	0.0419325
0.0136737	0.0191431	0.0519599
0.0218778	0.0164084	0.0446673
0.0391978	0.0291705	0.0209663
0.00911577	0.0127621	0.0665451
0.0191431	0.0218778	0.023701
0.0182315	0.0154968	0.0501367
0.0164084	0.0200547	0.0364631
0.01732	0.0291705	0.0856882
0.0136737	0.0136737	0.0975387
0.0355515	0.0246126	0.0337284
0.0246126	0.0282589	0.0692799
0.0328168	0.0164084	0.0346399
0.047402	0.01732	0.0656335
0.0446673	0.0118505	0.0446673
0.030082	0.0346399	0.0419325
0.0665451	0.053783	0.0355515
0.0546946	0.0154968	0.0938924
0.0975387	0.0227894	0.0756609
0.0756609	0.030082	0.0455789
0.041021	0.0255242	0.0738377
0.071103	0.0428441	0.0419325
0.0820419	0.0337284	0.0601641
0.0729262	0.0154968	0.0483136
0.0519599	0.0209663	0.0446673
0.0328168	0.0911577	0.0382862
0.101185	0.0255242	0.0993619
0.0246126	0.0246126	0.0355515
0.0692799	0.0346399	0.0273473
0.0319052	0.0319052	0.0556062
0.0154968	0.0319052	0.0382862
0.0337284	0.0227894	0.0346399
0.0565178	0.0164084	0.0328168
0.0401094	0.0227894	0.0437557
0.0355515	0.0309936	0.0401094
0.0391978	0.030082	0.0556062
0.0556062	0.0227894	0.0355515
0.0938924	0.0373747	0.0565178
0.0574294	0.01732	0.0638104
0.0610757	0.0255242	0.0382862
0.0154968	0.0282589	0.047402
0.0246126	0.0182315	0.0492252
0.0164084	0.0154968	0.116682
0.041021	0.0154968	0.0428441
0.0893345	0.0191431	0.0592525
0.064722	0.0355515	0.0464904
0.0291705	0.0264357	0.030082
0.01732	0.0273473	0.0556062
0.030082	0.0282589	0.0401094
0.0583409	0.0328168	0.0619872
0.0464904	0.0337284	0.0428441
0.0446673	0.0628988	0.030082
0.0255242	0.0373747	0.0738377
0.0164084	0.0428441	0.0291705
0.0182315	0.0282589	0.047402
0.0218778	0.0455789	0.041021
0.0291705	0.0255242	0.0264357
0.01732	0.0428441	0.0483136
0.0164084	0.0510483	0.0227894
0.0218778	0.0674567	0.0492252
0.0136737	0.0264357	0.0546946
0.0127621	0.0255242	0.0692799
0.0382862	0.0164084	0.0401094
0.0145852	0.0200547	0.0683683
0.0127621	0.0382862	0.0793072
0.01732	0.0255242	0.0464904
0.0154968	0.0164084	0.0628988
0.0154968	0.0273473	0.0428441
0.0264357	0.0200547	0.0446673
0.0136737	0.0246126	0.0610757
0.0154968	0.023701	0.0701914
0.0127621	0.0182315	0.0865998
0.0191431	0.041021	0.053783
0.0182315	0.0145852	0.0556062
0.0209663	0.0100273	0.0492252
0.0391978	0.0264357	0.0337284
0.0154968	0.030082	0.0291705
0.0273473	0.0264357	0.030082
0.0118505	0.0246126	0.0446673
0.0145852	0.0437557	0.0382862
0.0154968	0.0264357	0.047402
0.0154968	0.0337284	0.0391978
0.0154968	0.0328168	0.0938924
0.023701	0.0200547	0.0565178
0.01732	0.0246126	0.0391978
0.0164084	0.023701	0.0428441
0.0519599	0.0154968	0.126709
0.0328168	0.0273473	0.0592525
0.0382862	0.0154968	0.0328168
0.0510483	0.0218778	0.117593
0.0565178	0.0246126	0.0464904
0.0583409	0.0154968	0.0501367
0.0565178	0.0364631	0.0701914
0.0574294	0.0291705	0.0282589
0.0264357	0.0291705	0.10392
0.0419325	0.0145852	0.0446673
0.0665451	0.0273473	0.0628988
0.053783	0.0273473	0.0346399
0.0419325	0.0154968	0.023701
0.0574294	0.0218778	0.0455789
0.0583409	0.0246126	0.0328168
0.0483136	0.0264357	0.15041
0.0638104	0.0273473	0.0811304
0.0528715	0.0264357	0.030082
0.0319052	0.0282589	0.0419325
0.0464904	0.0246126	0.0556062
0.0528715	0.0182315	0.0382862
0.0574294	0.01732	0.0437557
0.0720146	0.0182315	0.101406
0.0510483	0.0218778	0.0406627
0.0355515	0.0218778	0.0933735
0.0556062	0.0291705	0.0261044
0.0246126	0.0674567	0.0296185
0.0583409	0.0720146	0.100402
0.0182315	0.01732	0.0918675
0.023701	0.0191431	0.100402
0.0346399	0.0273473	0.0336345
0.071103	0.0154968	0.0878514
0.0200547	0.0127621	0.132028
0.0455789	0.0291165	0.107932
0.023701	0.0125502	0.193273
0.0145852	0.0210843	0.0291165
0.0136737	0.0481928	0.0251004
0.0109389	0.0281124	0.0185743
0.0382862	0.0220884
0.0355515	0.0271084
0.0282589	0.0451807
0.0273473	0.0150602
0.0255242	0.0311245
0.0136737	0.0311245
0.0227894	0.0271084
0.0519599	0.0185743
0.0227894	0.0185743
0.0619872	0.0281124
0.0145852	0.0522088
0.0218778	0.0220884
0.0291705	0.0261044
0.0218778	0.0261044
0.0255242	0.0225904
0.0154968	0.0190763
0.0164084	0.0401606
0.0145852	0.0441767
0.0127621
0.0218778
0.0182315
0.0127621
0.0246126
0.0200547
0.0191431
0.0182315
0.0164084
0.01732
0.0246126
0.0273473
0.0309936
0.0191431
0.0136737
0.0264357
0.0154968
0.0145852
0.0145852
0.0428441
0.0510483
0.0118505
0.0191431
0.0416667
0.0843373
0.112952
0.0753012
0.0416667
0.0763052
0.0522088
0.106928
0.0366466
0.0898594
0.060743
0.142068
0.217369
0.0823293
0.0281124
0.0722892
0.0281124
0.0813253
0.0577309
0.0838353
0.060241
0.0742972
0.0230924
0.0386546
0.0667671
0.0311245
0.100402
0.0476908
0.0763052
0.0436747
0.104418
0.0522088
0.0296185
0.0366466
0.116968
0.0983936
0.061747
0.153614
0.0587349
0.100402
0.0742972
0.0542169
0.0261044
0.0898594
0.0306225
0.0366466
0.0512048
0.0858434
0.0587349
0.0411647
0.11998
0.062751
0.0973896
0.0858434
0.101406
0.0316265
0.156627
0.107932
0.0662651
0.0828313
0.100402
0.157631
0.0336345
0.0923695
0.0712851
0.0552209
0.0732932
0.0220884
0.0105422
0.0441767
0.0205823
0.0903614
0.0491968
0.106426
0.0386546
0.0190763
0.0180723
0.0356426
0.0878514
0.0185743
0.0446787
0.0758032
0.0808233
0.0426707
0.0316265
0.0416667
0.062751
0.101406
0.117972
0.142068
0.0491968
0.0692771
0.0491968
0.0406627
0.062751
0.060743
0.0281124
0.157631
0.12249
0.0923695
0.150602
0.0978916
0.0702811
0.0471888
0.0853414
0.0878514
0.139056
0.0933735
0.0271084
0.0848394
0.158133
0.0913655
0.155622
0.0803213
0.131526
0.189257
0.0446787
0.0366466
0.0823293
0.0346386
0.117972
0.117972
0.0195783
0.0512048
0.064257
0.137048
0.0341365
0.0426707
0.11496
0.0662651
0.0963855
0.0742972
0.0793173
0.0823293
0.0311245
0.0341365
0.198795
0.0773092
0.141064
0.0697791
0.0818273
0.106928
0.0406627
0.0502008
0.0321285
0.0366466
0.10994
0.0441767
0.0943775
0.0778112
0.158133
0.13253
0.0376506
0.0763052
0.0276104
0.0386546
0.0316265
0.0251004
0.0220884
0.0135542
0.0732932
0.0406627
0.0677711
0.0376506
0.0502008
0.061747
0.115462
0.152108
0.0426707
0.0341365
0.0200803
0.0753012
0.0803213
0.103916
0.0928715
0.0727912
0.135542
0.0502008
0.0451807
0.193273
0.0261044
0.0361446
0.150602
0.0391566
0.0552209
0.061245
0.0301205
0.0677711
0.147088
0.0276104
0.0376506
0.0692771
0.0251004
0.0240964
0.0436747
0.0993976
0.0426707
0.223394
0.0441767
0.062751
0.0928715
0.061245
0.167169
0.0451807
0.060241
0.105422
0.0476908
0.0401606
0.0351406
0.0953815
0.0366466
0.064257
0.214859
0.062751
0.124498
0.130522
0.0803213
0.0978916
0.063755
0.205823
0.0466867
0.0401606
0.0788153
0.0692771
0.0788153
0.0351406
0.0793173
0.0476908
0.0376506
0.0778112
0.164157
0.0893574
0.0542169
0.0286145
0.0993976
0.121988
0.0276104
0.0185743
0.0793173
0.0677711
0.0225904
0.0266064
0.0411647
0.0351406

## Sheet: Mean
174.12	120.928	99.7944
128.434	130.299	99.9845
140.967	126.292	129.368
86.6553	99.5095	107.28
119.154	167.288	120.559
153.05	115.405	92.9975
125.786	84.5699	86.2719
182.959	144.182	94.8857
134.297	120.325	125.663
152.361	141.133	147.186
99.9366	85.9022	126.526
119.458	120.777	120.692
152.143	64.1683	142.874
200.708	110.961	107.39
137.753	158.661	78.1975
103.193	170.929	83.7301
119.931	145.645	113.136
100.417	158.197	82.9845
150.399	160.548	109.281
155.341	114.845	70.1899
128.26	104.343	65.9971
141.532	144.393	106.813
135.449	159.196	108.136
145.758	135.623	109.945
151.679	109.774	109.694
152.829	94.8254	107.186
173.074	146.92	94.4881
133.608	128.841	106.108
145.666	102.597	149.037
121.126	84.2254	104.128
104.816	162.975	82.7051
162.207	74.6839	111.626
143.08	157.15	99.1192
147.144	102.952	114.716
163.426	150.377	134.152
171.167	150.95	99.3643
160.281	155.383	94.4225
108.517	94.5068	134.957
165.301	131.817	102.485
147.648	180.489	142.58
155.926	110.534	73.1243
153.481	119.371	90.3634
113.933	138.904	151.05
140.535	136.39	129.023
159.739	125.62	61.3671
104.397	146.839	88.7878
128.677	144.563	97.5159
133.656	158.981	116.903
127.404	160.207	112.327
146.079	88.9911	153.286
96.4335	164.702	108.392
162.26	62.2579	106.55
110.374	151.779	82.9691
159.363	119.899	176.498
153.423	166.333	132.777
99.7315	123.918	104.516
178.66	140.317	134.216
151.777	138.48	131.874
138.767	151.291	101.296
156.856	156.084	149.423
176.157	177.246	177.996
177.076	148.363	83.7794
88.0538	169.876	120.083
166	138.824	126.981
197.184	102.079	118.709
186.774	148.721	131.096
133.905	139.192	80.9256
193.814	139.031	172.815
178.712	125.26	81.0078
186.01	153.044	133.158
200.178	150.045	111.609
194.104	136.025	114.895
192.294	120.786	113.468
184.593	155.2	120.694
123.361	129.202	144.081
144.17	142.697	113.358
175.481	165.751	139.488
130.851	163.737	109.347
123.402	148.81	119.996
150.607	60.8275	126.098
149.041	77.2522	139.198
124.886	146.733	84.7458
141.614	135.195	122.662
107.905	148.973	93.5343
91.7631	147.345	91.2723
161.368	78.8383	133.119
170.332	116.316	103.245
111.287	181.468	92.9602
102.852	101.212	105.678
107.353	85.1934	106.366
124.691	145.035	92.1574
155.049	148.262	67.919
74.1239	112.762	134.422
144.35	114.938	108.225
167.584	112.727	85.8566
100.2	146.259	110.802
144.649	142.64	98.494
165.755	179.068	119.54
133.982	126.428	133.376
150.048	124.633	75.9289
100.475	176.967	121.929
182.767	88.2671	101.444
92.1655	160.652	116.412
162.194	172.097	87.4687
198.118	136.259	126.554
157.949	155.746	88.6474
158.525	159.922	92.9445
118.016	141.908	102.402
141.194	192.425	108.792
102.08	138.71	83.1016
123.793	173.108	160.06
157.192	92.0137	116.916
153.151	97.027	111.092
128.848	126.407	128.704
144.869	73.1734	67.501
124.608	62.7761	116.52
147.501	143.7	75.7106
184.74	115.253	141.269
168.58	124.356	94.4155
143.405	91.6024	106.372
154.637	123.698	67.7586
156.358	59.1851	98.4346
173.421	122.821	150.119
133.529	124.075	85.2138
157.367	80.7664	80.126
168.055	93.6429	74.6067
116.607	125.658	120.283
159.062	134.439	86.4002
181.536	128.942	128.313
168.705	134.14	97.5386
185.669	145.722	129.268
168.754	141.821	68.689
121.085	148.987	89.2184
193.833	144.057	84.4614
196.49	134.581	90.8032
164.029	102.157	90.2833
167.673	85.6274	95.0819
162.975	96.8849	84.0533
154.039	142.455	112.165
79.9637	103.177	80.2601
167.681	158.783	77.1985
119.339	88.4518	136.026
172.426	98.3716	112.489
185.674	113.271	103.633
180.084	157.039	123.354
178.653	120.674	129.037
156.511	72.7231	68.4266
164.736	186.036	89.1012
173.805	143.43	81.7389
169.044	118.867	61.7686
144.114	102.183	111.465
71.5354	112.326	124.291
151.76	160.152	97.2534
107.386	156.502	97.0751
103.613	130.868	131.767
123.526	160.938	65.247
108.293	78.2649	76.6438
124.292	73.1552	85.5415
96.6713	156.105	126.075
92.0177	173.684	87.5897
135.03	104.574	69.7518
171.832	99.6538	96.0014
148.901	143.971	99.1905
100.896	80.8766	91.0506
91.1392	148.932	78.4017
112.44	121.667	103.077
112.982	67.6958	113.122
80.151	127.194	62.743
167.329	74.7407	83.7444
96.7647	127.387	78.6829
84.8195	144.946	140.258
116.204	119.691	94.0954
144.744	156.611	95.9375
77.0161	148.093	74.1962
146.997	146.717	79.5436
120.973	96.5197	94.4231
139.654	92.566	102.284
100.722	107.706	72.2783
150.102	155.067	101.006
150.266	143.095	92.0723
133.973	129.443	81.4618
108.607	107.199	68.7805
108.873	123.194	81.1435
94.3027	82.1314	79.2741
139.701	73.8225	86.0698
144.46	101.7	87.8282
123.715	87.2338	83.4241
178.87	98.5302	88.1467
150.021	110.603
127.386	75.2323
159.048	74.8705
136.585	99.1707
88.8413	93.3362
186.818	68.5736
126.286	83.7917
116.7	109.597
148.765	70.9222
118.918	102.022
178.288	68.2238
151.832	77.046
105.131	97.0348
179.438	92.0942
111.451	94.7483
177.373	100.715
173.75	57.4766
142.234	48.5273
185.098
131.586
157.166
195.098
143.023
158.236
142.386
131.539
180.312
147.485
158.407
97.0333
146.452
109.327
138.53
167.159
177.43
104.469
144.986
115.884
101.693
165.741
165.876
106.269
118.923
121.605
122.866
125.312
121.84
105.314
105.966
104.956
119.184
96.5672
107.454
111.538
115.042
116.035
115.908
119.328
103.882
122.061
118.646
92.2047
102.6
74.3502
113.196
121.41
120.759
120.508
101.612
103.965
92.9703
107.316
84.7809
109.149
125.466
120.525
113.339
117.471
125.032
88.6422
107.804
130.434
115.031
118.752
102.948
118.117
112.096
119.231
105.999
110.168
104.383
122.874
108.787
119.772
127.314
119.412
104.478
105.437
119.588
122.771
130.09
109.514
111.228
117.009
122.039
118.048
115.953
97.6633
127.249
121.702
122.071
117.484
110.342
108.193
90.9901
109.221
95.0789
107.922
110.538
94.4707
109.586
82.4616
127.205
116.098
118.29
108.167
116.552
104.401
70.2729
103.395
109.454
120.858
112.341
100.201
95.7171
116.057
106.415
84.7418
119.996
114.346
90.2911
97.3603
97.0178
115.536
102.996
118.861
87.235
110.817
107.255
98.5556
68.7117
122.994
119.087
112.915
125.785
117.154
112.703
109.326
105.529
114.04
84.1415
122.044
113.058
114.024
98.1537
122.679
113.58
65.478
83.0405
118.832
111.434
118.077
125.081
122.735
113.229
124.469
101.376
119.595
111.818
123.085
125.759
107.1
119.785
102.808
105.841
103.694
107.12
116.005
91.7066
116.634
79.0125
110.712
104.325
108.722
105.578
100.297
106.357
95.1321
86.0728
95.4266
135.84
97.8424
109.085
105.545
89.7483
82.0425
62.7938
104.169
102.803
110.634
91.9739
101.14
111.613
111.984
110.704
96.1188
119.896
116.736
118.637
85.8999
116.501
94.6387
77.4096
114.047
102.493
121.352
80.8531
109.528
80.1647
105.518
107.9
115.083
112.943
103.259
116.543
100.735
107.021
105.933
111.729
106.365
103.967
94.2906
104.74
108.681
83.725
91.2783
100.481
82.908
73.303
92.2082
98.6642
91.278
93.7647
108.352
102.244
92.7318
87.9777
91.53
92.9246
91.3535
98.0683
89.0283
107.92
113.128
115.587
99.5616
72.7904
92.9677
73.9237
75.2962
95.1195
107.153
96.1182
82.6276
102.295
92.1146
74.5724
94.8833
104.972
86.2343
79.805
94.7051
78.6698
97.5897
78.427

## Sheet: Maximum
241	229	236
231	235	240
224	231	242
234	234	236
201	221	235
237	229	231
231	235	235
238	230	232
195	237	237
229	230	228
230	229	237
223	209	243
240	227	233
235	229	231
240	239	233
229	234	225
216	228	222
226	233	249
226	231	242
232	233	230
244	240	228
225	231	233
240	231	231
233	237	235
240	228	227
216	231	229
244	242	238
229	237	233
234	235	225
223	231	232
177	227	231
240	212	227
226	224	229
220	217	232
218	226	226
235	227	231
225	227	221
230	238	230
240	225	228
230	229	245
220	227	236
217	233	224
230	242	220
238	231	218
232	232	197
221	228	219
222	224	218
227	224	230
198	236	231
231	227	226
190	234	245
219	206	243
236	225	235
226	229	229
219	222	236
206	221	226
220	226	255
217	241	241
232	235	245
233	236	225
218	238	230
221	221	236
180	239	242
232	243	233
232	226	241
232	232	241
231	237	236
246	249	243
219	231	236
227	231	229
231	234	237
231	233	234
231	227	236
228	238	237
231	206	237
238	239	241
231	239	240
239	238	236
228	224	227
226	188	247
224	236	229
237	229	231
218	228	251
234	228	219
224	229	230
239	239	235
239	227	232
236	237	234
231	200	233
227	230	221
238	230	242
243	226	216
230	217	230
228	231	230
228	255	220
213	223	232
230	228	229
241	236	243
243	233	227
225	217	226
240	238	228
251	212	242
230	231	237
238	229	231
233	222	227
238	226	223
233	236	234
221	218	224
234	238	239
228	240	231
228	232	239
227	230	234
240	186	215
220	219	239
235	161	151
232	198	229
210	228	240
234	234	235
225	237	214
219	214	237
229	227	212
213	144	255
234	228	237
225	255	224
224	166	231
222	189	179
239	208	232
227	236	189
234	221	245
243	226	227
234	229	245
230	221	169
231	241	232
235	223	223
235	231	206
230	151	202
222	222	223
230	204	215
211	225	241
217	183	173
234	241	182
222	161	241
233	203	235
233	222	212
230	225	233
227	232	232
223	168	201
227	251	205
233	218	219
226	214	204
222	163	253
174	229	240
243	234	204
222	219	252
209	230	238
249	241	156
223	197	220
212	158	227
187	229	245
168	237	218
230	179	164
230	172	224
231	217	158
222	164	193
224	232	233
232	190	255
213	221	248
209	219	136
213	181	187
201	209	190
195	215	243
202	185	212
225	221	168
217	243	173
237	221	176
216	171	171
211	201	171
220	246	179
230	215	185
255	211	176
222	206	170
244	178	174
202	206	173
189	165	147
216	127	163
213	166	162
181	176	158
241	161	155
209	178
224	169
231	183
234	168
150	175
245	147
231	176
224	176
216	164
203	172
243	165
228	150
226	169
253	161
181	154
234	153
238	144
183	133
235
224
234
240
224
225
214
193
217
204
243
235
226
163
194
251
234
157
210
208
209
221
232
175
178
179
177
174
175
177
172
179
180
150
179
178
180
164
173
155
169
175
178
163
176
136
164
184
170
179
169
187
169
182
169
171
180
179
176
173
179
161
174
180
177
167
176
171
171
174
179
171
166
179
180
177
173
179
161
178
176
172
175
179
180
174
174
175
174
168
167
161
178
183
175
170
172
173
138
165
255
169
171
169
255
182
172
179
177
173
178
181
171
174
176
160
175
173
174
144
180
184
170
174
174
177
182
175
156
184
179
159
166
177
176
175
174
178
175
166
167
166
161
174
174
150
163
176
179
159
135
175
174
176
179
182
172
176
174
176
173
173
173
174
175
167
174
171
168
177
168
175
176
174
255
167
161
165
161
143
169
155
169
173
167
175
151
159
149
164
167
165
160
147
169
170
160
169
169
171
162
159
172
139
152
169
161
167
146
161
160
171
169
163
167
159
158
163
160
154
167
157
164
163
164
166
147
155
152
141
134
149
152
141
158
163
155
151
160
151
155
151
166
136
157
164
160
163
161
167
150
134
145
166
158
157
146
153
255
157
156
146
159
149
151
152
160

## Sheet: Standard
38.2362	53.7204	55.4414
56.4346	49.001	54.6617
47.7882	55.2543	49.5874
51.1959	59.0163	49.2187
33.2615	18.7861	58.8956
48.8758	50.3673	52.7882
49.2096	57.0325	61.3929
35.0072	44.8249	59.7154
23.3665	58.3385	49.5422
43.9542	42.091	42.4001
49.0083	54.0065	53.1404
45.8021	40.4994	55.1581
49.8555	49.6879	42.8663
21.6295	51.6532	51.4692
46.8708	36.0049	57.3504
48.9443	30.0637	58.5905
53.923	42.1308	46.9333
51.2063	37.6999	57.6399
42.4588	42.2782	65.4847
46.1869	51.9962	55.7478
50.8821	64.5385	60.5804
36.8016	40.9401	48.8892
47.8427	39.4834	50.1814
39.9574	52.8848	60.037
47.5616	54.1094	52.8344
28.4094	50.6533	55.6183
33.9338	41.8912	53.1811
33.0085	50.5628	59.649
43.8821	58.7257	31.0534
47.0795	58.1644	49.7665
37.0089	29.1795	50.7196
28.6936	51.4538	51.089
34.1022	37.2259	54.6312
37.6109	47.7471	52.3877
25.9193	32.0613	35.8941
31.232	44.9045	61.0362
30.7935	32.5044	47.2865
47.9539	51.2329	47.752
31.3183	43.2814	61.1852
40.1706	26.1028	52.7764
27.5729	58.9496	54.2295
38.1484	52.1581	41.6538
48.4485	59.384	35.2009
44.195	42.2836	37.3609
35.4056	39.5123	32.2171
45.6704	45.4925	46.2561
47.8298	44.3191	37.2847
39.128	39.494	49.5937
36.7011	46.457	40.164
40.4023	53.9603	40.4712
33.1565	39.0721	77.6705
31.9506	29.5146	78.4483
53.9766	39.4393	56.2211
34.5548	39.5502	33.9587
39.9768	30.2877	65.7988
34.7984	42.4162	61.2027
16.4537	34.8783	57.9215
28.4396	66.8065	64.0257
40.954	49.7094	74.5343
39.139	50.8297	35.9681
19.9846	32.8698	35.6821
29.7853	30.6867	58.9849
34.4063	43.7153	56.2271
33.4498	43.1049	50.3021
20.9005	47.38	60.0942
25.7294	41.9998	67.8536
49.3827	45.3882	64.5521
35.6745	45.7465	44.1551
22.7913	46.4365	69.7359
21.1219	39.2161	42.8733
21.1829	44.8127	66.5786
27.2964	42.1888	55.2599
22.8934	43.213	55.2828
25.9861	37.6648	54.3763
46.9782	32.2834	46.5457
44.5417	38.3307	71.8629
32.712	35.0414	56.049
47.789	38.3804	66.0709
41.084	37.9507	51.484
46.3601	38.8632	50.7773
46.1395	59.5218	45.6035
53.9143	41.0644	58.1844
41.7491	47.3058	76.2624
48.6151	38.2529	53.4827
48.2145	42.3519	48.0753
44.5442	51.5016	60.5742
39.7624	53.0228	58.4993
63.7449	34.0171	58.9081
58.5711	44.7219	58.3489
56.6631	54.0537	46.9221
47.2549	43.4016	67.4925
39.9176	44.2443	49.2338
55.6494	40.6762	46.3564
43.4678	44.5419	60.3082
27.671	65.9088	56.3172
40.1162	48.1231	46.5971
44.7851	32.576	53.7175
39.062	30.7849	58.6732
45.6647	52.7286	44.6965
48.1551	47.2593	54.6355
51.4727	34.6427	51.2906
37.3347	42.4567	62.5914
59.5748	40.1068	63.2192
58.5308	30.2025	47.9687
16.027	38.339	56.3297
37.1543	36.6644	60.3337
35.4082	26.5927	73.2812
46.8451	40.2473	44.0955
43.8748	30.0813	64.7169
45.1586	49.6758	54.639
48.5887	39.5643	48.3717
31.7141	41.4777	60.69
49.4297	45.8639	36.504
45.1514	44.611	57.5379
46.9925	42.209	31.5206
48.7925	50.0821	48.6965
35.0835	39.3612	68.283
27.9887	58.3989	43.9414
32.1597	51.073	35.5265
38.6083	54.797	47.5472
29.7588	42.6698	40.5399
31.317	33.0237	73.0252
31.746	47.3416	50.8168
35.6995	65.9055	43.1751
27.346	35.1312	55.7462
27.3293	39.0721	51.0213
48.37	38.1061	43.4299
39.9384	36.0535	53.0923
29.6181	40.5425	66.0619
27.8742	45.9277	53.89
17.5924	46.7354	45.4979
30.1384	43.9424	45.2318
43.5914	46.359	55.1674
24.1383	50.7465	53.0083
24.8995	38.4642	65.6915
34.1559	28.7758	53.0544
25.0269	44.1404	45.8183
36.6101	46.3381	50.9231
30.5469	44.3499	51.4026
47.5114	36.494	32.439
33.3282	41.9124	46.7912
41.4644	32.4227	49.2525
32.3303	38.8193	54.2829
31.8694	37.727	50.8864
26.061	36.604	50.013
31.0654	43.6224	44.6616
28.4137	36.9625	48.3751
35.7204	35.7423	51.8811
26.8117	40.64	46.2757
31.2507	42.3321	39.0247
43.722	27.1765	70.4022
32.1885	43.7736	52.9554
43.496	33.5543	46.3137
49.1514	37.5074	74.1539
43.3829	41.3573	54.2236
53.0344	36.0131	34.5334
48.2718	47.0541	55.1538
49.7257	31.9491	62.0521
41.8602	35.379	60.0895
36.2629	30.0904	52.0255
50.5852	33.2701	41.4857
26.2089	33.2015	45.0541
41.0915	38.6764	30.1842
45.1428	32.3772	44.8519
47.6555	35.3652	52.2658
48.9819	33.8332	70.2096
42.3764	49.6379	71.5523
47.7041	39.5014	31.0261
18.4735	27.4124	47.0493
48.9153	42.8031	56.7309
42.5988	45.5418	55.5911
41.4566	39.0465	45.8227
41.6817	35.8655	33.3875
47.5272	41.3801	38.7784
38.7698	40.8599	40.8469
40.3181	35.2309	38.0835
34.5255	59.5977	29.1886
45.4715	53.2762	44.4846
36.7033	33.5291	38.5856
41.0477	37.7636	36.2258
46.7755	43.0767	41.9589
61.0633	35.1068	39.2676
37.6707	36.1438	38.6406
39.5552	27.6633	31.2966
36.2559	10.7187	34.1465
29.925	20.6105	38.9688
32.5411	45.3548	41.2487
29.7685	24.6649	32.3718
39.9806	34.121
38.9343	41.6139
33.2276	30.2963
54.74	27.7754
28.9264	37.5675
28.0456	22.8593
52.8295	26.4184
47.0197	26.8324
39.3975	23.2826
39.8915	29.5191
28.1549	33.9403
40.3426	17.7131
56.4258	29.7402
32.3474	25.6079
40.5642	31.3485
27.9746	25.7543
37.1438	28.384
25.6571	28.9627
25.8528
40.5179
35.9282
18.5292
39.2828
39.2705
40.7996
33.9707
21.0862
32.9523
42.7588
45.3934
37.5899
26.4
31.4726
44.7098
30.9284
27.1597
33.1527
43.7748
49.2512
30.8832
40.7585
30.9141
29.3069
27.829
28.2714
25.5897
26.4494
28.6167
29.0095
31.8759
31.4291
15.8471
27.6269
25.313
22.0545
21.5239
26.5008
18.3304
26.2801
28.1379
25.1037
23.9631
30.7678
20.9858
29.3053
29.2952
29.0343
28.5826
32.5885
28.638
29.0654
32.1001
33.8208
27.6316
27.3058
27.0857
25.1414
22.023
22.7531
26.2408
34.1239
22.6712
31.9704
24.0073
32.0011
26.762
32.3876
28.0545
31.46
30.9922
26.0391
28.1977
31.3075
30.0205
25.1136
28.2821
26.5843
26.4194
24.2144
28.3748
22.5398
27.7707
27.1728
26.5633
26.5784
30.8855
28.852
28.9153
22.6794
17.4588
27.1257
23.5518
26.0503
29.5763
28.2899
28.5998
11.1512
19.9927
51.4652
28.7254
22.6347
28.8298
38.4863
30.248
24.9997
29.3568
28.1676
37.7525
36.8931
35.5158
25.9754
32.4954
29.094
24.437
28.3071
26.0277
29.304
20.2357
27.3928
30.8302
28.4065
30.4827
28.6066
32.0528
34.7814
27.7603
28.3334
33.2282
32.0099
20.6646
27.2743
28.5241
32.1634
34.7703
28.3948
26.4692
28.2197
26.2607
29.4646
24.6458
23.4547
30.6416
29.3607
17.4439
27.1586
30.6533
32.2167
25.6947
21.0032
27.3945
27.9354
23.9255
28.7382
25.5882
24.224
27.0487
27.4753
30.0793
27.2989
28.1375
26.2841
31.3845
26.192
31.2024
32.8015
30.6907
20.8189
26.7294
28.2918
26.7859
32.7916
26.3484
32.6582
26.1522
24.9626
24.0363
25.2745
17.0271
25.7786
19.5784
18.2061
29.794
26.253
28.5187
28.0594
27.0607
26.1255
28.3772
26.5354
27.5825
25.289
16.7353
22.611
25.7111
31.1639
27.8457
22.5467
24.9345
25.8128
23.8004
24.3196
19.3311
24.3942
24.8841
26.7883
16.3123
26.4368
27.7764
31.939
28.0503
26.4226
28.7496
28.9587
23.5736
26.8359
29.4327
26.2788
26.3907
27.0004
29.4121
30.4552
28.3127
29.9815
26.1245
23.0693
27.2573
26.8839
26.2295
27.5424
24.5822
26.6869
25.5094
26.9628
24.8357
27.045
26.0673
31.2536
30.4816
26.8903
27.2149
30.0457
17.2864
22.6515
24.9118
29.1441
26.127
33.501
32.0365
27.8149
22.9966
23.7728
26.0108
28.179
32.4275
21.4614
31.7312
31.7035
32.4884
23.1959
26.7349
33.1471
21.7248
30.1939
23.8031
32.1058

## Sheet: Minimum
28	22	14
6	38	10
32	34	29
14	17	14
28	120	14
20	23	16
25	1	2
42	66	11
78	29	37
46	53	58
8	12	25
41	33	25
31	0	55
128	29	12
9	85	0
27	102	2
12	73	41
0	84	0
39	72	0
33	33	0
20	18	0
81	67	16
11	73	25
72	39	5
37	20	28
67	14	6
77	50	6
57	30	12
53	14	66
23	6	19
13	91	7
81	0	26
64	62	25
31	13	15
97	88	48
105	60	10
94	86	21
13	14	23
86	27	4
50	104	31
99	13	0
78	35	15
23	8	56
22	64	45
64	54	6
27	46	7
24	48	14
44	53	33
56	57	18
53	10	61
10	59	0
98	10	0
16	56	0
93	54	105
18	89	17
14	28	5
131	67	30
62	22	23
32	37	0
43	34	89
81	95	75
114	94	2
7	43	15
99	30	46
128	28	27
120	53	10
26	61	2
53	36	51
120	50	0
131	80	57
117	57	0
120	73	20
103	37	0
111	75	12
20	59	49
36	49	0
70	73	41
21	67	2
19	78	30
27	1	23
8	0	27
3	66	0
0	52	0
11	61	0
2	64	4
20	6	14
18	25	6
0	89	5
0	24	11
6	0	0
1	56	0
65	62	0
0	39	42
46	41	5
100	14	6
27	37	18
16	84	25
44	96	10
18	20	40
16	35	0
0	72	27
18	8	5
0	83	5
0	94	0
158	44	10
64	71	0
73	90	0
22	60	14
3	94	13
1	61	0
21	71	43
86	22	10
18	15	33
18	31	20
22	9	0
24	0	37
44	45	0
114	16	6
93	31	28
54	10	17
46	36	0
83	0	4
91	22	25
56	10	17
99	13	0
107	18	0
28	55	30
75	49	0
110	38	11
109	44	2
148	54	32
95	56	0
31	38	11
123	37	0
104	64	0
108	31	0
114	5	7
80	27	7
86	75	18
0	18	9
87	60	0
50	14	27
101	21	16
94	33	9
118	68	31
92	38	30
89	0	0
66	89	0
113	38	9
89	40	0
26	32	0
18	34	26
55	86	17
3	49	0
0	52	12
9	89	0
10	0	0
10	4	0
21	73	1
0	118	2
12	34	0
64	20	18
31	58	25
5	18	1
4	64	2
17	53	0
14	4	0
0	51	9
114	17	10
0	52	0
5	41	33
10	38	0
10	83	26
0	41	18
44	52	9
18	18	33
59	0	44
0	17	10
74	69	23
64	53	20
19	38	19
5	43	16
40	50	12
11	40	16
45	53	10
52	57	23
29	23	20
113	52	37
36	51
40	21
71	26
25	47
22	26
117	26
27	40
23	64
35	31
15	45
96	14
56	34
5	44
78	52
10	44
105	52
75	14
67	12
123
46
69
142
40
61
49
54
117
49
32
9
37
40
60
48
90
40
64
1
7
83
61
46
34
29
31
47
28
31
28
33
29
52
29
21
25
42
37
59
33
38
39
23
24
37
37
32
32
25
25
24
34
19
26
41
45
26
30
30
35
30
23
44
29
58
19
50
41
35
23
29
33
27
23
23
36
27
34
26
38
31
39
31
23
39
40
31
36
19
55
80
60
61
37
37
24
43
68
69
50
18
68
27
36
26
50
43
40
24
18
21
25
32
31
36
29
41
36
41
22
19
30
19
21
27
23
29
12
17
27
49
15
23
28
10
24
25
24
33
35
27
37
24
27
67
25
32
25
26
32
24
29
37
30
37
44
42
30
10
36
25
36
22
22
36
22
44
25
26
36
28
21
28
14
46
29
42
46
53
43
49
85
25
34
33
29
27
22
24
24
36
30
58
37
29
16
22
31
22
34
27
27
52
27
21
32
69
23
41
16
20
34
42
21
31
23
29
27
31
18
26
28
25
26
21
21
18
22
24
20
38
17
33
29
21
28
23
15
20
16
25
12
40
47
33
23
28
18
18
18
24
28
23
24
18
22
17
16
25
53
24
21
37
24
30
21

## Sheet: scatter plot
33.4368	-3.12042
27.0525	11.3477
22.5943	21.8183
13.2033	7.79968
25.6106	10.5542
-17.1425	-35.2991
-14.3654	23.8573
35.8016	8.34412
-17.1582	-34.8257
22.3	19.6028
8.46727	-2.05092
38.1981	10.8414
-32.3483	18.5449
-30.1445	22.4857
-28.9732	21.42
-18.3429	19.1233
17.2809	20.1892
28.0928	14.9889
-13.2699	-43.1593
-8.90778	-41.5801
-25.7488	20.6276
27.1756	15.1246
-18.8142	-40.8838
-26.4495	-25.1619
-24.4431	25.4336
27.3369	14.2522
-16.4124	-32.6274
-31.3879	-26.781
-33.0287	18.2412
40.9724	7.7693
-33.2725	-25.1291
-16.3106	-43.2784
-18.2521	-34.5915
-25.2337	20.6255
31.9881	13.6907
-5.85011	-42.0362
22.1224	16.3159
35.152	17.2017
26.8908	13.4442
-23.6606	-25.8824
16.9374	19.7383
14.3987	8.33631
30.8005	17.2756
4.32041	-6.79362
37.4136	17.3125
4.76996	-0.864455
-14.8512	-41.7107
32.6555	17.7749
13.2251	-8.12844
4.08241	19.2077
-8.14807	-44.2136
-8.57929	-40.6327
13.5772	8.27044
-22.0261	30.7199
-17.9804	-30.0752
-17.7925	-39.6892
22.123	17.3574
-21.8099	-25.6626
-31.3192	17.4439
-8.85134	-39.9079
-19.5711	27.9296
17.4167	20.7874
-18.0799	15.0931
-23.0673	-25.7356
-5.36941	-43.0231
-17.8989	-28.2229
-21.0151	14.296
-23.6127	-25.1361
-19.8175	17.1852
-21.2608	11.7076
-10.1207	-41.8018
10.1461	7.17572
-32.2753	17.4735
-30.0159	22.7992
6.25483	18.7547
-24.4072	11.6003
-21.2115	12.2856
-9.57551	-40.9635
5.23811	-8.74703
-4.35337	-42.5195
36.4613	10.5621
20.7422	-8.17622
-33.2611	17.8043
3.54953	4.58808
-19.0049	-41.571
-5.08711	-41.5351
-29.3738	20.7276
-18.0362	-33.896
6.66464	-3.03458
-27.6511	12.7985
31.5222	17.7293
-13.1411	28.4827
5.52656	16.6439
-36.2844	-27.1102
16.8454	20.9112
-17.2685	-22.0085
8.05296	-0.671686
-30.1262	18.5838
-32.3356	16.4123
12.1166	-7.64877
29.907	18.2079
-25.998	-24.9235
-19.7246	12.0782
-12.4297	-38.2766
35.8076	17.9278
7.70357	15.1879
17.4165	17.5133
-21.6583	-24.6445
-23.0775	11.5306
34.0317	17.0677
-24.7386	-25.103
-11.3632	-41.6253
-25.5681	24.4922
-20.2549	13.4981
-25.4951	16.7647
20.5029	19.7042
-18.6775	-40.4247
5.93766	16.6669
-20.3367	11.6139
17.5268	19.6329
-9.66837	-44.1458
-23.5188	23.2348
-4.97177	-42.7228
37.0013	7.1228
26.4051	-9.27358
27.9263	15.8484
-36.8378	-26.5719
-14.2618	-33.7857
5.12365	-6.60055
-14.2933	25.5253
-18.971	20.7204
31.291	-5.28046
-10.1043	-40.3112
-12.4771	-43.7073
32.7209	14.9185
-29.2133	22.4325
21.7834	-9.36623
-6.02931	-42.1254
-22.3851	-24.0037
-33.008	17.2474
-35.7966	-27.0102
-23.8452	-24.3452
23.9553	-9.64669
-24.8362	12.0823
-17.4489	32.4411
-20.4133	-27.8796
-10.3429	-39.6324
-28.6866	-26.1233
-12.8744	27.1908
-14.6351	26.4291
22.7269	20.7608
-17.3673	-32.2448
-16.9965	-41.4896
-9.7954	-44.673
-21.2435	22.973
-25.6188	17.6207
37.6205	16.9314
-4.3342	-44.2927
-25.1781	-25.9896
-18.9843	22.4636
-24.1017	27.3671
36.7939	-0.710263
-27.3039	15.8208
33.3405	-4.06333
-17.3386	-28.6353
16.2894	-1.93953
-41.45	-27.77
4.4659	-2.95259
-17.2327	31.796
-41.7957	-27.6331
-25.3383	-24.7754
-18.1453	14.5025
-16.509	-21.5355
-36.9432	-25.9075
39.9393	5.35118
28.485	-8.52431
-14.6074	29.2164
23.3583	19.1235
6.55419	0.707558
40.4391	6.33263
-18.7893	13.7595
36.7189	0.226304
38.4525	9.54032
31.8219	-5.41777
8.91435	13.7681
4.06033	5.2906
-29.6384	23.1901
23.0066	19.3285
18.8662	20.1642
7.46734	-3.15333
-6.31477	-43.0785
-18.0104	-41.0089
-38.5318	-26.7382
-41.1421	-27.2042
-16.509	-21.5355
-14.2958	25.2027
-16.8654	-21.2014
-24.6723	25.1598
-18.2057	28.3176
-20.907	13.1395
-24.1475	15.4052
-25.9922	-26.0275
33.5409	18.2947
31.6313	18.5905
28.9343	6.67142
41.4944	8.90403
27.906	13.1502
38.9378	3.69835
-7.51234	-41.5012
33.5702	18.595
26.8313	12.5299
-37.5497	-26.4948
-37.9816	-26.0635
-36.1403	-26.0401
-32.0991	-25.1501
-25.5884	21.1227
35.5968	2.44482
26.2551	-8.54809
32.377	19.0886
32.5458	18.6774
-13.007	25.1478
27.3814	15.7885
35.254	16.5528
-18.7585	-26.3107
4.89253	17.9022
16.3523	0.358136
-38.5802	-26.1095
-16.129	-34.7845
-4.12055	-43.6006
-11.1471	26.2024
-15.9055	-41.6499
-10.63	-38.8403
21.3321	19.114
-28.4176	17.4827
2.84813	-1.10697
26.7593	13.7551
28.5622	7.4546
40.9122	15.6927
-26.884	24.3667
-16.3203	-40.4175
-30.3811	16.6107
-20.4171	14.4332
-8.7275	-44.7886
38.0392	17.8896
-39.7418	-27.4089
-39.2138	-26.2174
-16.9592	-44.0476
-28.49	20.2959
-17.1917	-42.8794
-18.7821	18.862
-12.9594	-40.7548
-10.7423	-40.3518
-13.5643	28.7525
35.3203	0.535191
37.3552	17.9098
-13.7499	-36.2085
42.105	13.8179
-18.5273	23.6735
-20.1212	24.8345
-39.8403	-26.5344
31.1037	18.5598
27.6814	-8.75584
42.5931	11.8486
-11.8629	-39.0952
-8.87896	-39.4997
-12.3697	26.3412
-30.4671	-26.9299
-17.7002	30.3714
-17.4642	28.9203
-6.21718	-42.5647
4.4276	18.266
5.48532	5.39376
-12.8409	-39.3545
-18.3684	-41.8836
-20.9373	13.7164
-13.4685	-34.8105
17.7395	20.4505
-11.567	-44.49
16.2122	-0.492856
-18.4255	-27.4232
-19.7235	-24.7674
37.9102	18.2328
-12.2219	-43.8533
18.6426	19.2807
-22.4986	-24.7498
1.57774	-1.34994
-3.48993	-42.6604
-30.7427	-26.2219
-4.00309	-43.1209
31.7143	7.90648
-15.7271	-39.3161
29.1986	9.75338
-25.1892	12.5752
-16.4106	-39.928
-6.18184	-44.8359
-29.8963	21.4357
-15.3122	-31.5432
-7.50833	-44.8982
-4.74567	-42.2861
-26.2117	16.9851
-12.5579	-42.5114
-11.1968	-39.0887
-26.1047	16.1665
-25.0234	15.6469
29.2752	13.7094
-11.1506	-37.2286
-31.9329	17.8447
23.986	18.7835
12.6123	4.99341
-18.9711	23.3139
-22.6989	21.7431
-26.5844	-25.8094
-30.9962	16.8826
-25.8741	15.3795
-12.4549	25.1544
5.93349	5.67674
-10.6003	-43.2448
3.13979	-2.11629
-41.639	-27.3053
14.6188	6.77165
7.73005	20.676
-16.3551	-41.6836
9.27658	6.51339
-39.1471	-26.8728
-25.5463	-25.5178
4.22324	11.0378
-15.8727	-34.7247
-16.6446	31.9555
-17.5261	-41.7337
26.0621	10.7495
-31.8277	-25.577
-11.7817	-42.7406
-9.31639	-41.8888
-21.05	-24.2194
3.93933	-2.13759
-15.8557	30.6333
-20.9076	28.6508
-18.4545	24.7554
-24.915	21.0051
29.4694	-7.26431
-27.5413	22.0225
-9.13599	-44.2045
23.3845	17.9276
-16.8654	-21.2014
6.25007	4.70215
-18.7188	24.3013
-33.318	-26.0836
-24.3071	-24.5277
-19.6683	17.9373
-17.8284	-29.0816
5.58628	13.9553
-35.447	-25.9042
-17.7578	15.0915
12.7613	-7.73624
2.98329	3.94335
21.4666	19.5186
-12.9706	26.0501
12.7243	12.1125
-20.4669	13.9855
9.7247	13.6286
-16.8654	-21.2014
16.4971	-8.4066
-17.2087	-40.9949
6.95845	-1.72627
-28.9311	-25.2945
37.0383	-0.055894
27.9776	8.49526
3.97824	10.468
17.4828	17.0327
6.504	1.86867
-19.081	27.9462
4.40312	4.09664
27.0504	-9.06699
-38.0011	-27.1859
-23.1861	24.2726
17.183	-9.14842
2.8068	-2.71167
-15.5166	-33.8892
10.061	-7.74578
-19.1129	20.0035
8.04621	-2.77801
3.08155	4.49543
-31.3148	-25.4926
-29.8413	20.463
-21.8878	10.4974
-24.9083	26.4811
29.7772	8.66346
11.4963	12.9817
-23.1992	-27.097
16.4564	19.9893
29.5567	13.7034
-27.1911	19.3757
25.6544	7.56205
-37.2764	-27.169
-3.08057	-43.4967
38.4091	17.1507
24.3127	15.8175
36.322	15.4241
14.4525	5.43015
24.95	2.24857
-13.4507	27.6163
30.1888	10.3719
7.86728	20.0634
-35.2569	-26.6186
-32.7511	-25.5254
-23.1435	-24.0789
36.3868	17.6255
-36.0536	-25.621
-9.59658	-39.7123
32.9593	16.3433
26.0164	11.9386
30.67	18.0055
-11.5798	27.6364
-31.9134	18.6317
-31.202	18.0504
-15.2586	-42.2563
30.6871	12.7882
27.3646	5.08756
25.7522	-3.12181
30.6262	13.2882
17.3364	-1.38497
-31.311	16.4716
-10.7742	27.1339
36.1489	2.98727
26.362	1.71171
28.8839	8.81112
-34.2155	-26.5284
-22.5208	-25.7825
-11.5837	26.4337
16.2839	21.2496
-31.7114	-26.1763
-24.1929	-25.3634
-19.653	-31.1367
-40.2543	-27.4942
-24.0329	16.8125
-24.8191	16.508
-13.5168	-40.622
-19.0028	29.5826
34.3518	16.0265
11.0524	7.37405
-12.3018	25.8339
-14.015	25.9836
27.917	12.6396
2.19525	-1.7543
-10.4523	-38.0126
-18.1842	-32.5669
-12.2789	-39.5348
8.05648	20.2266
26.5816	9.52601
32.2603	18.2517
16.4992	18.9308
-19.3166	-24.4221
-32.3299	-25.9357
-8.36097	-42.3422
11.8042	6.11369
24.1792	15.4505
25.8937	8.43395
7.64216	7.77215
4.75933	10.9902
-4.05597	-41.9967
-30.5449	18.3801
40.1819	13.1583
-9.65322	-38.9035
-10.313	-44.7728
-3.71616	-43.9132
-26.3935	25.3429
-25.0753	25.4648
-11.3751	26.686
-21.0953	-25.2461
-20.7848	32.3385
21.9476	19.9721
6.28081	2.95517
23.1287	18.693
26.101	5.59112
-17.8821	29.3424
7.8645	16.1043
21.609	18.7222
-17.0804	-38.1667
20.0116	20.2952
-18.8936	-33.1624
-27.4191	-25.5622
-17.7697	-43.0861
4.94441	12.5276
-24.4624	12.5602
11.6545	12.9449
-29.0696	-25.8748
-11.3083	-42.7075
-15.596	-32.8411
-40.1976	-26.7591
-27.6626	20.0927
-19.1967	18.8629
8.04144	18.6557
14.5479	6.58031
-21.3758	25.0733
-18.0032	-34.1386
28.2014	16.1854
6.87	21.6613
-22.7883	-25.1698
-17.7972	-32.1036
35.7797	3.63147
-17.0358	30.0017
-23.9312	11.9498
-16.4452	-42.4061
-26.9304	16.1041
-12.9919	-36.4839
-27.7537	21.6781
-21.69	11.0554
-14.8193	29.9036
-21.8475	-25.1325
-17.6796	-33.0134
-18.3626	31.4073
-32.1941	-26.5604
-32.8716	-26.3754
-18.4492	-27.0118
-15.1998	26.0787
-23.1409	27.0076
-17.4147	-29.5927
-22.3259	11.8657
3.73445	8.02919
-24.3875	-25.9704
4.20984	9.87264
-15.4761	30.726
42.7007	14.6434
33.9279	-3.3793
-18.6973	21.2459
22.054	18.5731
-21.5613	24.6057
4.68484	10.2463
42.3642	12.5149
-14.3402	28.2256
-19.9728	29.4109
-21.9602	-24.1299
19.325	19.6578
-24.9862	12.7337
-19.83	12.8447
-20.4577	15.0939
3.38069	-8.09539
-22.6277	20.074
-21.7287	16.5239
-5.59617	-43.4214
-21.8717	20.9145
16.5936	18.097
-38.4692	-27.4529
-19.7067	21.9835
-23.1715	-24.6826
8.39682	15.6715
-20.8833	21.2488
-17.2981	28.9279
40.5549	7.10095
-20.5757	-24.7425
7.25439	1.09738
-13.4013	24.1204
39.9887	17.0533
-23.0025	25.4427
32.2134	17.6211
22.6433	21.4865
-32.6291	-27.0699
35.5786	-1.43169
38.1676	11.3204
-21.7029	30.7025
-16.386	30.3933
-39.1556	-27.5314
-16.3232	25.0807
8.10623	19.6832
4.36216	11.1883
-21.3555	12.055
-13.3296	-43.7072
-14.057	29.5068
-23.7761	20.8714
-23.616	16.4555
26.4207	2.79912
7.69456	6.87363
26.6356	2.34211
-30.5261	21.3407
-26.7943	18.9305
-19.2804	17.8231
-14.9079	-32.243
27.3526	13.1534
-21.1329	21.4807
-15.4316	25.4314
-15.5006	24.2015
-22.1679	29.2939
3.16616	-0.214966
3.71068	-6.71732
25.0407	10.4348
27.186	-8.18323
9.64769	-1.80483
8.36206	-1.36343
35.3047	-2.334
9.30844	-1.04225
24.5922	3.46812
16.4768	-3.35287
13.4441	4.66371
22.3888	-3.90016
31.2589	-2.19861
40.5705	10.0624
32.0215	-4.79431
39.2299	3.83481
28.9432	-6.90511
22.0702	-9.92649
42.7921	14.1031
26.28	1.18769
22.9358	-3.11424
32.7684	-3.58423
7.84896	14.1926
17.3356	-3.00771
8.70789	17.1527
27.2757	-3.7824
14.0402	-7.44149
5.35449	7.81249
7.59107	-0.691829
16.0674	-0.00745038
36.11	13.1141
28.466	8.17197
18.332	-5.49662
29.9251	11.9826
25.9482	2.17046
30.0208	-6.46501
9.10014	-0.389844
12.8693	-8.25999
9.62939	-0.618209
26.6391	-8.46871
41.8851	12.5172
38.206	7.42099
16.3229	-8.87454
9.07642	7.21216
42.6827	13.6072
13.0331	-3.80767
42.2836	10.3696
34.9598	13.5478
7.5409	-0.045681
16.9869	-3.50864
19.0705	-5.79515
3.46402	-3.05954
10.8279	-2.47161
5.06844	-0.0154684
8.78586	-2.20187
8.23776	6.33043
-14.0426	-34.3759
6.01535	-0.611271
4.00584	-4.99331
39.8365	8.18109
24.7681	-9.37824
9.08629	7.92547
21.2364	-6.56915
36.3612	4.92561
15.094	-7.38214
20.9078	-9.04364
34.2073	-2.58165
8.98286	7.0238
23.6677	-9.87282
12.21	-3.90592
41.9304	9.48181
42.3754	17.2811
42.3982	15.0244
34.7804	-1.12588
37.1673	4.22833
29.4491	5.07189
35.86	5.53965
31.6031	6.65387
-18.441	28.5987
4.9843	17.3114
8.27138	14.26
6.59341	22.2114
-20.176	32.7139
-18.6935	18.5051
29.3576	-4.76692
-31.4911	19.2667
-21.0508	17.0952
-15.0928	-34.3865
-23.8059	25.6163
4.55781	9.19258
-29.8199	-25.6557
-32.1252	16.9234
-23.8359	24.1943
39.2899	11.4491
7.00292	20.2417
-24.4285	24.4056
-36.0018	-26.4836
-29.4925	16.2221
-16.3387	-31.5596
-33.7553	-25.7008
4.20397	-0.775358
40.5866	5.93745
17.1877	0.337749
25.828	-7.54845
30.333	12.2612
-14.2696	-33.0927
-16.9756	-31.6995
-33.6158	-26.7435
-15.9804	-33.4496
-28.4305	-25.5621
33.0494	7.84328
25.8917	6.37088
10.9543	-7.68781
37.8342	10.1091
12.0493	-3.73979
28.0886	-7.06854
23.2248	3.82319
32.8581	-4.05999
25.1077	4.56739
39.1399	10.2693
22.8717	-4.54777
22.2416	-4.67792
36.5564	8.11123
35.2015	4.34078
36.2342	3.82145
22.4808	-3.34139
12.4774	4.56235
6.39598	-2.27987
8.59478	-7.61045
28.1164	-4.73958
27.7823	4.55312
8.36446	-0.276931
8.42171	13.6421
24.784	-3.28397
34.9651	-1.91114
36.1714	-1.46627
9.82981	7.88109
7.67969	-2.20255
21.3098	-9.92145
9.94788	-7.42099
24.1397	2.67855
21.4227	-8.92919
6.71673	14.965
22.9033	-5.18026
13.2489	-7.1943
42.3205	17.0092
8.11178	-5.30746
8.23682	8.15144
21.8916	-5.08617
5.68303	18.4557
42.9329	12.2303
18.5312	-8.39807
-17.5524	31.1863
3.95128	-1.76366
20.597	-9.3992
7.7221	0.349803
15.7187	-8.53395
42.3334	10.8292
25.7881	-9.14196
23.747	2.69103
35.6825	-0.75
25.8801	-6.27258
31.2961	-4.695
8.85155	7.45498
12.5939	-3.91986
21.9076	-3.2629
27.0506	10.5836
6.19432	5.14911
24.511	10.4159
11.2557	-3.27117
-20.3619	22.3614
4.87019	-1.57514
27.5656	8.02806
7.04358	-2.51
36.7566	13.1502
14.7254	-8.2826
42.5211	18.2793
41.8119	11.8862
29.1075	-7.8995
34.3593	0.304267
-19.4601	18.5473
-20.1942	30.8779
41.8077	10.6317
-27.4548	12.9389
39.5712	4.35245
5.17054	12.5902
-22.1415	16.0456
-20.2159	31.436
7.81066	6.09423
42.5385	18.2595
23.0579	2.27242
7.04745	-6.71123
26.2212	4.50215
35.2023	7.52148
39.9609	13.0734
7.09031	18.7216
28.8577	-5.20057
27.5445	-7.70522
25.3606	-8.31803
11.2325	13.4833
40.9738	7.19841
22.2935	-8.98496
11.736	-8.06765
19.811	-9.17357
21.4322	-5.07237
21.752	-6.7236
22.937	-9.9493
24.3907	-2.92628
7.02591	15.4153
28.5095	-7.39464
12.7054	12.2693
5.92478	18.1507
20.8316	-9.86583
3.98588	-5.31306
-25.9793	23.8222
42.2438	16.1016
41.9532	14.2789
38.3789	6.34637
11.4904	2.94117
17.309	-8.16224
6.29772	-6.97412
39.5453	6.35505
18.5743	-9.15668
11.3745	-7.30104
22.9483	-9.37666
5.64809	-8.51643
30.9278	-5.7252
5.00377	-7.12236
36.336	-0.913936
6.07456	-7.99477
17.0863	-0.868698
34.7066	1.27848
16.0941	-2.72529
24.2894	-8.94022
9.0557	14.293
18.437	-6.58721
33.2885	-2.02647
39.1934	8.36913
-13.6407	-33.7347
31.1377	8.15491
41.3753	9.73098
17.951	-9.06407
27.1131	3.30308
35.0509	1.33019
34.3765	-2.05466
7.69467	-7.78307
39.367	6.6061
17.4799	-0.572849
26.5258	10.0779
26.5435	-7.13177
35.5725	4.14251
39.0496	4.71068
40.123	5.83424
42.8026	12.5495
28.5868	-8.11499
28.0816	-7.85482
15.7569	-7.5857
12.6769	8.03978
6.97241	-7.6921
8.86138	15.1282
41.9805	14.9139
23.7268	-8.87874
23.2276	-8.84878
28.0321	3.77733
-17.1882	-30.7901
17.954	0.179432
17.376	-8.70851
25.5078	9.33497
6.70465	22.1218
24.5198	9.53094
-15.5495	-41.1144
-21.0998	30.6138
34.6949	-2.86793
38.6852	8.00014
34.2498	13.6565
-17.5101	-42.2049
36.1501	-0.330962
39.2676	15.3745
-30.4315	17.244
-22.2749	16.6705
-20.9562	29.0414
-34.4286	-25.786
-21.0151	29.4486
11.2431	-8.04636
36.6355	10.5748
