# Supplementary material for: Molecular distinctions of bronchoalveolar and alveolar organoids under differentiation conditions
Source: Physiol Rep. 2024 Jun 2;12(11):e16057. doi: 10.14814/phy2.16057 (PMC11144550; doi:10.14814/phy2.16057)
Supplement: Supplementary file 3 — Table S1. [file PHY2-12-e16057-s001.zip › PHYSREP-2024-03-139-file006.xlsx]

## Sheet: protein identification
Accession	Protein Name	Gene Name	Function	Description	Coverage	Unique Peptides	Peptides	PSMs	AAs	MW [kDa]	calc. pI	EM-1/REF	EM-1/REF Count	EM-1/REF Variability [%]	EM-2/REF	EM-2/REF Count	EM-2/REF Variability [%]	EM-3/REF	EM-3/REF Count	EM-3/REF Variability [%]	DM-1/REF	DM-1/REF Count	DM-1/REF Variability [%]	DM-2/REF	DM-2/REF Count	DM-2/REF Variability [%]	DM-3/REF	DM-3/REF Count	DM-3/REF Variability [%]	Identified or Quantified
P02468	Laminin subunit gamma-1	Lamc1	FUNCTION: Binding to cells via a high affinity receptor, laminin is thought to mediate the attachment, migration and organization of cells into tissues during embryonic development by interacting with other extracellular matrix components.	Laminin subunit gamma-1 OS=Mus musculus OX=10090 GN=Lamc1 PE=1 SV=2 - [LAMC1_MOUSE]	51.9	111	111	3544	1607	177.185	5.21143	1.01603	3530	11.1486	0.84285	3530	11.7991	0.581094	3520	47.4689	1.17748	3530	12.7308	1.0371	3530	7.82466	1.29329	3530	14.9772	Quantified
P02469	Laminin subunit beta-1	Lamb1	FUNCTION: Binding to cells via a high affinity receptor, laminin is thought to mediate the attachment, migration and organization of cells into tissues during embryonic development by interacting with other extracellular matrix components. Involved in the organization of the laminar architecture of the cerebral cortex (By similarity). It is probably required for the integrity of the basement memb…	Laminin subunit beta-1 OS=Mus musculus OX=10090 GN=Lamb1 PE=1 SV=3 - [LAMB1_MOUSE]	48.66	123	126	4021	1786	196.961	4.94482	1.01593	3952	11.2635	0.8319	3951	11.9914	0.551829	3927	52.5688	1.19817	3953	13.0779	1.04131	3954	7.27444	1.30899	3955	14.3871	Quantified
P19137	Laminin subunit alpha-1	Lama1	FUNCTION: Binding to cells via a high affinity receptor, laminin is thought to mediate the attachment, migration and organization of cells into tissues during embryonic development by interacting with other extracellular matrix components.	Laminin subunit alpha-1 OS=Mus musculus OX=10090 GN=Lama1 PE=1 SV=2 - [LAMA1_MOUSE]	50.34	166	169	3465	3083	337.93	6.7124	1.00781	3438	9.3257	0.867843	3437	11.1115	0.653318	3432	42.0538	1.14786	3438	11.8325	1.03268	3438	6.83144	1.24042	3438	15.2122	Quantified
P19001	Keratin, type I cytoskeletal 19	Krt19	FUNCTION: Involved in the organization of myofibers. Together with KRT8, helps to link the contractile apparatus to dystrophin at the costameres of striated muscle (By similarity). {ECO:0000250}.	Keratin, type I cytoskeletal 19 OS=Mus musculus OX=10090 GN=Krt19 PE=1 SV=1 - [K1C19_MOUSE]	96.03	37	52	2676	403	44.5147	5.38916	0.958764	2029	7.63021	0.972448	2029	6.57968	0.919998	2029	12.8474	1.03709	2029	7.46419	1.02176	2029	7.09742	1.07955	2029	8.02863	Quantified
P60710	Actin, cytoplasmic 1	Actb	FUNCTION: Actin is a highly conserved protein that polymerizes to produce filaments that form cross-linked networks in the cytoplasm of cells (By similarity). Actin exists in both monomeric (G-actin) and polymeric (F-actin) forms, both forms playing key functions, such as cell motility and contraction (By similarity). In addition to their role in the cytoplasmic cytoskeleton, G- and F-actin also …	Actin, cytoplasmic 1 OS=Mus musculus OX=10090 GN=Actb PE=1 SV=1 - [ACTB_MOUSE]	66.4	12	28	1869	375	41.7097	5.47803	0.963283	518	9.54419	0.95105	518	5.94354	0.918075	518	14.3116	1.05765	518	8.95828	1.05523	518	7.67115	1.05328	518	8.72189	Quantified
Q9DCV7	Keratin, type II cytoskeletal 7	Krt7	FUNCTION: Blocks interferon-dependent interphase and stimulates DNA synthesis in cells. {ECO:0000250}.	Keratin, type II cytoskeletal 7 OS=Mus musculus OX=10090 GN=Krt7 PE=1 SV=1 - [K2C7_MOUSE]	86.21	45	59	2117	457	50.678	5.87158	0.869817	1481	12.3971	0.869162	1481	8.74579	1.0096	1481	12.6463	1.03408	1482	7.60923	1.04003	1481	7.9855	1.15334	1481	9.56942	Quantified
Q61414	Keratin, type I cytoskeletal 15	Krt15	FUNCTION: In the absence of KRT14, makes a bona fide, but ultrastructurally distinct keratin filament network with KRT5. {ECO:0000269|PubMed:10623468, ECO:0000269|PubMed:7539810}.	Keratin, type I cytoskeletal 15 OS=Mus musculus OX=10090 GN=Krt15 PE=1 SV=2 - [K1C15_MOUSE]	75.22	31	49	1949	452	49.1071	4.85596	0.960395	944	9.14341	1.01555	945	6.72896	0.910233	944	14.7408	1.02724	945	8.98153	1.02719	945	8.32916	1.05615	945	9.2998	Quantified
P52480	Pyruvate kinase PKM	Pkm	FUNCTION: Glycolytic enzyme that catalyzes the transfer of a phosphoryl group from phosphoenolpyruvate (PEP) to ADP, generating ATP (By similarity). Stimulates POU5F1-mediated transcriptional activation (By similarity). Promotes in a STAT1-dependent manner, the expression of the immune checkpoint protein CD274 in ARNTL/BMAL1-deficient macrophages (PubMed:29996098). {ECO:0000250|UniProtKB:P14618, …	Pyruvate kinase PKM OS=Mus musculus OX=10090 GN=Pkm PE=1 SV=4 - [KPYM_MOUSE]	84.37	55	56	1931	531	57.808	7.47412	1.04985	1930	8.25253	1.04103	1930	7.20006	0.996941	1930	12.7953	0.993793	1930	8.32618	0.987003	1930	8.39335	0.957589	1930	9.06332	Quantified
Q922U2	Keratin, type II cytoskeletal 5	Krt5		Keratin, type II cytoskeletal 5 OS=Mus musculus OX=10090 GN=Krt5 PE=1 SV=1 - [K2C5_MOUSE]	82.59	46	72	2287	580	61.7286	7.75244	1.10403	1129	10.133	1.12399	1129	11.1751	1.01519	1129	15.366	0.88095	1129	13.4589	0.878782	1129	13.0482	1.02185	1129	10.2447	Quantified
P50446	Keratin, type II cytoskeletal 6A	Krt6a	FUNCTION: Epidermis-specific type I keratin involved in wound healing (PubMed:10866680). Involved in the activation of follicular keratinocytes after wounding, while it does not play a major role in keratinocyte proliferation or migration (PubMed:10866680). Participates in the regulation of epithelial migration by inhibiting the activity of SRC during wound repair (PubMed:22529101). {ECO:0000269|…	Keratin, type II cytoskeletal 6A OS=Mus musculus OX=10090 GN=Krt6a PE=1 SV=3 - [K2C6A_MOUSE]	72.33	6	67	2258	553	59.2986	7.94287	0.814134	221	14.4252	0.891363	221	7.24942	0.787703	221	14.5101	1.18584	221	10.5925	1.19235	221	9.26852	1.08639	221	6.9294	Quantified
P16858	Glyceraldehyde-3-phosphate dehydrogenase	Gapdh	FUNCTION: Has both glyceraldehyde-3-phosphate dehydrogenase and nitrosylase activities, thereby playing a role in glycolysis and nuclear functions, respectively. Glyceraldehyde-3-phosphate dehydrogenase is a key enzyme in glycolysis that catalyzes the first step of the pathway by converting D-glyceraldehyde 3-phosphate (G3P) into 3-phospho-D-glyceroyl phosphate. Modulates the organization and ass…	Glyceraldehyde-3-phosphate dehydrogenase OS=Mus musculus OX=10090 GN=Gapdh PE=1 SV=2 - [G3P_MOUSE]	82.88	28	29	1049	333	35.7872	8.25049	0.995027	1038	9.28546	1.01672	1038	5.76969	0.880064	1038	17.9416	1.06496	1038	9.50316	1.08796	1038	8.99072	0.961735	1038	9.59461	Quantified
Q9Z331	Keratin, type II cytoskeletal 6B	Krt6b		Keratin, type II cytoskeletal 6B OS=Mus musculus OX=10090 GN=Krt6b PE=1 SV=3 - [K2C6B_MOUSE]	65.12	5	61	1881	562	60.2851	8.32373	0.828124	12	11.1457	0.935472	12	13.3213	0.797658	12	16.2412	1.17892	12	9.84442	1.1055	12	10.7548	1.06482	12	12.5166	Quantified
P68033	Actin, alpha cardiac muscle 1	Actc1	FUNCTION: Actins are highly conserved proteins that are involved in various types of cell motility and are ubiquitously expressed in all eukaryotic cells.	Actin, alpha cardiac muscle 1 OS=Mus musculus OX=10090 GN=Actc1 PE=1 SV=1 - [ACTC_MOUSE]	48.81	6	22	1457	377	41.9919	5.38916	1.05221	106	7.50229	0.979284	106	5.61349	1.05125	106	7.31687	0.961231	106	6.79045	0.98783	106	7.19183	0.99987	106	5.71319	Quantified
P17182	Alpha-enolase	Eno1	FUNCTION: Glycolytic enzyme the catalyzes the conversion of 2-phosphoglycerate to phosphoenolpyruvate. In addition to glycolysis, involved in various processes such as growth control, hypoxia tolerance and allergic responses. May also function in the intravascular and pericellular fibrinolytic system due to its ability to serve as a receptor and activator of plasminogen on the cell surface of sev…	Alpha-enolase OS=Mus musculus OX=10090 GN=Eno1 PE=1 SV=3 - [ENOA_MOUSE]	86.64	38	43	1202	434	47.1112	6.80029	1.07243	1071	8.6066	1.04654	1071	7.2102	0.953246	1071	12.2	0.994094	1071	7.47089	1.0336	1071	8.2061	0.904848	1071	10.58	Quantified
P10107	Annexin A1	Anxa1	FUNCTION: Plays important roles in the innate immune response as effector of glucocorticoid-mediated responses and regulator of the inflammatory process. Has anti-inflammatory activity (PubMed:12475898). Plays a role in glucocorticoid-mediated down-regulation of the early phase of the inflammatory response (PubMed:12475898). Promotes resolution of inflammation and wound healing (PubMed:25664854).…	Annexin A1 OS=Mus musculus OX=10090 GN=Anxa1 PE=1 SV=2 - [ANXA1_MOUSE]	85.84	42	43	1177	346	38.71	7.37158	0.94686	1135	9.25469	0.951974	1135	6.48324	0.96963	1135	14.0557	1.01317	1135	7.50628	1.03516	1135	7.45633	1.06186	1135	9.35332	Quantified
P08730	Keratin, type I cytoskeletal 13	Krt13		Keratin, type I cytoskeletal 13 OS=Mus musculus OX=10090 GN=Krt13 PE=1 SV=2 - [K1C13_MOUSE]	78.49	31	49	1317	437	47.7243	4.85596	0.845822	385	14.5197	0.918411	385	7.15176	0.998607	385	18.0612	1.0642	385	10.447	1.0258	385	8.36087	1.12451	385	10.1306	Quantified
P11679	Keratin, type II cytoskeletal 8	Krt8	FUNCTION: Together with KRT19, helps to link the contractile apparatus to dystrophin at the costameres of striated muscle. {ECO:0000250}.	Keratin, type II cytoskeletal 8 OS=Mus musculus OX=10090 GN=Krt8 PE=1 SV=4 - [K2C8_MOUSE]	83.67	49	63	1533	490	54.5315	5.8208	0.943511	687	10.9162	0.920524	687	6.02686	0.913847	687	15.1982	1.08362	687	9.22383	1.07448	687	8.59974	1.04873	687	7.42664	Quantified
P10493	Nidogen-1	Nid1	FUNCTION: Sulfated glycoprotein widely distributed in basement membranes and tightly associated with laminin. Also binds to collagen IV and perlecan. It probably has a role in cell-extracellular matrix interactions.	Nidogen-1 OS=Mus musculus OX=10090 GN=Nid1 PE=1 SV=2 - [NID1_MOUSE]	54.22	59	60	1280	1245	136.45	5.43994	1.00057	1252	10.5659	0.892972	1252	10.3516	0.720689	1247	33.6857	1.12213	1252	11.6052	1.03757	1252	8.31559	1.19003	1252	15.0048	Quantified
Q8VDD5	Myosin-9	Myh9	FUNCTION: During cell spreading, plays an important role in cytoskeleton reorganization, focal contacts formation (in the margins but not the central part of spreading cells), and lamellipodial retraction; this function is mechanically antagonized by MYH10 (By similarity). Cellular myosin that appears to play a role in cytokinesis, cell shape, and specialized functions such as secretion and cappi…	Myosin-9 OS=Mus musculus OX=10090 GN=Myh9 PE=1 SV=4 - [MYH9_MOUSE]	67.7	153	187	1274	1960	226.232	5.65576	1.02901	1084	9.69775	1.00674	1084	6.42312	0.984893	1084	16.571	1.00976	1084	9.71565	1.03825	1084	8.9677	0.942948	1084	10.4457	Quantified
P08074	Carbonyl reductase [NADPH] 2	Cbr2	FUNCTION: May function in the pulmonary metabolism of endogenous carbonyl compounds, such as aliphatic aldehydes and ketones derived from lipid peroxidation, 3-ketosteroids and fatty aldehydes, as well as in xenobiotic metabolism. {ECO:0000269|PubMed:7705352}.	Carbonyl reductase [NADPH] 2 OS=Mus musculus OX=10090 GN=Cbr2 PE=1 SV=1 - [CBR2_MOUSE]	89.34	23	24	1024	244	25.9416	9.01221	0.984432	908	6.03464	0.945692	908	6.54514	1.17727	908	15.4336	0.898578	908	13.4975	0.904517	908	10.9241	1.14005	908	9.35604	Quantified
P07356	Annexin A2	Anxa2	FUNCTION: Calcium-regulated membrane-binding protein whose affinity for calcium is greatly enhanced by anionic phospholipids. It binds two calcium ions with high affinity. May be involved in heat-stress response (By similarity). Inhibits PCSK9-enhanced LDLR degradation, probably reduces PCSK9 protein levels via a translational mechanism but also competes with LDLR for binding with PCSK9 (PubMed:2…	Annexin A2 OS=Mus musculus OX=10090 GN=Anxa2 PE=1 SV=2 - [ANXA2_MOUSE]	76.99	36	36	849	339	38.6518	7.69385	0.887537	846	11.2104	0.918498	847	7.59781	0.959151	845	15.6494	1.09244	845	9.49531	1.10697	845	9.55135	1.02472	847	7.56178	Quantified
Q9QXS1	Plectin	Plec	FUNCTION: Interlinks intermediate filaments with microtubules and microfilaments and anchors intermediate filaments to desmosomes or hemidesmosomes. May be involved not only in the cross-linking and stabilization of cytoskeletal intermediate filaments network, but also in the regulation of their dynamics.	Plectin OS=Mus musculus OX=10090 GN=Plec PE=1 SV=3 - [PLEC_MOUSE]	61.12	316	323	1103	4691	533.861	5.96045	1.05332	1071	8.61858	1.07685	1071	8.72474	1.07288	1071	12.2023	0.928634	1071	9.72804	0.938694	1071	8.56809	0.954865	1071	9.41636	Quantified
P56480	ATP synthase subunit beta, mitochondrial	Atp5f1b	FUNCTION: Mitochondrial membrane ATP synthase (F(1)F(0) ATP synthase or Complex V) produces ATP from ADP in the presence of a proton gradient across the membrane which is generated by electron transport complexes of the respiratory chain. F-type ATPases consist of two structural domains, F(1) - containing the extramembraneous catalytic core, and F(0) - containing the membrane proton channel, link…	ATP synthase subunit beta, mitochondrial OS=Mus musculus OX=10090 GN=Atp5f1b PE=1 SV=2 - [ATPB_MOUSE]	74.86	28	28	671	529	56.2655	5.33838	0.923362	671	10.0787	0.952915	671	5.85199	0.94068	671	11.7665	1.07469	671	8.7509	1.04149	671	6.42984	1.04569	671	6.93269	Quantified
P11499	Heat shock protein HSP 90-beta	Hsp90ab1	FUNCTION: Molecular chaperone that promotes the maturation, structural maintenance and proper regulation of specific target proteins involved for instance in cell cycle control and signal transduction. Undergoes a functional cycle that is linked to its ATPase activity. This cycle probably induces conformational changes in the client proteins, thereby causing their activation. Interacts dynamicall…	Heat shock protein HSP 90-beta OS=Mus musculus OX=10090 GN=Hsp90ab1 PE=1 SV=3 - [HS90B_MOUSE]	58.15	31	56	948	724	83.2291	5.03369	1.05092	442	9.34224	1.02296	442	7.99611	0.974064	442	11.7364	0.97761	442	9.24716	0.984189	442	7.00878	1.01504	442	7.81952	Quantified
P05064	Fructose-bisphosphate aldolase A	Aldoa	FUNCTION: Plays a key role in glycolysis and gluconeogenesis. In addition, may also function as scaffolding protein (By similarity). {ECO:0000250}.	Fructose-bisphosphate aldolase A OS=Mus musculus OX=10090 GN=Aldoa PE=1 SV=2 - [ALDOA_MOUSE]	86.54	31	37	793	364	39.3313	8.08936	1.01953	717	7.96648	1.04625	717	8.10539	1.02389	717	11.3896	0.997413	717	8.18501	1.0021	717	7.13224	0.918608	717	13.1942	Quantified
P20029	Endoplasmic reticulum chaperone BiP	Hspa5	FUNCTION: Endoplasmic reticulum chaperone that plays a key role in protein folding and quality control in the endoplasmic reticulum lumen (PubMed:12411443, PubMed:12475965). Involved in the correct folding of proteins and degradation of misfolded proteins via its interaction with DNAJC10/ERdj5, probably to facilitate the release of DNAJC10/ERdj5 from its substrate (PubMed:12411443). Acts as a key…	Endoplasmic reticulum chaperone BiP OS=Mus musculus OX=10090 GN=Hspa5 PE=1 SV=3 - [BIP_MOUSE]	64.43	56	59	863	655	72.3775	5.16064	0.922777	728	9.31206	0.917901	728	7.05178	1.00868	728	15.6122	1.05053	728	8.67116	1.04451	728	8.27812	1.0449	728	7.98492	Quantified
Q8CGP0	Histone H2B type 3-B	Hist3h2bb	FUNCTION: Core component of nucleosome. Nucleosomes wrap and compact DNA into chromatin, limiting DNA accessibility to the cellular machineries which require DNA as a template. Histones thereby play a central role in transcription regulation, DNA repair, DNA replication and chromosomal stability. DNA accessibility is regulated via a complex set of post-translational modifications of histones, als…	Histone H2B type 3-B OS=Mus musculus OX=10090 GN=Hist3h2bb PE=1 SV=3 - [H2B3B_MOUSE]	61.11	2	11	873	126	13.8995	10.3159	1.00222	159	6.11962	1.09788	159	5.57248	1.05722	159	9.20475	0.951073	159	7.07944	0.964353	159	5.66356	0.929162	159	7.02232	Quantified
P10854	Histone H2B type 1-M	H2bc14	FUNCTION: Core component of nucleosome. Nucleosomes wrap and compact DNA into chromatin, limiting DNA accessibility to the cellular machineries which require DNA as a template. Histones thereby play a central role in transcription regulation, DNA repair, DNA replication and chromosomal stability. DNA accessibility is regulated via a complex set of post-translational modifications of histones, als…	Histone H2B type 1-M OS=Mus musculus OX=10090 GN=H2bc14 PE=1 SV=2 - [H2B1M_MOUSE]	69.05	4	13	1002	126	13.9276	10.3159	1.00024	288	5.83588	1.08945	288	7.72006	1.03321	288	7.12476	0.957435	288	5.97731	0.957464	288	5.1086	0.966183	288	7.3212	Quantified
Q03265	ATP synthase subunit alpha, mitochondrial	Atp5f1a	FUNCTION: Mitochondrial membrane ATP synthase (F(1)F(0) ATP synthase or Complex V) produces ATP from ADP in the presence of a proton gradient across the membrane which is generated by electron transport complexes of the respiratory chain. F-type ATPases consist of two structural domains, F(1) - containing the extramembraneous catalytic core, and F(0) - containing the membrane proton channel, link…	ATP synthase subunit alpha, mitochondrial OS=Mus musculus OX=10090 GN=Atp5f1a PE=1 SV=1 - [ATPA_MOUSE]	61.48	43	44	749	553	59.7156	9.18799	0.948746	748	8.60811	0.965937	748	7.1546	1.01114	748	11.3478	1.03947	748	8.50442	1.03259	748	6.74564	1.0092	748	7.84189	Quantified
P43277	Histone H1.3	H1-3	FUNCTION: Histone H1 protein binds to linker DNA between nucleosomes forming the macromolecular structure known as the chromatin fiber. Histones H1 are necessary for the condensation of nucleosome chains into higher-order structured fibers. Acts also as a regulator of individual gene transcription through chromatin remodeling, nucleosome spacing and DNA methylation (By similarity). {ECO:0000250, …	Histone H1.3 OS=Mus musculus OX=10090 GN=H1-3 PE=1 SV=2 - [H13_MOUSE]	59.73	5	26	646	221	22.0861	11.0337	0.977229	17	9.82952	1.08091	17	7.90474	1.10812	17	19	0.94266	17	16.0312	0.902016	17	6.01888	1.01062	17	8.44906	Quantified
P62806	Histone H4	H4c1	FUNCTION: Core component of nucleosome. Nucleosomes wrap and compact DNA into chromatin, limiting DNA accessibility to the cellular machineries which require DNA as a template. Histones thereby play a central role in transcription regulation, DNA repair, DNA replication and chromosomal stability. DNA accessibility is regulated via a complex set of post-translational modifications of histones, als…	Histone H4 OS=Mus musculus OX=10090 GN=H4c1 PE=1 SV=2 - [H4_MOUSE]	72.82	14	14	678	103	11.3604	11.356	0.996405	678	6.20133	1.07135	678	9.07404	1.03762	678	13.1851	0.969094	678	8.23307	0.963744	678	6.31521	0.976746	678	9.0838	Quantified
P63038	60 kDa heat shock protein, mitochondrial	Hspd1	FUNCTION: Chaperonin implicated in mitochondrial protein import and macromolecular assembly. Together with Hsp10, facilitates the correct folding of imported proteins. May also prevent misfolding and promote the refolding and proper assembly of unfolded polypeptides generated under stress conditions in the mitochondrial matrix. The functional units of these chaperonins consist of heptameric rings…	60 kDa heat shock protein, mitochondrial OS=Mus musculus OX=10090 GN=Hspd1 PE=1 SV=1 - [CH60_MOUSE]	79.06	54	55	566	573	60.9174	6.17627	0.957401	565	10.1381	0.944797	565	6.76613	0.956115	565	16.9596	1.05722	565	10.3172	1.06591	565	9.63277	1.01144	565	8.23553	Quantified
P17563	Methanethiol oxidase	Selenbp1	FUNCTION: Catalyzes the oxidation of methanethiol, an organosulfur compound known to be produced in substantial amounts by gut bacteria (PubMed:29255262). Selenium-binding protein which may be involved in the sensing of reactive xenobiotics in the cytoplasm. May be involved in intra-Golgi protein transport (By similarity). {ECO:0000250|UniProtKB:Q8VIF7, ECO:0000269|PubMed:29255262}.	Methanethiol oxidase OS=Mus musculus OX=10090 GN=Selenbp1 PE=1 SV=2 - [SBP1_MOUSE]	74.79	31	31	587	472	52.4804	6.29053	0.953659	587	7.05974	0.932305	587	6.49554	0.949179	587	10.4676	1.00023	587	6.00671	1.03508	587	5.88524	1.12245	587	9.36244	Quantified
P37040	NADPH--cytochrome P450 reductase	Por	FUNCTION: This enzyme is required for electron transfer from NADP to cytochrome P450 in microsomes. It can also provide electron transfer to heme oxygenase and cytochrome B5. {ECO:0000255|HAMAP-Rule:MF_03212}.	NADPH--cytochrome P450 reductase OS=Mus musculus OX=10090 GN=Por PE=1 SV=2 - [NCPR_MOUSE]	62.09	52	52	878	678	76.9953	5.52881	0.77274	877	23.6958	0.758542	877	22.9157	0.773964	878	24.1625	1.24078	878	15.3853	1.1984	878	13.4285	1.19143	878	13.128	Quantified
P17742	Peptidyl-prolyl cis-trans isomerase A	Ppia	FUNCTION: PPIase that catalyzes the cis-trans isomerization of proline imidic peptide bonds in oligopeptides and may therefore assist protein folding. {ECO:0000250|UniProtKB:P62937}.	Peptidyl-prolyl cis-trans isomerase A OS=Mus musculus OX=10090 GN=Ppia PE=1 SV=2 - [PPIA_MOUSE]	73.78	15	18	730	164	17.9599	7.89893	1.03685	663	7.38673	1.06682	663	7.61981	0.967065	663	12.0095	0.994052	663	7.6771	0.999409	663	6.33073	0.955107	663	8.25432	Quantified
P06151	L-lactate dehydrogenase A chain	Ldha		L-lactate dehydrogenase A chain OS=Mus musculus OX=10090 GN=Ldha PE=1 SV=3 - [LDHA_MOUSE]	55.42	24	27	605	332	36.4752	7.73779	1.10436	565	11.0861	1.07294	565	7.40446	1.02861	565	16.6085	0.957015	565	11.1787	0.986304	565	10.6672	0.888979	565	11.4088	Quantified
P09103	Protein disulfide-isomerase	P4hb	FUNCTION: This multifunctional protein catalyzes the formation, breakage and rearrangement of disulfide bonds. At the cell surface, seems to act as a reductase that cleaves disulfide bonds of proteins attached to the cell. May therefore cause structural modifications of exofacial proteins. Inside the cell, seems to form/rearrange disulfide bonds of nascent proteins. At high concentrations, functi…	Protein disulfide-isomerase OS=Mus musculus OX=10090 GN=P4hb PE=1 SV=2 - [PDIA1_MOUSE]	83.89	49	51	738	509	57.0228	4.88135	0.937259	712	7.8176	0.947297	713	5.40082	1.013	712	9.73189	1.05833	713	6.49057	1.0414	712	5.91252	1.01968	711	6.73222	Quantified
P15864	Histone H1.2	H1-2	FUNCTION: Histone H1 protein binds to linker DNA between nucleosomes forming the macromolecular structure known as the chromatin fiber. Histones H1 are necessary for the condensation of nucleosome chains into higher-order structured fibers. Acts also as a regulator of individual gene transcription through chromatin remodeling, nucleosome spacing and DNA methylation (By similarity). {ECO:0000250, …	Histone H1.2 OS=Mus musculus OX=10090 GN=H1-2 PE=1 SV=2 - [H12_MOUSE]	50.94	5	21	549	212	21.2537	11.0044	0.997646	79	6.94775	1.15729	79	9.54245	1.08269	79	8.34201	0.941284	79	6.885	0.952213	79	5.99445	0.883962	79	11.4234	Quantified
Q8VCT4	Carboxylesterase 1D	Ces1d	FUNCTION: Major lipase in white adipose tissue. Involved in the metabolism of xenobiotics and of natural substrates. Hydrolyzes triacylglycerols and monoacylglycerols, with a preference for monoacylglycerols. The susceptibility of the substrate increases with decreasing acyl chain length of the fatty acid moiety. Catalyzes the synthesis of fatty acid ethyl esters (PubMed:15220344). Hydrolyzes ret…	Carboxylesterase 1D OS=Mus musculus OX=10090 GN=Ces1d PE=1 SV=1 - [CES1D_MOUSE]	49.38	25	28	655	565	61.7487	6.60986	0.988202	556	8.104	0.985267	556	5.95988	0.962548	556	11.3118	1.01101	556	7.34668	1.01763	556	8.33946	1.04069	556	8.12119	Quantified
Q61781	Keratin, type I cytoskeletal 14	Krt14	FUNCTION: The nonhelical tail domain is involved in promoting KRT5-KRT14 filaments to self-organize into large bundles and enhances the mechanical properties involved in resilience of keratin intermediate filaments in vitro. {ECO:0000250}.	Keratin, type I cytoskeletal 14 OS=Mus musculus OX=10090 GN=Krt14 PE=1 SV=2 - [K1C14_MOUSE]	76.45	21	51	722	484	52.8339	5.17334	1.0818	146	9.40011	1.10596	146	12.586	1.22081	146	28.5276	0.817794	146	25.7564	0.799586	146	25.8804	0.979207	146	10.9265	Quantified
P07901	Heat shock protein HSP 90-alpha	Hsp90aa1	FUNCTION: Molecular chaperone that promotes the maturation, structural maintenance and proper regulation of specific target proteins involved for instance in cell cycle control and signal transduction. Undergoes a functional cycle that is linked to its ATPase activity which is essential for its chaperone activity. This cycle probably induces conformational changes in the client proteins, thereby …	Heat shock protein HSP 90-alpha OS=Mus musculus OX=10090 GN=Hsp90aa1 PE=1 SV=4 - [HS90A_MOUSE]	46.66	29	53	654	733	84.7348	5.0083	0.977047	196	8.0394	0.93455	196	5.46444	0.966245	196	13.6476	1.05803	196	7.23501	1.04642	196	7.68283	1.01836	196	7.3076	Quantified
P43274	Histone H1.4	H1-4	FUNCTION: Histone H1 protein binds to linker DNA between nucleosomes forming the macromolecular structure known as the chromatin fiber. Histones H1 are necessary for the condensation of nucleosome chains into higher-order structured fibers. Acts also as a regulator of individual gene transcription through chromatin remodeling, nucleosome spacing and DNA methylation. {ECO:0000269|PubMed:12808097, …	Histone H1.4 OS=Mus musculus OX=10090 GN=H1-4 PE=1 SV=2 - [H14_MOUSE]	57.08	7	23	613	219	21.964	11.1069	0.996967	130	7.01381	1.03818	130	8.00343	1.02887	130	8.17235	0.961484	130	7.84902	0.982032	130	4.50514	0.990524	130	8.62917	Quantified
Q01853	Transitional endoplasmic reticulum ATPase	Vcp	FUNCTION: Necessary for the fragmentation of Golgi stacks during mitosis and for their reassembly after mitosis. Involved in the formation of the transitional endoplasmic reticulum (tER). The transfer of membranes from the endoplasmic reticulum to the Golgi apparatus occurs via 50-70 nm transition vesicles which derive from part-rough, part-smooth transitional elements of the endoplasmic reticulu…	Transitional endoplasmic reticulum ATPase OS=Mus musculus OX=10090 GN=Vcp PE=1 SV=4 - [TERA_MOUSE]	56.82	51	52	507	806	89.2657	5.26221	1.00698	488	8.19042	0.999645	489	6.84939	0.957298	489	13.4087	1.02585	489	8.30412	1.01159	488	7.33621	0.990777	489	7.94574	Quantified
P08113	Endoplasmin	Hsp90b1	FUNCTION: Molecular chaperone that functions in the processing and transport of secreted proteins (PubMed:20865800). When associated with CNPY3, required for proper folding of Toll-like receptors (PubMed:20865800). Functions in endoplasmic reticulum associated degradation (ERAD) (By similarity). Has ATPase activity (PubMed:20865800). {ECO:0000250|UniProtKB:P14625, ECO:0000269|PubMed:20865800}.	Endoplasmin OS=Mus musculus OX=10090 GN=Hsp90b1 PE=1 SV=2 - [ENPL_MOUSE]	55.74	58	60	611	802	92.4183	4.81787	0.965844	558	9.32543	0.956578	558	5.29313	1.03567	558	14.4253	1.02309	558	7.87864	1.02001	558	7.32218	1.00214	558	7.50319	Quantified
P09411	Phosphoglycerate kinase 1	Pgk1	FUNCTION: Catalyzes one of the two ATP producing reactions in the glycolytic pathway via the reversible conversion of 1,3-diphosphoglycerate to 3-phosphoglycerate. In addition to its role as a glycolytic enzyme, it seems that PGK-1 acts as a polymerase alpha cofactor protein (primer recognition protein). May play a role in sperm motility. {ECO:0000250|UniProtKB:P00558}.	Phosphoglycerate kinase 1 OS=Mus musculus OX=10090 GN=Pgk1 PE=1 SV=4 - [PGK1_MOUSE]	72.42	40	40	773	417	44.522	7.89893	1.04606	734	7.39295	1.03101	734	7.00999	0.94259	734	11.7422	1.0365	734	6.98953	1.05323	734	6.55832	0.899066	734	11.8147	Quantified
Q9QWL7	Keratin, type I cytoskeletal 17	Krt17	FUNCTION: Type I keratin involved in the formation and maintenance of various skin appendages, specifically in determining shape and orientation of hair (PubMed:14714564, PubMed:16702408). Required for the correct growth of hair follicles, in particular for the persistence of the anagen (growth) state (PubMed:16702408). Modulates the function of TNF-alpha in the specific context of hair cycling. …	Keratin, type I cytoskeletal 17 OS=Mus musculus OX=10090 GN=Krt17 PE=1 SV=3 - [K1C17_MOUSE]	75.29	18	43	722	433	48.1321	5.05908	1.06057	110	11.9362	1.1388	110	12.03	1.08325	110	18.7625	0.886141	110	20.387	0.867535	110	16.5704	0.970886	110	9.25336	Quantified
P17751	Triosephosphate isomerase	Tpi1	FUNCTION: Triosephosphate isomerase is an extremely efficient metabolic enzyme that catalyzes the interconversion between dihydroxyacetone phosphate (DHAP) and D-glyceraldehyde-3-phosphate (G3P) in glycolysis and gluconeogenesis. {ECO:0000250|UniProtKB:P00939}.; FUNCTION: It is also responsible for the non-negligible production of methylglyoxal a reactive cytotoxic side-product that modifies and …	Triosephosphate isomerase OS=Mus musculus OX=10090 GN=Tpi1 PE=1 SV=4 - [TPIS_MOUSE]	64.55	19	19	431	299	32.1713	5.74463	1.08434	431	10.8733	1.05893	431	8.21403	1.02992	431	10.9978	0.941378	431	10.0061	0.972542	431	7.67416	0.946106	431	9.1061	Quantified
P63017	Heat shock cognate 71 kDa protein	Hspa8	FUNCTION: Molecular chaperone implicated in a wide variety of cellular processes, including protection of the proteome from stress, folding and transport of newly synthesized polypeptides, activation of proteolysis of misfolded proteins and the formation and dissociation of protein complexes. Plays a pivotal role in the protein quality control system, ensuring the correct folding of proteins, the…	Heat shock cognate 71 kDa protein OS=Mus musculus OX=10090 GN=Hspa8 PE=1 SV=1 - [HSP7C_MOUSE]	69.2	34	54	705	646	70.8272	5.51611	0.993383	350	7.04987	0.979858	350	5.84222	0.928848	350	13.127	1.03279	350	6.94471	1.01177	350	6.59659	1.03397	350	7.11405	Quantified
P57780	Alpha-actinin-4	Actn4	FUNCTION: F-actin cross-linking protein which is thought to anchor actin to a variety of intracellular structures. This is a bundling protein. Probably involved in vesicular trafficking via its association with the CART complex. The CART complex is necessary for efficient transferrin receptor recycling but not for EGFR degradation (By similarity). Involved in tight junction assembly in epithelial…	Alpha-actinin-4 OS=Mus musculus OX=10090 GN=Actn4 PE=1 SV=1 - [ACTN4_MOUSE]	69.3	50	69	532	912	104.911	5.41455	1.00908	414	7.81342	0.983237	414	5.79792	0.977477	414	9.98013	1.01493	414	7.20335	1.01408	414	7.27115	1.00843	414	7.24837	Quantified
Q9JHU4	Cytoplasmic dynein 1 heavy chain 1	Dync1h1	FUNCTION: Cytoplasmic dynein 1 acts as a motor for the intracellular retrograde motility of vesicles and organelles along microtubules. Dynein has ATPase activity; the force-producing power stroke is thought to occur on release of ADP. Plays a role in mitotic spindle assembly and metaphase plate congression. {ECO:0000250|UniProtKB:Q14204}.	Cytoplasmic dynein 1 heavy chain 1 OS=Mus musculus OX=10090 GN=Dync1h1 PE=1 SV=2 - [DYHC1_MOUSE]	39.71	195	195	530	4644	531.71	6.41748	0.986089	529	8.31032	0.969602	529	5.89175	1.00388	529	13.1969	1.03711	529	8.4583	1.00835	529	7.71335	0.999492	529	8.36573	Quantified
P27773	Protein disulfide-isomerase A3	Pdia3		Protein disulfide-isomerase A3 OS=Mus musculus OX=10090 GN=Pdia3 PE=1 SV=2 - [PDIA3_MOUSE]	70.1	52	52	607	505	56.6427	6.21436	0.943709	607	8.9249	0.969884	607	5.60302	1.02648	607	11.3134	1.03114	607	7.76439	1.02386	607	6.11181	1.01598	607	6.90442	Quantified
P08249	Malate dehydrogenase, mitochondrial	Mdh2		Malate dehydrogenase, mitochondrial OS=Mus musculus OX=10090 GN=Mdh2 PE=1 SV=3 - [MDHM_MOUSE]	69.82	21	21	396	338	35.5888	8.67529	0.882773	396	9.46045	0.899504	396	7.10268	0.87247	396	12.0858	1.12546	396	7.30134	1.12258	396	7.84868	1.06767	396	6.86512	Quantified
P40142	Transketolase	Tkt	FUNCTION: Catalyzes the transfer of a two-carbon ketol group from a ketose donor to an aldose acceptor, via a covalent intermediate with the cofactor thiamine pyrophosphate. {ECO:0000250}.	Transketolase OS=Mus musculus OX=10090 GN=Tkt PE=1 SV=1 - [TKT_MOUSE]	52.17	38	38	530	623	67.5876	7.50342	1.02291	530	7.56672	1.01148	530	6.20125	0.883721	530	12.3947	1.05146	530	5.99829	1.0398	530	6.13266	0.995395	530	8.03034	Quantified
P48678	Prelamin-A/C	Lmna	FUNCTION: Lamins are components of the nuclear lamina, a fibrous layer on the nucleoplasmic side of the inner nuclear membrane, which is thought to provide a framework for the nuclear envelope and may also interact with chromatin. Lamin A and C are present in equal amounts in the lamina of mammals. Plays an important role in nuclear assembly, chromatin organization, nuclear membrane and telomere …	Prelamin-A/C OS=Mus musculus OX=10090 GN=Lmna PE=1 SV=2 - [LMNA_MOUSE]	76.69	61	64	479	665	74.1927	6.97607	1.0096	446	8.26911	1.05642	447	7.32008	1.05047	447	13.3784	0.967389	446	9.57853	0.971371	447	8.37771	0.966956	447	8.39947	Quantified
Q8VDN2	Sodium/potassium-transporting ATPase subunit alpha-1	Atp1a1	FUNCTION: This is the catalytic component of the active enzyme, which catalyzes the hydrolysis of ATP coupled with the exchange of sodium and potassium ions across the plasma membrane. This action creates the electrochemical gradient of sodium and potassium ions, providing the energy for active transport of various nutrients. {ECO:0000250|UniProtKB:P05023}.	Sodium/potassium-transporting ATPase subunit alpha-1 OS=Mus musculus OX=10090 GN=Atp1a1 PE=1 SV=1 - [AT1A1_MOUSE]	49.07	36	54	339	1023	112.91	5.45264	0.94837	215	8.80502	0.945913	215	6.79091	0.96836	215	12.925	1.0458	215	8.74952	1.00108	215	7.59228	1.08888	215	6.99722	Quantified
P63101	14-3-3 protein zeta/delta	Ywhaz	FUNCTION: Adapter protein implicated in the regulation of a large spectrum of both general and specialized signaling pathways. Binds to a large number of partners, usually by recognition of a phosphoserine or phosphothreonine motif. Binding generally results in the modulation of the activity of the binding partner. Induces ARHGEF7 activity on RAC1 as well as lamellipodia and membrane ruffle forma…	14-3-3 protein zeta/delta OS=Mus musculus OX=10090 GN=Ywhaz PE=1 SV=1 - [1433Z_MOUSE]	80.82	19	29	457	245	27.7537	4.79248	1.04529	288	9.29456	0.99719	288	6.6037	1.00971	288	10.9797	0.984334	288	8.21169	0.991888	288	6.75284	1.00107	288	7.88698	Quantified
P68373	Tubulin alpha-1C chain	Tuba1c	FUNCTION: Tubulin is the major constituent of microtubules. It binds two moles of GTP, one at an exchangeable site on the beta chain and one at a non-exchangeable site on the alpha chain.	Tubulin alpha-1C chain OS=Mus musculus OX=10090 GN=Tuba1c PE=1 SV=1 - [TBA1C_MOUSE]	60.58	8	24	336	449	49.8775	5.09717	1.01406	178	6.66412	1.01794	178	6.67083	0.992091	178	10.5784	1.01631	178	7.99223	1.05019	178	6.80766	0.939224	178	8.68026	Quantified
Q80X90	Filamin-B	Flnb	FUNCTION: Connects cell membrane constituents to the actin cytoskeleton. May promote orthogonal branching of actin filaments and links actin filaments to membrane glycoproteins. Anchors various transmembrane proteins to the actin cytoskeleton (By similarity). {ECO:0000250}.	Filamin-B OS=Mus musculus OX=10090 GN=Flnb PE=1 SV=3 - [FLNB_MOUSE]	52.69	118	123	424	2602	277.651	5.70654	0.983222	408	8.31711	0.984161	408	6.62604	1.00895	408	13.0348	1.01002	408	9.22625	1.03964	408	7.70896	0.978052	408	8.82327	Quantified
P05784	Keratin, type I cytoskeletal 18	Krt18	FUNCTION: When phosphorylated, plays a role in filament reorganization. Involved in the delivery of mutated CFTR to the plasma membrane. Involved in the uptake of thrombin-antithrombin complexes by hepatic cells (By similarity). Together with KRT8, is involved in interleukin-6 (IL-6)-mediated barrier protection. {ECO:0000250, ECO:0000269|PubMed:17213200}.	Keratin, type I cytoskeletal 18 OS=Mus musculus OX=10090 GN=Krt18 PE=1 SV=5 - [K1C18_MOUSE]	84.63	41	45	496	423	47.5092	5.32568	0.935835	327	9.67368	0.937612	327	7.53822	0.966713	327	12.5463	1.04779	327	8.76308	1.05755	327	8.38763	1.0344	327	8.06726	Quantified
P47738	Aldehyde dehydrogenase, mitochondrial	Aldh2	FUNCTION: Is capable of converting retinaldehyde to retinoic acid.	Aldehyde dehydrogenase, mitochondrial OS=Mus musculus OX=10090 GN=Aldh2 PE=1 SV=1 - [ALDH2_MOUSE]	58.19	32	35	440	519	56.5018	7.62061	1.09094	409	10.5477	1.07753	409	7.11986	0.917608	409	19.8592	0.951889	409	10.4675	1.01006	409	8.21455	0.95217	409	8.97549	Quantified
Q9JKF1	Ras GTPase-activating-like protein IQGAP1	Iqgap1	FUNCTION: Plays a crucial role in regulating the dynamics and assembly of the actin cytoskeleton. Binds to activated CDC42 but does not stimulate its GTPase activity (PubMed:16968698). It associates with calmodulin. Could serve as an assembly scaffold for the organization of a multimolecular complex that would interface incoming signals to the reorganization of the actin cytoskeleton at the plasm…	Ras GTPase-activating-like protein IQGAP1 OS=Mus musculus OX=10090 GN=Iqgap1 PE=1 SV=2 - [IQGA1_MOUSE]	56.49	86	91	378	1657	188.624	6.48096	1.07199	366	9.50955	1.04443	366	8.35344	1.00208	366	13.9339	0.958886	366	10.5447	0.972645	366	8.24337	0.962746	366	10.3501	Quantified
O70456	14-3-3 protein sigma	Sfn	FUNCTION: Adapter protein implicated in the regulation of a large spectrum of both general and specialized signaling pathways. Binds to a large number of partners, usually by recognition of a phosphoserine or phosphothreonine motif. Binding generally results in the modulation of the activity of the binding partner. When bound to KRT17, regulates protein synthesis and epithelial cell growth by sti…	14-3-3 protein sigma OS=Mus musculus OX=10090 GN=Sfn PE=1 SV=2 - [1433S_MOUSE]	84.68	23	30	650	248	27.6887	4.77979	1.09025	443	10.9095	1.05967	443	6.4516	0.912888	442	17.4291	1.0057	440	10.6166	1.01923	443	9.47203	0.929732	445	9.85932	Quantified
O09131	Glutathione S-transferase omega-1	Gsto1	FUNCTION: Exhibits glutathione-dependent thiol transferase and dehydroascorbate reductase activities. Has S-(phenacyl)glutathione reductase activity. Has also glutathione S-transferase activity. Participates in the biotransformation of inorganic arsenic and reduces monomethylarsonic acid (MMA) and dimethylarsonic acid. {ECO:0000250|UniProtKB:P78417}.	Glutathione S-transferase omega-1 OS=Mus musculus OX=10090 GN=Gsto1 PE=1 SV=2 - [GSTO1_MOUSE]	80.83	31	31	743	240	27.4799	7.35693	1.02677	743	9.10211	1.00506	743	6.14918	0.95128	743	13.6138	0.981487	743	9.23232	1.03337	743	7.26599	1.0057	743	9.36924	Quantified
P19157	Glutathione S-transferase P 1	Gstp1	FUNCTION: Conjugation of reduced glutathione to a wide number of exogenous and endogenous hydrophobic electrophiles. Involved in the formation of glutathione conjugates of both prostaglandin A2 (PGA2) and prostaglandin J2 (PGJ2). Participates in the formation of novel hepoxilin regioisomers. Regulates negatively CDK5 activity via p25/p35 translocation to prevent neurodegeneration. {ECO:0000250|Un…	Glutathione S-transferase P 1 OS=Mus musculus OX=10090 GN=Gstp1 PE=1 SV=2 - [GSTP1_MOUSE]	56.67	4	9	254	210	23.5941	7.86963	0.936505	173	15.7368	0.882077	173	11.5693	0.882095	173	24.9541	1.12989	173	16.3861	1.13429	173	15.7401	1.04006	173	8.11537	Quantified
Q6IFX2	Keratin, type I cytoskeletal 42	Krt42		Keratin, type I cytoskeletal 42 OS=Mus musculus OX=10090 GN=Krt42 PE=1 SV=1 - [K1C42_MOUSE]	27.88	1	18	611	452	50.1019	5.16064	0.994069	221	9.20697	1.00019	221	6.75192	1.02791	221	11.3335	0.993978	221	7.7673	1.01538	221	6.65952	0.981932	221	7.57431	Quantified
O88569	Heterogeneous nuclear ribonucleoproteins A2/B1	Hnrnpa2b1	FUNCTION: Heterogeneous nuclear ribonucleoprotein (hnRNP) that associates with nascent pre-mRNAs, packaging them into hnRNP particles. The hnRNP particle arrangement on nascent hnRNA is non-random and sequence-dependent and serves to condense and stabilize the transcripts and minimize tangling and knotting. Packaging plays a role in various processes such as transcription, pre-mRNA processing, RN…	Heterogeneous nuclear ribonucleoproteins A2/B1 OS=Mus musculus OX=10090 GN=Hnrnpa2b1 PE=1 SV=2 - [ROA2_MOUSE]	68.56	25	30	375	353	37.3797	8.95361	0.998713	322	7.47795	1.04763	322	6.91596	0.999176	322	13.8671	0.985072	322	8.98069	0.982005	322	8.0381	0.981964	322	8.50704	Quantified
P10126	Elongation factor 1-alpha 1	Eef1a1	FUNCTION: This protein promotes the GTP-dependent binding of aminoacyl-tRNA to the A-site of ribosomes during protein biosynthesis. With PARP1 and TXK, forms a complex that acts as a T helper 1 (Th1) cell-specific transcription factor and binds the promoter of IFN-gamma to directly regulate its transcription, and is thus involved importantly in Th1 cytokine production. {ECO:0000250|UniProtKB:P681…	Elongation factor 1-alpha 1 OS=Mus musculus OX=10090 GN=Eef1a1 PE=1 SV=3 - [EF1A1_MOUSE]	58.66	33	34	674	462	50.0821	9.01221	1.0014	656	7.93226	0.999586	656	5.63502	0.975886	656	16.159	1.0458	656	9.52231	1.03628	656	7.91748	0.954351	656	8.54717	Quantified
Q9DBJ1	Phosphoglycerate mutase 1	Pgam1	FUNCTION: Interconversion of 3- and 2-phosphoglycerate with 2,3-bisphosphoglycerate as the primer of the reaction. Can also catalyze the reaction of EC 5.4.2.4 (synthase), but with a reduced activity.	Phosphoglycerate mutase 1 OS=Mus musculus OX=10090 GN=Pgam1 PE=1 SV=3 - [PGAM1_MOUSE]	69.69	21	21	369	254	28.8139	7.18115	1.04865	369	8.49891	1.05625	369	7.21903	0.910354	369	11.2213	1.01048	369	6.34183	1.04582	369	5.93521	0.937288	369	9.48896	Quantified
E9Q557	Desmoplakin	Dsp	FUNCTION: Major high molecular weight protein of desmosomes. Involved in the organization of the desmosomal cadherin-plakoglobin complexes into discrete plasma membrane domains and in the anchoring of intermediate filaments to the desmosomes.	Desmoplakin OS=Mus musculus OX=10090 GN=Dsp PE=1 SV=1 - [DESP_MOUSE]	56.09	185	190	501	2883	332.706	6.80029	1.02514	480	7.21605	1.07607	480	8.07758	1.02744	480	13.5473	1.00141	480	8.14068	0.98494	480	7.27131	0.904982	480	12.3385	Quantified
P38647	Stress-70 protein, mitochondrial	Hspa9	FUNCTION: Chaperone protein which plays an important role in mitochondrial iron-sulfur cluster (ISC) biogenesis (PubMed:26702583). Interacts with and stabilizes ISC cluster assembly proteins FXN, NFU1, NFS1 and ISCU (By similarity). Regulates erythropoiesis via stabilization of ISC assembly (PubMed:21123823). May play a role in the control of cell proliferation and cellular aging (PubMed:8454632)…	Stress-70 protein, mitochondrial OS=Mus musculus OX=10090 GN=Hspa9 PE=1 SV=3 - [GRP75_MOUSE]	66.86	54	55	391	679	73.4156	6.07471	0.957799	375	9.29184	0.95895	375	7.21481	0.939537	375	18.9349	1.02856	375	9.63038	1.05819	375	7.86987	1.05685	375	9.99309	Quantified
P68372	Tubulin beta-4B chain	Tubb4b	FUNCTION: Tubulin is the major constituent of microtubules. It binds two moles of GTP, one at an exchangeable site on the beta chain and one at a non-exchangeable site on the alpha chain.	Tubulin beta-4B chain OS=Mus musculus OX=10090 GN=Tubb4b PE=1 SV=1 - [TBB4B_MOUSE]	64.94	4	24	388	445	49.799	4.89404	0.984903	87	5.85109	0.983796	87	5.19791	0.977622	87	12.8827	1.03883	87	6.97167	1.03359	87	6.74262	1.01723	87	5.8869	Quantified
P14211	Calreticulin	Calr	FUNCTION: Calcium-binding chaperone that promotes folding, oligomeric assembly and quality control in the endoplasmic reticulum (ER) via the calreticulin/calnexin cycle. This lectin interacts transiently with almost all of the monoglucosylated glycoproteins that are synthesized in the ER. Interacts with the DNA-binding domain of NR3C1 and mediates its nuclear export. Involved in maternal gene exp…	Calreticulin OS=Mus musculus OX=10090 GN=Calr PE=1 SV=1 - [CALR_MOUSE]	67.31	35	35	357	416	47.9649	4.48779	0.979981	357	8.65552	0.948085	357	5.01292	1.09725	357	15.4137	0.992005	357	9.6256	0.994636	357	7.80572	1.00485	357	8.44107	Quantified
P26040	Ezrin	Ezr	FUNCTION: Probably involved in connections of major cytoskeletal structures to the plasma membrane. In epithelial cells, required for the formation of microvilli and membrane ruffles on the apical pole. Along with PLEKHG6, required for normal macropinocytosis (By similarity). {ECO:0000250}.	Ezrin OS=Mus musculus OX=10090 GN=Ezr PE=1 SV=3 - [EZRI_MOUSE]	73.72	47	62	571	586	69.3636	6.1001	1.0003	424	7.52886	1.02616	424	6.95618	0.980357	424	10.9876	0.998431	424	7.6637	1.01048	424	6.79288	0.971025	424	9.42507	Quantified
Q61696	Heat shock 70 kDa protein 1A	Hspa1a	FUNCTION: Molecular chaperone implicated in a wide variety of cellular processes, including protection of the proteome from stress, folding and transport of newly synthesized polypeptides, activation of proteolysis of misfolded proteins and the formation and dissociation of protein complexes. Plays a pivotal role in the protein quality control system, ensuring the correct folding of proteins, the…	Heat shock 70 kDa protein 1A OS=Mus musculus OX=10090 GN=Hspa1a PE=1 SV=2 - [HS71A_MOUSE]	57.88	20	44	443	641	70.036	5.71924	0.989268	150	9.49774	0.945678	150	5.66514	0.915786	150	19.4381	1.05648	150	9.17851	1.04154	150	10.7793	1.0239	150	6.76361	Quantified
Q68FD5	Clathrin heavy chain 1	Cltc	FUNCTION: Clathrin is the major protein of the polyhedral coat of coated pits and vesicles. Two different adapter protein complexes link the clathrin lattice either to the plasma membrane or to the trans-Golgi network. Acts as component of the TACC3/ch-TOG/clathrin complex proposed to contribute to stabilization of kinetochore fibers of the mitotic spindle by acting as inter-microtubule bridge. T…	Clathrin heavy chain 1 OS=Mus musculus OX=10090 GN=Cltc PE=1 SV=3 - [CLH1_MOUSE]	48.96	74	74	331	1675	191.435	5.69385	0.997757	331	8.6489	0.975796	331	5.96699	0.995924	331	11.4733	1.03263	331	8.78691	1.02096	331	6.01188	0.98531	331	8.39354	Quantified
P58252	Elongation factor 2	Eef2	FUNCTION: Catalyzes the GTP-dependent ribosomal translocation step during translation elongation. During this step, the ribosome changes from the pre-translocational (PRE) to the post-translocational (POST) state as the newly formed A-site-bound peptidyl-tRNA and P-site-bound deacylated tRNA move to the P and E sites, respectively. Catalyzes the coordinated movement of the two tRNA molecules, the…	Elongation factor 2 OS=Mus musculus OX=10090 GN=Eef2 PE=1 SV=2 - [EF2_MOUSE]	63.29	60	61	419	858	95.2529	6.82959	0.992956	402	9.08899	0.992807	402	6.09101	0.951963	402	12.8807	1.03933	402	9.61211	1.03455	402	8.73314	0.988388	402	9.63004	Quantified
P99024	Tubulin beta-5 chain	Tubb5	FUNCTION: Tubulin is the major constituent of microtubules. It binds two moles of GTP, one at an exchangeable site on the beta chain and one at a non-exchangeable site on the alpha chain.	Tubulin beta-5 chain OS=Mus musculus OX=10090 GN=Tubb5 PE=1 SV=1 - [TBB5_MOUSE]	65.32	6	25	365	444	49.639	4.89404	0.947539	109	5.75288	0.978446	109	5.28471	0.830662	109	11.1471	1.09442	109	5.6983	1.08023	109	5.37456	1.03917	109	5.51812	Quantified
P35700	Peroxiredoxin-1	Prdx1	FUNCTION: Thiol-specific peroxidase that catalyzes the reduction of hydrogen peroxide and organic hydroperoxides to water and alcohols, respectively. Plays a role in cell protection against oxidative stress by detoxifying peroxides and as sensor of hydrogen peroxide-mediated signaling events. Might participate in the signaling cascades of growth factors and tumor necrosis factor-alpha by regulati…	Peroxiredoxin-1 OS=Mus musculus OX=10090 GN=Prdx1 PE=1 SV=1 - [PRDX1_MOUSE]	70.85	20	22	482	199	22.1624	8.11865	1.0494	381	7.50115	1.03001	381	5.27768	0.974905	381	14.0354	0.991468	381	7.96514	0.987686	381	7.54171	0.981364	381	7.03463	Quantified
Q8CGP6	Histone H2A type 1-H	Hist1h2ah	FUNCTION: Core component of nucleosome. Nucleosomes wrap and compact DNA into chromatin, limiting DNA accessibility to the cellular machineries which require DNA as a template. Histones thereby play a central role in transcription regulation, DNA repair, DNA replication and chromosomal stability. DNA accessibility is regulated via a complex set of post-translational modifications of histones, als…	Histone H2A type 1-H OS=Mus musculus OX=10090 GN=Hist1h2ah PE=1 SV=3 - [H2A1H_MOUSE]	51.56	2	12	538	128	13.9418	11.0337	0.937736	58	8.00635	1.20518	58	7.90556	1.06633	58	7.57002	0.917085	58	6.83574	0.956702	58	6.33938	0.919088	58	6.7277	Quantified
Q8CGP7	Histone H2A type 1-K	H2ac15	FUNCTION: Core component of nucleosome. Nucleosomes wrap and compact DNA into chromatin, limiting DNA accessibility to the cellular machineries which require DNA as a template. Histones thereby play a central role in transcription regulation, DNA repair, DNA replication and chromosomal stability. DNA accessibility is regulated via a complex set of post-translational modifications of histones, als…	Histone H2A type 1-K OS=Mus musculus OX=10090 GN=H2ac15 PE=1 SV=3 - [H2A1K_MOUSE]	50.77	1	11	493	130	14.141	11.0483	0.963828	13	5.38953	1.2136	13	3.86638	1.11421	13	6.60923	0.892373	13	3.69272	0.937073	13	1.6647	0.868657	13	5.61509	Quantified
Q8CGP5	Histone H2A type 1-F	Hist1h2af	FUNCTION: Core component of nucleosome. Nucleosomes wrap and compact DNA into chromatin, limiting DNA accessibility to the cellular machineries which require DNA as a template. Histones thereby play a central role in transcription regulation, DNA repair, DNA replication and chromosomal stability. DNA accessibility is regulated via a complex set of post-translational modifications of histones, als…	Histone H2A type 1-F OS=Mus musculus OX=10090 GN=Hist1h2af PE=1 SV=3 - [H2A1F_MOUSE]	52.31	1	11	483	130	14.153	11.0483	0.740581	3	15.0118	1.30899	3	12.4091	0.865304	3	10.3958	1.01957	3	6.68603	0.889308	3	3.7182	1.02903	3	4.50974	Quantified
Q8R1M2	Histone H2A.J	H2afj	FUNCTION: Core component of nucleosome. Nucleosomes wrap and compact DNA into chromatin, limiting DNA accessibility to the cellular machineries which require DNA as a template. Histones thereby play a central role in transcription regulation, DNA repair, DNA replication and chromosomal stability. DNA accessibility is regulated via a complex set of post-translational modifications of histones, als…	Histone H2A.J OS=Mus musculus OX=10090 GN=H2afj PE=1 SV=1 - [H2AJ_MOUSE]	50.39	1	10	474	129	14.037	11.0483	0.941491	3	8.64806	1.12388	3	5.21226	0.952159	3	9.49315	0.941931	3	5.81503	1.00661	3	5.22119	1.02449	3	2.19393	Quantified
Q64523	Histone H2A type 2-C	Hist2h2ac	FUNCTION: Core component of nucleosome. Nucleosomes wrap and compact DNA into chromatin, limiting DNA accessibility to the cellular machineries which require DNA as a template. Histones thereby play a central role in transcription regulation, DNA repair, DNA replication and chromosomal stability. DNA accessibility is regulated via a complex set of post-translational modifications of histones, als…	Histone H2A type 2-C OS=Mus musculus OX=10090 GN=Hist2h2ac PE=1 SV=3 - [H2A2C_MOUSE]	50.39	3	10	423	129	13.9798	10.9019	0.970326	70	5.90122	1.14657	70	5.47022	0.932958	70	6.34602	0.960439	70	4.53048	1.0279	70	4.16772	0.939087	70	4.86838	Quantified
P16546	Spectrin alpha chain, non-erythrocytic 1	Sptan1	FUNCTION: Fodrin, which seems to be involved in secretion, interacts with calmodulin in a calcium-dependent manner and is thus candidate for the calcium-dependent movement of the cytoskeleton at the membrane.	Spectrin alpha chain, non-erythrocytic 1 OS=Mus musculus OX=10090 GN=Sptan1 PE=1 SV=4 - [SPTN1_MOUSE]	57.65	146	147	352	2472	284.422	5.32568	1.00116	350	7.6509	0.995442	350	7.18823	1.0921	350	14.2747	0.965516	350	8.56117	0.961354	350	8.37818	0.999258	350	8.92681	Quantified
P08071	Lactotransferrin	Ltf	FUNCTION: Transferrins are iron binding transport proteins which can bind two Fe(3+) ions in association with the binding of an anion, usually bicarbonate.; FUNCTION: Lactotransferrin is a major iron-binding and multifunctional protein found in exocrine fluids such as breast milk and mucosal secretions. Has antimicrobial activity. Antimicrobial properties may include bacteriostasis, which is rela…	Lactotransferrin OS=Mus musculus OX=10090 GN=Ltf PE=1 SV=4 - [TRFL_MOUSE]	69.17	48	49	415	707	77.788	8.52881	1.04116	410	8.51502	1.04997	410	6.87563	1.09963	410	15.2341	0.798596	410	21.0873	0.824756	410	17.8688	1.21919	410	15.4633	Quantified
P43276	Histone H1.5	H1-5	FUNCTION: Histone H1 protein binds to linker DNA between nucleosomes forming the macromolecular structure known as the chromatin fiber. Histones H1 are necessary for the condensation of nucleosome chains into higher-order structured fibers. Acts also as a regulator of individual gene transcription through chromatin remodeling, nucleosome spacing and DNA methylation (By similarity). {ECO:0000250}.	Histone H1.5 OS=Mus musculus OX=10090 GN=H1-5 PE=1 SV=2 - [H15_MOUSE]	52.91	14	20	384	223	22.5624	10.9165	0.983751	206	7.88468	1.04551	206	8.26526	1.01181	206	10.0583	0.983872	206	7.9934	0.968964	206	5.60014	0.997528	206	7.72679	Quantified
Q99PL5	Ribosome-binding protein 1	Rrbp1	FUNCTION: Acts as a ribosome receptor and mediates interaction between the ribosome and the endoplasmic reticulum membrane. {ECO:0000250}.	Ribosome-binding protein 1 OS=Mus musculus OX=10090 GN=Rrbp1 PE=1 SV=2 - [RRBP1_MOUSE]	81.81	128	129	465	1605	172.776	9.33447	0.989302	464	11.6386	1.02437	464	12.0522	1.01091	464	11.2006	0.971033	464	13.5498	1.00942	464	8.08022	0.962142	464	12.6775	Quantified
P17183	Gamma-enolase	Eno2	FUNCTION: Has neurotrophic and neuroprotective properties on a broad spectrum of central nervous system (CNS) neurons. Binds, in a calcium-dependent manner, to cultured neocortical neurons and promotes cell survival (By similarity). {ECO:0000250}.	Gamma-enolase OS=Mus musculus OX=10090 GN=Eno2 PE=1 SV=2 - [ENOG_MOUSE]	25.35	1	7	129	434	47.267	5.10986	0.933573	1		0.987656	1		0.864098	1		1.06833	1		1.12417	1		1.00661	1		Quantified
Q8BTM8	Filamin-A	Flna	FUNCTION: Actin binding protein that promotes orthogonal branching of actin filaments and links actin filaments to membrane glycoproteins. Anchors various transmembrane proteins to the actin cytoskeleton and serves as a scaffold for a wide range of cytoplasmic signaling proteins (By similarity). Interaction with FLNB may allow neuroblast migration from the ventricular zone into the cortical plate…	Filamin-A OS=Mus musculus OX=10090 GN=Flna PE=1 SV=5 - [FLNA_MOUSE]	41.63	90	95	254	2647	281.046	6.03662	0.973417	239	9.43937	0.984833	239	6.11341	0.938011	239	13.5605	1.03631	239	7.7667	1.02828	239	7.20221	1.03953	239	8.15036	Quantified
P08003	Protein disulfide-isomerase A4	Pdia4		Protein disulfide-isomerase A4 OS=Mus musculus OX=10090 GN=Pdia4 PE=1 SV=3 - [PDIA4_MOUSE]	62.7	51	52	314	638	71.9375	5.31299	0.969376	294	6.84287	0.967355	294	5.34544	1.05478	294	13.8887	0.988542	294	8.4962	0.984482	294	7.36177	1.03443	294	8.14049	Quantified
P80314	T-complex protein 1 subunit beta	Cct2	FUNCTION: Component of the chaperonin-containing T-complex (TRiC), a molecular chaperone complex that assists the folding of proteins upon ATP hydrolysis. The TRiC complex mediates the folding of WRAP53/TCAB1, thereby regulating telomere maintenance. As part of the TRiC complex may play a role in the assembly of BBSome, a complex involved in ciliogenesis regulating transports vesicles to the cili…	T-complex protein 1 subunit beta OS=Mus musculus OX=10090 GN=Cct2 PE=1 SV=4 - [TCPB_MOUSE]	70.47	36	36	173	535	57.4411	6.40479	0.975163	173	8.56047	0.97608	173	7.06887	0.961544	173	13.3164	1.05791	173	8.10641	1.0292	173	6.8788	1.00702	173	7.69527	Quantified
Q8R180	ERO1-like protein alpha	Ero1a	FUNCTION: Oxidoreductase involved in disulfide bond formation in the endoplasmic reticulum. Efficiently reoxidizes P4HB/PDI, the enzyme catalyzing protein disulfide formation, in order to allow P4HB to sustain additional rounds of disulfide formation. Following P4HB reoxidation, passes its electrons to molecular oxygen via FAD, leading to the production of reactive oxygen species (ROS) in the cel…	ERO1-like protein alpha OS=Mus musculus OX=10090 GN=Ero1a PE=1 SV=2 - [ERO1A_MOUSE]	48.28	23	23	255	464	54.0502	6.53662	0.993955	255	7.95033	0.967444	255	7.76591	1.12785	255	10.1151	0.98254	255	8.50866	1.03287	255	8.42911	0.89439	255	11.2974	Quantified
Q3UV17	Keratin, type II cytoskeletal 2 oral	Krt76	FUNCTION: Probably contributes to terminal cornification. {ECO:0000250|UniProtKB:Q01546}.	Keratin, type II cytoskeletal 2 oral OS=Mus musculus OX=10090 GN=Krt76 PE=1 SV=1 - [K22O_MOUSE]	13.13	1	14	509	594	62.806	8.42627	1.27418	2	19.3694	0.806567	2	9.75347	0.865105	2	13.0271	1.30757	2	15.4092	0.937431	2	5.90531	0.876355	2	16.5097	Quantified
P17156	Heat shock-related 70 kDa protein 2	Hspa2	FUNCTION: Molecular chaperone implicated in a wide variety of cellular processes, including protection of the proteome from stress, folding and transport of newly synthesized polypeptides, activation of proteolysis of misfolded proteins and the formation and dissociation of protein complexes. Plays a pivotal role in the protein quality control system, ensuring the correct folding of proteins, the…	Heat shock-related 70 kDa protein 2 OS=Mus musculus OX=10090 GN=Hspa2 PE=1 SV=2 - [HSP72_MOUSE]	51.5	18	39	405	633	69.5987	5.66846	1.07444	43	5.59015	1.06227	43	4.39591	1.05306	43	10.3954	0.914773	43	6.61863	0.972546	43	7.12743	0.974646	43	6.41035	Quantified
Q99KI0	Aconitate hydratase, mitochondrial	Aco2	FUNCTION: Catalyzes the isomerization of citrate to isocitrate via cis-aconitate. {ECO:0000250|UniProtKB:P16276}.	Aconitate hydratase, mitochondrial OS=Mus musculus OX=10090 GN=Aco2 PE=1 SV=1 - [ACON_MOUSE]	53.08	40	40	280	780	85.41	7.92822	0.958815	280	11.5568	0.956096	280	6.59816	0.957806	280	18.4931	1.03728	280	10.577	1.05236	280	9.48969	1.02318	280	7.77561	Quantified
Q05793	Basement membrane-specific heparan sulfate proteoglycan core protein	Hspg2	FUNCTION: Integral component of basement membranes. Component of the glomerular basement membrane (GBM), responsible for the fixed negative electrostatic membrane charge, and which provides a barrier which is both size- and charge-selective. It serves as an attachment substrate for cells. Plays essential roles in vascularization. Critical for normal heart development and for regulating the vascul…	Basement membrane-specific heparan sulfate proteoglycan core protein OS=Mus musculus OX=10090 GN=Hspg2 PE=1 SV=1 - [PGBM_MOUSE]	25.3	82	82	334	3707	398.039	6.31592	1.03838	334	10.9753	0.932134	334	8.53313	0.820403	334	23.7262	1.07571	334	11.2015	1.02809	334	8.24898	1.08501	334	10.5397	Quantified
P62259	14-3-3 protein epsilon	Ywhae	FUNCTION: Adapter protein implicated in the regulation of a large spectrum of both general and specialized signaling pathways. Binds to a large number of partners, usually by recognition of a phosphoserine or phosphothreonine motif. Binding generally results in the modulation of the activity of the binding partner. Positively regulates phosphorylated protein HSF1 nuclear export to the cytoplasm. …	14-3-3 protein epsilon OS=Mus musculus OX=10090 GN=Ywhae PE=1 SV=1 - [1433E_MOUSE]	70.98	21	24	352	255	29.1554	4.7417	1.05202	238	8.45933	1.0219	238	5.19361	1.00214	238	9.64027	0.968936	238	8.19706	0.97884	238	7.00416	0.992586	238	7.85212	Quantified
Q6PIE5	Sodium/potassium-transporting ATPase subunit alpha-2	Atp1a2	FUNCTION: This is the catalytic component of the active enzyme, which catalyzes the hydrolysis of ATP coupled with the exchange of sodium and potassium ions across the plasma membrane. This action creates the electrochemical gradient of sodium and potassium ions, providing the energy for active transport of various nutrients (By similarity). {ECO:0000250}.	Sodium/potassium-transporting ATPase subunit alpha-2 OS=Mus musculus OX=10090 GN=Atp1a2 PE=1 SV=1 - [AT1A2_MOUSE]	21.18	1	19	125	1020	112.145	5.5542	0.854282	1		0.956002	1		0.947483	1		1.0622	1		1.03857	1		1.12613	1		Quantified
O08709	Peroxiredoxin-6	Prdx6	FUNCTION: Thiol-specific peroxidase that catalyzes the reduction of hydrogen peroxide and organic hydroperoxides to water and alcohols, respectively. Can reduce H(2)O(2) and short chain organic, fatty acid, and phospholipid hydroperoxides. Also has phospholipase activity, and can therefore either reduce the oxidized sn-2 fatty acyl grup of phospholipids (peroxidase activity) or hydrolyze the sn-2…	Peroxiredoxin-6 OS=Mus musculus OX=10090 GN=Prdx6 PE=1 SV=3 - [PRDX6_MOUSE]	78.13	24	24	278	224	24.855	6.01123	1.05335	278	7.37551	0.975652	278	5.49827	1.02309	278	10.3013	0.927761	278	8.81524	0.968046	278	6.94935	1.0793	278	8.36416	Quantified
P61979	Heterogeneous nuclear ribonucleoprotein K	Hnrnpk	FUNCTION: One of the major pre-mRNA-binding proteins. Binds tenaciously to poly(C) sequences. Likely to play a role in the nuclear metabolism of hnRNAs, particularly for pre-mRNAs that contain cytidine-rich sequences. Can also bind poly(C) single-stranded DNA. Plays an important role in p53/TP53 response to DNA damage, acting at the level of both transcription activation and repression. When sumo…	Heterogeneous nuclear ribonucleoprotein K OS=Mus musculus OX=10090 GN=Hnrnpk PE=1 SV=1 - [HNRPK_MOUSE]	59.61	26	26	253	463	50.9444	5.5415	1.03884	253	9.13344	1.06251	253	8.82612	1.0333	253	11.703	0.972294	253	9.27159	0.967029	253	7.46272	0.949431	253	10.5304	Quantified
Q8BG05	Heterogeneous nuclear ribonucleoprotein A3	Hnrnpa3	FUNCTION: Plays a role in cytoplasmic trafficking of RNA. Binds to the cis-acting response element, A2RE. May be involved in pre-mRNA splicing (By similarity). {ECO:0000250}.	Heterogeneous nuclear ribonucleoprotein A3 OS=Mus musculus OX=10090 GN=Hnrnpa3 PE=1 SV=1 - [ROA3_MOUSE]	47.49	24	28	228	379	39.6276	9.01221	1.06576	216	8.50251	1.09394	216	8.50048	1.07599	216	17.436	0.925724	216	11.2056	0.943587	216	9.50517	0.945326	216	11.0895	Quantified
Q62261	Spectrin beta chain, non-erythrocytic 1	Sptbn1	FUNCTION: Fodrin, which seems to be involved in secretion, interacts with calmodulin in a calcium-dependent manner and is thus candidate for the calcium-dependent movement of the cytoskeleton at the membrane.	Spectrin beta chain, non-erythrocytic 1 OS=Mus musculus OX=10090 GN=Sptbn1 PE=1 SV=2 - [SPTB2_MOUSE]	48.84	107	111	280	2363	274.052	5.57959	0.986347	272	7.56577	0.988148	272	6.09512	1.07521	272	13.7374	0.982134	272	8.81063	0.981415	272	6.90814	1.0049	272	8.75667	Quantified
P14733	Lamin-B1	Lmnb1	FUNCTION: Lamins are components of the nuclear lamina, a fibrous layer on the nucleoplasmic side of the inner nuclear membrane, which is thought to provide a framework for the nuclear envelope and may also interact with chromatin.	Lamin-B1 OS=Mus musculus OX=10090 GN=Lmnb1 PE=1 SV=3 - [LMNB1_MOUSE]	65.48	48	57	296	588	66.7448	5.16064	0.994345	238	8.72347	1.02079	238	8.02781	1.02744	238	17.2439	0.983006	238	9.62551	0.976072	238	8.88779	0.994314	238	9.17721	Quantified
P19096	Fatty acid synthase	Fasn	FUNCTION: Fatty acid synthetase catalyzes the formation of long-chain fatty acids from acetyl-CoA, malonyl-CoA and NADPH. This multifunctional protein has 7 catalytic activities as an acyl carrier protein.	Fatty acid synthase OS=Mus musculus OX=10090 GN=Fasn PE=1 SV=2 - [FAS_MOUSE]	38.26	86	87	258	2504	272.257	6.58057	1.0462	257	7.24016	0.992685	257	5.43283	0.968429	257	10.8943	1.00328	257	7.95322	0.995226	257	6.5151	1.01358	257	6.32622	Quantified
P27661	Histone H2AX	H2afx	FUNCTION: Variant histone H2A which replaces conventional H2A in a subset of nucleosomes. Nucleosomes wrap and compact DNA into chromatin, limiting DNA accessibility to the cellular machineries which require DNA as a template. Histones thereby play a central role in transcription regulation, DNA repair, DNA replication and chromosomal stability. DNA accessibility is regulated via a complex set of…	Histone H2AX OS=Mus musculus OX=10090 GN=H2afx PE=1 SV=2 - [H2AX_MOUSE]	53.85	8	14	360	143	15.1334	10.7407	0.898494	53	6.60132	1.09892	53	7.86917	0.969328	53	7.20713	1.02916	53	6.61567	1.04189	53	5.30403	0.961699	53	6.60597	Quantified
P09405	Nucleolin	Ncl	FUNCTION: Nucleolin is the major nucleolar protein of growing eukaryotic cells. It is found associated with intranucleolar chromatin and pre-ribosomal particles. It induces chromatin decondensation by binding to histone H1. It is thought to play a role in pre-rRNA transcription and ribosome assembly. May play a role in the process of transcriptional elongation. Binds RNA oligonucleotides with 5'-…	Nucleolin OS=Mus musculus OX=10090 GN=Ncl PE=1 SV=2 - [NUCL_MOUSE]	56.44	69	69	381	707	76.6768	4.75439	1.04018	381	9.65669	1.07898	381	6.84921	0.966087	381	14.508	0.975086	381	9.13293	0.983663	381	8.65159	0.953953	381	8.28456	Quantified
Q60932	Voltage-dependent anion-selective channel protein 1	Vdac1	FUNCTION: Forms a channel through the mitochondrial outer membrane and also the plasma membrane. The channel at the outer mitochondrial membrane allows diffusion of small hydrophilic molecules; in the plasma membrane it is involved in cell volume regulation and apoptosis. It adopts an open conformation at low or zero membrane potential and a closed conformation at potentials above 30-40 mV. The o…	Voltage-dependent anion-selective channel protein 1 OS=Mus musculus OX=10090 GN=Vdac1 PE=1 SV=3 - [VDAC1_MOUSE]	73.31	18	20	163	296	32.3314	8.42627	0.956762	137	7.81737	0.976005	137	5.64162	0.996272	137	11.4087	1.0198	137	5.5351	1.03541	137	7.04663	1.00796	137	7.9559	Quantified
P08228	Superoxide dismutase [Cu-Zn]	Sod1	FUNCTION: Destroys radicals which are normally produced within the cells and which are toxic to biological systems.	Superoxide dismutase [Cu-Zn] OS=Mus musculus OX=10090 GN=Sod1 PE=1 SV=2 - [SODC_MOUSE]	67.53	19	19	284	154	15.9328	6.50732	1.09294	284	8.78977	1.05761	284	6.92818	0.934492	284	14.1071	0.951226	284	8.20538	1.00365	284	7.44066	0.973915	284	7.90076	Quantified
Q9CZU6	Citrate synthase, mitochondrial	Cs		Citrate synthase, mitochondrial OS=Mus musculus OX=10090 GN=Cs PE=1 SV=1 - [CISY_MOUSE]	37.07	16	16	199	464	51.7034	8.57275	0.942343	199	11.4231	0.957362	199	7.28742	1.0232	199	15.7548	1.03815	199	10.113	1.04776	199	9.43626	1.00112	199	7.84421	Quantified
P62983	Ubiquitin-40S ribosomal protein S27a	Rps27a	FUNCTION: [Ubiquitin]: Exists either covalently attached to another protein, or free (unanchored). When covalently bound, it is conjugated to target proteins via an isopeptide bond either as a monomer (monoubiquitin), a polymer linked via different Lys residues of the ubiquitin (polyubiquitin chains) or a linear polymer linked via the initiator Met of the ubiquitin (linear polyubiquitin chains). …	Ubiquitin-40S ribosomal protein S27a OS=Mus musculus OX=10090 GN=Rps27a PE=1 SV=2 - [RS27A_MOUSE]	60.9	3	12	331	156	17.9395	9.64209	0.955844	5	6.27986	1.05596	5	10.5119	0.742216	5	17.913	1.06751	5	11.009	1.09696	5	9.76634	0.934161	5	10.8507	Quantified
Q7TPR4	Alpha-actinin-1	Actn1	FUNCTION: F-actin cross-linking protein which is thought to anchor actin to a variety of intracellular structures. This is a bundling protein (By similarity). {ECO:0000250}.	Alpha-actinin-1 OS=Mus musculus OX=10090 GN=Actn1 PE=1 SV=1 - [ACTN1_MOUSE]	61.55	34	55	256	892	103.004	5.37646	0.890592	143	12.7596	0.854046	143	11.5631	0.832446	143	19.3437	1.13864	143	9.93512	1.1213	143	9.64578	1.13644	143	10.6089	Quantified
P24472	Glutathione S-transferase A4	Gsta4	FUNCTION: Conjugation of reduced glutathione to a wide number of exogenous and endogenous hydrophobic electrophiles. {ECO:0000269|PubMed:10508391}.	Glutathione S-transferase A4 OS=Mus musculus OX=10090 GN=Gsta4 PE=1 SV=3 - [GSTA4_MOUSE]	60.81	11	14	332	222	25.5474	7.38623	1.04636	280	8.23315	1.04423	280	6.30004	0.899868	280	11.8948	1.00633	280	7.2485	1.02582	280	4.95696	0.989884	280	9.36394	Quantified
Q9CZN7	Serine hydroxymethyltransferase, mitochondrial	Shmt2	FUNCTION: Catalyzes the cleavage of serine to glycine accompanied with the production of 5,10-methylenetetrahydrofolate, an essential intermediate for purine biosynthesis (By similarity). Serine provides the major source of folate one-carbon in cells by catalyzing the transfer of one carbon from serine to tetrahydrofolate (By similarity). Contributes to the de novo mitochondrial thymidylate biosy…	Serine hydroxymethyltransferase, mitochondrial OS=Mus musculus OX=10090 GN=Shmt2 PE=1 SV=1 - [GLYM_MOUSE]	62.1	30	31	116	504	55.7236	8.47021	0.945448	115	8.80137	0.985268	115	4.75104	0.984707	115	9.79148	1.00769	115	6.74884	1.0485	115	5.50038	1.04234	115	5.98049	Quantified
P62984	Ubiquitin-60S ribosomal protein L40	Uba52	FUNCTION: [Ubiquitin]: Exists either covalently attached to another protein, or free (unanchored). When covalently bound, it is conjugated to target proteins via an isopeptide bond either as a monomer (monoubiquitin), a polymer linked via different Lys residues of the ubiquitin (polyubiquitin chains) or a linear polymer linked via the initiator Met of the ubiquitin (linear polyubiquitin chains). …	Ubiquitin-60S ribosomal protein L40 OS=Mus musculus OX=10090 GN=Uba52 PE=1 SV=2 - [RL40_MOUSE]	55.47	1	10	327	128	14.719	9.83252	0.876338	1		1.28426	1		0.936932	1		0.92672	1		1.0484	1		0.889109	1		Quantified
P16627	Heat shock 70 kDa protein 1-like	Hspa1l	FUNCTION: Molecular chaperone implicated in a wide variety of cellular processes, including protection of the proteome from stress, folding and transport of newly synthesized polypeptides, activation of proteolysis of misfolded proteins and the formation and dissociation of protein complexes. Plays a pivotal role in the protein quality control system, ensuring the correct folding of proteins, the…	Heat shock 70 kDa protein 1-like OS=Mus musculus OX=10090 GN=Hspa1l PE=1 SV=4 - [HS71L_MOUSE]	34.95	3	27	293	641	70.5932	6.23975	0.94922	4	3.3304	0.943042	4	1.90621	0.954807	4	16.7365	1.02407	4	3.78171	1.03194	4	2.00346	1.06026	4	2.76232	Quantified
P68368	Tubulin alpha-4A chain	Tuba4a	FUNCTION: Tubulin is the major constituent of microtubules. It binds two moles of GTP, one at an exchangeable site on the beta chain and one at a non-exchangeable site on the alpha chain.	Tubulin alpha-4A chain OS=Mus musculus OX=10090 GN=Tuba4a PE=1 SV=1 - [TBA4A_MOUSE]	52.01	5	21	202	448	49.8924	5.05908	1.01852	45	8.69016	1.00206	45	5.06661	1.00284	45	16.2802	0.975311	45	10.9596	1.06909	45	4.63258	0.937202	45	12.4959	Quantified
P06745	Glucose-6-phosphate isomerase	Gpi	FUNCTION: In the cytoplasm, catalyzes the conversion of glucose-6-phosphate to fructose-6-phosphate, the second step in glycolysis, and the reverse reaction during gluconeogenesis (PubMed:7277315, PubMed:2344351, PubMed:8417789). Besides it's role as a glycolytic enzyme, also acts as a secreted cytokine: acts as an angiogenic factor (AMF) that stimulates endothelial cell motility (By similarity).…	Glucose-6-phosphate isomerase OS=Mus musculus OX=10090 GN=Gpi PE=1 SV=4 - [G6PI_MOUSE]	61.29	38	39	292	558	62.7272	8.1333	1.10519	290	11.7981	1.07519	290	7.73511	1.01094	290	14.4975	0.971049	290	12.3497	0.999845	290	9.26378	0.871044	290	13.9654	Quantified
P61982	14-3-3 protein gamma	Ywhag	FUNCTION: Adapter protein implicated in the regulation of a large spectrum of both general and specialized signaling pathways. Binds to a large number of partners, usually by recognition of a phosphoserine or phosphothreonine motif. Binding generally results in the modulation of the activity of the binding partner.	14-3-3 protein gamma OS=Mus musculus OX=10090 GN=Ywhag PE=1 SV=2 - [1433G_MOUSE]	69.64	12	21	355	247	28.2849	4.89404	1.06458	107	9.32875	0.975422	107	8.96624	0.945769	107	16.276	1.01306	107	10.7617	1.01308	107	10.0791	0.993154	107	9.18525	Quantified
P26041	Moesin	Msn	FUNCTION: Ezrin-radixin-moesin (ERM) family protein that connects the actin cytoskeleton to the plasma membrane and thereby regulates the structure and function of specific domains of the cell cortex. Tethers actin filaments by oscillating between a resting and an activated state providing transient interactions between moesin and the actin cytoskeleton (By similarity). Once phosphorylated on its…	Moesin OS=Mus musculus OX=10090 GN=Msn PE=1 SV=3 - [MOES_MOUSE]	72.96	50	66	346	577	67.7249	6.59521	0.991173	228	9.95885	0.997877	228	6.64798	0.906728	228	16.599	1.04007	228	9.49277	1.07532	228	8.71078	0.965629	228	9.241	Quantified
Q6URW6	Myosin-14	Myh14	FUNCTION: Cellular myosin that appears to play a role in cytokinesis, cell shape, and specialized functions such as secretion and capping. {ECO:0000250}.	Myosin-14 OS=Mus musculus OX=10090 GN=Myh14 PE=1 SV=1 - [MYH14_MOUSE]	42.35	80	94	261	2000	228.446	5.5542	0.898852	177	9.33226	0.885122	178	8.12798	1.0384	178	11.135	0.998095	178	7.8211	0.987636	178	6.39322	1.18306	178	11.7282	Quantified
Q8CAQ8	MICOS complex subunit Mic60	Immt	FUNCTION: Component of the MICOS complex, a large protein complex of the mitochondrial inner membrane that plays crucial roles in the maintenance of crista junctions, inner membrane architecture, and formation of contact sites to the outer membrane. Plays an important role in the maintenance of the MICOS complex stability and the mitochondrial cristae morphology. {ECO:0000250|UniProtKB:Q16891}.	MICOS complex subunit Mic60 OS=Mus musculus OX=10090 GN=Immt PE=1 SV=1 - [MIC60_MOUSE]	64.6	60	60	229	757	83.8482	6.60986	0.948266	229	8.8131	0.969554	229	6.8534	1.01167	229	12.9764	1.02313	229	10.083	1.03016	229	7.43708	1.02895	229	8.16304	Quantified
Q62093	Serine/arginine-rich splicing factor 2	Srsf2	FUNCTION: Necessary for the splicing of pre-mRNA. It is required for formation of the earliest ATP-dependent splicing complex and interacts with spliceosomal components bound to both the 5'- and 3'-splice sites during spliceosome assembly. It also is required for ATP-dependent interactions of both U1 and U2 snRNPs with pre-mRNA (By similarity). Can bind to the myelin basic protein (MBP) gene MB3 …	Serine/arginine-rich splicing factor 2 OS=Mus musculus OX=10090 GN=Srsf2 PE=1 SV=4 - [SRSF2_MOUSE]	26.7	7	7	90	221	25.4612	11.854	1.05287	90	10.0377	1.07564	90	8.17277	1.06726	90	13.2723	0.924748	90	9.3089	0.951026	90	7.95998	0.918831	90	10.1871	Quantified
O55143	Sarcoplasmic/endoplasmic reticulum calcium ATPase 2	Atp2a2	FUNCTION: This magnesium-dependent enzyme catalyzes the hydrolysis of ATP coupled with the translocation of calcium from the cytosol to the sarcoplasmic reticulum lumen. Isoform SERCA2A is involved in the regulation of the contraction/relaxation cycle. Acts as a regulator of TNFSF11-mediated Ca(2+) signaling pathways via its interaction with TMEM64 which is critical for the TNFSF11-induced CREB1 …	Sarcoplasmic/endoplasmic reticulum calcium ATPase 2 OS=Mus musculus OX=10090 GN=Atp2a2 PE=1 SV=2 - [AT2A2_MOUSE]	38.51	43	43	183	1044	114.784	5.33838	0.911741	183	12.7357	0.904418	183	9.32251	0.994076	183	13.8871	1.07485	183	10.2562	1.04425	183	8.62904	1.07153	183	9.35896	Quantified
Q8BMK4	Cytoskeleton-associated protein 4	Ckap4	FUNCTION: High-affinity epithelial cell surface receptor for APF. {ECO:0000250}.; FUNCTION: Mediates the anchoring of the endoplasmic reticulum to microtubules. {ECO:0000250}.	Cytoskeleton-associated protein 4 OS=Mus musculus OX=10090 GN=Ckap4 PE=1 SV=2 - [CKAP4_MOUSE]	74.96	49	49	217	575	63.6536	5.64307	0.951404	217	9.55384	1.02165	217	7.20906	1.12834	217	15.0714	0.96794	217	9.31693	0.958956	217	8.88578	0.989999	217	9.61276	Quantified
Q9Z2K1	Keratin, type I cytoskeletal 16	Krt16	FUNCTION: Epidermis-specific type I keratin that plays a key role in skin (PubMed:22336941, PubMed:24218583). Acts as a regulator of innate immunity in response to skin barrier breach: required for some inflammatory checkpoint for the skin barrier maintenance (PubMed:24218583). {ECO:0000269|PubMed:11029038, ECO:0000269|PubMed:22336941, ECO:0000269|PubMed:24218583}.	Keratin, type I cytoskeletal 16 OS=Mus musculus OX=10090 GN=Krt16 PE=1 SV=3 - [K1C16_MOUSE]	60.98	21	37	341	469	51.5743	5.19873	0.927726	50	16.584	0.924427	50	7.95536	0.887278	50	19.681	1.18307	50	15.4815	1.15505	50	19.2451	0.934963	50	10.1282	Quantified
O35639	Annexin A3	Anxa3	FUNCTION: Inhibitor of phospholipase A2, also possesses anti-coagulant properties.	Annexin A3 OS=Mus musculus OX=10090 GN=Anxa3 PE=1 SV=4 - [ANXA3_MOUSE]	65.94	35	37	290	323	36.3616	5.75732	0.986078	253	9.25501	0.959981	253	6.50848	0.978859	253	16.9585	0.970773	253	9.29976	1.02247	253	8.9462	1.08301	253	9.85082	Quantified
Q02053	Ubiquitin-like modifier-activating enzyme 1	Uba1	FUNCTION: Catalyzes the first step in ubiquitin conjugation to mark cellular proteins for degradation through the ubiquitin-proteasome system (PubMed:1511901). Activates ubiquitin by first adenylating its C-terminal glycine residue with ATP, and thereafter linking this residue to the side chain of a cysteine residue in E1, yielding a ubiquitin-E1 thioester and free AMP. Essential for the formatio…	Ubiquitin-like modifier-activating enzyme 1 OS=Mus musculus OX=10090 GN=Uba1 PE=1 SV=1 - [UBA1_MOUSE]	44.42	42	42	190	1058	117.734	5.65576	1.05206	190	8.53613	1.02086	190	6.89739	0.961803	190	13.6113	0.982415	190	7.78686	1.00054	190	7.95328	0.973667	190	9.8052	Quantified
P07744	Keratin, type II cytoskeletal 4	Krt4		Keratin, type II cytoskeletal 4 OS=Mus musculus OX=10090 GN=Krt4 PE=1 SV=2 - [K2C4_MOUSE]	63.05	40	49	478	525	56.2484	8.14795	1.0012	156	6.16325	1.14293	156	12.1988	1.72901	156	30.4535	0.701648	156	29.5778	0.674804	156	27.1579	0.827096	156	18.8102	Quantified
P68254	14-3-3 protein theta	Ywhaq	FUNCTION: Adapter protein implicated in the regulation of a large spectrum of both general and specialized signaling pathways. Binds to a large number of partners, usually by recognition of a phosphoserine or phosphothreonine motif. Binding generally results in the modulation of the activity of the binding partner. Negatively regulates the kinase activity of PDPK1 (By similarity). {ECO:0000250}.	14-3-3 protein theta OS=Mus musculus OX=10090 GN=Ywhaq PE=1 SV=1 - [1433T_MOUSE]	65.71	14	21	297	245	27.7608	4.77979	1.14489	69	15.5643	1.03617	69	8.31366	1.10748	69	20.1072	0.9405	69	12.1466	0.931814	69	10.5039	0.963379	69	12.5063	Quantified
P42932	T-complex protein 1 subunit theta	Cct8	FUNCTION: Component of the chaperonin-containing T-complex (TRiC), a molecular chaperone complex that assists the folding of proteins upon ATP hydrolysis. The TRiC complex mediates the folding of WRAP53/TCAB1, thereby regulating telomere maintenance. As part of the TRiC complex may play a role in the assembly of BBSome, a complex involved in ciliogenesis regulating transports vesicles to the cili…	T-complex protein 1 subunit theta OS=Mus musculus OX=10090 GN=Cct8 PE=1 SV=3 - [TCPQ_MOUSE]	66.06	40	40	175	548	59.5175	5.61768	1.01182	175	8.0459	1.00904	175	6.8267	1.01146	175	12.5217	1.00739	175	8.88297	1.0009	175	7.96415	0.979249	175	8.88758	Quantified
P10649	Glutathione S-transferase Mu 1	Gstm1	FUNCTION: Conjugation of reduced glutathione to a wide number of exogenous and endogenous hydrophobic electrophiles. Involved in the formation of glutathione conjugates of both prostaglandin A2 (PGA2) and prostaglandin J2 (PGJ2). Participates in the formation of novel hepoxilin regioisomers. {ECO:0000250|UniProtKB:P09488}.	Glutathione S-transferase Mu 1 OS=Mus musculus OX=10090 GN=Gstm1 PE=1 SV=2 - [GSTM1_MOUSE]	74.77	20	24	201	218	25.9531	7.94287	1.16716	141	15.5084	1.06072	142	7.63245	1.00056	142	14.7245	0.872358	142	16.8231	0.894121	142	13.5796	1.06394	142	8.29794	Quantified
Q8BSY0	Aspartyl/asparaginyl beta-hydroxylase	Asph	FUNCTION: [Isoform 1]: specifically hydroxylates an Asp or Asn residue in certain epidermal growth factor-like (EGF) domains of a number of proteins. {ECO:0000269|PubMed:11773073}.	Aspartyl/asparaginyl beta-hydroxylase OS=Mus musculus OX=10090 GN=Asph PE=1 SV=1 - [ASPH_MOUSE]	39.14	30	31	109	741	82.991	5.08447	0.967777	107	8.19476	0.974305	107	7.02053	1.10108	107	9.37536	1.0067	107	6.24429	0.98036	107	5.95145	1.00146	107	9.32429	Quantified
Q9Z2X1	Heterogeneous nuclear ribonucleoprotein F	Hnrnpf	FUNCTION: Component of the heterogeneous nuclear ribonucleoprotein (hnRNP) complexes which provide the substrate for the processing events that pre-mRNAs undergo before becoming functional, translatable mRNAs in the cytoplasm. Plays a role in the regulation of alternative splicing events. Binds G-rich sequences in pre-mRNAs and keeps target RNA in an unfolded state (By similarity). {ECO:0000250}.	Heterogeneous nuclear ribonucleoprotein F OS=Mus musculus OX=10090 GN=Hnrnpf PE=1 SV=3 - [HNRPF_MOUSE]	43.61	15	18	184	415	45.7009	5.49072	1.00527	120	8.34342	1.02559	120	7.13411	0.994854	120	9.88526	0.99485	120	6.34441	1.00839	120	5.87777	0.978568	120	8.65544	Quantified
O88844	Isocitrate dehydrogenase [NADP] cytoplasmic	Idh1		Isocitrate dehydrogenase [NADP] cytoplasmic OS=Mus musculus OX=10090 GN=Idh1 PE=1 SV=2 - [IDHC_MOUSE]	67.63	36	37	185	414	46.6445	7.1665	1.09114	182	9.83006	1.05647	182	6.28638	0.904495	182	12.704	0.997316	182	7.59178	1.0114	182	6.35865	0.952289	182	7.95113	Quantified
P62908	40S ribosomal protein S3	Rps3	FUNCTION: Involved in translation as a component of the 40S small ribosomal subunit (By similarity). Has endonuclease activity and plays a role in repair of damaged DNA (PubMed:7775413). Cleaves phosphodiester bonds of DNAs containing altered bases with broad specificity and cleaves supercoiled DNA more efficiently than relaxed DNA (By similarity). Displays high binding affinity for 7,8-dihydro-8…	40S ribosomal protein S3 OS=Mus musculus OX=10090 GN=Rps3 PE=1 SV=1 - [RS3_MOUSE]	74.9	21	21	166	243	26.6574	9.65674	1.02746	166	8.86605	1.00697	166	6.97275	1.02384	166	12.2451	0.987339	166	8.6072	0.986494	166	6.16891	0.990937	166	9.26822	Quantified
P51881	ADP/ATP translocase 2	Slc25a5	FUNCTION: Catalyzes the exchange of cytoplasmic ADP with mitochondrial ATP across the mitochondrial inner membrane. As part of the mitotic spindle-associated MMXD complex it may play a role in chromosome segregation (By similarity). {ECO:0000250}.	ADP/ATP translocase 2 OS=Mus musculus OX=10090 GN=Slc25a5 PE=1 SV=3 - [ADT2_MOUSE]	62.42	15	27	259	298	32.9102	9.72998	0.936186	113	8.45905	0.97738	113	6.01215	0.974946	113	16.7866	1.0249	113	8.35063	1.03516	113	6.27182	1.02058	113	8.86233	Quantified
P62962	Profilin-1	Pfn1	FUNCTION: Binds to actin and affects the structure of the cytoskeleton. At high concentrations, profilin prevents the polymerization of actin, whereas it enhances it at low concentrations. By binding to PIP2, it inhibits the formation of IP3 and DG. Inhibits androgen receptor (AR) and HTT aggregation and binding of G-actin is essential for its inhibition of AR (By similarity). {ECO:0000250}.	Profilin-1 OS=Mus musculus OX=10090 GN=Pfn1 PE=1 SV=2 - [PROF1_MOUSE]	73.57	10	10	121	140	14.9475	8.27979	1.05344	121	8.07568	1.02511	121	7.97004	1.04947	121	8.93781	0.952028	121	10.4258	0.971941	121	8.60192	0.971548	121	7.88059	Quantified
Q6PF93	Phosphatidylinositol 3-kinase catalytic subunit type 3	Pik3c3	FUNCTION: Catalytic subunit of the PI3K complex that mediates formation of phosphatidylinositol 3-phosphate; different complex forms are believed to play a role in multiple membrane trafficking pathways: PI3KC3-C1 is involved in initiation of autophagosomes and PI3KC3-C2 in maturation of autophagosomes and endocytosis. Involved in regulation of degradative endocytic trafficking and required for t…	Phosphatidylinositol 3-kinase catalytic subunit type 3 OS=Mus musculus OX=10090 GN=Pik3c3 PE=1 SV=1 - [PK3C3_MOUSE]	5.98	4	5	129	887	101.423	6.72705	0.999305	7	3.68662	0.9754	7	6.55872	0.953561	7	10.6861	1.02664	7	3.6249	1.0569	7	7.34205	1.00767	7	9.17753	Quantified
Q9DCD0	6-phosphogluconate dehydrogenase, decarboxylating	Pgd	FUNCTION: Catalyzes the oxidative decarboxylation of 6-phosphogluconate to ribulose 5-phosphate and CO(2), with concomitant reduction of NADP to NADPH. {ECO:0000250}.	6-phosphogluconate dehydrogenase, decarboxylating OS=Mus musculus OX=10090 GN=Pgd PE=1 SV=3 - [6PGD_MOUSE]	47.41	29	30	200	483	53.2131	7.2251	1.05698	194	9.80071	0.991499	194	5.46446	0.941043	194	13.1682	1.01379	194	9.06093	1.00801	194	6.96041	1.00782	194	8.70779	Quantified
Q61316	Heat shock 70 kDa protein 4	Hspa4		Heat shock 70 kDa protein 4 OS=Mus musculus OX=10090 GN=Hspa4 PE=1 SV=1 - [HSP74_MOUSE]	55.17	44	48	221	841	94.0733	5.23682	1.07391	204	8.15083	1.01701	204	6.83469	0.912518	204	14.394	0.997366	204	8.86083	1.03531	204	8.48923	0.951161	204	9.23398	Quantified
P17710	Hexokinase-1	Hk1	FUNCTION: Catalyzes the phosphorylation of various hexoses, such as D-glucose, D-glucosamine, D-fructose, D-mannose and 2-deoxy-D-glucose, to hexose 6-phosphate (D-glucose 6-phosphate, D-glucosamine 6-phosphate, D-fructose 6-phosphate, D-mannose 6-phosphate and 2-deoxy-D-glucose 6-phosphate, respectively). Does not phosphorylate N-acetyl-D-glucosamine (By similarity). Mediates the initial step of…	Hexokinase-1 OS=Mus musculus OX=10090 GN=Hk1 PE=1 SV=3 - [HXK1_MOUSE]	47.13	44	51	231	974	108.234	6.80029	0.984915	195	7.67722	0.966882	195	6.00238	0.9802	195	15.1189	1.03005	195	8.59429	1.01464	195	8.24988	1.02259	195	8.90591	Quantified
Q9Z1Q9	Valine--tRNA ligase	Vars		Valine--tRNA ligase OS=Mus musculus OX=10090 GN=Vars PE=1 SV=1 - [SYVC_MOUSE]	36.5	44	45	173	1263	140.127	7.76709	0.983748	172	7.41162	0.955793	172	7.17302	0.942381	172	12.0806	1.03867	172	7.72299	1.06367	172	8.336	1.02133	172	6.80854	Quantified
P26231	Catenin alpha-1	Ctnna1	FUNCTION: Associates with the cytoplasmic domain of a variety of cadherins. The association of catenins to cadherins produces a complex which is linked to the actin filament network, and which seems to be of primary importance for cadherins cell-adhesion properties. Can associate with both E- and N-cadherins. Originally believed to be a stable component of E-cadherin/catenin adhesion complexes an…	Catenin alpha-1 OS=Mus musculus OX=10090 GN=Ctnna1 PE=1 SV=1 - [CTNA1_MOUSE]	51.99	37	46	138	906	100.044	6.22705	1.00038	112	9.84349	1.02267	112	7.97776	1.00471	112	15.096	0.994664	112	8.41158	0.998411	112	7.74497	0.974514	112	11.0578	Quantified
Q64522	Histone H2A type 2-B	Hist2h2ab	FUNCTION: Core component of nucleosome. Nucleosomes wrap and compact DNA into chromatin, limiting DNA accessibility to the cellular machineries which require DNA as a template. Histones thereby play a central role in transcription regulation, DNA repair, DNA replication and chromosomal stability. DNA accessibility is regulated via a complex set of post-translational modifications of histones, als…	Histone H2A type 2-B OS=Mus musculus OX=10090 GN=Hist2h2ab PE=1 SV=3 - [H2A2B_MOUSE]	45.38	1	7	252	130	14.0048	10.8872	0.867999	5	7.99341	1.08498	5	6.12505	1.08503	5	11.6887	0.935022	5	3.93413	1.00108	5	11.7113	1.01506	5	9.27815	Quantified
Q64727	Vinculin	Vcl	FUNCTION: Actin filament (F-actin)-binding protein involved in cell-matrix adhesion and cell-cell adhesion. Regulates cell-surface E-cadherin expression and potentiates mechanosensing by the E-cadherin complex. May also play important roles in cell morphology and locomotion (By similarity). {ECO:0000250|UniProtKB:P18206, ECO:0000269|PubMed:7568093}.	Vinculin OS=Mus musculus OX=10090 GN=Vcl PE=1 SV=4 - [VINC_MOUSE]	66.14	65	65	160	1066	116.644	5.99854	1.04961	159	9.40676	0.997337	159	11.8876	0.96609	159	15.4066	1.01134	159	11.1564	1.00411	159	9.72191	1.00438	159	12.3298	Quantified
Q9CQV8	14-3-3 protein beta/alpha	Ywhab	FUNCTION: Adapter protein implicated in the regulation of a large spectrum of both general and specialized signaling pathways. Binds to a large number of partners, usually by recognition of a phosphoserine or phosphothreonine motif. Binding generally results in the modulation of the activity of the binding partner. Negative regulator of osteogenesis. Blocks the nuclear translocation of the phosph…	14-3-3 protein beta/alpha OS=Mus musculus OX=10090 GN=Ywhab PE=1 SV=3 - [1433B_MOUSE]	71.14	9	20	315	246	28.0689	4.83057	1.06089	42	14.8261	1.03282	42	7.83784	0.99866	42	18.0441	0.934957	42	11.3295	0.986883	42	9.50048	0.963758	42	9.87376	Quantified
Q9D312	Keratin, type I cytoskeletal 20	Krt20	FUNCTION: Plays a significant role in maintaining keratin filament organization in intestinal epithelia. When phosphorylated, plays a role in the secretion of mucin in the small intestine. {ECO:0000269|PubMed:12857878, ECO:0000269|PubMed:16608857}.	Keratin, type I cytoskeletal 20 OS=Mus musculus OX=10090 GN=Krt20 PE=1 SV=1 - [K1C20_MOUSE]	70.77	36	42	282	431	49.0041	5.37646	0.798144	141	20.2573	0.82682	141	13.0444	0.955406	141	21.3784	1.10723	141	12.6198	1.18995	141	16.2157	1.02719	141	9.82263	Quantified
Q922F4	Tubulin beta-6 chain	Tubb6	FUNCTION: Tubulin is the major constituent of microtubules. It binds two moles of GTP, one at an exchangeable site on the beta chain and one at a non-exchangeable site on the alpha chain. {ECO:0000250|UniProtKB:P02557}.	Tubulin beta-6 chain OS=Mus musculus OX=10090 GN=Tubb6 PE=1 SV=1 - [TBB6_MOUSE]	35.12	5	16	224	447	50.0581	4.89404	1.03351	15	7.45254	0.997901	15	3.74185	0.958302	15	8.99959	1.03128	15	9.1322	1.03702	15	3.07193	0.926257	15	3.27936	Quantified
P20152	Vimentin	Vim	FUNCTION: Vimentins are class-III intermediate filaments found in various non-epithelial cells, especially mesenchymal cells. Vimentin is attached to the nucleus, endoplasmic reticulum, and mitochondria, either laterally or terminally.; FUNCTION: Involved with LARP6 in the stabilization of type I collagen mRNAs for CO1A1 and CO1A2. {ECO:0000250}.	Vimentin OS=Mus musculus OX=10090 GN=Vim PE=1 SV=3 - [VIME_MOUSE]	27.25	8	12	338	466	53.6551	5.12256	0.964055	11	8.17981	0.811349	11	7.64053	1.18611	11	21.5468	0.951933	11	17.621	0.863865	11	19.0163	1.24339	11	10.6529	Quantified
Q9JKR6	Hypoxia up-regulated protein 1	Hyou1	FUNCTION: Has a pivotal role in cytoprotective cellular mechanisms triggered by oxygen deprivation. May play a role as a molecular chaperone and participate in protein folding (By similarity). {ECO:0000250}.	Hypoxia up-regulated protein 1 OS=Mus musculus OX=10090 GN=Hyou1 PE=1 SV=1 - [HYOU1_MOUSE]	43.44	43	43	197	999	111.112	5.18604	0.939598	197	9.16756	0.911452	197	8.14243	1.01862	197	13.0634	1.05465	197	8.98619	1.04465	197	7.33505	1.04688	197	8.4607	Quantified
Q8BMS1	Trifunctional enzyme subunit alpha, mitochondrial	Hadha	FUNCTION: Mitochondrial trifunctional enzyme catalyzes the last three of the four reactions of the mitochondrial beta-oxidation pathway. The mitochondrial beta-oxidation pathway is the major energy-producing process in tissues and is performed through four consecutive reactions breaking down fatty acids into acetyl-CoA. Among the enzymes involved in this pathway, the trifunctional enzyme exhibits…	Trifunctional enzyme subunit alpha, mitochondrial OS=Mus musculus OX=10090 GN=Hadha PE=1 SV=1 - [ECHA_MOUSE]	49.67	35	35	148	763	82.6175	9.14404	0.991686	147	7.33769	1.00343	147	3.91972	1.03512	147	10.9972	0.9985	147	7.18138	0.993878	147	6.03179	1.00163	147	6.51756	Quantified
Q9D0E1	Heterogeneous nuclear ribonucleoprotein M	Hnrnpm	FUNCTION: Pre-mRNA binding protein in vivo, binds avidly to poly(G) and poly(U) RNA homopolymers in vitro. Involved in splicing. Acts as a receptor for carcinoembryonic antigen in Kupffer cells, may initiate a series of signaling events leading to tyrosine phosphorylation of proteins and induction of IL-1 alpha, IL-6, IL-10 and tumor necrosis factor alpha cytokines (By similarity). {ECO:0000250}.	Heterogeneous nuclear ribonucleoprotein M OS=Mus musculus OX=10090 GN=Hnrnpm PE=1 SV=3 - [HNRPM_MOUSE]	56.38	44	44	170	729	77.5974	8.63135	0.995152	170	7.11225	1.03725	170	8.80142	0.953948	170	13.3328	1.00226	170	8.66628	1.01282	170	7.18302	0.998419	170	11.1209	Quantified
Q99LC5	Electron transfer flavoprotein subunit alpha, mitochondrial	Etfa	FUNCTION: Heterodimeric electron transfer flavoprotein that accepts electrons from several mitochondrial dehydrogenases, including acyl-CoA dehydrogenases, glutaryl-CoA and sarcosine dehydrogenase. It transfers the electrons to the main mitochondrial respiratory chain via ETF-ubiquinone oxidoreductase (ETF dehydrogenase). Required for normal mitochondrial fatty acid oxidation and normal amino aci…	Electron transfer flavoprotein subunit alpha, mitochondrial OS=Mus musculus OX=10090 GN=Etfa PE=1 SV=2 - [ETFA_MOUSE]	48.05	13	13	95	333	34.9875	8.38232	1.00934	95	5.88391	0.990446	95	5.43222	1.00295	95	10.1307	0.980811	95	9.1664	1.00512	95	6.04018	1.03325	95	7.14523	Quantified
Q91YQ5	Dolichyl-diphosphooligosaccharide--protein glycosyltransferase subunit 1	Rpn1	FUNCTION: Subunit of the oligosaccharyl transferase (OST) complex that catalyzes the initial transfer of a defined glycan (Glc(3)Man(9)GlcNAc(2) in eukaryotes) from the lipid carrier dolichol-pyrophosphate to an asparagine residue within an Asn-X-Ser/Thr consensus motif in nascent polypeptide chains, the first step in protein N-glycosylation. N-glycosylation occurs cotranslationally and the compl…	Dolichyl-diphosphooligosaccharide--protein glycosyltransferase subunit 1 OS=Mus musculus OX=10090 GN=Rpn1 PE=1 SV=1 - [RPN1_MOUSE]	52.3	37	37	213	608	68.4857	6.45557	0.949129	213	10.5346	0.94539	213	5.71318	1.03522	213	14.0183	1.01806	213	9.76436	1.01992	213	6.78715	1.03131	213	8.29785	Quantified
Q8VEK3	Heterogeneous nuclear ribonucleoprotein U	Hnrnpu	FUNCTION: DNA- and RNA-binding protein involved in several cellular processes such as nuclear chromatin organization, telomere-length regulation, transcription, mRNA alternative splicing and stability, Xist-mediated transcriptional silencing and mitotic cell progression (PubMed:20833368, PubMed:21235343, PubMed:22162999, PubMed:26244333). Plays a role in the regulation of interphase large-scale g…	Heterogeneous nuclear ribonucleoprotein U OS=Mus musculus OX=10090 GN=Hnrnpu PE=1 SV=1 - [HNRPU_MOUSE]	41.13	42	42	239	800	87.8627	6.23975	1.05233	239	9.66747	1.05573	239	8.84355	1.04208	239	12.7994	0.964599	239	9.12293	0.958744	239	10.7668	0.975337	239	9.42861	Quantified
P67778	Prohibitin	Phb	FUNCTION: Regulates mitochondrial respiration activity and in aging (By similarity). In neurons, regulates the protein turnover of OMA1 in a cardiolipin-binding manner (PubMed:31819158). Inhibits DNA synthesis (By similarity). {ECO:0000250|UniProtKB:P35232, ECO:0000250|UniProtKB:P67779, ECO:0000269|PubMed:31819158}.	Prohibitin OS=Mus musculus OX=10090 GN=Phb PE=1 SV=1 - [PHB_MOUSE]	60.66	17	17	145	272	29.8019	5.75732	0.954301	145	7.42622	0.97339	145	4.26562	0.999279	145	10.9783	1.04721	145	5.25071	1.01335	145	6.05503	1.0396	145	6.7321	Quantified
P68433	Histone H3.1	H3c1	FUNCTION: Core component of nucleosome. Nucleosomes wrap and compact DNA into chromatin, limiting DNA accessibility to the cellular machineries which require DNA as a template. Histones thereby play a central role in transcription regulation, DNA repair, DNA replication and chromosomal stability. DNA accessibility is regulated via a complex set of post-translational modifications of histones, als…	Histone H3.1 OS=Mus musculus OX=10090 GN=H3c1 PE=1 SV=2 - [H31_MOUSE]	50	2	12	499	136	15.3945	11.1216	1.01039	27	6.39898	1.1254	27	6.67692	1.11861	27	9.48156	0.898382	27	7.63144	0.940813	27	6.57638	0.872295	27	6.55586	Quantified
P11983	T-complex protein 1 subunit alpha	Tcp1	FUNCTION: Component of the chaperonin-containing T-complex (TRiC), a molecular chaperone complex that assists the folding of proteins upon ATP hydrolysis. The TRiC complex mediates the folding of WRAP53/TCAB1, thereby regulating telomere maintenance. As part of the TRiC complex may play a role in the assembly of BBSome, a complex involved in ciliogenesis regulating transports vesicles to the cili…	T-complex protein 1 subunit alpha OS=Mus musculus OX=10090 GN=Tcp1 PE=1 SV=3 - [TCPA_MOUSE]	59.89	31	31	138	556	60.4107	6.16357	0.983916	138	9.90436	0.993483	138	6.28049	0.983216	138	10.4068	1.03423	138	8.06382	1.02459	138	6.05123	0.99005	138	7.0426	Quantified
Q8CGC7	Bifunctional glutamate/proline--tRNA ligase	Eprs	FUNCTION: Multifunctional protein which is primarily part of the aminoacyl-tRNA synthetase multienzyme complex, also know as multisynthetase complex, that catalyzes the attachment of the cognate amino acid to the corresponding tRNA in a two-step reaction: the amino acid is first activated by ATP to form a covalent intermediate with AMP and is then transferred to the acceptor end of the cognate tR…	Bifunctional glutamate/proline--tRNA ligase OS=Mus musculus OX=10090 GN=Eprs PE=1 SV=4 - [SYEP_MOUSE]	42	68	70	202	1512	169.972	7.66455	1.0138	197	6.35726	0.987515	197	5.81785	0.912967	197	13.828	1.03143	197	8.15633	1.04333	197	7.61309	1.0138	197	7.95607	Quantified
Q06185	ATP synthase subunit e, mitochondrial	Atp5me	FUNCTION: Mitochondrial membrane ATP synthase (F(1)F(0) ATP synthase or Complex V) produces ATP from ADP in the presence of a proton gradient across the membrane which is generated by electron transport complexes of the respiratory chain. F-type ATPases consist of two structural domains, F(1) - containing the extramembraneous catalytic core, and F(0) - containing the membrane proton channel, link…	ATP synthase subunit e, mitochondrial OS=Mus musculus OX=10090 GN=Atp5me PE=1 SV=2 - [ATP5I_MOUSE]	69.01	10	10	111	71	8.23047	9.34912	0.952653	111	8.30468	1.00774	111	5.95296	1.08206	111	6.85185	1.01108	111	5.64865	1.03809	111	7.97416	0.908914	111	8.0665	Quantified
P14152	Malate dehydrogenase, cytoplasmic	Mdh1		Malate dehydrogenase, cytoplasmic OS=Mus musculus OX=10090 GN=Mdh1 PE=1 SV=3 - [MDHC_MOUSE]	55.39	24	25	287	334	36.4881	6.58057	1.07002	286	11.0811	1.01782	286	9.12914	0.964332	286	10.2705	0.963809	286	9.50133	0.962229	286	7.02228	1.05104	286	8.9754	Quantified
Q61768	Kinesin-1 heavy chain	Kif5b	FUNCTION: Microtubule-dependent motor required for normal distribution of mitochondria and lysosomes. May be involved in the mechanisms of growth arrest induced by exposure to DNA-damaging drugs or by cellular senescence (PubMed:9657148). Can induce formation of neurite-like membrane protrusions in non-neuronal cells in a ZFYVE27-dependent manner (PubMed:21976701). Regulates centrosome and nuclea…	Kinesin-1 heavy chain OS=Mus musculus OX=10090 GN=Kif5b PE=1 SV=3 - [KINH_MOUSE]	53.37	47	59	160	963	109.484	6.44287	1.02451	125	8.06323	1.01911	125	5.80316	0.974159	125	13.7278	1.00088	125	8.24539	1.02501	125	6.20906	0.953021	125	7.91535	Quantified
O35129	Prohibitin-2	Phb2	FUNCTION: Acts as a mediator of transcriptional repression by nuclear hormone receptors via recruitment of histone deacetylases (PubMed:12878603, PubMed:15140878). Functions as an estrogen receptor (ER)-selective coregulator that potentiates the inhibitory activities of antiestrogens and represses the activity of estrogens (PubMed:12878603, PubMed:15140878). Competes with NCOA1 for modulation of …	Prohibitin-2 OS=Mus musculus OX=10090 GN=Phb2 PE=1 SV=1 - [PHB2_MOUSE]	79.93	25	25	174	299	33.2759	9.83252	0.929794	173	7.99662	0.960287	173	4.86649	0.993282	173	8.84972	1.04759	173	6.47334	1.02496	173	5.19633	1.03939	173	6.48747	Quantified
O35737	Heterogeneous nuclear ribonucleoprotein H	Hnrnph1	FUNCTION: This protein is a component of the heterogeneous nuclear ribonucleoprotein (hnRNP) complexes which provide the substrate for the processing events that pre-mRNAs undergo before becoming functional, translatable mRNAs in the cytoplasm. Mediates pre-mRNA alternative splicing regulation. Inhibits, together with CUGBP1, insulin receptor (IR) pre-mRNA exon 11 inclusion in myoblast. Binds to …	Heterogeneous nuclear ribonucleoprotein H OS=Mus musculus OX=10090 GN=Hnrnph1 PE=1 SV=3 - [HNRH1_MOUSE]	53.67	7	22	188	449	49.1684	6.30322	1.03632	29	9.16823	1.03213	29	9.58282	1.03883	29	7.47951	0.967911	29	8.11115	0.956952	29	6.82879	0.990744	29	7.54102	Quantified
P15331	Peripherin	Prph	FUNCTION: Class-III neuronal intermediate filament protein (By similarity). May form an independent structural network without the involvement of other neurofilaments or may cooperate with the neuronal intermediate filament proteins NEFL, NEFH, NEFM and INA to form filamentous networks (PubMed:22723690, PubMed:15322088, PubMed:10426285). Assembly of the neuronal intermediate filaments may be regu…	Peripherin OS=Mus musculus OX=10090 GN=Prph PE=1 SV=2 - [PERI_MOUSE]	8.21	1	5	194	475	54.2346	5.51611	0.9999	1		0.830631	1		1.10303	1		1.06279	1		0.980201	1		1.07484	1		Quantified
P14069	Protein S100-A6	S100a6	FUNCTION: May function as calcium sensor and modulator, contributing to cellular calcium signaling. May function by interacting with other proteins, such as TPR-containing proteins, and indirectly play a role in many physiological processes such as the reorganization of the actin cytoskeleton and in cell motility. Binds 2 calcium ions. Calcium binding is cooperative (By similarity). {ECO:0000250}.	Protein S100-A6 OS=Mus musculus OX=10090 GN=S100a6 PE=1 SV=3 - [S10A6_MOUSE]	47.19	9	10	341	89	10.0443	5.47803	1.14977	334	9.44512	1.11688	334	8.48286	0.944886	334	13.0498	0.950247	334	10.6211	1.05773	334	10.4766	0.776824	334	17.5402	Quantified
P60843	Eukaryotic initiation factor 4A-I	Eif4a1	FUNCTION: ATP-dependent RNA helicase which is a subunit of the eIF4F complex involved in cap recognition and is required for mRNA binding to ribosome. In the current model of translation initiation, eIF4A unwinds RNA secondary structures in the 5'-UTR of mRNAs which is necessary to allow efficient binding of the small ribosomal subunit, and subsequent scanning for the initiator codon.	Eukaryotic initiation factor 4A-I OS=Mus musculus OX=10090 GN=Eif4a1 PE=1 SV=1 - [IF4A1_MOUSE]	48.52	11	24	181	406	46.1246	5.47803	0.998657	79	7.96293	0.994604	79	6.16291	0.940697	79	17.0801	1.0377	79	7.83747	1.03126	79	7.06528	1.01182	79	7.0428	Quantified
Q78PY7	Staphylococcal nuclease domain-containing protein 1	Snd1	FUNCTION: Endonuclease that mediates miRNA decay of both protein-free and AGO2-loaded miRNAs (By similarity). As part of its function in miRNA decay, regulates mRNAs involved in G1-to-S phase transition (By similarity). Functions as a bridging factor between STAT6 and the basal transcription factor (By similarity). Plays a role in PIM1 regulation of MYB activity (By similarity). Functions as a tr…	Staphylococcal nuclease domain-containing protein 1 OS=Mus musculus OX=10090 GN=Snd1 PE=1 SV=1 - [SND1_MOUSE]	56.37	48	48	151	910	102.025	7.43018	0.960989	151	8.29174	0.980046	151	6.17483	0.999299	151	12.1612	1.02688	151	7.56879	1.02634	151	6.09702	1.03137	151	7.16495	Quantified
P68510	14-3-3 protein eta	Ywhah	FUNCTION: Adapter protein implicated in the regulation of a large spectrum of both general and specialized signaling pathways. Binds to a large number of partners, usually by recognition of a phosphoserine or phosphothreonine motif. Binding generally results in the modulation of the activity of the binding partner. Negatively regulates the kinase activity of PDPK1 (By similarity). {ECO:0000250}.	14-3-3 protein eta OS=Mus musculus OX=10090 GN=Ywhah PE=1 SV=2 - [1433F_MOUSE]	63.01	12	19	254	246	28.194	4.89404	1.08183	44	12.9869	1.02466	44	6.67131	1.06295	44	14.8244	0.931394	44	12.3778	0.984004	44	9.68136	0.96187	44	13.1366	Quantified
Q8BHN3	Neutral alpha-glucosidase AB	Ganab	FUNCTION: Catalytic subunit of glucosidase II that cleaves sequentially the 2 innermost alpha-1,3-linked glucose residues from the Glc(2)Man(9)GlcNAc(2) oligosaccharide precursor of immature glycoproteins (PubMed:27462106). Required for PKD1/Polycystin-1 and PKD2/Polycystin-2 maturation and localization to the cell surface and cilia (PubMed:28375157). {ECO:0000269|PubMed:27462106, ECO:0000269|Pub…	Neutral alpha-glucosidase AB OS=Mus musculus OX=10090 GN=Ganab PE=1 SV=1 - [GANAB_MOUSE]	41.21	37	37	239	944	106.844	6.06201	0.963974	239	10.3335	0.962942	239	6.37791	1.01764	239	14.6125	1.02015	239	10.2496	1.02151	239	8.40933	1.01623	239	8.09233	Quantified
P80317	T-complex protein 1 subunit zeta	Cct6a	FUNCTION: Component of the chaperonin-containing T-complex (TRiC), a molecular chaperone complex that assists the folding of proteins upon ATP hydrolysis. The TRiC complex mediates the folding of WRAP53/TCAB1, thereby regulating telomere maintenance. The TRiC complex plays a role in the folding of actin and tubulin. {ECO:0000250|UniProtKB:P40227}.	T-complex protein 1 subunit zeta OS=Mus musculus OX=10090 GN=Cct6a PE=1 SV=3 - [TCPZ_MOUSE]	58.76	30	31	154	531	57.9677	7.07861	1.00136	149	6.59157	0.9954	149	5.24407	0.990317	149	8.56695	1.03707	149	5.44453	1.02361	149	6.1657	0.979832	149	6.65495	Quantified
Q9R269	Periplakin	Ppl	FUNCTION: Component of the cornified envelope of keratinocytes. May link the cornified envelope to desmosomes and intermediate filaments. May act as a localization signal in PKB/AKT-mediated signaling.	Periplakin OS=Mus musculus OX=10090 GN=Ppl PE=1 SV=1 - [PEPL_MOUSE]	55.38	112	112	238	1755	203.88	5.5415	0.858568	238	13.4016	0.873612	238	10.1041	1.00996	238	14.1178	1.09766	238	9.9404	1.09331	238	9.60636	1.04644	238	9.3613	Quantified
Q69ZN7	Myoferlin	Myof	FUNCTION: Calcium/phospholipid-binding protein that plays a role in the plasmalemma repair mechanism of endothelial cells that permits rapid resealing of membranes disrupted by mechanical stress. Involved in endocytic recycling. Implicated in VEGF signal transduction by regulating the levels of the receptor KDR. {ECO:0000269|PubMed:16280346, ECO:0000269|PubMed:17702744, ECO:0000269|PubMed:1850276…	Myoferlin OS=Mus musculus OX=10090 GN=Myof PE=1 SV=2 - [MYOF_MOUSE]	39.26	76	76	156	2048	233.177	6.16357	0.881093	156	9.90277	0.878543	156	9.69474	0.914616	156	14.8099	1.11558	156	10.2955	1.09586	156	7.94354	1.0828	156	7.98895	Quantified
P30275	Creatine kinase U-type, mitochondrial	Ckmt1	FUNCTION: Reversibly catalyzes the transfer of phosphate between ATP and various phosphogens (e.g. creatine phosphate). Creatine kinase isoenzymes play a central role in energy transduction in tissues with large, fluctuating energy demands, such as skeletal muscle, heart, brain and spermatozoa.	Creatine kinase U-type, mitochondrial OS=Mus musculus OX=10090 GN=Ckmt1 PE=1 SV=1 - [KCRU_MOUSE]	55.02	25	26	192	418	46.9742	8.1626	0.9782	184	5.35317	1.01841	184	7.00787	1.01904	184	8.57489	1.01941	184	5.8845	1.00543	184	4.81307	0.988941	184	9.63377	Quantified
P51125	Calpastatin	Cast	FUNCTION: Specific inhibition of calpain (calcium-dependent cysteine protease). Plays a key role in postmortem tenderization of meat and have been proposed to be involved in muscle protein degradation in living tissue.	Calpastatin OS=Mus musculus OX=10090 GN=Cast PE=1 SV=2 - [ICAL_MOUSE]	57.36	45	45	168	788	84.8706	5.51611	0.996098	168	9.88033	1.04376	168	7.17616	0.957079	168	13.6552	0.986515	168	8.54366	1.04378	168	9.26778	0.968925	168	8.71991	Quantified
P02301	Histone H3.3C	H3f3c	FUNCTION: Core component of nucleosome. Nucleosomes wrap and compact DNA into chromatin, limiting DNA accessibility to the cellular machineries which require DNA as a template. Histones thereby play a central role in transcription regulation, DNA repair, DNA replication and chromosomal stability. DNA accessibility is regulated via a complex set of post-translational modifications of histones, als…	Histone H3.3C OS=Mus musculus OX=10090 GN=H3f3c PE=3 SV=3 - [H3C_MOUSE]	50	2	12	477	136	15.3055	11.1362	0.969737	5	5.09552	1.11542	5	0.997707	1.01543	5	4.16623	0.933113	5	5.79207	0.952513	5	2.32079	0.979273	5	9.30831	Quantified
Q91X52	L-xylulose reductase	Dcxr	FUNCTION: Catalyzes the NADPH-dependent reduction of several pentoses, tetroses, trioses, alpha-dicarbonyl compounds and L-xylulose. Participates in the uronate cycle of glucose metabolism. May play a role in the water absorption and cellular osmoregulation in the proximal renal tubules by producing xylitol, an osmolyte, thereby preventing osmolytic stress from occurring in the renal tubules.	L-xylulose reductase OS=Mus musculus OX=10090 GN=Dcxr PE=1 SV=2 - [DCXR_MOUSE]	44.26	9	10	185	244	25.7294	7.31299	1.0062	80	6.45208	0.965718	80	5.12261	1.00372	80	11.3394	1.0056	80	6.592	1.00809	80	6.02669	1.05673	80	8.03024	Quantified
Q922R8	Protein disulfide-isomerase A6	Pdia6	FUNCTION: May function as a chaperone that inhibits aggregation of misfolded proteins (PubMed:24508390). Negatively regulates the unfolded protein response (UPR) through binding to UPR sensors such as ERN1, which in turn inactivates ERN1 signaling (By similarity). May also regulate the UPR via the EIF2AK3 UPR sensor (By similarity). Plays a role in platelet aggregation and activation by agonists …	Protein disulfide-isomerase A6 OS=Mus musculus OX=10090 GN=Pdia6 PE=1 SV=3 - [PDIA6_MOUSE]	45.23	24	24	127	440	48.0703	5.13525	0.946592	127	10.5364	0.949152	127	7.32589	1.08915	127	16.6703	0.995612	127	11.9952	1.00307	127	9.34872	1.02091	127	11.4343	Quantified
F6ZDS4	Nucleoprotein TPR	Tpr	FUNCTION: Component of the nuclear pore complex (NPC), a complex required for the trafficking across the nuclear envelope. Functions as a scaffolding element in the nuclear phase of the NPC essential for normal nucleocytoplasmic transport of proteins and mRNAs, plays a role in the establishment of nuclear-peripheral chromatin compartmentalization in interphase, and in the mitotic spindle checkpoi…	Nucleoprotein TPR OS=Mus musculus OX=10090 GN=Tpr PE=1 SV=1 - [TPR_MOUSE]	42.9	109	112	224	2431	273.824	5.03369	1.00678	218	7.32114	1.02989	218	5.90997	1.01244	218	13.0887	1.00358	218	8.03619	0.993822	218	6.92518	0.978308	218	7.15407	Quantified
P0C0S6	Histone H2A.Z	H2az1	FUNCTION: Variant histone H2A which replaces conventional H2A in a subset of nucleosomes. Nucleosomes wrap and compact DNA into chromatin, limiting DNA accessibility to the cellular machineries which require DNA as a template. Histones thereby play a central role in transcription regulation, DNA repair, DNA replication and chromosomal stability. DNA accessibility is regulated via a complex set of…	Histone H2A.Z OS=Mus musculus OX=10090 GN=H2az1 PE=1 SV=2 - [H2AZ_MOUSE]	40.63	4	7	240	128	13.5446	10.5796	1.02428	128	12.2707	1.03819	128	5.92515	1.03652	128	24.6774	0.972285	128	12.4672	0.966084	128	14.9987	0.982562	128	9.41158	Quantified
P48036	Annexin A5	Anxa5	FUNCTION: This protein is an anticoagulant protein that acts as an indirect inhibitor of the thromboplastin-specific complex, which is involved in the blood coagulation cascade.	Annexin A5 OS=Mus musculus OX=10090 GN=Anxa5 PE=1 SV=1 - [ANXA5_MOUSE]	68.97	30	31	182	319	35.7302	4.95752	1.05721	175	11.4495	1.02591	175	7.61776	1.04236	175	15.9405	0.927732	175	12.5015	0.981001	175	8.99925	0.997857	175	10.6056	Quantified
P26043	Radixin	Rdx	FUNCTION: Probably plays a crucial role in the binding of the barbed end of actin filaments to the plasma membrane.	Radixin OS=Mus musculus OX=10090 GN=Rdx PE=1 SV=3 - [RADI_MOUSE]	61.23	34	53	239	583	68.5003	6.20166	1.03133	100	8.88048	1.03913	100	8.2632	0.976464	100	8.97727	0.996986	100	7.4835	0.997854	100	5.37356	0.980424	100	7.3065	Quantified
P35564	Calnexin	Canx	FUNCTION: Calcium-binding protein that interacts with newly synthesized glycoproteins in the endoplasmic reticulum. It may act in assisting protein assembly and/or in the retention within the ER of unassembled protein subunits. It seems to play a major role in the quality control apparatus of the ER by the retention of incorrectly folded proteins. Associated with partial T-cell antigen receptor c…	Calnexin OS=Mus musculus OX=10090 GN=Canx PE=1 SV=1 - [CALX_MOUSE]	45.69	40	40	221	591	67.2357	4.64014	0.919286	221	12.1707	0.956986	221	7.10724	0.979831	221	16.9216	1.08215	221	10.8116	1.06381	221	7.88673	0.987609	221	9.48932	Quantified
Q9CQN1	Heat shock protein 75 kDa, mitochondrial	Trap1	FUNCTION: Chaperone that expresses an ATPase activity. Involved in maintaining mitochondrial function and polarization, downstream of PINK1 and mitochondrial complex I. Is a negative regulator of mitochondrial respiration able to modulate the balance between oxidative phosphorylation and aerobic glycolysis. The impact of TRAP1 on mitochondrial respiration is probably mediated by modulation of mit…	Heat shock protein 75 kDa, mitochondrial OS=Mus musculus OX=10090 GN=Trap1 PE=1 SV=1 - [TRAP1_MOUSE]	45.75	26	28	115	706	80.1585	6.68311	1.00747	63	8.45485	1.00882	63	7.81764	0.973872	63	8.56377	0.991007	63	9.97502	1.00532	63	5.67554	1.01853	63	4.24911	Quantified
P48722	Heat shock 70 kDa protein 4L	Hspa4l	FUNCTION: Possesses chaperone activity in vitro where it inhibits aggregation of citrate synthase. {ECO:0000250}.	Heat shock 70 kDa protein 4L OS=Mus musculus OX=10090 GN=Hspa4l PE=1 SV=2 - [HS74L_MOUSE]	54.89	44	46	135	838	94.3225	5.74463	0.970664	126	10.6629	0.931805	126	9.00892	0.940639	126	13.4903	1.04814	126	10.9895	1.13021	126	9.35852	0.964219	126	8.66236	Quantified
Q9D379	Epoxide hydrolase 1	Ephx1	FUNCTION: Biotransformation enzyme that catalyzes the hydrolysis of arene and aliphatic epoxides to less reactive and more water soluble dihydrodiols by the trans addition of water. May play a role in the metabolism of endogenous lipids such as epoxide-containing fatty acids. Metabolizes the abundant endocannabinoid 2-arachidonoylglycerol (2-AG) to free arachidonic acid (AA) and glycerol (By simi…	Epoxide hydrolase 1 OS=Mus musculus OX=10090 GN=Ephx1 PE=1 SV=2 - [HYEP_MOUSE]	69.01	36	36	295	455	52.543	8.35303	0.987437	295	10.0791	0.987895	295	5.94462	0.997431	295	15.2296	1.02669	295	9.57327	1.03153	295	9.01763	0.96579	295	9.68942	Quantified
P80313	T-complex protein 1 subunit eta	Cct7	FUNCTION: Component of the chaperonin-containing T-complex (TRiC), a molecular chaperone complex that assists the folding of proteins upon ATP hydrolysis. The TRiC complex mediates the folding of WRAP53/TCAB1, thereby regulating telomere maintenance. The TRiC complex plays a role in the folding of actin and tubulin. {ECO:0000250|UniProtKB:Q99832}.	T-complex protein 1 subunit eta OS=Mus musculus OX=10090 GN=Cct7 PE=1 SV=1 - [TCPH_MOUSE]	52.39	26	26	126	544	59.6141	7.84033	0.99204	126	7.00049	0.99765	126	7.31094	0.986487	126	13.1859	1.03966	126	6.03472	1.01713	126	6.86447	0.99022	126	7.72731	Quantified
P24452	Macrophage-capping protein	Capg	FUNCTION: Calcium-sensitive protein which reversibly blocks the barbed ends of actin filaments but does not sever preformed actin filaments. May play an important role in macrophage function. May play a role in regulating cytoplasmic and/or nuclear structures through potential interactions with actin. May bind DNA. Uncapping occurs either when Ca(2+) falls or when the concentration of polyphospho…	Macrophage-capping protein OS=Mus musculus OX=10090 GN=Capg PE=1 SV=2 - [CAPG_MOUSE]	32.67	10	10	116	352	39.2159	7.1958	0.980346	116	8.18256	0.968747	116	4.86997	0.927056	116	13.2822	1.04818	116	6.26171	1.07237	116	5.53611	1.02495	116	6.70361	Quantified
Q7TMK9	Heterogeneous nuclear ribonucleoprotein Q	Syncrip	FUNCTION: Heterogeneous nuclear ribonucleoprotein (hnRNP) implicated in mRNA processing mechanisms. Component of the CRD-mediated complex that promotes MYC mRNA stability. Isoform 1 and isoform 2 are associated in vitro with pre-mRNA, splicing intermediates and mature mRNA protein complexes. Isoform 1 binds to apoB mRNA AU-rich sequences (By similarity). Isoform 1 is part of the APOB mRNA editoso…	Heterogeneous nuclear ribonucleoprotein Q OS=Mus musculus OX=10090 GN=Syncrip PE=1 SV=2 - [HNRPQ_MOUSE]	49.92	31	31	117	623	69.5896	8.5874	1.01455	117	9.20739	1.04354	117	6.32572	0.963485	117	10.8197	0.989859	117	7.89069	1.01429	117	8.37077	0.977248	117	8.06532	Quantified
Q61147	Ceruloplasmin	Cp	FUNCTION: Ceruloplasmin is a blue, copper-binding (6-7 atoms per molecule) glycoprotein. It has ferroxidase activity oxidizing Fe(2+) to Fe(3+) without releasing radical oxygen species. It is involved in iron transport across the cell membrane. Provides Cu(2+) ions for the ascorbate-mediated deaminase degradation of the heparan sulfate chains of GPC1. May also play a role in fetal lung developmen…	Ceruloplasmin OS=Mus musculus OX=10090 GN=Cp PE=1 SV=2 - [CERU_MOUSE]	45.52	48	48	174	1061	121.074	5.84619	0.963386	174	8.40997	0.93066	174	7.98422	1.6331	174	32.8548	0.787244	174	23.6191	0.754627	174	23.2527	0.99054	174	10.4482	Quantified
Q9D3D9	ATP synthase subunit delta, mitochondrial	Atp5f1d	FUNCTION: Mitochondrial membrane ATP synthase (F(1)F(0) ATP synthase or Complex V) produces ATP from ADP in the presence of a proton gradient across the membrane which is generated by electron transport complexes of the respiratory chain. F-type ATPases consist of two structural domains, F(1) - containing the extramembraneous catalytic core, and F(0) - containing the membrane proton channel, link…	ATP synthase subunit delta, mitochondrial OS=Mus musculus OX=10090 GN=Atp5f1d PE=1 SV=1 - [ATPD_MOUSE]	17.26	2	3	68	168	17.5891	5.08447	0.979983	62	7.46034	0.947286	62	7.96141	1.0413	62	8.584	1.0373	62	7.18293	1.00801	62	8.38046	0.994168	62	5.50801	Quantified
Q64521	Glycerol-3-phosphate dehydrogenase, mitochondrial	Gpd2	FUNCTION: Calcium-responsive mitochondrial glycerol-3-phosphate dehydrogenase which seems to be a key component of the pancreatic beta-cell glucose-sensing device. {ECO:0000250|UniProtKB:P43304}.	Glycerol-3-phosphate dehydrogenase, mitochondrial OS=Mus musculus OX=10090 GN=Gpd2 PE=1 SV=2 - [GPDM_MOUSE]	48.97	36	36	95	727	80.9025	6.60986	0.861681	95	13.2064	0.87068	95	8.32831	0.944646	95	9.1034	1.10912	95	7.39898	1.06766	95	7.50821	1.1136	95	9.52914	Quantified
Q922D8	C-1-tetrahydrofolate synthase, cytoplasmic	Mthfd1		C-1-tetrahydrofolate synthase, cytoplasmic OS=Mus musculus OX=10090 GN=Mthfd1 PE=1 SV=4 - [C1TC_MOUSE]	41.71	38	39	121	935	101.136	7.13721	1.0483	120	8.45804	1.04588	120	6.89285	0.96085	120	11.5494	0.997649	120	7.29634	1.00479	120	5.09308	0.953101	120	10.1256	Quantified
P10922	Histone H1.0	H1-0	FUNCTION: Histones H1 are necessary for the condensation of nucleosome chains into higher-order structures. The histones H1.0 are found in cells that are in terminal stages of differentiation or that have low rates of cell division.	Histone H1.0 OS=Mus musculus OX=10090 GN=H1-0 PE=2 SV=4 - [H10_MOUSE]	49.48	15	15	177	194	20.8482	10.9019	0.919046	177	8.59118	0.976955	177	5.45396	0.971368	177	9.46843	1.05987	177	5.81264	1.06056	177	6.05726	1.00874	177	8.16657	Quantified
P97429	Annexin A4	Anxa4	FUNCTION: Calcium/phospholipid-binding protein which promotes membrane fusion and is involved in exocytosis. {ECO:0000250}.	Annexin A4 OS=Mus musculus OX=10090 GN=Anxa4 PE=1 SV=4 - [ANXA4_MOUSE]	67.4	24	25	122	319	35.8931	5.56689	1.0332	119	10.9412	1.0062	119	6.11231	1.00435	119	14.9431	0.982452	119	9.69302	1.01293	119	8.57213	0.972585	119	9.12346	Quantified
P26443	Glutamate dehydrogenase 1, mitochondrial	Glud1	FUNCTION: Mitochondrial glutamate dehydrogenase that converts L-glutamate into alpha-ketoglutarate. Plays a key role in glutamine anaplerosis by producing alpha-ketoglutarate, an important intermediate in the tricarboxylic acid cycle. May be involved in learning and memory reactions by increasing the turnover of the excitatory neurotransmitter glutamate. {ECO:0000269|PubMed:23663782}.	Glutamate dehydrogenase 1, mitochondrial OS=Mus musculus OX=10090 GN=Glud1 PE=1 SV=1 - [DHE3_MOUSE]	47.67	29	29	162	558	61.2982	8.00146	0.909721	162	8.47407	0.930464	162	6.2026	0.945184	162	11.4711	1.08671	162	7.7078	1.07715	162	7.40563	1.03291	162	5.80372	Quantified
P70333	Heterogeneous nuclear ribonucleoprotein H2	Hnrnph2	FUNCTION: This protein is a component of the heterogeneous nuclear ribonucleoprotein (hnRNP) complexes which provide the substrate for the processing events that pre-mRNAs undergo before becoming functional, translatable mRNAs in the cytoplasm. Binds poly(RG) (By similarity). {ECO:0000250}.	Heterogeneous nuclear ribonucleoprotein H2 OS=Mus musculus OX=10090 GN=Hnrnph2 PE=1 SV=1 - [HNRH2_MOUSE]	50.56	7	21	153	449	49.2483	6.30322	1.02754	17	9.041	1.07551	17	7.74617	0.968368	17	12.93	0.97802	17	4.45519	1.02856	17	11.2375	0.964989	17	5.50394	Quantified
P30999	Catenin delta-1	Ctnnd1	FUNCTION: Key regulator of cell-cell adhesion that associates with and regulates the cell adhesion properties of both C-, E- and N-cadherins, being critical for their surface stability. Beside cell-cell adhesion, regulates gene transcription through several transcription factors including ZBTB33/Kaiso2 and GLIS2, and the activity of Rho family GTPases and downstream cytoskeletal dynamics. Implica…	Catenin delta-1 OS=Mus musculus OX=10090 GN=Ctnnd1 PE=1 SV=2 - [CTND1_MOUSE]	47.65	42	43	123	938	104.86	6.87354	0.991235	122	7.57097	1.00621	122	7.86173	1.00289	122	13.0116	1.00125	122	8.22849	1.01596	122	6.53424	0.984006	122	8.09387	Quantified
P05202	Aspartate aminotransferase, mitochondrial	Got2	FUNCTION: Catalyzes the irreversible transamination of the L-tryptophan metabolite L-kynurenine to form kynurenic acid (KA). As a member of the malate-aspartate shuttle, it has a key role in the intracellular NAD(H) redox balance. Is important for metabolite exchange between mitochondria and cytosol, and for amino acid metabolism. Facilitates cellular uptake of long-chain free fatty acids. {ECO:0…	Aspartate aminotransferase, mitochondrial OS=Mus musculus OX=10090 GN=Got2 PE=1 SV=1 - [AATM_MOUSE]	53.49	27	28	178	430	47.3812	8.99756	0.974931	175	9.01671	0.983574	175	6.24872	0.996692	175	10.9066	1.02376	175	6.61992	1.02258	175	6.34306	1.007	175	7.70407	Quantified
Q61001	Laminin subunit alpha-5	Lama5	FUNCTION: Binding to cells via a high affinity receptor, laminin is thought to mediate the attachment, migration and organization of cells into tissues during embryonic development by interacting with other extracellular matrix components. Alpha-5 may be the major laminin alpha chain of adult epithelial and/or endothelial basal laminae.	Laminin subunit alpha-5 OS=Mus musculus OX=10090 GN=Lama5 PE=1 SV=4 - [LAMA5_MOUSE]	13.39	40	41	110	3718	403.792	6.72705	1.03478	90	9.41543	0.970058	90	7.53699	0.991482	90	15.1976	1.04166	90	9.75021	0.976965	90	9.09487	1.01002	90	10.928	Quantified
P47739	Aldehyde dehydrogenase, dimeric NADP-preferring	Aldh3a1	FUNCTION: ALDHs play a major role in the detoxification of alcohol-derived acetaldehyde (Probable). They are involved in the metabolism of corticosteroids, biogenic amines, neurotransmitters, and lipid peroxidation (Probable). Oxidizes medium and long chain aldehydes into non-toxic fatty acids (PubMed:25286108). Preferentially oxidizes aromatic aldehyde substrates (PubMed:11784860). Comprises abo…	Aldehyde dehydrogenase, dimeric NADP-preferring OS=Mus musculus OX=10090 GN=Aldh3a1 PE=1 SV=2 - [AL3A1_MOUSE]	39.29	25	27	145	453	50.4488	6.94678	1.07843	134	8.34053	1.05438	134	7.1188	0.839804	134	19.5938	1.02529	134	7.88713	0.99959	134	5.23599	1.01238	134	7.94117	Quantified
Q8BH04	Phosphoenolpyruvate carboxykinase [GTP], mitochondrial	Pck2	FUNCTION: Catalyzes the conversion of oxaloacetate (OAA) to phosphoenolpyruvate (PEP), the rate-limiting step in the metabolic pathway that produces glucose from lactate and other precursors derived from the citric acid cycle. {ECO:0000250}.	Phosphoenolpyruvate carboxykinase [GTP], mitochondrial OS=Mus musculus OX=10090 GN=Pck2 PE=1 SV=1 - [PCKGM_MOUSE]	40.63	22	22	100	640	70.4825	7.28369	0.965031	100	7.02655	0.950432	100	7.38663	0.935582	100	12.2763	1.00342	100	6.51928	1.04644	100	7.07099	1.09687	100	9.26123	Quantified
Q6P4T2	U5 small nuclear ribonucleoprotein 200 kDa helicase	Snrnp200	FUNCTION: Plays role in pre-mRNA splicing as core component of precatalytic, catalytic and postcatalytic spliceosomal complexes. Involved in spliceosome assembly, activation and disassembly. Mediates changes in the dynamic network of RNA-RNA interactions in the spliceosome. Catalyzes the ATP-dependent unwinding of U4/U6 RNA duplices, an essential step in the assembly of a catalytically active spl…	U5 small nuclear ribonucleoprotein 200 kDa helicase OS=Mus musculus OX=10090 GN=Snrnp200 PE=1 SV=1 - [U520_MOUSE]	21.11	41	41	99	2136	244.392	6.06201	1.02594	99	7.58271	1.01567	99	6.55291	0.998754	99	11.6245	1.01585	99	6.53478	0.996243	99	6.6717	0.980592	99	7.93219	Quantified
P40124	Adenylyl cyclase-associated protein 1	Cap1	FUNCTION: Directly regulates filament dynamics and has been implicated in a number of complex developmental and morphological processes, including mRNA localization and the establishment of cell polarity. {ECO:0000250}.	Adenylyl cyclase-associated protein 1 OS=Mus musculus OX=10090 GN=Cap1 PE=1 SV=4 - [CAP1_MOUSE]	64.77	26	28	120	474	51.5324	7.51807	1.01092	106	8.59137	1.02779	106	8.1712	0.909153	106	15.6679	1.01517	106	9.11462	1.06007	106	7.74758	0.972186	106	9.0617	Quantified
Q8BFR5	Elongation factor Tu, mitochondrial	Tufm	FUNCTION: Promotes the GTP-dependent binding of aminoacyl-tRNA to the A-site of ribosomes during protein biosynthesis. Plays also a role in the regulation of autophagy and innate immunity. Recruits ATG5-ATG12 and NLRX1 at mitochondria and serves as a checkpoint of the RIG-I/DDX58-MAVS pathway. In turn, inhibits RLR-mediated type I interferon while promoting autophagy. {ECO:0000250|UniProtKB:P4941…	Elongation factor Tu, mitochondrial OS=Mus musculus OX=10090 GN=Tufm PE=1 SV=1 - [EFTU_MOUSE]	56.19	24	25	144	452	49.477	7.56201	0.966916	143	7.69331	0.971139	143	5.57859	0.985116	143	11.1698	1.01919	143	6.13806	1.03115	143	7.6712	1.03164	143	6.5946	Quantified
Q6P5E4	UDP-glucose:glycoprotein glucosyltransferase 1	Uggt1	FUNCTION: Recognizes glycoproteins with minor folding defects. Reglucosylates single N-glycans near the misfolded part of the protein, thus providing quality control for protein folding in the endoplasmic reticulum. Reglucosylated proteins are recognized by calreticulin for recycling to the endoplasmic reticulum and refolding or degradation (By similarity). {ECO:0000250}.	UDP-glucose:glycoprotein glucosyltransferase 1 OS=Mus musculus OX=10090 GN=Uggt1 PE=1 SV=4 - [UGGG1_MOUSE]	33.08	43	43	115	1551	176.323	5.61768	0.96412	115	8.03352	0.930887	115	7.34583	1.03017	115	14.1013	1.04134	115	8.83873	1.00926	115	7.89878	1.03301	115	8.29255	Quantified
Q9WVA4	Transgelin-2	Tagln2		Transgelin-2 OS=Mus musculus OX=10090 GN=Tagln2 PE=1 SV=4 - [TAGL2_MOUSE]	64.32	13	14	102	199	22.3812	8.23584	0.965523	101	9.1847	0.957421	101	8.29986	0.930576	101	11.0636	1.04173	101	8.19034	1.06471	101	7.95811	1.04377	101	7.66376	Quantified
O35640	Annexin A8	Anxa8	FUNCTION: This protein is an anticoagulant protein that acts as an indirect inhibitor of the thromboplastin-specific complex, which is involved in the blood coagulation cascade. {ECO:0000250}.	Annexin A8 OS=Mus musculus OX=10090 GN=Anxa8 PE=1 SV=2 - [ANXA8_MOUSE]	59.63	21	21	94	327	36.7006	5.93506	1.04434	94	10.5332	1.01699	94	6.45437	0.989796	94	14.943	0.955111	94	10.6085	0.953685	94	10.045	1.05596	94	7.29661	Quantified
P62334	26S proteasome regulatory subunit 10B	Psmc6	FUNCTION: Component of the 26S proteasome, a multiprotein complex involved in the ATP-dependent degradation of ubiquitinated proteins. This complex plays a key role in the maintenance of protein homeostasis by removing misfolded or damaged proteins, which could impair cellular functions, and by removing proteins whose functions are no longer required. Therefore, the proteasome participates in num…	26S proteasome regulatory subunit 10B OS=Mus musculus OX=10090 GN=Psmc6 PE=1 SV=1 - [PRS10_MOUSE]	60.93	26	26	85	389	44.1451	7.48877	1.03342	84	7.66272	1.02989	84	4.50811	0.964148	84	12.6162	0.991955	84	8.15713	1.01731	84	8.56924	0.968788	84	7.5213	Quantified
Q9R0P3	S-formylglutathione hydrolase	Esd	FUNCTION: Serine hydrolase involved in the detoxification of formaldehyde. {ECO:0000250}.	S-formylglutathione hydrolase OS=Mus musculus OX=10090 GN=Esd PE=1 SV=1 - [ESTD_MOUSE]	50	13	14	112	282	31.2993	7.12256	1.01437	111	11.0449	0.967528	111	6.17267	0.898273	111	18.3158	1.03248	111	9.91024	1.0435	111	8.79034	1.01419	111	9.61058	Quantified
P10630	Eukaryotic initiation factor 4A-II	Eif4a2	FUNCTION: ATP-dependent RNA helicase which is a subunit of the eIF4F complex involved in cap recognition and is required for mRNA binding to ribosome. In the current model of translation initiation, eIF4A unwinds RNA secondary structures in the 5'-UTR of mRNAs which is necessary to allow efficient binding of the small ribosomal subunit, and subsequent scanning for the initiator codon.	Eukaryotic initiation factor 4A-II OS=Mus musculus OX=10090 GN=Eif4a2 PE=1 SV=2 - [IF4A2_MOUSE]	42.51	4	19	118	407	46.3728	5.47803	1.02473	10	13.7429	0.95848	10	9.58258	0.914162	10	35.9096	1.06096	10	13.7484	1.00366	10	9.24643	1.03806	10	14.1378	Quantified
A2A863	Integrin beta-4	Itgb4	FUNCTION: Integrin alpha-6/beta-4 is a receptor for laminin. It plays a critical structural role in the hemidesmosome of epithelial cells. Is required for the regulation of keratinocyte polarity and motility. ITGA6:ITGB4 binds to NRG1 (via EGF domain) and this binding is essential for NRG1-ERBB signaling. ITGA6:ITGB4 binds to IGF1 and this binding is essential for IGF1 signaling. ITGA6:ITGB4 bind…	Integrin beta-4 OS=Mus musculus OX=10090 GN=Itgb4 PE=1 SV=1 - [ITB4_MOUSE]	32.95	55	55	115	1818	201.522	5.88428	1.08035	115	8.35243	1.10604	115	8.35098	1.05758	115	11.9666	0.925373	115	11.0739	0.940913	115	7.12266	0.908184	115	12.2254	Quantified
P80318	T-complex protein 1 subunit gamma	Cct3	FUNCTION: Component of the chaperonin-containing T-complex (TRiC), a molecular chaperone complex that assists the folding of proteins upon ATP hydrolysis. The TRiC complex mediates the folding of WRAP53/TCAB1, thereby regulating telomere maintenance. As part of the TRiC complex may play a role in the assembly of BBSome, a complex involved in ciliogenesis regulating transports vesicles to the cili…	T-complex protein 1 subunit gamma OS=Mus musculus OX=10090 GN=Cct3 PE=1 SV=1 - [TCPG_MOUSE]	60.92	33	33	145	545	60.5914	6.69775	0.982911	145	8.34654	1.00003	145	4.89943	0.981751	145	12.1365	1.02401	145	7.85558	1.02166	145	8.02845	0.996931	145	8.94783	Quantified
Q8VIJ6	Splicing factor, proline- and glutamine-rich	Sfpq	FUNCTION: DNA- and RNA binding protein, involved in several nuclear processes. Essential pre-mRNA splicing factor required early in spliceosome formation and for splicing catalytic step II, probably as a heteromer with NONO. Binds to pre-mRNA in spliceosome C complex, and specifically binds to intronic polypyrimidine tracts. Involved in regulation of signal-induced alternative splicing. During sp…	Splicing factor, proline- and glutamine-rich OS=Mus musculus OX=10090 GN=Sfpq PE=1 SV=1 - [SFPQ_MOUSE]	48.07	34	36	158	699	75.3943	9.43701	0.99772	146	8.65981	1.04173	146	8.17833	1.02036	146	15.2373	0.977705	146	10.716	0.977397	146	8.27182	0.989262	146	8.32063	Quantified
P26039	Talin-1	Tln1	FUNCTION: Probably involved in connections of major cytoskeletal structures to the plasma membrane. High molecular weight cytoskeletal protein concentrated at regions of cell-substratum contact and, in lymphocytes, at cell-cell contacts.	Talin-1 OS=Mus musculus OX=10090 GN=Tln1 PE=1 SV=2 - [TLN1_MOUSE]	34.24	78	81	137	2541	269.653	6.17627	1.02768	129	8.82743	0.996401	129	6.53697	0.962111	129	13.1786	1.00822	129	9.97956	1.0091	129	7.04599	0.989434	129	8.91298	Quantified
Q93092	Transaldolase	Taldo1	FUNCTION: Transaldolase is important for the balance of metabolites in the pentose-phosphate pathway. {ECO:0000250}.	Transaldolase OS=Mus musculus OX=10090 GN=Taldo1 PE=1 SV=2 - [TALDO_MOUSE]	52.82	26	26	243	337	37.3634	7.03467	1.05397	240	8.06641	1.03598	240	7.3065	0.99703	240	11.9227	0.951199	240	8.94807	0.993997	240	6.49046	0.986834	240	7.64175	Quantified
P97351	40S ribosomal protein S3a	Rps3a	FUNCTION: May play a role during erythropoiesis through regulation of transcription factor DDIT3. {ECO:0000255|HAMAP-Rule:MF_03122, ECO:0000269|PubMed:10713066}.	40S ribosomal protein S3a OS=Mus musculus OX=10090 GN=Rps3a PE=1 SV=3 - [RS3A_MOUSE]	70.45	28	28	207	264	29.8657	9.72998	0.989949	207	9.51082	1.04072	207	6.89902	0.9514	207	15.6568	1.01682	207	9.7342	1.00957	207	8.39817	0.996616	207	8.95404	Quantified
P62821	Ras-related protein Rab-1A	Rab1A	FUNCTION: The small GTPases Rab are key regulators of intracellular membrane trafficking, from the formation of transport vesicles to their fusion with membranes. Rabs cycle between an inactive GDP-bound form and an active GTP-bound form that is able to recruit to membranes different sets of downstream effectors directly responsible for vesicle formation, movement, tethering and fusion. RAB1A reg…	Ras-related protein Rab-1A OS=Mus musculus OX=10090 GN=Rab1A PE=1 SV=3 - [RAB1A_MOUSE]	78.54	8	17	147	205	22.6634	6.21436	0.932865	68	9.29995	0.936712	68	5.80445	0.964562	68	6.54052	1.07733	68	6.35611	1.07695	68	7.15334	1.01633	68	4.83151	Quantified
P51174	Long-chain specific acyl-CoA dehydrogenase, mitochondrial	Acadl	FUNCTION: Long-chain specific acyl-CoA dehydrogenase is one of the acyl-CoA dehydrogenases that catalyze the first step of mitochondrial fatty acid beta-oxidation, an aerobic process breaking down fatty acids into acetyl-CoA and allowing the production of energy from fats. The first step of fatty acid beta-oxidation consists in the removal of one hydrogen from C-2 and C-3 of the straight-chain fa…	Long-chain specific acyl-CoA dehydrogenase, mitochondrial OS=Mus musculus OX=10090 GN=Acadl PE=1 SV=2 - [ACADL_MOUSE]	39.53	18	18	105	430	47.8775	8.30908	0.961746	105	8.94368	0.921545	105	7.74207	1.03174	105	11.4219	0.983965	105	6.93648	0.999002	105	7.87953	1.09742	105	7.81955	Quantified
Q8CGK3	Lon protease homolog, mitochondrial	Lonp1	FUNCTION: ATP-dependent serine protease that mediates the selective degradation of misfolded, unassembled or oxidatively damaged polypeptides as well as certain short-lived regulatory proteins in the mitochondrial matrix. May also have a chaperone function in the assembly of inner membrane protein complexes. Participates in the regulation of mitochondrial gene expression and in the maintenance of…	Lon protease homolog, mitochondrial OS=Mus musculus OX=10090 GN=Lonp1 PE=1 SV=2 - [LONM_MOUSE]	40.89	39	40	129	949	105.776	6.56592	0.953494	123	10.2299	0.933263	123	8.09735	0.959203	123	16.5192	1.03526	123	11.3655	1.10463	123	9.46319	1.04354	123	8.6885	Quantified
Q8BWT1	3-ketoacyl-CoA thiolase, mitochondrial	Acaa2	FUNCTION: In the production of energy from fats, this is one of the enzymes that catalyzes the last step of the mitochondrial beta-oxidation pathway, an aerobic process breaking down fatty acids into acetyl-CoA. Using free coenzyme A/CoA, catalyzes the thiolytic cleavage of medium- to long-chain unbranched 3-oxoacyl-CoAs into acetyl-CoA and a fatty acyl-CoA shortened by two carbon atoms. Also cat…	3-ketoacyl-CoA thiolase, mitochondrial OS=Mus musculus OX=10090 GN=Acaa2 PE=1 SV=3 - [THIM_MOUSE]	65.74	22	22	79	397	41.8034	8.08936	0.955582	79	8.19832	0.970602	79	8.57948	0.969017	79	20.759	1.01596	79	12.7224	1.00616	79	7.90687	1.04719	79	9.59279	Quantified
P12382	ATP-dependent 6-phosphofructokinase, liver type	Pfkl	FUNCTION: Catalyzes the phosphorylation of D-fructose 6-phosphate to fructose 1,6-bisphosphate by ATP, the first committing step of glycolysis (By similarity). Negatively regulates the phagocyte oxidative burst in response to bacterial infection by controlling cellular NADPH biosynthesis and NADPH oxidase-derived reactive oxygen species. Upon macrophage activation, drives the metabolic switch tow…	ATP-dependent 6-phosphofructokinase, liver type OS=Mus musculus OX=10090 GN=Pfkl PE=1 SV=4 - [PFKAL_MOUSE]	45.64	30	36	135	780	85.3054	7.1665	1.02667	113	8.17434	0.995692	113	8.32026	1.00303	113	14.6233	1.01859	113	8.0438	1.02172	113	6.68735	0.969011	113	15.4681	Quantified
P05063	Fructose-bisphosphate aldolase C	Aldoc		Fructose-bisphosphate aldolase C OS=Mus musculus OX=10090 GN=Aldoc PE=1 SV=4 - [ALDOC_MOUSE]	64.19	21	27	142	363	39.3702	7.12256	1.05484	66	6.93985	1.05214	66	6.20478	1.26628	66	22.1639	0.86508	66	13.2634	0.884309	66	13.1703	0.918868	66	11.3624	Quantified
P80316	T-complex protein 1 subunit epsilon	Cct5	FUNCTION: Component of the chaperonin-containing T-complex (TRiC), a molecular chaperone complex that assists the folding of proteins upon ATP hydrolysis. The TRiC complex mediates the folding of WRAP53/TCAB1, thereby regulating telomere maintenance. As part of the TRiC complex may play a role in the assembly of BBSome, a complex involved in ciliogenesis regulating transports vesicles to the cili…	T-complex protein 1 subunit epsilon OS=Mus musculus OX=10090 GN=Cct5 PE=1 SV=1 - [TCPE_MOUSE]	68.02	42	43	161	541	59.5859	6.02393	0.9594	159	8.59056	0.986859	159	5.88272	0.96442	159	15.921	1.04191	159	8.74377	1.03252	159	7.58769	0.994324	159	8.67175	Quantified
Q9CZ13	Cytochrome b-c1 complex subunit 1, mitochondrial	Uqcrc1	FUNCTION: Component of the ubiquinol-cytochrome c oxidoreductase, a multisubunit transmembrane complex that is part of the mitochondrial electron transport chain which drives oxidative phosphorylation. The respiratory chain contains 3 multisubunit complexes succinate dehydrogenase (complex II, CII), ubiquinol-cytochrome c oxidoreductase (cytochrome b-c1 complex, complex III, CIII) and cytochrome …	Cytochrome b-c1 complex subunit 1, mitochondrial OS=Mus musculus OX=10090 GN=Uqcrc1 PE=1 SV=2 - [QCR1_MOUSE]	45.42	19	19	107	480	52.8185	6.21436	0.937928	107	6.32464	0.9544	107	6.63542	0.961974	107	10.4807	1.05776	107	7.88297	1.04147	107	6.78345	1.02645	107	6.67202	Quantified
P21619	Lamin-B2	Lmnb2	FUNCTION: Lamins are components of the nuclear lamina, a fibrous layer on the nucleoplasmic side of the inner nuclear membrane, which is thought to provide a framework for the nuclear envelope and may also interact with chromatin.	Lamin-B2 OS=Mus musculus OX=10090 GN=Lmnb2 PE=1 SV=2 - [LMNB2_MOUSE]	65.1	40	49	156	596	67.2773	5.50342	0.980649	98	7.60581	1.01034	98	5.62531	1.01331	98	14.096	0.988016	98	8.17902	0.986916	98	7.15937	1.03401	98	8.10396	Quantified
P99027	60S acidic ribosomal protein P2	Rplp2	FUNCTION: Plays an important role in the elongation step of protein synthesis.	60S acidic ribosomal protein P2 OS=Mus musculus OX=10090 GN=Rplp2 PE=1 SV=3 - [RLA2_MOUSE]	95.65	12	12	97	115	11.6438	4.53857	1.08692	97	9.91141	1.03948	97	6.34877	1.11712	97	12.6794	0.918225	97	9.49419	0.951257	97	7.57012	0.932704	97	9.07278	Quantified
P46471	26S proteasome regulatory subunit 7	Psmc2	FUNCTION: Component of the 26S proteasome, a multiprotein complex involved in the ATP-dependent degradation of ubiquitinated proteins. This complex plays a key role in the maintenance of protein homeostasis by removing misfolded or damaged proteins, which could impair cellular functions, and by removing proteins whose functions are no longer required. Therefore, the proteasome participates in num…	26S proteasome regulatory subunit 7 OS=Mus musculus OX=10090 GN=Psmc2 PE=1 SV=5 - [PRS7_MOUSE]	56.58	26	26	92	433	48.6171	5.94775	1.01983	92	7.04953	0.99541	92	4.60719	0.95894	92	10.0897	1.01046	92	5.29083	1.03244	92	6.07084	0.980298	92	6.50106	Quantified
Q9R0H5	Keratin, type II cytoskeletal 71	Krt71	FUNCTION: Plays a central role in hair formation. Essential component of keratin intermediate filaments in the inner root sheath (IRS) of the hair follicle. {ECO:0000269|PubMed:14573483}.	Keratin, type II cytoskeletal 71 OS=Mus musculus OX=10090 GN=Krt71 PE=1 SV=1 - [K2C71_MOUSE]	12.02	1	12	195	524	57.3469	6.99072	1.18551	2	11.2814	1.00475	2	1.42875	1.31045	2	28.5431	0.829255	2	22.2742	0.773705	2	23.1341	0.967393	2	4.27618	Quantified
Q91V92	ATP-citrate synthase	Acly	FUNCTION: Catalyzes the cleavage of citrate into oxaloacetate and acetyl-CoA, the latter serving as common substrate for de novo cholesterol and fatty acid synthesis. {ECO:0000269|PubMed:25450640}.	ATP-citrate synthase OS=Mus musculus OX=10090 GN=Acly PE=1 SV=1 - [ACLY_MOUSE]	40.97	41	41	104	1091	119.651	7.44482	0.935995	104	7.09309	0.922735	104	6.22291	0.905261	104	13.8615	1.10473	104	8.94082	1.07907	104	7.34381	1.02055	104	5.39966	Quantified
Q922B2	Aspartate--tRNA ligase, cytoplasmic	Dars	FUNCTION: Catalyzes the specific attachment of an amino acid to its cognate tRNA in a 2 step reaction: the amino acid (AA) is first activated by ATP to form AA-AMP and then transferred to the acceptor end of the tRNA. {ECO:0000250|UniProtKB:P15178}.	Aspartate--tRNA ligase, cytoplasmic OS=Mus musculus OX=10090 GN=Dars PE=1 SV=2 - [SYDC_MOUSE]	55.09	30	30	112	501	57.1112	6.49365	1.03686	111	9.36815	1.02161	111	7.0459	1.00405	111	19.2819	0.994137	111	8.92229	0.997081	111	7.94762	0.97071	111	10.0661	Quantified
Q9R0P5	Destrin	Dstn	FUNCTION: Actin-depolymerizing protein. Severs actin filaments (F-actin) and binds to actin monomers (G-actin). Acts in a pH-independent manner.	Destrin OS=Mus musculus OX=10090 GN=Dstn PE=1 SV=3 - [DEST_MOUSE]	60.61	13	14	123	165	18.5095	7.97217	0.982378	105	8.46818	0.96973	105	5.39573	0.961804	105	13.7275	1.02206	105	7.87339	1.04027	105	6.54345	1.04551	105	9.43608	Quantified
Q9QZQ8	Core histone macro-H2A.1	H2afy	FUNCTION: Variant histone H2A which replaces conventional H2A in a subset of nucleosomes where it represses transcription. Nucleosomes wrap and compact DNA into chromatin, limiting DNA accessibility to the cellular machineries which require DNA as a template. Histones thereby play a central role in transcription regulation, DNA repair, DNA replication and chromosomal stability. DNA accessibility …	Core histone macro-H2A.1 OS=Mus musculus OX=10090 GN=H2afy PE=1 SV=3 - [H2AY_MOUSE]	48.66	19	21	78	372	39.7105	9.80322	0.984959	54	10.2875	0.997065	54	5.82063	0.98313	54	14.7231	1.0151	54	7.3086	1.00061	54	7.98218	1.03854	54	8.33018	Quantified
Q9CY58	Plasminogen activator inhibitor 1 RNA-binding protein	Serbp1	FUNCTION: May play a role in the regulation of mRNA stability. Binds to the 3'-most 134 nt of the SERPINE1/PAI1 mRNA, a region which confers cyclic nucleotide regulation of message decay. Seems to play a role in PML-nuclear bodies formation. {ECO:0000250|UniProtKB:Q8NC51}.	Plasminogen activator inhibitor 1 RNA-binding protein OS=Mus musculus OX=10090 GN=Serbp1 PE=1 SV=2 - [PAIRB_MOUSE]	48.89	25	25	124	407	44.6873	8.54346	1.03587	124	7.52832	1.04503	124	8.44161	0.9978	124	13.2698	0.98259	124	7.99066	0.995375	124	8.09722	0.964021	124	7.74781	Quantified
Q61937	Nucleophosmin	Npm1	FUNCTION: Involved in diverse cellular processes such as ribosome biogenesis, centrosome duplication, protein chaperoning, histone assembly, cell proliferation, and regulation of tumor suppressors p53/TP53 and ARF. Binds ribosome presumably to drive ribosome nuclear export. Associated with nucleolar ribonucleoprotein structures and bind single-stranded nucleic acids. Acts as a chaperonin for the …	Nucleophosmin OS=Mus musculus OX=10090 GN=Npm1 PE=1 SV=1 - [NPM_MOUSE]	53.08	21	21	142	292	32.5398	4.76709	1.02044	142	7.35629	1.07414	142	9.82683	0.979234	142	13.4429	0.978223	142	7.34853	0.977441	142	7.54759	0.969761	142	8.83833	Quantified
O88685	26S proteasome regulatory subunit 6A	Psmc3	FUNCTION: Component of the 26S proteasome, a multiprotein complex involved in the ATP-dependent degradation of ubiquitinated proteins. This complex plays a key role in the maintenance of protein homeostasis by removing misfolded or damaged proteins, which could impair cellular functions, and by removing proteins whose functions are no longer required. Therefore, the proteasome participates in num…	26S proteasome regulatory subunit 6A OS=Mus musculus OX=10090 GN=Psmc3 PE=1 SV=2 - [PRS6A_MOUSE]	64.25	28	28	101	442	49.5176	5.18604	1.03823	101	7.40023	1.00404	101	5.73104	0.939752	101	14.4184	1.02075	101	6.73466	1.02317	101	8.31729	0.986575	101	7.69579	Quantified
Q02819	Nucleobindin-1	Nucb1	FUNCTION: Major calcium-binding protein of the Golgi which may have a role in calcium homeostasis (By similarity). Acts as a non-receptor guanine nucleotide exchange factor which binds to and activates alpha subunits of guanine nucleotide-binding proteins (G proteins) (By similarity). {ECO:0000250|UniProtKB:Q0P569, ECO:0000250|UniProtKB:Q63083}.	Nucleobindin-1 OS=Mus musculus OX=10090 GN=Nucb1 PE=1 SV=2 - [NUCB1_MOUSE]	62.31	34	35	143	459	53.3759	5.07178	0.927296	137	10.4262	0.951314	137	5.48747	0.991951	137	14.4	1.01662	137	9.52715	1.05017	137	8.60058	1.01483	137	9.13746	Quantified
Q9CWJ9	Bifunctional purine biosynthesis protein PURH	Atic	FUNCTION: Bifunctional enzyme that catalyzes the last two steps of purine biosynthesis (PubMed:29072452). Acts as a transformylase that incorporates a formyl group to the AMP analog AICAR (5-amino-1-(5-phospho-beta-D-ribosyl)imidazole-4-carboxamide) to produce the intermediate formyl-AICAR (FAICAR) (PubMed:29072452). Also displays cyclohydrolase activity involving the cyclization of FAICAR to IMP…	Bifunctional purine biosynthesis protein PURH OS=Mus musculus OX=10090 GN=Atic PE=1 SV=2 - [PUR9_MOUSE]	39.7	20	21	80	592	64.1771	6.75635	1.11782	78	11.1967	1.0308	78	8.79868	0.967561	78	11.4088	0.954618	78	9.26182	0.975726	78	7.75591	0.957219	78	11.5057	Quantified
P34022	Ran-specific GTPase-activating protein	Ranbp1	FUNCTION: Plays a role in RAN-dependent nucleocytoplasmic transport. Alleviates the TNPO1-dependent inhibition of RAN GTPase activity and mediates the dissociation of RAN from proteins involved in transport into the nucleus (PubMed:9428644). Induces a conformation change in the complex formed by XPO1 and RAN that triggers the release of the nuclear export signal of cargo proteins (By similarity).…	Ran-specific GTPase-activating protein OS=Mus musculus OX=10090 GN=Ranbp1 PE=1 SV=2 - [RANG_MOUSE]	59.61	12	12	81	203	23.5817	5.22412	1.07528	81	9.08876	1.05972	81	7.61565	0.995481	81	9.6095	0.949599	81	11.0755	0.996861	81	7.48476	0.968064	81	8.58741	Quantified
Q3U0V1	Far upstream element-binding protein 2	Khsrp	FUNCTION: Binds to the dendritic targeting element and may play a role in mRNA trafficking. Part of a ternary complex that binds to the downstream control sequence (DCS) of the pre-mRNA. Mediates exon inclusion in transcripts that are subject to tissue-specific alternative splicing. May interact with single-stranded DNA from the far-upstream element (FUSE). May activate gene expression. Also invo…	Far upstream element-binding protein 2 OS=Mus musculus OX=10090 GN=Khsrp PE=1 SV=2 - [FUBP2_MOUSE]	49.6	33	39	120	748	76.7277	7.32764	1.01797	102	7.60697	1.05615	102	8.22234	0.962447	102	10.4888	0.995877	102	7.74957	0.991103	102	5.7957	0.988708	102	7.79152	Quantified
Q9WUA3	ATP-dependent 6-phosphofructokinase, platelet type	Pfkp	FUNCTION: Catalyzes the phosphorylation of D-fructose 6-phosphate to fructose 1,6-bisphosphate by ATP, the first committing step of glycolysis.	ATP-dependent 6-phosphofructokinase, platelet type OS=Mus musculus OX=10090 GN=Pfkp PE=1 SV=1 - [PFKAP_MOUSE]	37.12	27	33	127	784	85.4003	7.10791	1.01388	105	6.86286	1.02029	105	6.38919	1.06259	105	12.4474	1.0122	105	7.041	1.01503	105	6.61224	0.921718	105	12.8124	Quantified
P62858	40S ribosomal protein S28	Rps28		40S ribosomal protein S28 OS=Mus musculus OX=10090 GN=Rps28 PE=1 SV=1 - [RS28_MOUSE]	56.52	6	6	133	69	7.8362	10.6968	1.02609	133	7.09135	1.06017	133	9.29922	1.00418	132	10.9768	0.955903	133	8.78759	0.964743	133	6.51243	0.979709	133	9.24698	Quantified
P58871	182 kDa tankyrase-1-binding protein	Tnks1bp1		182 kDa tankyrase-1-binding protein OS=Mus musculus OX=10090 GN=Tnks1bp1 PE=1 SV=2 - [TB182_MOUSE]	29.71	39	39	78	1720	181.714	4.88135	1.04962	78	6.6511	1.06065	78	7.30973	1.02478	78	10.0278	0.952357	78	9.68888	0.954781	78	6.03734	0.982386	78	8.02139	Quantified
Q6IME9	Keratin, type II cytoskeletal 72	Krt72	FUNCTION: Has a role in hair formation. Specific component of keratin intermediate filaments in the inner root sheath (IRS) of the hair follicle (By similarity). {ECO:0000250}.	Keratin, type II cytoskeletal 72 OS=Mus musculus OX=10090 GN=Krt72 PE=3 SV=1 - [K2C72_MOUSE]	8.27	1	9	260	520	56.7149	7.40088	1.51953	2	2.63631	0.67128	2	11.3968	1.01646	2	2.20538	1.47716	2	1.39458	0.794323	2	6.61357	0.709318	2	14.859	Quantified
P29758	Ornithine aminotransferase, mitochondrial	Oat		Ornithine aminotransferase, mitochondrial OS=Mus musculus OX=10090 GN=Oat PE=1 SV=1 - [OAT_MOUSE]	60.14	27	27	80	439	48.3239	6.62451	0.908315	80	13.3697	0.877726	80	8.83038	0.994901	80	14.2027	1.03925	80	8.78596	1.04919	80	6.93673	1.14002	80	11.9383	Quantified
Q62376	U1 small nuclear ribonucleoprotein 70 kDa	Snrnp70	FUNCTION: Component of the spliceosomal U1 snRNP, which is essential for recognition of the pre-mRNA 5' splice-site and the subsequent assembly of the spliceosome. SNRNP70 binds to the loop I region of U1-snRNA. {ECO:0000250|UniProtKB:P08621}.; FUNCTION: [Isoform 2]: Truncated isoforms that lack the RRM domain cannot bind U1-snRNA. {ECO:0000250|UniProtKB:P08621}.	U1 small nuclear ribonucleoprotein 70 kDa OS=Mus musculus OX=10090 GN=Snrnp70 PE=1 SV=2 - [RU17_MOUSE]	46.65	19	19	69	448	51.9609	9.93506	1.02393	69	8.37414	1.06474	69	5.27838	1.03618	69	12.2593	0.95694	69	10.2108	0.981851	69	11.3673	0.95208	69	8.40876	Quantified
P80315	T-complex protein 1 subunit delta	Cct4	FUNCTION: Component of the chaperonin-containing T-complex (TRiC), a molecular chaperone complex that assists the folding of proteins upon ATP hydrolysis. The TRiC complex mediates the folding of WRAP53/TCAB1, thereby regulating telomere maintenance. As part of the TRiC complex may play a role in the assembly of BBSome, a complex involved in ciliogenesis regulating transports vesicles to the cili…	T-complex protein 1 subunit delta OS=Mus musculus OX=10090 GN=Cct4 PE=1 SV=3 - [TCPD_MOUSE]	74.21	33	34	112	539	58.0297	8.01611	0.997191	110	8.78658	0.992104	110	7.23753	0.963921	110	16.5929	1.0363	110	9.74238	1.01696	110	8.91668	0.981381	110	10.7388	Quantified
Q9D0F9	Phosphoglucomutase-1	Pgm1	FUNCTION: This enzyme participates in both the breakdown and synthesis of glucose. {ECO:0000250}.	Phosphoglucomutase-1 OS=Mus musculus OX=10090 GN=Pgm1 PE=1 SV=4 - [PGM1_MOUSE]	51.6	31	31	95	562	61.3796	6.56592	1.07384	93	9.85035	1.03202	93	7.31741	1.00678	93	13.047	0.984601	93	9.05851	1.0025	93	7.64778	0.909421	93	12.6618	Quantified
P50543	Protein S100-A11	S100a11	FUNCTION: Facilitates the differentiation and the cornification of keratinocytes. {ECO:0000250}.	Protein S100-A11 OS=Mus musculus OX=10090 GN=S100a11 PE=1 SV=1 - [S10AB_MOUSE]	51.02	6	6	87	98	11.0755	5.45264	1.03523	87	6.48676	1.06695	87	7.76877	1.00467	87	15.0541	0.85094	87	14.6897	1.08039	87	7.32262	0.988421	87	7.94115	Quantified
P33267	Cytochrome P450 2F2	Cyp2f2	FUNCTION: Involved in the regio- and stereoselective transformation of naphthalene to trans-1R-hydroxy-2R-glutathionyl-1,2-dihydronaphthalene in the presence of glutathione and glutathione S-transferases. It specifically catalyzes the production of a very reactive and potentially toxic intermediate, the 2R,2S arene oxide, that is associated with necrosis of the unciliated bronchiolar epithelial c…	Cytochrome P450 2F2 OS=Mus musculus OX=10090 GN=Cyp2f2 PE=1 SV=1 - [CP2F2_MOUSE]	47.66	24	24	141	491	55.913	7.89893	1.00974	141	7.08769	0.993744	141	7.33137	1.0836	141	11.9395	0.938458	141	9.18724	0.917448	141	12.4956	1.0643	141	11.2856	Quantified
Q00612	Glucose-6-phosphate 1-dehydrogenase X	G6pdx	FUNCTION: Cytosolic glucose-6-phosphate dehydrogenase that catalyzes the first and rate-limiting step of the oxidative branch within the pentose phosphate pathway/shunt, an alternative route to glycolysis for the dissimilation of carbohydrates and a major source of reducing power and metabolic intermediates for fatty acid and nucleic acid biosynthetic processes. {ECO:0000269|PubMed:12831846}.	Glucose-6-phosphate 1-dehydrogenase X OS=Mus musculus OX=10090 GN=G6pdx PE=1 SV=3 - [G6PD1_MOUSE]	52.23	32	32	147	515	59.2248	6.49365	1.05774	146	7.91923	1.00727	147	6.47282	0.897492	146	16.2423	1.00775	146	8.25051	1.00321	146	8.88348	1.02548	146	8.72915	Quantified
Q9Z204	Heterogeneous nuclear ribonucleoproteins C1/C2	Hnrnpc	FUNCTION: Binds pre-mRNA and nucleates the assembly of 40S hnRNP particles. Interacts with poly-U tracts in the 3'-UTR or 5'-UTR of mRNA and modulates the stability and the level of translation of bound mRNA molecules. Single HNRNPC tetramers bind 230-240 nucleotides. Trimers of HNRNPC tetramers bind 700 nucleotides. May play a role in the early steps of spliceosome assembly and pre-mRNA splicing…	Heterogeneous nuclear ribonucleoproteins C1/C2 OS=Mus musculus OX=10090 GN=Hnrnpc PE=1 SV=1 - [HNRPC_MOUSE]	48.24	18	19	107	313	34.3639	5.04639	1.07149	100	7.42327	1.12948	100	7.23855	1.0959	100	13.2831	0.905706	100	9.41981	0.928176	100	7.49201	0.921284	100	8.52608	Quantified
Q00915	Retinol-binding protein 1	Rbp1	FUNCTION: Cytoplasmic retinol-binding protein. Accepts retinol from the transport protein STRA6, and thereby contributes to retinol uptake, storage and retinoid homeostasis. {ECO:0000269|PubMed:10487743, ECO:0000269|PubMed:15632377, ECO:0000269|PubMed:22665496}.	Retinol-binding protein 1 OS=Mus musculus OX=10090 GN=Rbp1 PE=1 SV=2 - [RET1_MOUSE]	72.59	13	13	99	135	15.8358	5.24951	1.16716	99	9.97094	1.08727	99	7.97001	1.10179	99	13.9309	0.904742	99	8.44269	0.92017	99	7.17145	0.883236	99	12.0823	Quantified
P14869	60S acidic ribosomal protein P0	Rplp0	FUNCTION: Ribosomal protein P0 is the functional equivalent of E.coli protein L10.	60S acidic ribosomal protein P0 OS=Mus musculus OX=10090 GN=Rplp0 PE=1 SV=3 - [RLA0_MOUSE]	59.62	18	18	109	317	34.1948	6.25244	0.978092	109	6.86268	1.0142	109	7.02286	0.982218	109	8.27531	1.00226	109	7.39224	0.986927	109	7.08741	1.02642	109	8.6373	Quantified
Q9DB77	Cytochrome b-c1 complex subunit 2, mitochondrial	Uqcrc2	FUNCTION: Component of the ubiquinol-cytochrome c oxidoreductase, a multisubunit transmembrane complex that is part of the mitochondrial electron transport chain which drives oxidative phosphorylation. The respiratory chain contains 3 multisubunit complexes succinate dehydrogenase (complex II, CII), ubiquinol-cytochrome c oxidoreductase (cytochrome b-c1 complex, complex III, CIII) and cytochrome …	Cytochrome b-c1 complex subunit 2, mitochondrial OS=Mus musculus OX=10090 GN=Uqcrc2 PE=1 SV=1 - [QCR2_MOUSE]	49.23	21	22	122	453	48.205	9.24658	0.931711	118	7.74019	0.94746	118	7.39967	0.969542	118	10.689	1.06216	118	6.9807	1.04876	118	5.16375	1.02688	118	8.49569	Quantified
E9Q7G0	Nuclear mitotic apparatus protein 1	Numa1	FUNCTION: Microtubule (MT)-binding protein that plays a role in the formation and maintenance of the spindle poles and the alignement and the segregation of chromosomes during mitotic cell division (PubMed:19255246, PubMed:24109598, PubMed:26765568). Functions to tether the minus ends of MTs at the spindle poles, which is critical for the establishment and maintenance of the spindle poles (PubMed…	Nuclear mitotic apparatus protein 1 OS=Mus musculus OX=10090 GN=Numa1 PE=1 SV=1 - [NUMA1_MOUSE]	37.34	77	78	150	2094	235.487	5.87158	1.06443	148	6.83588	1.04624	148	7.07774	1.05335	148	12.9435	0.934046	148	9.42103	0.93128	148	6.4211	0.983001	148	7.74663	Quantified
Q8BGQ7	Alanine--tRNA ligase, cytoplasmic	Aars	FUNCTION: Catalyzes the attachment of alanine to tRNA(Ala) in a two-step reaction: alanine is first activated by ATP to form Ala-AMP and then transferred to the acceptor end of tRNA(Ala) (PubMed:16906134, PubMed:20010690, PubMed:25422440, PubMed:27622773). Also edits incorrectly charged tRNA(Ala) via its editing domain (PubMed:16906134, PubMed:20010690, PubMed:25422440, PubMed:29769718). {ECO:000…	Alanine--tRNA ligase, cytoplasmic OS=Mus musculus OX=10090 GN=Aars PE=1 SV=1 - [SYAC_MOUSE]	39.36	38	38	106	968	106.841	5.66846	1.04749	106	8.31681	1.00943	106	6.87811	0.923368	106	14.2395	0.979521	106	8.59614	1.01045	106	6.93771	1.0279	106	6.34066	Quantified
Q9D1G1	Ras-related protein Rab-1B	Rab1b	FUNCTION: The small GTPases Rab are key regulators of intracellular membrane trafficking, from the formation of transport vesicles to their fusion with membranes. Rabs cycle between an inactive GDP-bound form and an active GTP-bound form that is able to recruit to membranes different set of downstream effectors directly responsible for vesicle formation, movement, tethering and fusion (By similar…	Ras-related protein Rab-1B OS=Mus musculus OX=10090 GN=Rab1b PE=1 SV=1 - [RAB1B_MOUSE]	77.61	7	16	118	201	22.1732	5.73193	0.920639	39	8.841	0.946668	39	4.17227	0.984578	39	9.37626	1.04997	39	7.56003	1.06665	39	5.50925	1.03481	39	6.11402	Quantified
Q6PB66	Leucine-rich PPR motif-containing protein, mitochondrial	Lrpprc	FUNCTION: May play a role in RNA metabolism in both nuclei and mitochondria. In the nucleus binds to HNRPA1-associated poly(A) mRNAs and is part of nmRNP complexes at late stages of mRNA maturation which are possibly associated with nuclear mRNA export. May bind mature mRNA in the nucleus outer membrane. In mitochondria binds to poly(A) mRNA. Plays a role in translation or stability of mitochondr…	Leucine-rich PPR motif-containing protein, mitochondrial OS=Mus musculus OX=10090 GN=Lrpprc PE=1 SV=2 - [LPPRC_MOUSE]	32.4	49	49	112	1392	156.516	6.82959	1.01609	112	8.44285	0.995743	112	5.41847	0.975824	112	11.3381	1.0163	112	6.92831	1.01337	112	6.35079	1.0047	112	7.28292	Quantified
P62754	40S ribosomal protein S6	Rps6	FUNCTION: May play an important role in controlling cell growth and proliferation through the selective translation of particular classes of mRNA.	40S ribosomal protein S6 OS=Mus musculus OX=10090 GN=Rps6 PE=1 SV=1 - [RS6_MOUSE]	49	19	20	159	249	28.663	10.8433	0.99674	154	7.40265	1.03326	154	6.90217	0.985846	154	9.45747	1.00746	154	8.85328	1.00684	154	6.31541	1.00227	154	9.00779	Quantified
Q61595	Kinectin	Ktn1	FUNCTION: Receptor for kinesin thus involved in kinesin-driven vesicle motility. Accumulates in integrin-based adhesion complexes (IAC) upon integrin aggregation by fibronectin (By similarity). {ECO:0000250|UniProtKB:Q86UP2}.	Kinectin OS=Mus musculus OX=10090 GN=Ktn1 PE=1 SV=1 - [KTN1_MOUSE]	49.89	72	72	157	1327	152.498	5.85889	1.00179	157	7.75399	1.0167	157	5.47123	0.992667	157	12.8264	1.02994	157	7.40737	1.02486	157	5.8966	0.96164	157	9.20843	Quantified
P14685	26S proteasome non-ATPase regulatory subunit 3	Psmd3	FUNCTION: Component of the 26S proteasome, a multiprotein complex involved in the ATP-dependent degradation of ubiquitinated proteins. This complex plays a key role in the maintenance of protein homeostasis by removing misfolded or damaged proteins, which could impair cellular functions, and by removing proteins whose functions are no longer required. Therefore, the proteasome participates in num…	26S proteasome non-ATPase regulatory subunit 3 OS=Mus musculus OX=10090 GN=Psmd3 PE=1 SV=3 - [PSMD3_MOUSE]	58.49	34	34	110	530	60.6803	8.44092	1.05525	110	10.6964	1.00693	110	5.69174	0.984799	110	14.0834	1.00313	110	11.0949	0.991611	110	8.24858	0.962615	110	7.97858	Quantified
Q8K0E8	Fibrinogen beta chain	Fgb	FUNCTION: Cleaved by the protease thrombin to yield monomers which, together with fibrinogen alpha (FGA) and fibrinogen gamma (FGG), polymerize to form an insoluble fibrin matrix. Fibrin has a major function in hemostasis as one of the primary components of blood clots. In addition, functions during the early stages of wound repair to stabilize the lesion and guide cell migration during re-epithe…	Fibrinogen beta chain OS=Mus musculus OX=10090 GN=Fgb PE=1 SV=1 - [FIBB_MOUSE]	53.43	27	27	95	481	54.7177	7.07861	1.03669	95	10.5877	0.868384	95	11.2935	0.679904	95	37.2603	1.14058	95	12.6109	1.04061	95	7.92464	1.19064	95	12.1009	Quantified
Q9WTP6	Adenylate kinase 2, mitochondrial	Ak2	FUNCTION: Catalyzes the reversible transfer of the terminal phosphate group between ATP and AMP. Plays an important role in cellular energy homeostasis and in adenine nucleotide metabolism. Adenylate kinase activity is critical for regulation of the phosphate utilization and the AMP de novo biosynthesis pathways. Plays a key role in hematopoiesis. {ECO:0000255|HAMAP-Rule:MF_03168}.	Adenylate kinase 2, mitochondrial OS=Mus musculus OX=10090 GN=Ak2 PE=1 SV=5 - [KAD2_MOUSE]	69.46	17	18	87	239	26.4517	7.38623	0.936702	86	6.95259	0.976413	86	6.52965	0.918576	86	11.3686	1.04947	86	7.56728	1.07404	86	5.32015	1.02279	86	8.22121	Quantified
P70124	Serpin B5	Serpinb5	FUNCTION: Tumor suppressor. It blocks the growth, invasion, and metastatic properties of mammary tumors. As it does not undergo the S (stressed) to R (relaxed) conformational transition characteristic of active serpins, it exhibits no serine protease inhibitory activity (By similarity). {ECO:0000250}.	Serpin B5 OS=Mus musculus OX=10090 GN=Serpinb5 PE=1 SV=1 - [SPB5_MOUSE]	53.6	20	20	98	375	42.0845	5.77002	1.0773	98	8.93403	1.06907	98	6.87342	0.999581	98	16.0082	0.993507	98	10.2538	0.982212	98	8.40375	0.905989	98	11.1886	Quantified
Q99LX0	Protein/nucleic acid deglycase DJ-1	Park7	FUNCTION: Multifunctional protein with controversial molecular function which plays an important role in cell protection against oxidative stress and cell death acting as oxidative stress sensor and redox-sensitive chaperone and protease (PubMed:15784737, PubMed:17015834, PubMed:20800516, PubMed:21068725). It is involved in neuroprotective mechanisms like the stabilization of NFE2L2 and PINK1 pro…	Protein/nucleic acid deglycase DJ-1 OS=Mus musculus OX=10090 GN=Park7 PE=1 SV=1 - [PARK7_MOUSE]	71.43	14	14	110	189	20.0084	6.771	1.06165	110	8.99077	1.03407	110	6.56488	0.975564	110	12.1931	0.957444	110	8.2147	1.00657	110	5.06883	1.00334	110	7.94056	Quantified
P62242	40S ribosomal protein S8	Rps8		40S ribosomal protein S8 OS=Mus musculus OX=10090 GN=Rps8 PE=1 SV=2 - [RS8_MOUSE]	45.19	12	12	137	208	24.1902	10.3159	0.987127	137	7.8362	1.02	137	7.47221	0.983537	137	10.0741	1.01096	137	8.33322	1.01739	137	7.80943	0.993928	137	6.374	Quantified
Q61753	D-3-phosphoglycerate dehydrogenase	Phgdh	FUNCTION: Catalyzes the reversible oxidation of 3-phospho-D-glycerate to 3-phosphonooxypyruvate, the first step of the phosphorylated L-serine biosynthesis pathway. Does not catalyze the reversible oxidation of 2-hydroxyglutarate to 2-oxoglutarate and the reversible oxidation of (S)-malate to oxaloacetate. {ECO:0000250|UniProtKB:O08651}.	D-3-phosphoglycerate dehydrogenase OS=Mus musculus OX=10090 GN=Phgdh PE=1 SV=3 - [SERA_MOUSE]	30.96	15	15	62	533	56.5491	6.53662	1.02636	62	6.13209	0.999138	62	4.99913	0.827075	62	11.9951	0.999855	62	5.40997	1.06463	62	6.55539	1.05978	62	8.98284	Quantified
Q8BMJ2	Leucine--tRNA ligase, cytoplasmic	Lars	FUNCTION: Catalyzes the specific attachment of an amino acid to its cognate tRNA in a two step reaction: the amino acid (AA) is first activated by ATP to form AA-AMP and then transferred to the acceptor end of the tRNA. Exhibits a post-transfer editing activity to hydrolyze mischarged tRNAs. {ECO:0000250|UniProtKB:Q9P2J5}.	Leucine--tRNA ligase, cytoplasmic OS=Mus musculus OX=10090 GN=Lars PE=1 SV=2 - [SYLC_MOUSE]	30.65	37	37	73	1178	134.106	7.04932	1.01739	73	7.73527	0.972079	73	6.70052	0.919356	73	12.2397	1.02199	73	8.40629	1.04363	73	7.95948	1.00527	73	6.18088	Quantified
P62702	40S ribosomal protein S4, X isoform	Rps4x		40S ribosomal protein S4, X isoform OS=Mus musculus OX=10090 GN=Rps4x PE=1 SV=2 - [RS4X_MOUSE]	69.58	26	26	134	263	29.5791	10.1548	1.01532	134	8.5281	1.0446	134	6.05967	1.01158	134	14.2228	0.979871	134	10.5405	0.978274	134	8.1245	0.977388	134	8.24119	Quantified
Q9DCW4	Electron transfer flavoprotein subunit beta	Etfb	FUNCTION: Heterodimeric electron transfer flavoprotein that accepts electrons from several mitochondrial dehydrogenases, including acyl-CoA dehydrogenases, glutaryl-CoA and sarcosine dehydrogenase. It transfers the electrons to the main mitochondrial respiratory chain via ETF-ubiquinone oxidoreductase (By similarity). Required for normal mitochondrial fatty acid oxidation and normal amino acid me…	Electron transfer flavoprotein subunit beta OS=Mus musculus OX=10090 GN=Etfb PE=1 SV=3 - [ETFB_MOUSE]	57.25	18	18	118	255	27.606	8.104	0.984668	118	6.59828	1.00928	118	5.72111	1.05157	118	9.5134	0.96712	118	6.77686	0.991188	118	6.26464	1.0203	118	6.79615	Quantified
Q61029	Lamina-associated polypeptide 2, isoforms beta/delta/epsilon/gamma	Tmpo	FUNCTION: May help direct the assembly of the nuclear lamina and thereby help maintain the structural organization of the nuclear envelope. Possible receptor for attachment of lamin filaments to the inner nuclear membrane. May be involved in the control of initiation of DNA replication through its interaction with NAKAP95 (By similarity). {ECO:0000250}.	Lamina-associated polypeptide 2, isoforms beta/delta/epsilon/gamma OS=Mus musculus OX=10090 GN=Tmpo PE=1 SV=4 - [LAP2B_MOUSE]	56.42	12	23	101	452	50.3421	9.45166	0.954895	54	11.4789	1.01424	54	6.56966	1.00888	54	11.8316	1.01394	54	7.28153	1.02413	54	9.00326	1.00419	54	5.35564	Quantified
Q91VR2	ATP synthase subunit gamma, mitochondrial	Atp5f1c	FUNCTION: Mitochondrial membrane ATP synthase (F(1)F(0) ATP synthase or Complex V) produces ATP from ADP in the presence of a proton gradient across the membrane which is generated by electron transport complexes of the respiratory chain. F-type ATPases consist of two structural domains, F(1) - containing the extramembraneous catalytic core, and F(0) - containing the membrane proton channel, link…	ATP synthase subunit gamma, mitochondrial OS=Mus musculus OX=10090 GN=Atp5f1c PE=1 SV=1 - [ATPG_MOUSE]	49.33	16	17	126	298	32.8651	9.01221	0.946355	121	10.3332	0.962034	121	6.22122	1.01222	121	14.8864	1.03539	121	11.4275	1.0349	121	8.00405	1.02428	121	8.88202	Quantified
Q8R081	Heterogeneous nuclear ribonucleoprotein L	Hnrnpl	FUNCTION: Splicing factor binding to exonic or intronic sites and acting as either an activator or repressor of exon inclusion (PubMed:22523384). Exhibits a binding preference for CA-rich elements. Component of the heterogeneous nuclear ribonucleoprotein (hnRNP) complexes and associated with most nascent transcripts. Associates, together with APEX1, to the negative calcium responsive element (nCa…	Heterogeneous nuclear ribonucleoprotein L OS=Mus musculus OX=10090 GN=Hnrnpl PE=1 SV=2 - [HNRPL_MOUSE]	49.83	23	23	88	586	63.9233	8.104	1.00989	88	11.148	1.02475	88	8.77435	0.990692	88	18.7218	0.987768	88	11.2737	0.999653	88	10.8011	0.989988	88	9.79389	Quantified
Q99PT1	Rho GDP-dissociation inhibitor 1	Arhgdia	FUNCTION: Controls Rho proteins homeostasis. Regulates the GDP/GTP exchange reaction of the Rho proteins by inhibiting the dissociation of GDP from them, and the subsequent binding of GTP to them. Retains Rho proteins such as CDC42, RAC1 and RHOA in an inactive cytosolic pool, regulating their stability and protecting them from degradation. Actively involved in the recycling and distribution of a…	Rho GDP-dissociation inhibitor 1 OS=Mus musculus OX=10090 GN=Arhgdia PE=1 SV=3 - [GDIR1_MOUSE]	45.59	11	11	120	204	23.3928	5.19873	1.066	120	6.09221	1.00938	120	6.88758	0.970157	120	11.0422	0.979401	120	6.86253	0.996328	120	6.3832	0.988896	120	6.41992	Quantified
Q8CI94	Glycogen phosphorylase, brain form	Pygb	FUNCTION: Glycogen phosphorylase that regulates glycogen mobilization. Phosphorylase is an important allosteric enzyme in carbohydrate metabolism. Enzymes from different sources differ in their regulatory mechanisms and in their natural substrates. However, all known phosphorylases share catalytic and structural properties. {ECO:0000250|UniProtKB:P11216}.	Glycogen phosphorylase, brain form OS=Mus musculus OX=10090 GN=Pygb PE=1 SV=3 - [PYGB_MOUSE]	51.13	37	47	133	843	96.6685	6.72705	1.06777	106	10.3064	1.02163	106	6.28361	1.1291	106	13.9289	0.931372	106	12.2787	0.931212	106	9.36562	0.974957	106	10.1287	Quantified
P43275	Histone H1.1	H1-1	FUNCTION: Histone H1 protein binds to linker DNA between nucleosomes forming the macromolecular structure known as the chromatin fiber. Histones H1 are necessary for the condensation of nucleosome chains into higher-order structured fibers. Acts also as a regulator of individual gene transcription through chromatin remodeling, nucleosome spacing and DNA methylation (By similarity). {ECO:0000250}.	Histone H1.1 OS=Mus musculus OX=10090 GN=H1-1 PE=1 SV=2 - [H11_MOUSE]	38.5	8	12	143	213	21.7719	10.9312	1.03231	33	8.90461	1.10195	33	14.8773	1.06352	33	12.4609	0.917548	33	11.8428	0.926565	33	9.46517	0.975349	33	12.0371	Quantified
P50516	V-type proton ATPase catalytic subunit A	Atp6v1a	FUNCTION: Catalytic subunit of the peripheral V1 complex of vacuolar ATPase. V-ATPase vacuolar ATPase is responsible for acidifying a variety of intracellular compartments in eukaryotic cells. In aerobic conditions, involved in intracellular iron homeostasis, thus triggering the activity of Fe(2+) prolyl hydroxylase (PHD) enzymes, and leading to HIF1A hydroxylation and subsequent proteasomal degr…	V-type proton ATPase catalytic subunit A OS=Mus musculus OX=10090 GN=Atp6v1a PE=1 SV=2 - [VATA_MOUSE]	55.11	26	26	69	617	68.2826	5.57959	1.00961	69	7.17829	0.981711	69	5.71191	0.948669	69	15.4358	1.0265	69	10.0072	1.03567	69	9.21081	1.00175	69	9.25942	Quantified
Q99020	Heterogeneous nuclear ribonucleoprotein A/B	Hnrnpab	FUNCTION: Transcriptional repressor. Binds to CArG box motifs, single-stranded and double-stranded DNA, and RNA. It may be that repression by CBF-A is a result of competitive binding of CBF, a putative positive factor, and CBF-A to the same or overlapping motifs around the CArG boxes.	Heterogeneous nuclear ribonucleoprotein A/B OS=Mus musculus OX=10090 GN=Hnrnpab PE=1 SV=1 - [ROAA_MOUSE]	51.93	18	19	93	285	30.8123	7.91357	0.995459	85	10.5947	1.07327	85	6.71374	0.940303	85	11.5111	0.999344	85	9.33077	1.01646	85	7.06414	0.983051	85	7.33298	Quantified
Q61176	Arginase-1	Arg1	FUNCTION: Key element of the urea cycle converting L-arginine to urea and L-ornithine, which is further metabolized into metabolites proline and polyamides that drive collagen synthesis and bioenergetic pathways critical for cell proliferation, respectively; the urea cycle takes place primarily in the liver and, to a lesser extent, in the kidneys. {ECO:0000305}.; FUNCTION: Functions in L-arginine…	Arginase-1 OS=Mus musculus OX=10090 GN=Arg1 PE=1 SV=1 - [ARGI1_MOUSE]	57.89	20	20	110	323	34.7862	7.00537	0.868788	109	15.5464	0.893702	109	8.29285	1.72106	109	34.6653	0.773768	109	18.7896	0.781604	109	19.5886	1.01199	109	8.38616	Quantified
P61161	Actin-related protein 2	Actr2	FUNCTION: ATP-binding component of the Arp2/3 complex, a multiprotein complex that mediates actin polymerization upon stimulation by nucleation-promoting factor (NPF). The Arp2/3 complex mediates the formation of branched actin networks in the cytoplasm, providing the force for cell motility. Seems to contact the pointed end of the daughter actin filament. In podocytes, required for the formation…	Actin-related protein 2 OS=Mus musculus OX=10090 GN=Actr2 PE=1 SV=1 - [ARP2_MOUSE]	31.73	13	14	190	394	44.7322	6.7417	0.981748	75	9.30773	0.972795	75	4.38551	1.01998	75	17.5739	1.02218	75	9.45303	1.01752	75	8.81125	1.00207	75	7.14849	Quantified
P24549	Retinal dehydrogenase 1	Aldh1a1	FUNCTION: Can convert/oxidize retinaldehyde to retinoic acid. Binds free retinal and cellular retinol-binding protein-bound retinal (By similarity). May have a broader specificity and oxidize other aldehydes in vivo (By similarity). {ECO:0000250|UniProtKB:P00352, ECO:0000250|UniProtKB:P51647}.	Retinal dehydrogenase 1 OS=Mus musculus OX=10090 GN=Aldh1a1 PE=1 SV=5 - [AL1A1_MOUSE]	47.7	13	26	126	501	54.4328	7.79639	1.10332	55	6.14656	1.03898	55	5.06354	1.2066	55	9.98396	0.818611	55	17.2576	0.821748	55	16.0554	1.11305	55	6.85125	Quantified
Q9Z0X1	Apoptosis-inducing factor 1, mitochondrial	Aifm1	FUNCTION: Functions both as NADH oxidoreductase and as regulator of apoptosis (By similarity). In response to apoptotic stimuli, it is released from the mitochondrion intermembrane space into the cytosol and to the nucleus, where it functions as a proapoptotic factor in a caspase-independent pathway. The soluble form (AIFsol) found in the nucleus induces 'parthanatos' i.e. caspase-independent fra…	Apoptosis-inducing factor 1, mitochondrial OS=Mus musculus OX=10090 GN=Aifm1 PE=1 SV=1 - [AIFM1_MOUSE]	36.11	24	24	88	612	66.7238	9.17334	0.949968	88	7.20559	0.965461	88	6.4032	0.979314	88	11.7481	1.03635	88	6.73996	1.0125	88	5.68188	1.03986	88	8.37412	Quantified
P67984	60S ribosomal protein L22	Rpl22		60S ribosomal protein L22 OS=Mus musculus OX=10090 GN=Rpl22 PE=1 SV=2 - [RL22_MOUSE]	46.09	8	9	54	128	14.7498	9.18799	0.962375	52	5.6442	0.980229	53	7.23055	0.960571	53	13.0818	1.03036	53	9.57062	1.02316	53	4.688	1.02974	53	12.6472	Quantified
Q9CZX8	40S ribosomal protein S19	Rps19	FUNCTION: Required for pre-rRNA processing and maturation of 40S ribosomal subunits. {ECO:0000250}.	40S ribosomal protein S19 OS=Mus musculus OX=10090 GN=Rps19 PE=1 SV=3 - [RS19_MOUSE]	66.21	17	17	137	145	16.0756	10.4038	1.00243	137	7.69699	1.04243	137	5.53854	0.952146	137	11.0277	1.00204	137	6.80947	1.0134	137	4.70587	0.981414	137	7.09632	Quantified
Q62167	ATP-dependent RNA helicase DDX3X	Ddx3x	FUNCTION: Multifunctional ATP-dependent RNA helicase. The ATPase activity can be stimulated by various ribo-and deoxynucleic acids indicative for a relaxed substrate specificity. In vitro can unwind partially double-stranded DNA with a preference for 5'-single-stranded DNA overhangs. Binds RNA G-quadruplex (rG4s) structures, including those located in the 5'-UTR of NRAS mRNA. Involved in many cel…	ATP-dependent RNA helicase DDX3X OS=Mus musculus OX=10090 GN=Ddx3x PE=1 SV=3 - [DDX3X_MOUSE]	54.83	35	36	124	662	73.056	7.18115	0.997971	117	9.21274	1.00647	117	5.71599	0.9685	117	16.0573	1.01264	117	8.78503	1.00377	117	7.73981	1.02074	117	6.00436	Quantified
P16125	L-lactate dehydrogenase B chain	Ldhb		L-lactate dehydrogenase B chain OS=Mus musculus OX=10090 GN=Ldhb PE=1 SV=2 - [LDHB_MOUSE]	41.02	13	16	79	334	36.549	6.04932	1.0482	40	8.74623	1.00223	40	5.30388	0.986456	40	8.2481	0.984928	40	5.42335	0.983504	40	6.8484	1.02879	40	4.51381	Quantified
P46425	Glutathione S-transferase P 2	Gstp2	FUNCTION: Conjugation of reduced glutathione to a wide number of exogenous and endogenous hydrophobic electrophiles. Cannot metabolize 1-chloro-2,4-dinitrobenzene.	Glutathione S-transferase P 2 OS=Mus musculus OX=10090 GN=Gstp2 PE=1 SV=2 - [GSTP2_MOUSE]	41.9	1	6	74	210	23.522	7.86963	1.00006	2	5.54091	0.877194	2	3.23224	1.00207	2	0.832112	1.09084	2	5.22667	1.06786	2	0.0111926	0.990542	2	6.0278	Quantified
Q91VD9	NADH-ubiquinone oxidoreductase 75 kDa subunit, mitochondrial	Ndufs1	FUNCTION: Core subunit of the mitochondrial membrane respiratory chain NADH dehydrogenase (Complex I) that is believed to belong to the minimal assembly required for catalysis. Complex I functions in the transfer of electrons from NADH to the respiratory chain. The immediate electron acceptor for the enzyme is believed to be ubiquinone (By similarity). This is the largest subunit of complex I and…	NADH-ubiquinone oxidoreductase 75 kDa subunit, mitochondrial OS=Mus musculus OX=10090 GN=Ndufs1 PE=1 SV=2 - [NDUS1_MOUSE]	45.53	29	29	89	727	79.7256	5.71924	0.983834	89	8.19275	0.994542	89	5.66476	1.04028	89	12.239	1.03792	89	9.50512	1.01285	89	6.12743	0.949403	89	10.5491	Quantified
Q02248	Catenin beta-1	Ctnnb1	FUNCTION: Key downstream component of the canonical Wnt signaling pathway (PubMed:15132997). In the absence of Wnt, forms a complex with AXIN1, AXIN2, APC, CSNK1A1 and GSK3B that promotes phosphorylation on N-terminal Ser and Thr residues and ubiquitination of CTNNB1 via BTRC and its subsequent degradation by the proteasome. In the presence of Wnt ligand, CTNNB1 is not ubiquitinated and accumulat…	Catenin beta-1 OS=Mus musculus OX=10090 GN=Ctnnb1 PE=1 SV=1 - [CTNB1_MOUSE]	29.96	19	21	74	781	85.4162	5.85889	0.98174	64	7.55655	1.01918	64	4.69308	1.00399	64	11.3437	1.00801	64	8.33994	1.00829	64	7.54748	0.95939	64	8.23275	Quantified
Q8BG32	26S proteasome non-ATPase regulatory subunit 11	Psmd11	FUNCTION: Component of the 26S proteasome, a multiprotein complex involved in the ATP-dependent degradation of ubiquitinated proteins. This complex plays a key role in the maintenance of protein homeostasis by removing misfolded or damaged proteins, which could impair cellular functions, and by removing proteins whose functions are no longer required. Therefore, the proteasome participates in num…	26S proteasome non-ATPase regulatory subunit 11 OS=Mus musculus OX=10090 GN=Psmd11 PE=1 SV=3 - [PSD11_MOUSE]	61.14	26	26	73	422	47.407	6.48096	1.04603	73	7.94795	1.00961	73	7.58524	0.94017	73	17.5722	1.01323	73	11.5928	1.0064	73	9.52036	0.963947	73	9.99948	Quantified
O08638	Myosin-11	Myh11	FUNCTION: Muscle contraction.	Myosin-11 OS=Mus musculus OX=10090 GN=Myh11 PE=1 SV=1 - [MYH11_MOUSE]	8.32	1	23	123	1972	226.888	5.45264	1.08145	1		1.06255	1		1.12606	1		0.921734	1		1.01472	1		0.844699	1		Quantified
Q6ZWX6	Eukaryotic translation initiation factor 2 subunit 1	Eif2s1	FUNCTION: Functions in the early steps of protein synthesis by forming a ternary complex with GTP and initiator tRNA (PubMed:15277680, PubMed:19131336). This complex binds to a 40S ribosomal subunit, followed by mRNA binding to form a 43S pre-initiation complex (PubMed:15277680, PubMed:19131336). Junction of the 60S ribosomal subunit to form the 80S initiation complex is preceded by hydrolysis of…	Eukaryotic translation initiation factor 2 subunit 1 OS=Mus musculus OX=10090 GN=Eif2s1 PE=1 SV=3 - [IF2A_MOUSE]	64.76	23	23	69	315	36.0854	5.08447	0.985577	69	8.68245	1.00271	69	4.5481	0.947632	69	15.9523	1.02617	69	6.46986	1.01727	69	7.96568	0.981227	69	5.22637	Quantified
P49312	Heterogeneous nuclear ribonucleoprotein A1	Hnrnpa1	FUNCTION: Involved in the packaging of pre-mRNA into hnRNP particles, transport of poly(A) mRNA from the nucleus to the cytoplasm and may modulate splice site selection. May bind to specific miRNA hairpins. Binds to the IRES and thereby inhibits the translation of the apoptosis protease activating factor APAF1. {ECO:0000250|UniProtKB:P09651}.	Heterogeneous nuclear ribonucleoprotein A1 OS=Mus musculus OX=10090 GN=Hnrnpa1 PE=1 SV=2 - [ROA1_MOUSE]	59.06	16	23	129	320	34.1753	9.23193	0.999532	71	6.1213	1.05808	71	6.9026	1.04354	71	15.7507	0.97718	71	7.74802	0.986693	71	8.82648	0.964437	71	9.1542	Quantified
P14824	Annexin A6	Anxa6	FUNCTION: May associate with CD21. May regulate the release of Ca(2+) from intracellular stores.	Annexin A6 OS=Mus musculus OX=10090 GN=Anxa6 PE=1 SV=3 - [ANXA6_MOUSE]	55.27	42	44	138	673	75.8374	5.50342	1.17161	128	14.1716	1.11003	128	9.94693	1.08239	128	19.0485	0.886745	128	15.5904	0.91082	128	12.267	0.895598	128	18.0407	Quantified
P15626	Glutathione S-transferase Mu 2	Gstm2	FUNCTION: Conjugation of reduced glutathione to a wide number of exogenous and endogenous hydrophobic electrophiles. Participates in the formation of novel hepoxilin regioisomers. {ECO:0000250|UniProtKB:P28161}.	Glutathione S-transferase Mu 2 OS=Mus musculus OX=10090 GN=Gstm2 PE=1 SV=2 - [GSTM2_MOUSE]	77.52	20	25	131	218	25.7	7.38623	1.16707	64	15.9573	1.09865	64	11.453	1.10529	64	16.3915	0.83895	64	20.0718	0.876721	64	12.0415	0.968186	64	13.2726	Quantified
Q9CQF9	Prenylcysteine oxidase	Pcyox1	FUNCTION: Involved in the degradation of prenylated proteins. Cleaves the thioether bond of prenyl-L-cysteines, such as farnesylcysteine and geranylgeranylcysteine (By similarity). {ECO:0000250}.	Prenylcysteine oxidase OS=Mus musculus OX=10090 GN=Pcyox1 PE=1 SV=1 - [PCYOX_MOUSE]	42.77	18	18	83	505	56.4587	6.91748	0.948475	83	9.04201	0.98209	83	7.35313	0.95851	83	14.6892	1.05714	83	8.02203	1.05639	83	8.37264	1.01269	83	7.7626	Quantified
Q99PV0	Pre-mRNA-processing-splicing factor 8	Prpf8	FUNCTION: Plays role in pre-mRNA splicing as core component of precatalytic, catalytic and postcatalytic spliceosomal complexes, both of the predominant U2-type spliceosome and the minor U12-type spliceosome. Functions as a scaffold that mediates the ordered assembly of spliceosomal proteins and snRNAs. Required for the assembly of the U4/U6-U5 tri-snRNP complex, a building block of the spliceoso…	Pre-mRNA-processing-splicing factor 8 OS=Mus musculus OX=10090 GN=Prpf8 PE=1 SV=2 - [PRP8_MOUSE]	26.51	63	63	134	2335	273.443	8.83643	1.02255	131	8.59072	1.02006	131	5.68478	1.00335	131	11.5865	0.99667	131	7.99398	0.980161	131	7.71593	0.984445	131	9.15279	Quantified
P47963	60S ribosomal protein L13	Rpl13		60S ribosomal protein L13 OS=Mus musculus OX=10090 GN=Rpl13 PE=1 SV=3 - [RL13_MOUSE]	55.45	19	19	173	211	24.2905	11.5464	0.995447	173	5.7433	1.03228	173	6.43988	1.02047	173	11.2985	0.983223	173	6.38289	0.996709	173	6.68154	0.985197	173	7.58372	Quantified
Q8K009	Mitochondrial 10-formyltetrahydrofolate dehydrogenase	Aldh1l2		Mitochondrial 10-formyltetrahydrofolate dehydrogenase OS=Mus musculus OX=10090 GN=Aldh1l2 PE=1 SV=2 - [AL1L2_MOUSE]	40.63	32	34	83	923	101.526	6.29053	0.875542	81	11.7999	0.857091	81	9.79726	0.947841	81	14.4606	1.07098	81	7.84279	1.12104	81	11.5074	1.10707	81	7.35094	Quantified
O08807	Peroxiredoxin-4	Prdx4	FUNCTION: Thiol-specific peroxidase that catalyzes the reduction of hydrogen peroxide and organic hydroperoxides to water and alcohols, respectively. Plays a role in cell protection against oxidative stress by detoxifying peroxides and as sensor of hydrogen peroxide-mediated signaling events (PubMed:11229364). Regulates the activation of NF-kappa-B in the cytosol by a modulation of I-kappa-B-alph…	Peroxiredoxin-4 OS=Mus musculus OX=10090 GN=Prdx4 PE=1 SV=1 - [PRDX4_MOUSE]	22.63	4	6	113	274	31.0331	7.15186	0.984259	12	4.42403	0.949974	12	8.84739	1.07365	12	10.2968	1.00276	12	3.70325	0.976385	12	5.23287	1.00336	12	4.87195	Quantified
P50247	Adenosylhomocysteinase	Ahcy	FUNCTION: Adenosylhomocysteine is a competitive inhibitor of S-adenosyl-L-methionine-dependent methyl transferase reactions; therefore adenosylhomocysteinase may play a key role in the control of methylations via regulation of the intracellular concentration of adenosylhomocysteine.	Adenosylhomocysteinase OS=Mus musculus OX=10090 GN=Ahcy PE=1 SV=3 - [SAHH_MOUSE]	44.44	19	21	95	432	47.6573	6.53662	1.10043	83	10.0227	1.07181	83	7.58766	0.994284	83	9.32158	0.937452	83	8.88147	0.952304	83	6.16933	0.972528	83	8.34991	Quantified
P99029	Peroxiredoxin-5, mitochondrial	Prdx5	FUNCTION: Thiol-specific peroxidase that catalyzes the reduction of hydrogen peroxide and organic hydroperoxides to water and alcohols, respectively. Plays a role in cell protection against oxidative stress by detoxifying peroxides and as sensor of hydrogen peroxide-mediated signaling events. {ECO:0000269|PubMed:10679306}.	Peroxiredoxin-5, mitochondrial OS=Mus musculus OX=10090 GN=Prdx5 PE=1 SV=2 - [PRDX5_MOUSE]	52.38	11	11	86	210	21.8835	8.85107	0.956701	86	7.7774	0.97392	86	4.99881	0.969349	86	8.85359	1.03662	86	5.43178	1.05837	86	5.48614	1.0106	86	6.3405	Quantified
P16110	Galectin-3	Lgals3	FUNCTION: Galactose-specific lectin which binds IgE. May mediate with the alpha-3, beta-1 integrin the stimulation by CSPG4 of endothelial cells migration. Together with DMBT1, required for terminal differentiation of columnar epithelial cells during early embryogenesis. In the nucleus: acts as a pre-mRNA splicing factor. Involved in acute inflammatory responses including neutrophil activation an…	Galectin-3 OS=Mus musculus OX=10090 GN=Lgals3 PE=1 SV=3 - [LEG3_MOUSE]	43.94	13	13	101	264	27.4975	8.38232	0.930461	99	8.79307	0.982613	99	5.31395	0.969365	99	12.3873	1.01894	99	5.64615	1.04446	99	4.17567	1.03541	99	8.76456	Quantified
P26638	Serine--tRNA ligase, cytoplasmic	Sars	FUNCTION: Catalyzes the attachment of serine to tRNA(Ser) in a two-step reaction: serine is first activated by ATP to form Ser-AMP and then transferred to the acceptor end of tRNA(Ser). Is probably also able to aminoacylate tRNA(Sec) with serine, to form the misacylated tRNA L-seryl-tRNA(Sec), which will be further converted into selenocysteinyl-tRNA(Sec). In the nucleus, binds to the VEGFA core …	Serine--tRNA ligase, cytoplasmic OS=Mus musculus OX=10090 GN=Sars PE=1 SV=3 - [SYSC_MOUSE]	61.52	36	36	99	512	58.3517	6.30322	1.04407	99	7.53626	1.00644	99	6.8709	0.939239	99	12.8709	0.996315	99	6.61971	1.03037	99	6.43197	0.997502	99	8.95821	Quantified
Q9D051	Pyruvate dehydrogenase E1 component subunit beta, mitochondrial	Pdhb	FUNCTION: The pyruvate dehydrogenase complex catalyzes the overall conversion of pyruvate to acetyl-CoA and CO(2), and thereby links the glycolytic pathway to the tricarboxylic cycle. {ECO:0000250}.	Pyruvate dehydrogenase E1 component subunit beta, mitochondrial OS=Mus musculus OX=10090 GN=Pdhb PE=1 SV=1 - [ODPB_MOUSE]	47.91	14	14	106	359	38.912	6.87354	0.9576	106	9.29951	0.914746	106	4.67868	1.0025	106	13.9192	1.02949	106	8.00037	1.02303	106	7.20602	1.07686	106	5.46002	Quantified
Q8CIE6	Coatomer subunit alpha	Copa	FUNCTION: The coatomer is a cytosolic protein complex that binds to dilysine motifs and reversibly associates with Golgi non-clathrin-coated vesicles, which further mediate biosynthetic protein transport from the ER, via the Golgi up to the trans Golgi network. Coatomer complex is required for budding from Golgi membranes, and is essential for the retrograde Golgi-to-ER transport of dilysine-tagg…	Coatomer subunit alpha OS=Mus musculus OX=10090 GN=Copa PE=1 SV=2 - [COPA_MOUSE]	30.23	39	39	99	1224	138.344	7.6499	0.982086	99	9.49302	0.971455	99	6.56145	0.981373	99	9.89023	1.03465	99	8.44991	1.03081	99	6.91042	1.01055	99	7.60091	Quantified
P97807	Fumarate hydratase, mitochondrial	Fh	FUNCTION: Catalyzes the reversible stereospecific interconversion of fumarate to L-malate (PubMed:23643539). Experiments in different species have demonstrated that specific isoforms of this protein act in defined pathways and favor one direction over the other (Probable). {ECO:0000269|PubMed:23643539, ECO:0000305}.; FUNCTION: [Isoform Mitochondrial]: Catalyzes the hydration of fumarate to L-mala…	Fumarate hydratase, mitochondrial OS=Mus musculus OX=10090 GN=Fh PE=1 SV=3 - [FUMH_MOUSE]	50.3	26	26	106	507	54.3221	9.0415	0.990726	106	7.78362	1.00175	106	6.04028	1.01456	106	10.4756	0.992818	106	7.43321	0.988863	106	6.1133	1.00742	106	7.19307	Quantified
P54071	Isocitrate dehydrogenase [NADP], mitochondrial	Idh2	FUNCTION: Plays a role in intermediary metabolism and energy production. It may tightly associate or interact with the pyruvate dehydrogenase complex.	Isocitrate dehydrogenase [NADP], mitochondrial OS=Mus musculus OX=10090 GN=Idh2 PE=1 SV=3 - [IDHP_MOUSE]	54.2	29	30	125	452	50.8739	8.68994	0.916825	123	9.28435	0.927002	123	7.74411	1.04895	123	11.5845	1.00449	123	6.04654	1.00811	123	5.01927	1.10149	123	8.10181	Quantified
Q64435	UDP-glucuronosyltransferase 1-6	Ugt1a6	FUNCTION: UDPGT is of major importance in the conjugation and subsequent elimination of potentially toxic xenobiotics and endogenous compounds. Conjugates small planar phenolic molecules such as 4-nitrophenol, 1-naphthol, and 4-methylumbelliferone. The bulky phenol 4-hydroxybiphenyl, androgens and estrogens are not substrates. 2-hydroxybiphenyl is an excellent substrate.	UDP-glucuronosyltransferase 1-6 OS=Mus musculus OX=10090 GN=Ugt1a6 PE=1 SV=1 - [UD16_MOUSE]	30.89	6	17	83	531	60.399	8.6167	0.996428	28	6.0579	1.0308	28	4.27244	0.995017	28	11.4815	1.00135	28	5.04973	0.974484	28	6.66853	1.03056	28	6.35713	Quantified
Q9EQK5	Major vault protein	Mvp	FUNCTION: Required for normal vault structure. Vaults are multi-subunit structures that may act as scaffolds for proteins involved in signal transduction. Vaults may also play a role in nucleo-cytoplasmic transport. Down-regulates IFNG-mediated STAT1 signaling and subsequent activation of JAK. Down-regulates SRC activity and signaling through MAP kinases (By similarity). {ECO:0000250}.	Major vault protein OS=Mus musculus OX=10090 GN=Mvp PE=1 SV=4 - [MVP_MOUSE]	42.51	32	33	82	861	95.8652	5.59229	1.04086	79	6.37448	1.02288	79	8.2212	1.01753	79	12.4382	0.975741	79	8.54585	0.978562	79	7.42594	0.992993	79	8.57483	Quantified
Q61292	Laminin subunit beta-2	Lamb2	FUNCTION: Binding to cells via a high affinity receptor, laminin is thought to mediate the attachment, migration and organization of cells into tissues during embryonic development by interacting with other extracellular matrix components. {ECO:0000269|PubMed:7885444}.; FUNCTION: Laminin-3 (S-laminin) regulates the formation of motor nerve terminals. {ECO:0000269|PubMed:7885444}.	Laminin subunit beta-2 OS=Mus musculus OX=10090 GN=Lamb2 PE=1 SV=2 - [LAMB2_MOUSE]	22.07	31	32	77	1799	196.451	6.66846	0.998476	70	7.20685	0.913087	70	7.99567	0.766948	70	24.2919	1.08479	70	7.88519	0.981712	70	5.25382	1.21939	70	12.0885	Quantified
Q9CZ44	NSFL1 cofactor p47	Nsfl1c	FUNCTION: Reduces the ATPase activity of VCP. Necessary for the fragmentation of Golgi stacks during mitosis and for VCP-mediated reassembly of Golgi stacks after mitosis. May play a role in VCP-mediated formation of transitional endoplasmic reticulum (tER). Inhibits the activity of CTSL (in vitro). Together with UBXN2B/p37, regulates the centrosomal levels of kinase AURKA/Aurora A during mitotic…	NSFL1 cofactor p47 OS=Mus musculus OX=10090 GN=Nsfl1c PE=1 SV=1 - [NSF1C_MOUSE]	65.68	22	22	62	370	40.6854	5.14795	1.01649	62	8.19266	1.03373	62	6.5308	0.974883	62	14.1227	0.987318	62	7.92825	1.01315	62	6.91138	0.98325	62	6.75977	Quantified
P35980	60S ribosomal protein L18	Rpl18	FUNCTION: Component of the large ribosomal subunit. {ECO:0000250|UniProtKB:Q07020}.	60S ribosomal protein L18 OS=Mus musculus OX=10090 GN=Rpl18 PE=1 SV=3 - [RL18_MOUSE]	34.04	7	8	57	188	21.6312	11.7808	0.956048	56	5.11552	1.00049	56	5.65191	0.943895	56	6.98437	1.03206	56	4.3851	1.03348	56	6.32576	1.04685	56	6.82826	Quantified
Q02257	Junction plakoglobin	Jup	FUNCTION: Common junctional plaque protein. The membrane-associated plaques are architectural elements in an important strategic position to influence the arrangement and function of both the cytoskeleton and the cells within the tissue. The presence of plakoglobin in both the desmosomes and in the intermediate junctions suggests that it plays a central role in the structure and function of subme…	Junction plakoglobin OS=Mus musculus OX=10090 GN=Jup PE=1 SV=3 - [PLAK_MOUSE]	37.58	26	28	83	745	81.7488	6.13818	1.04074	73	7.70547	1.07891	73	10.0501	1.0448	73	13.2605	0.972282	73	9.49102	0.959433	73	6.93125	0.927396	73	11.9633	Quantified
Q9Z1Q5	Chloride intracellular channel protein 1	Clic1	FUNCTION: Can insert into membranes and form chloride ion channels. Channel activity depends on the pH. Membrane insertion seems to be redox-regulated and may occur only under oxydizing conditions (By similarity). {ECO:0000250}.	Chloride intracellular channel protein 1 OS=Mus musculus OX=10090 GN=Clic1 PE=1 SV=3 - [CLIC1_MOUSE]	63.49	11	12	52	241	26.9957	5.17334	1.04877	51	7.74908	1.00603	51	7.14996	0.973296	51	11.7033	0.978023	51	5.60327	1.03209	51	6.00058	0.987794	51	13.4057	Quantified
P62264	40S ribosomal protein S14	Rps14		40S ribosomal protein S14 OS=Mus musculus OX=10090 GN=Rps14 PE=1 SV=3 - [RS14_MOUSE]	45.7	11	11	83	151	16.2625	10.0522	0.996676	83	9.33796	1.00506	83	6.47207	0.948191	83	14.7259	1.01398	83	8.19445	1.00285	83	8.76373	1.0378	83	8.71518	Quantified
P55012	Solute carrier family 12 member 2	Slc12a2	FUNCTION: Electrically silent transporter system. Mediates sodium and chloride reabsorption. Plays a vital role in the regulation of ionic balance and cell volume.	Solute carrier family 12 member 2 OS=Mus musculus OX=10090 GN=Slc12a2 PE=1 SV=2 - [S12A2_MOUSE]	30.71	35	37	119	1205	130.95	7.32764	1.00099	108	7.21236	1.00544	108	6.10046	1.08689	108	16.0931	0.96203	108	9.37817	0.938293	108	9.55912	1.04122	108	7.99664	Quantified
Q9Z2I8	Succinate--CoA ligase [GDP-forming] subunit beta, mitochondrial	Suclg2	FUNCTION: GTP-specific succinyl-CoA synthetase functions in the citric acid cycle (TCA), coupling the hydrolysis of succinyl-CoA to the synthesis of GTP and thus represents the only step of substrate-level phosphorylation in the TCA. The beta subunit provides nucleotide specificity of the enzyme and binds the substrate succinate, while the binding sites for coenzyme A and phosphate are found in t…	Succinate--CoA ligase [GDP-forming] subunit beta, mitochondrial OS=Mus musculus OX=10090 GN=Suclg2 PE=1 SV=3 - [SUCB2_MOUSE]	47.58	24	24	79	433	46.8107	7.02002	0.9918	79	6.88013	0.974947	79	4.08099	0.99836	79	8.46008	0.99576	79	6.03188	1.00533	79	5.03288	1.03439	79	7.78046	Quantified
P81117	Nucleobindin-2	Nucb2	FUNCTION: Calcium-binding protein which may have a role in calcium homeostasis (PubMed:10915798). Acts as a non-receptor guanine nucleotide exchange factor which binds to and activates guanine nucleotide-binding protein (G-protein) alpha subunit GNAI3 (By similarity). {ECO:0000250|UniProtKB:Q9JI85, ECO:0000269|PubMed:10915798}.; FUNCTION: [Nesfatin-1]: Anorexigenic peptide, seems to play an impor…	Nucleobindin-2 OS=Mus musculus OX=10090 GN=Nucb2 PE=1 SV=2 - [NUCB2_MOUSE]	67.14	34	34	91	420	50.2732	5.14795	0.875593	91	13.2761	0.901519	91	10.7263	1.03002	91	11.8991	1.03462	91	7.21619	1.04609	91	8.53411	1.08437	91	8.67269	Quantified
P17225	Polypyrimidine tract-binding protein 1	Ptbp1	FUNCTION: Plays a role in pre-mRNA splicing and in the regulation of alternative splicing events. Activates exon skipping of its own pre-mRNA during muscle cell differentiation. Binds to the polypyrimidine tract of introns. May promote RNA looping when bound to two separate polypyrimidine tracts in the same pre-mRNA. May promote the binding of U2 snRNP to pre-mRNA. Cooperates with RAVER1 to modul…	Polypyrimidine tract-binding protein 1 OS=Mus musculus OX=10090 GN=Ptbp1 PE=1 SV=2 - [PTBP1_MOUSE]	31.12	6	10	71	527	56.443	8.33838	0.991566	32	5.91178	1.02878	32	10.5792	0.933656	32	9.60375	1.0225	32	8.9969	1.00228	32	4.8863	0.989058	32	6.26038	Quantified
Q76MZ3	Serine/threonine-protein phosphatase 2A 65 kDa regulatory subunit A alpha isoform	Ppp2r1a	FUNCTION: The PR65 subunit of protein phosphatase 2A serves as a scaffolding molecule to coordinate the assembly of the catalytic subunit and a variable regulatory B subunit (PubMed:10100624). Upon interaction with GNA12 promotes dephosphorylation of microtubule associated protein TAU/MAPT (By similarity). Required for proper chromosome segregation and for centromeric localization of SGO1 in mito…	Serine/threonine-protein phosphatase 2A 65 kDa regulatory subunit A alpha isoform OS=Mus musculus OX=10090 GN=Ppp2r1a PE=1 SV=3 - [2AAA_MOUSE]	45.16	18	23	81	589	65.2809	5.10986	1.05533	69	9.64166	0.998088	69	9.32487	0.973709	69	12.363	0.996946	69	9.51343	1.02084	69	6.94463	0.97159	69	10.6906	Quantified
Q9QXX4	Calcium-binding mitochondrial carrier protein Aralar2	Slc25a13	FUNCTION: Mitochondrial and calcium-binding carrier that catalyzes the calcium-dependent exchange of cytoplasmic glutamate with mitochondrial aspartate across the mitochondrial inner membrane. May have a function in the urea cycle. {ECO:0000250|UniProtKB:Q9UJS0}.	Calcium-binding mitochondrial carrier protein Aralar2 OS=Mus musculus OX=10090 GN=Slc25a13 PE=1 SV=1 - [CMC2_MOUSE]	38.31	16	20	52	676	74.4198	8.60205	0.892383	41	11.0294	0.898222	41	9.60527	0.977811	41	15.9046	1.08831	41	7.01768	1.08848	41	6.0531	1.05919	41	8.55296	Quantified
P18760	Cofilin-1	Cfl1	FUNCTION: Binds to F-actin and exhibits pH-sensitive F-actin depolymerizing activity (PubMed:11809832). Regulates actin cytoskeleton dynamics. Important for normal progress through mitosis and normal cytokinesis. Plays a role in the regulation of cell morphology and cytoskeletal organization. Required for the up-regulation of atypical chemokine receptor ACKR2 from endosomal compartment to cell me…	Cofilin-1 OS=Mus musculus OX=10090 GN=Cfl1 PE=1 SV=3 - [COF1_MOUSE]	72.89	12	15	125	166	18.5477	8.08936	1.0434	78	9.16503	1.01387	78	5.49416	0.943364	78	11.0646	0.997645	78	7.42237	1.02311	78	6.62867	0.969397	78	6.33525	Quantified
Q64437	All-trans-retinol dehydrogenase [NAD(+)] ADH7	Adh7	FUNCTION: Catalyzes the NAD-dependent oxidation of all-trans-retinol, alcohol, aldehyde and omega-hydroxy fatty acids and their derivatives. Oxidizes preferentially all trans-retinol, all-trans-4-hydroxyretinol, 9-cis-retinol, 2-hexenol, and long chain omega-hydroxy fatty acids such as juniperic acid. In vitro can also catalyzes the NADH-dependent reduction of all-trans-retinal and aldehydes and …	All-trans-retinol dehydrogenase [NAD(+)] ADH7 OS=Mus musculus OX=10090 GN=Adh7 PE=2 SV=2 - [ADH7_MOUSE]	56.15	14	16	127	374	39.8784	7.85498	0.927012	107	6.4091	0.918792	107	6.18206	0.997782	107	8.64755	0.94991	107	5.85917	0.937962	107	6.59708	1.26228	107	9.17873	Quantified
P27659	60S ribosomal protein L3	Rpl3	FUNCTION: The L3 protein is a component of the large subunit of cytoplasmic ribosomes. {ECO:0000250|UniProtKB:P39023}.	60S ribosomal protein L3 OS=Mus musculus OX=10090 GN=Rpl3 PE=1 SV=3 - [RL3_MOUSE]	51.12	32	32	117	403	46.0808	10.2134	0.992483	117	7.646	1.00557	117	5.43682	0.973015	117	11.8076	1.02323	117	8.59736	1.00676	117	7.14867	0.991215	117	6.70284	Quantified
Q8VEM8	Phosphate carrier protein, mitochondrial	Slc25a3	FUNCTION: Transport of phosphate groups from the cytosol to mitochondrial matrix. Phosphate is cotransported with H(+). May play a role regulation of the mitochondrial permeability transition pore (mPTP) (By similarity). {ECO:0000250}.	Phosphate carrier protein, mitochondrial OS=Mus musculus OX=10090 GN=Slc25a3 PE=1 SV=1 - [MPCP_MOUSE]	38.94	17	17	116	357	39.6065	9.26123	0.923462	116	6.69694	0.950587	116	5.25888	0.946042	116	12.0871	1.08523	116	7.60241	1.04835	116	6.40121	1.0378	116	5.50051	Quantified
Q91ZW3	SWI/SNF-related matrix-associated actin-dependent regulator of chromatin subfamily A member 5	Smarca5	FUNCTION: Helicase that possesses intrinsic ATP-dependent nucleosome-remodeling activity. Complexes containing SMARCA5 are capable of forming ordered nucleosome arrays on chromatin; this may require intact histone H4 tails. Also required for replication of pericentric heterochromatin in S-phase specifically in conjunction with BAZ1A. Probably plays a role in repression of polI dependent transcrip…	SWI/SNF-related matrix-associated actin-dependent regulator of chromatin subfamily A member 5 OS=Mus musculus OX=10090 GN=Smarca5 PE=1 SV=1 - [SMCA5_MOUSE]	31.4	36	37	79	1051	121.55	8.14795	1.01175	76	7.98244	1.05249	76	5.03302	1.01572	76	14.5817	0.987768	76	8.54409	0.993746	76	6.44209	0.967233	76	6.71013	Quantified
Q99KJ8	Dynactin subunit 2	Dctn2	FUNCTION: Modulates cytoplasmic dynein binding to an organelle, and plays a role in prometaphase chromosome alignment and spindle organization during mitosis. Involved in anchoring microtubules to centrosomes. May play a role in synapse formation during brain development. {ECO:0000269|PubMed:14983524}.	Dynactin subunit 2 OS=Mus musculus OX=10090 GN=Dctn2 PE=1 SV=3 - [DCTN2_MOUSE]	54.98	23	23	62	402	44.0897	5.26221	0.968059	62	9.38571	0.985578	62	8.24585	0.972606	62	13.1996	1.034	62	9.86951	1.04751	62	9.34299	1.01024	62	9.73344	Quantified
Q60716	Prolyl 4-hydroxylase subunit alpha-2	P4ha2	FUNCTION: Catalyzes the post-translational formation of 4-hydroxyproline in -Xaa-Pro-Gly- sequences in collagens and other proteins.	Prolyl 4-hydroxylase subunit alpha-2 OS=Mus musculus OX=10090 GN=P4ha2 PE=1 SV=1 - [P4HA2_MOUSE]	38.73	17	18	68	537	60.9638	5.79541	0.996248	64	5.57801	1.02163	64	5.28206	1.04689	64	10.9412	1.02544	64	7.52705	1.00829	64	6.60995	0.913064	64	10.8741	Quantified
P70227	Inositol 1,4,5-trisphosphate receptor type 3	Itpr3	FUNCTION: Receptor for inositol 1,4,5-trisphosphate, a second messenger that mediates the release of intracellular calcium. {ECO:0000269|PubMed:20813840, ECO:0000269|PubMed:21030605}.	Inositol 1,4,5-trisphosphate receptor type 3 OS=Mus musculus OX=10090 GN=Itpr3 PE=1 SV=3 - [ITPR3_MOUSE]	17.3	41	47	111	2670	304.08	6.53662	0.944377	88	8.27167	0.95763	88	7.21009	0.958537	88	9.3498	1.07849	88	9.57478	1.06334	88	7.74758	0.990129	88	8.14572	Quantified
Q8R1B4	Eukaryotic translation initiation factor 3 subunit C	Eif3c	FUNCTION: Component of the eukaryotic translation initiation factor 3 (eIF-3) complex, which is required for several steps in the initiation of protein synthesis. The eIF-3 complex associates with the 40S ribosome and facilitates the recruitment of eIF-1, eIF-1A, eIF-2:GTP:methionyl-tRNAi and eIF-5 to form the 43S pre-initiation complex (43S PIC). The eIF-3 complex stimulates mRNA recruitment to …	Eukaryotic translation initiation factor 3 subunit C OS=Mus musculus OX=10090 GN=Eif3c PE=1 SV=1 - [EIF3C_MOUSE]	30.95	30	30	71	911	105.465	5.78271	1.0064	71	6.39428	1.03016	71	6.14049	0.987865	71	8.80944	0.992027	71	5.93521	1.00047	71	6.40032	0.990019	71	7.34786	Quantified
Q3UW53	Protein Niban 1	Niban1	FUNCTION: Regulates phosphorylation of a number of proteins involved in translation regulation including EIF2A, EIF4EBP1 and RPS6KB1. May be involved in the endoplasmic reticulum stress response. {ECO:0000269|PubMed:17588536}.	Protein Niban 1 OS=Mus musculus OX=10090 GN=Niban1 PE=1 SV=2 - [NIBA1_MOUSE]	30.99	26	26	68	926	102.585	4.77979	0.988464	68	9.25362	0.969898	68	6.91718	1.06538	68	10.1846	0.953146	68	7.44408	0.971212	68	6.00438	1.05573	68	9.51144	Quantified
E9PV24	Fibrinogen alpha chain	Fga	FUNCTION: Cleaved by the protease thrombin to yield monomers which, together with fibrinogen beta (FGB) and fibrinogen gamma (FGG), polymerize to form an insoluble fibrin matrix. Fibrin has a major function in hemostasis as one of the primary components of blood clots (PubMed:7649481). In addition, functions during the early stages of wound repair to stabilize the lesion and guide cell migration …	Fibrinogen alpha chain OS=Mus musculus OX=10090 GN=Fga PE=1 SV=1 - [FIBA_MOUSE]	22.31	21	21	77	789	87.3753	6.11279	1.05032	77	8.03337	0.922919	77	9.84542	0.75515	77	25.8599	1.10504	77	11.3163	1.05926	77	7.78756	1.07167	77	11.9238	Quantified
Q3UZ39	Leucine-rich repeat flightless-interacting protein 1	Lrrfip1	FUNCTION: Transcriptional repressor which preferentially binds to the GC-rich consensus sequence (5'-AGCCCCCGGCG-3') and may regulate expression of TNF, EGFR and PDGFA. May control smooth muscle cells proliferation following artery injury through PDGFA repression. May also bind double-stranded RNA (By similarity). Positively regulates Toll-like receptor (TLR) signaling in response to agonist prob…	Leucine-rich repeat flightless-interacting protein 1 OS=Mus musculus OX=10090 GN=Lrrfip1 PE=1 SV=2 - [LRRF1_MOUSE]	46.5	25	27	63	729	79.2012	4.81787	1.04397	59	6.70733	1.04333	59	5.98527	1.04636	59	8.90119	0.964639	59	7.70359	0.997501	59	7.7581	0.906746	59	11.3824	Quantified
Q07076	Annexin A7	Anxa7	FUNCTION: Calcium/phospholipid-binding protein which promotes membrane fusion and is involved in exocytosis.	Annexin A7 OS=Mus musculus OX=10090 GN=Anxa7 PE=1 SV=2 - [ANXA7_MOUSE]	31.53	14	15	60	463	49.8933	6.17627	1.06452	59	6.08247	1.03787	59	6.23459	0.979424	59	9.85505	0.973954	59	5.8346	0.981884	59	6.29182	0.97205	59	5.82075	Quantified
Q61656	Probable ATP-dependent RNA helicase DDX5	Ddx5	FUNCTION: Involved in the alternative regulation of pre-mRNA splicing; its RNA helicase activity is necessary for increasing tau exon 10 inclusion and occurs in a RBM4-dependent manner. Binds to the tau pre-mRNA in the stem-loop region downstream of exon 10. The rate of ATP hydrolysis is highly stimulated by single-stranded RNA. Involved in transcriptional regulation; the function is independent …	Probable ATP-dependent RNA helicase DDX5 OS=Mus musculus OX=10090 GN=Ddx5 PE=1 SV=2 - [DDX5_MOUSE]	47.56	31	39	144	614	69.2468	8.92432	1.01212	106	9.70816	1.0183	106	7.07353	0.999287	106	17.5144	0.994153	106	12.2505	0.99405	106	7.88025	0.991536	106	9.8905	Quantified
O08795	Glucosidase 2 subunit beta	Prkcsh	FUNCTION: Regulatory subunit of glucosidase II that cleaves sequentially the 2 innermost alpha-1,3-linked glucose residues from the Glc(2)Man(9)GlcNAc(2) oligosaccharide precursor of immature glycoproteins (PubMed:27462106, PubMed:9148925). Required for efficient PKD1/Polycystin-1 biogenesis and trafficking to the plasma membrane of the primary cilia (PubMed:21685914). {ECO:0000269|PubMed:2168591…	Glucosidase 2 subunit beta OS=Mus musculus OX=10090 GN=Prkcsh PE=1 SV=1 - [GLU2B_MOUSE]	26.68	22	22	142	521	58.7558	4.4624	0.933762	142	8.31192	0.935	142	5.46872	1.00617	142	14.6313	1.04042	142	8.35768	1.05059	142	7.43662	1.05102	142	7.35887	Quantified
Q9WU78	Programmed cell death 6-interacting protein	Pdcd6ip	FUNCTION: Multifunctional protein involved in endocytosis, multivesicular body biogenesis, membrane repair, cytokinesis, apoptosis and maintenance of tight junction integrity. Class E VPS protein involved in concentration and sorting of cargo proteins of the multivesicular body (MVB) for incorporation into intralumenal vesicles (ILVs) that are generated by invagination and scission from the limit…	Programmed cell death 6-interacting protein OS=Mus musculus OX=10090 GN=Pdcd6ip PE=1 SV=3 - [PDC6I_MOUSE]	45.34	47	47	141	869	95.9642	6.52197	1.0019	141	5.55885	0.964177	141	5.57297	0.930484	141	12.1767	1.06975	141	7.95665	1.06853	141	6.49668	0.973712	141	8.134	Quantified
Q61171	Peroxiredoxin-2	Prdx2	FUNCTION: Thiol-specific peroxidase that catalyzes the reduction of hydrogen peroxide and organic hydroperoxides to water and alcohols, respectively. Plays a role in cell protection against oxidative stress by detoxifying peroxides and as sensor of hydrogen peroxide-mediated signaling events. Might participate in the signaling cascades of growth factors and tumor necrosis factor-alpha by regulati…	Peroxiredoxin-2 OS=Mus musculus OX=10090 GN=Prdx2 PE=1 SV=3 - [PRDX2_MOUSE]	58.08	11	11	101	198	21.7651	5.41455	1.04307	101	5.86617	1.03074	101	6.9201	0.997516	101	8.15033	0.981791	101	5.32456	0.994178	101	4.74655	0.979702	101	7.06548	Quantified
P25444	40S ribosomal protein S2	Rps2		40S ribosomal protein S2 OS=Mus musculus OX=10090 GN=Rps2 PE=1 SV=3 - [RS2_MOUSE]	58.7	17	17	128	293	31.2117	10.2427	0.990688	128	7.03434	1.01469	128	5.59056	0.967155	128	10.2822	1.01698	128	5.84523	1.01231	128	5.19378	1.00506	128	7.04383	Quantified
P60335	Poly(rC)-binding protein 1	Pcbp1	FUNCTION: Single-stranded nucleic acid binding protein that binds preferentially to oligo dC. {ECO:0000250}.	Poly(rC)-binding protein 1 OS=Mus musculus OX=10090 GN=Pcbp1 PE=1 SV=1 - [PCBP1_MOUSE]	54.21	9	14	67	356	37.4739	7.09326	0.989903	24	7.75594	1.01545	24	11.3134	1.04096	24	11.7117	0.939391	24	10.5744	0.971802	24	7.04789	0.977149	24	9.49122	Quantified
Q91V41	Ras-related protein Rab-14	Rab14	FUNCTION: Regulates, together with its guanine nucleotide exchange factor, DENND6A, the specific endocytic transport of ADAM10, N-cadherin/CDH2 shedding and cell-cell adhesion (By similarity). Involved in membrane trafficking between the Golgi complex and endosomes during early embryonic development. Regulates the Golgi to endosome transport of FGFR-containing vesicles during early development, a…	Ras-related protein Rab-14 OS=Mus musculus OX=10090 GN=Rab14 PE=1 SV=3 - [RAB14_MOUSE]	86.51	16	18	74	215	23.8819	6.21436	0.933074	45	8.26184	0.9363	45	6.67359	1.07007	45	16.9282	1.02741	45	6.74365	1.04818	45	8.94405	1.01333	45	7.97826	Quantified
P62270	40S ribosomal protein S18	Rps18	FUNCTION: Located at the top of the head of the 40S subunit, it contacts several helices of the 18S rRNA. {ECO:0000250}.	40S ribosomal protein S18 OS=Mus musculus OX=10090 GN=Rps18 PE=1 SV=3 - [RS18_MOUSE]	73.03	19	19	96	152	17.7079	10.9897	0.993503	96	7.52046	1.0366	96	5.73712	0.973729	96	9.69573	1.01255	96	5.67454	1.00869	96	6.52588	0.974605	96	6.94358	Quantified
P23116	Eukaryotic translation initiation factor 3 subunit A	Eif3a	FUNCTION: RNA-binding component of the eukaryotic translation initiation factor 3 (eIF-3) complex, which is required for several steps in the initiation of protein synthesis. The eIF-3 complex associates with the 40S ribosome and facilitates the recruitment of eIF-1, eIF-1A, eIF-2:GTP:methionyl-tRNAi and eIF-5 to form the 43S pre-initiation complex (43S PIC). The eIF-3 complex stimulates mRNA rec…	Eukaryotic translation initiation factor 3 subunit A OS=Mus musculus OX=10090 GN=Eif3a PE=1 SV=5 - [EIF3A_MOUSE]	48.21	79	81	191	1344	161.838	6.771	1.02169	185	8.58116	1.02365	185	6.91716	0.980121	185	12.5944	1.00134	185	8.32057	1.00538	185	6.52352	0.990291	185	7.57428	Quantified
P56395	Cytochrome b5	Cyb5a	FUNCTION: Cytochrome b5 is a membrane-bound hemoprotein functioning as an electron carrier for several membrane-bound oxygenases. It is also involved in several steps of the sterol biosynthesis pathway, particularly in the C-5 double bond introduction during the C-5 desaturation.	Cytochrome b5 OS=Mus musculus OX=10090 GN=Cyb5a PE=1 SV=2 - [CYB5_MOUSE]	58.21	8	8	86	134	15.2315	5.07178	0.972204	86	9.2714	0.9516	86	7.6028	1.00728	86	15.7495	0.988232	86	9.67394	0.974533	86	6.90824	1.10066	86	8.0202	Quantified
P13020	Gelsolin	Gsn	FUNCTION: Calcium-regulated, actin-modulating protein that binds to the plus (or barbed) ends of actin monomers or filaments, preventing monomer exchange (end-blocking or capping). It can promote the assembly of monomers into filaments (nucleation) as well as sever filaments already formed. Plays a role in ciliogenesis.	Gelsolin OS=Mus musculus OX=10090 GN=Gsn PE=1 SV=3 - [GELS_MOUSE]	35.64	24	24	75	780	85.8881	6.17627	0.91936	75	7.32591	0.915244	75	7.73986	0.880634	75	19.2896	1.09401	75	8.6892	1.11685	75	8.26502	1.05393	75	7.19925	Quantified
Q60605	Myosin light polypeptide 6	Myl6	FUNCTION: Regulatory light chain of myosin. Does not bind calcium.	Myosin light polypeptide 6 OS=Mus musculus OX=10090 GN=Myl6 PE=1 SV=3 - [MYL6_MOUSE]	66.89	9	11	104	151	16.9191	4.65283	1.02969	98	4.88942	1.03215	98	5.4031	0.972136	98	11.152	0.979232	98	6.64744	1.02692	98	6.73014	0.967951	98	6.33876	Quantified
P52196	Thiosulfate sulfurtransferase	Tst	FUNCTION: Together with MRPL18, acts as a mitochondrial import factor for the cytosolic 5S rRNA. Only the nascent unfolded cytoplasmic form is able to bind to the 5S rRNA (By similarity). Formation of iron-sulfur complexes and cyanide detoxification. {ECO:0000250}.	Thiosulfate sulfurtransferase OS=Mus musculus OX=10090 GN=Tst PE=1 SV=3 - [THTR_MOUSE]	55.22	19	19	124	297	33.4448	7.85498	0.942989	124	6.74128	0.982621	124	5.50492	1.11674	124	15.7858	0.940557	124	10.9953	0.932948	124	8.9915	1.10475	124	8.79302	Quantified
Q60864	Stress-induced-phosphoprotein 1	Stip1	FUNCTION: Acts as a co-chaperone for HSP90AA1. Mediates the association of the molecular chaperones HSPA8/HSC70 and HSP90. {ECO:0000250|UniProtKB:O35814, ECO:0000250|UniProtKB:P31948}.	Stress-induced-phosphoprotein 1 OS=Mus musculus OX=10090 GN=Stip1 PE=1 SV=1 - [STIP1_MOUSE]	64.83	53	53	175	543	62.5424	6.80029	1.01383	175	9.98342	0.999387	175	5.28838	0.965418	175	14.9123	1.00928	175	9.19633	1.04505	175	9.56441	0.972858	175	7.17079	Quantified
Q6ZWV3	60S ribosomal protein L10	Rpl10	FUNCTION: Component of the large ribosomal subunit. Plays a role in the formation of actively translating ribosomes. May play a role in the embryonic brain development. {ECO:0000250|UniProtKB:P27635}.	60S ribosomal protein L10 OS=Mus musculus OX=10090 GN=Rpl10 PE=1 SV=3 - [RL10_MOUSE]	62.15	18	18	106	214	24.5879	10.0815	0.983544	106	8.37941	1.01966	106	4.49388	0.990086	106	10.4725	0.999269	106	7.39476	1.00759	106	7.20243	0.990604	106	8.28672	Quantified
Q99NB9	Splicing factor 3B subunit 1	Sf3b1	FUNCTION: Involved in pre-mRNA splicing as a component of the splicing factor SF3B complex. SF3B complex is required for 'A' complex assembly formed by the stable binding of U2 snRNP to the branchpoint sequence (BPS) in pre-mRNA. Sequence independent binding of SF3A/SF3B complex upstream of the branch site is essential, it may anchor U2 snRNP to the pre-mRNA. Together with other U2 snRNP complex …	Splicing factor 3B subunit 1 OS=Mus musculus OX=10090 GN=Sf3b1 PE=1 SV=1 - [SF3B1_MOUSE]	38.04	38	40	72	1304	145.724	7.09326	1.01499	70	8.16697	1.02962	70	5.88005	0.988736	70	11.5396	0.999645	70	7.59872	0.996593	70	6.78278	0.976154	70	9.10135	Quantified
Q9JII6	Aldo-keto reductase family 1 member A1	Akr1a1	FUNCTION: Catalyzes the NADPH-dependent reduction of a wide variety of carbonyl-containing compounds to their corresponding alcohols. Displays enzymatic activity towards endogenous metabolites such as aromatic and aliphatic aldehydes, ketones, monosaccharides and bile acids, with a preference for negatively charged substrates, such as glucuronate and succinic semialdehyde (By similarity) (PubMed:…	Aldo-keto reductase family 1 member A1 OS=Mus musculus OX=10090 GN=Akr1a1 PE=1 SV=3 - [AK1A1_MOUSE]	62.15	21	22	112	325	36.5639	7.38623	1.05207	109	9.16192	1.02976	109	7.07453	0.972818	109	17.1895	0.970924	109	10.3974	1.00439	109	6.49145	1.0157	109	8.12295	Quantified
Q99L45	Eukaryotic translation initiation factor 2 subunit 2	Eif2s2	FUNCTION: eIF-2 functions in the early steps of protein synthesis by forming a ternary complex with GTP and initiator tRNA. This complex binds to a 40S ribosomal subunit, followed by mRNA binding to form a 43S preinitiation complex. Junction of the 60S ribosomal subunit to form the 80S initiation complex is preceded by hydrolysis of the GTP bound to eIF-2 and release of an eIF-2-GDP binary comple…	Eukaryotic translation initiation factor 2 subunit 2 OS=Mus musculus OX=10090 GN=Eif2s2 PE=1 SV=1 - [IF2B_MOUSE]	37.16	15	15	67	331	38.0682	5.79541	1.03302	67	7.49065	1.03408	67	5.28372	1.00791	67	8.05897	0.991021	67	7.35885	0.993121	67	7.08077	0.977029	67	7.96373	Quantified
Q69Z37	Sterile alpha motif domain-containing protein 9-like	Samd9l	FUNCTION: May be involved in endosome fusion. Mediates down-regulation of growth factor signaling via internalization of growth factor receptors. {ECO:0000269|PubMed:24029230}.	Sterile alpha motif domain-containing protein 9-like OS=Mus musculus OX=10090 GN=Samd9l PE=1 SV=2 - [SAM9L_MOUSE]	28.06	44	44	100	1561	180.089	6.99072	0.999695	100	7.10356	0.953417	100	5.10783	1.25339	100	18.1539	0.941624	100	8.38772	0.963048	100	6.29372	0.924058	100	7.97142	Quantified
Q8VCC2	Liver carboxylesterase 1	Ces1	FUNCTION: Involved in the detoxification of xenobiotics and in the activation of ester and amide prodrugs. Converts monoacylglycerides to free fatty acids and glycerol. Hydrolyzes of 2-arachidonoylglycerol and prostaglandins (By similarity). {ECO:0000250|UniProtKB:P23141, ECO:0000269|PubMed:9565681}.	Liver carboxylesterase 1 OS=Mus musculus OX=10090 GN=Ces1 PE=1 SV=1 - [EST1_MOUSE]	9.2	1	6	105	565	62.64	5.99854	0.947449	2	11.4797	1.03828	2	3.09633	0.637397	2	68.5816	1.04565	2	11.6146	1.21435	2	13.3936	1	2	11.0559	Quantified
Q61335	B-cell receptor-associated protein 31	Bcap31	FUNCTION: Functions as a chaperone protein. Is one of the most abundant endoplasmic reticulum (ER) proteins. Plays a role in the export of secreted proteins in the ER, the recognition of abnormally folded protein and their targeting to the ER associated-degradation (ERAD). Also serves as a cargo receptor for the export of transmembrane proteins. May be involved in CASP8-mediated apoptosis. {ECO:0…	B-cell receptor-associated protein 31 OS=Mus musculus OX=10090 GN=Bcap31 PE=1 SV=4 - [BAP31_MOUSE]	50.2	21	22	159	245	27.939	8.70459	0.895832	158	13.4391	0.969064	158	6.20034	1.01075	158	14.0004	1.04929	158	11.4262	1.05923	158	11.6216	1.00105	158	7.95779	Quantified
Q99JB2	Stomatin-like protein 2, mitochondrial	Stoml2	FUNCTION: Mitochondrial protein that probably regulates the biogenesis and the activity of mitochondria. Stimulates cardiolipin biosynthesis, binds cardiolipin-enriched membranes where it recruits and stabilizes some proteins including prohibitin and may therefore act in the organization of functional microdomains in mitochondrial membranes. Through regulation of the mitochondrial function may pl…	Stomatin-like protein 2, mitochondrial OS=Mus musculus OX=10090 GN=Stoml2 PE=1 SV=1 - [STML2_MOUSE]	48.44	17	17	41	353	38.3612	8.86572	0.946986	41	6.62918	0.942929	41	6.84315	1.0091	41	9.5922	1.02571	41	5.91477	1.04304	41	6.97595	1.01997	41	6.57121	Quantified
O88342	WD repeat-containing protein 1	Wdr1	FUNCTION: Induces disassembly of actin filaments in conjunction with ADF/cofilin family proteins (By similarity). Enhances cofilin-mediated actin severing (PubMed:25915128). Involved in cytokinesis. Involved in chemotactic cell migration by restricting lamellipodial membrane protrusions (By similarity). Involved in myocardium sarcomere organization. Required for cardiomyocyte growth at the postna…	WD repeat-containing protein 1 OS=Mus musculus OX=10090 GN=Wdr1 PE=1 SV=3 - [WDR1_MOUSE]	44.55	27	27	86	606	66.365	6.59521	1.03131	85	6.55293	1.00596	85	5.66411	1.02048	85	12.8785	0.98275	85	5.95583	1.00422	85	6.20908	0.994333	85	7.27967	Quantified
P30681	High mobility group protein B2	Hmgb2	FUNCTION: Multifunctional protein with various roles in different cellular compartments. May act in a redox sensitive manner. In the nucleus is an abundant chromatin-associated non-histone protein involved in transcription, chromatin remodeling and V(D)J recombination and probably other processes. Binds DNA with a preference to non-canonical DNA structures such as single-stranded DNA. Can bent DN…	High mobility group protein B2 OS=Mus musculus OX=10090 GN=Hmgb2 PE=1 SV=3 - [HMGB2_MOUSE]	68.57	20	25	161	210	24.1469	7.31299	0.975051	138	6.5097	1.06988	138	9.28308	1.01803	138	10.8596	0.958048	138	10.9443	0.966182	138	6.78445	1.03248	138	9.70099	Quantified
P48962	ADP/ATP translocase 1	Slc25a4	FUNCTION: Involved in mitochondrial ADP/ATP transport. Catalyzes the exchange of cytoplasmic ADP with mitochondrial ATP across the mitochondrial inner membrane. {ECO:0000250|UniProtKB:P12235}.	ADP/ATP translocase 1 OS=Mus musculus OX=10090 GN=Slc25a4 PE=1 SV=4 - [ADT1_MOUSE]	54.03	9	22	176	298	32.8831	9.71533	0.998712	29	7.86342	0.998289	29	5.78363	1.0076	29	12.6211	0.980329	29	10.882	1.00749	29	7.66364	0.947955	29	9.08091	Quantified
P14602	Heat shock protein beta-1	Hspb1	FUNCTION: Small heat shock protein which functions as a molecular chaperone probably maintaining denatured proteins in a folding-competent state. Plays a role in stress resistance and actin organization (PubMed:17661394). Through its molecular chaperone activity may regulate numerous biological processes including the phosphorylation and the axonal transport of neurofilament proteins (By similari…	Heat shock protein beta-1 OS=Mus musculus OX=10090 GN=Hspb1 PE=1 SV=3 - [HSPB1_MOUSE]	63.64	16	16	84	209	22.9997	6.55127	0.85752	84	17.931	0.814772	84	15.84	0.755831	84	26.7374	1.2585	84	16.3845	1.25428	84	18.4635	0.974894	84	11.1881	Quantified
Q9WTP7	GTP:AMP phosphotransferase AK3, mitochondrial	Ak3	FUNCTION: Involved in maintaining the homeostasis of cellular nucleotides by catalyzing the interconversion of nucleoside phosphates. Has GTP:AMP phosphotransferase and ITP:AMP phosphotransferase activities. {ECO:0000255|HAMAP-Rule:MF_03169}.	GTP:AMP phosphotransferase AK3, mitochondrial OS=Mus musculus OX=10090 GN=Ak3 PE=1 SV=3 - [KAD3_MOUSE]	67.4	18	18	91	227	25.4105	8.83643	0.941696	91	8.98111	0.935524	91	6.16591	0.944652	91	9.7013	1.02551	91	7.00208	1.05155	91	5.97105	1.10773	91	7.78487	Quantified
O70133	ATP-dependent RNA helicase A	Dhx9	FUNCTION: Multifunctional ATP-dependent nucleic acid helicase that unwinds DNA and RNA in a 3' to 5' direction and that plays important roles in many processes, such as DNA replication, transcriptional activation, post-transcriptional RNA regulation, mRNA translation and RNA-mediated gene silencing. Requires a 3'-single-stranded tail as entry site for acid nuclei unwinding activities as well as t…	ATP-dependent RNA helicase A OS=Mus musculus OX=10090 GN=Dhx9 PE=1 SV=2 - [DHX9_MOUSE]	30	40	40	82	1380	149.381	6.82959	1.02315	82	11.4934	1.05327	82	7.27287	1.00264	82	15.5446	0.969729	82	12.4397	0.9761	82	9.01618	0.977362	82	8.93859	Quantified
P62301	40S ribosomal protein S13	Rps13		40S ribosomal protein S13 OS=Mus musculus OX=10090 GN=Rps13 PE=1 SV=2 - [RS13_MOUSE]	68.87	15	15	129	151	17.2117	10.5356	0.996867	129	6.97419	1.05559	129	6.31618	0.95236	129	11.981	1.00791	129	6.75085	0.99209	129	5.21782	1.0104	129	8.29291	Quantified
Q60931	Voltage-dependent anion-selective channel protein 3	Vdac3	FUNCTION: Forms a channel through the mitochondrial outer membrane that allows diffusion of small hydrophilic molecules. {ECO:0000250}.	Voltage-dependent anion-selective channel protein 3 OS=Mus musculus OX=10090 GN=Vdac3 PE=1 SV=1 - [VDAC3_MOUSE]	62.54	14	16	89	283	30.7334	8.79248	0.925962	63	9.28079	0.953122	63	5.17858	1.03248	63	7.77599	1.01474	63	5.77023	1.02167	63	6.97024	1.05233	63	7.45948	Quantified
Q60930	Voltage-dependent anion-selective channel protein 2	Vdac2	FUNCTION: Forms a channel through the mitochondrial outer membrane that allows diffusion of small hydrophilic molecules. The channel adopts an open conformation at low or zero membrane potential and a closed conformation at potentials above 30-40 mV. The open state has a weak anion selectivity whereas the closed state is cation-selective (By similarity). {ECO:0000250}.	Voltage-dependent anion-selective channel protein 2 OS=Mus musculus OX=10090 GN=Vdac2 PE=1 SV=2 - [VDAC2_MOUSE]	60.34	14	15	84	295	31.7126	7.48877	0.914602	82	8.74967	0.938251	82	5.49679	1.01475	82	14.2292	1.05843	82	9.39874	1.04695	82	4.83704	1.05222	82	8.46362	Quantified
Q99K85	Phosphoserine aminotransferase	Psat1	FUNCTION: Catalyzes the reversible conversion of 3-phosphohydroxypyruvate to phosphoserine and of 3-hydroxy-2-oxo-4-phosphonooxybutanoate to phosphohydroxythreonine. {ECO:0000250|UniProtKB:P10658}.	Phosphoserine aminotransferase OS=Mus musculus OX=10090 GN=Psat1 PE=1 SV=1 - [SERC_MOUSE]	47.03	19	21	97	370	40.4467	8.03076	0.984788	93	6.18782	0.962672	93	5.64739	0.877658	93	13.0213	1.02935	93	7.32053	1.05713	93	6.73769	1.07598	93	6.52813	Quantified
P23198	Chromobox protein homolog 3	Cbx3	FUNCTION: Component of heterochromatin. Recognizes and binds histone H3 tails methylated at 'Lys-9', leading to epigenetic repression. Probably involved in the repression of many genes located in euchromatin, such as E2F1, MYC and CDC25A. Involved in the formation of functional kinetochore through interaction with MIS12 complex proteins. Contributes to the conversion of local chromatin to a heter…	Chromobox protein homolog 3 OS=Mus musculus OX=10090 GN=Cbx3 PE=1 SV=2 - [CBX3_MOUSE]	45.36	11	12	71	183	20.8423	5.22412	1.09442	55	6.95368	1.06741	55	12.3293	1.01813	55	12.5457	0.932963	55	10.2868	0.95032	55	4.98616	0.911689	55	11.6203	Quantified
Q9D0F3	Protein ERGIC-53	Lman1	FUNCTION: Mannose-specific lectin. May recognize sugar residues of glycoproteins, glycolipids, or glycosylphosphatidyl inositol anchors and may be involved in the sorting or recycling of proteins, lipids, or both. The LMAN1-MCFD2 complex forms a specific cargo receptor for the ER-to-Golgi transport of selected proteins (By similarity). {ECO:0000250}.	Protein ERGIC-53 OS=Mus musculus OX=10090 GN=Lman1 PE=1 SV=1 - [LMAN1_MOUSE]	41.59	27	28	103	517	57.7529	6.34131	0.966816	88	10.5752	0.932089	88	6.38981	1.0735	88	18.0069	1.01556	88	9.11239	0.993582	88	9.5338	1.01995	88	8.62995	Quantified
Q6P542	ATP-binding cassette sub-family F member 1	Abcf1	FUNCTION: Required for efficient Cap- and IRES-mediated mRNA translation initiation. Not involved in the ribosome biogenesis (By similarity). {ECO:0000250}.	ATP-binding cassette sub-family F member 1 OS=Mus musculus OX=10090 GN=Abcf1 PE=1 SV=1 - [ABCF1_MOUSE]	37.16	29	31	66	837	94.8869	6.50732	1.01296	61	8.09007	1.01043	61	7.45758	0.961396	61	15.2701	0.997918	61	7.91594	1.03432	61	6.46565	0.967001	61	10.084	Quantified
O08528	Hexokinase-2	Hk2	FUNCTION: Catalyzes the phosphorylation of hexose, such as D-glucose and D-fructose, to hexose 6-phosphate (D-glucose 6-phosphate and D-fructose 6-phosphate, respectively) (By similarity). Mediates the initial step of glycolysis by catalyzing phosphorylation of D-glucose to D-glucose 6-phosphate (By similarity). Plays a key role in maintaining the integrity of the outer mitochondrial membrane by …	Hexokinase-2 OS=Mus musculus OX=10090 GN=Hk2 PE=1 SV=1 - [HXK2_MOUSE]	41.44	33	40	118	917	102.469	6.11279	0.979918	82	8.56101	0.95218	82	8.08327	0.931407	82	15.5845	1.04722	82	9.17352	1.04757	82	7.39262	1.01241	82	7.52519	Quantified
Q9JMH9	Unconventional myosin-XVIIIa	Myo18a	FUNCTION: May link Golgi membranes to the cytoskeleton and participate in the tensile force required for vesicle budding from the Golgi. Thereby, may play a role in Golgi membrane trafficking and could indirectly give its flattened shape to the Golgi apparatus (PubMed:19837035). Alternatively, in concert with LURAP1 and CDC42BPA/CDC42BPB, has been involved in modulating lamellar actomyosin retrog…	Unconventional myosin-XVIIIa OS=Mus musculus OX=10090 GN=Myo18a PE=1 SV=2 - [MY18A_MOUSE]	29.27	53	57	97	2050	232.611	6.27783	1.01292	90	6.41608	1.01488	90	6.52604	0.980266	90	10.4933	1.00392	90	8.1374	1.00973	90	6.70884	0.960759	90	7.36573	Quantified
Q8BTY2	Sodium bicarbonate cotransporter 3	Slc4a7	FUNCTION: Electroneutral sodium- and bicarbonate-dependent cotransporter with a Na(+):HCO3(-) 1:1 stoichiometry. Regulates intracellular pH and may play a role in bicarbonate salvage in secretory epithelia. May also have an associated sodium channel activity. {ECO:0000269|PubMed:12808454}.	Sodium bicarbonate cotransporter 3 OS=Mus musculus OX=10090 GN=Slc4a7 PE=1 SV=2 - [S4A7_MOUSE]	20.99	16	18	62	1034	116.44	6.23975	0.933305	52	9.67104	0.926153	52	6.82822	0.952398	52	11.1951	1.04629	52	7.75201	1.04727	52	7.57848	1.06722	52	10.308	Quantified
P09803	Cadherin-1	Cdh1	FUNCTION: Cadherins are calcium-dependent cell adhesion proteins (PubMed:11976333). They preferentially interact with themselves in a homophilic manner in connecting cells; cadherins may thus contribute to the sorting of heterogeneous cell types. CDH1 is involved in mechanisms regulating cell-cell adhesions, mobility and proliferation of epithelial cells (PubMed:11976333). Has a potent invasive s…	Cadherin-1 OS=Mus musculus OX=10090 GN=Cdh1 PE=1 SV=1 - [CADH1_MOUSE]	22.51	16	18	65	884	98.195	4.83057	0.978719	49	6.97542	0.990662	49	7.87209	0.974572	49	15.2795	1.02402	49	9.96517	1.01582	49	6.13118	1.00693	49	8.27072	Quantified
Q64433	10 kDa heat shock protein, mitochondrial	Hspe1	FUNCTION: Co-chaperonin implicated in mitochondrial protein import and macromolecular assembly. Together with Hsp60, facilitates the correct folding of imported proteins. May also prevent misfolding and promote the refolding and proper assembly of unfolded polypeptides generated under stress conditions in the mitochondrial matrix. The functional units of these chaperonins consist of heptameric ri…	10 kDa heat shock protein, mitochondrial OS=Mus musculus OX=10090 GN=Hspe1 PE=1 SV=2 - [CH10_MOUSE]	82.35	11	11	144	102	10.9559	8.35303	0.95801	144	7.06158	0.957897	144	4.51756	0.954162	144	13.015	1.05075	144	6.74817	1.06634	144	8.02719	1.00857	144	4.49363	Quantified
O70570	Polymeric immunoglobulin receptor	Pigr	FUNCTION: This receptor binds polymeric IgA and IgM at the basolateral surface of epithelial cells. The complex is then transported across the cell to be secreted at the apical surface. During this process a cleavage occurs that separates the extracellular (known as the secretory component) from the transmembrane segment (By similarity). {ECO:0000250}.	Polymeric immunoglobulin receptor OS=Mus musculus OX=10090 GN=Pigr PE=1 SV=1 - [PIGR_MOUSE]	29.05	22	22	67	771	84.9455	5.40186	0.949486	67	10.0157	0.99511	67	6.91751	1.9186	67	52.424	0.736563	67	35.8687	0.726838	67	35.2936	0.771976	67	31.8162	Quantified
Q99K51	Plastin-3	Pls3	FUNCTION: Actin-bundling protein. {ECO:0000250}.	Plastin-3 OS=Mus musculus OX=10090 GN=Pls3 PE=1 SV=3 - [PLST_MOUSE]	42.06	24	30	98	630	70.6972	5.61768	1.02785	77	7.13771	1.01757	77	5.35179	0.913409	77	18.1158	1.00493	77	7.20274	1.04835	77	8.3374	0.949216	77	7.82709	Quantified
Q11011	Puromycin-sensitive aminopeptidase	Npepps	FUNCTION: Aminopeptidase with broad substrate specificity for several peptides. Involved in proteolytic events essential for cell growth and viability. May act as regulator of neuropeptide activity. Plays a role in the antigen-processing pathway for MHC class I molecules. Involved in the N-terminal trimming of cytotoxic T-cell epitope precursors. Digests the poly-Q peptides found in many cellular…	Puromycin-sensitive aminopeptidase OS=Mus musculus OX=10090 GN=Npepps PE=1 SV=2 - [PSA_MOUSE]	41.96	39	40	107	920	103.26	5.89697	1.04229	106	8.90432	0.991553	106	6.14526	0.997006	106	11.429	1.01964	106	7.72414	1.00883	106	7.86314	0.98022	106	8.86873	Quantified
Q6ZQ38	Cullin-associated NEDD8-dissociated protein 1	Cand1	FUNCTION: Key assembly factor of SCF (SKP1-CUL1-F-box protein) E3 ubiquitin ligase complexes that promotes the exchange of the substrate-recognition F-box subunit in SCF complexes, thereby playing a key role in the cellular repertoire of SCF complexes. Acts as a F-box protein exchange factor. The exchange activity of CAND1 is coupled with cycles of neddylation conjugation: in the deneddylated sta…	Cullin-associated NEDD8-dissociated protein 1 OS=Mus musculus OX=10090 GN=Cand1 PE=1 SV=2 - [CAND1_MOUSE]	27.97	32	34	83	1230	136.245	5.78271	1.07143	78	8.81902	1.02223	78	6.4141	1.00298	78	14.8227	0.972352	78	9.9334	0.98864	78	7.06608	0.96502	78	8.63727	Quantified
Q60597	2-oxoglutarate dehydrogenase, mitochondrial	Ogdh	FUNCTION: 2-oxoglutarate dehydrogenase (E1) component of the 2-oxoglutarate dehydrogenase complex, which mediates the decarboxylation of alpha-ketoglutarate. The 2-oxoglutarate dehydrogenase complex catalyzes the overall conversion of 2-oxoglutarate to succinyl-CoA and CO(2). The 2-oxoglutarate dehydrogenase complex is mainly active in the mitochondrion. A fraction of the 2-oxoglutarate dehydroge…	2-oxoglutarate dehydrogenase, mitochondrial OS=Mus musculus OX=10090 GN=Ogdh PE=1 SV=3 - [ODO1_MOUSE]	43.7	40	40	98	1023	116.375	6.82959	0.963785	98	11.8697	0.946636	98	8.34004	0.944744	98	17.7223	1.05031	98	10.1356	1.01346	98	9.54631	1.04191	98	13.6437	Quantified
Q8K1M6	Dynamin-1-like protein	Dnm1l	FUNCTION: Functions in mitochondrial and peroxisomal division. Mediates membrane fission through oligomerization into membrane-associated tubular structures that wrap around the scission site to constrict and sever the mitochondrial membrane through a GTP hydrolysis-dependent mechanism. The specific recruitment at scission sites is mediated by membrane receptors like MFF, MIEF1 and MIEF2 for mito…	Dynamin-1-like protein OS=Mus musculus OX=10090 GN=Dnm1l PE=1 SV=2 - [DNM1L_MOUSE]	33.96	22	22	53	742	82.6065	7.04932	0.979205	53	9.26919	0.994428	53	6.0243	0.987706	53	13.2869	1.02085	53	10.6249	1.04181	53	8.4341	0.956441	53	10.5458	Quantified
Q921H8	3-ketoacyl-CoA thiolase A, peroxisomal	Acaa1a		3-ketoacyl-CoA thiolase A, peroxisomal OS=Mus musculus OX=10090 GN=Acaa1a PE=1 SV=1 - [THIKA_MOUSE]	48.35	14	14	45	424	43.9257	8.44092	0.933464	45	7.30683	0.955852	45	4.3619	0.969345	45	6.04499	1.07274	45	5.81724	1.03	45	4.09876	1.05483	45	8.20276	Quantified
Q99JY9	Actin-related protein 3	Actr3	FUNCTION: ATP-binding component of the Arp2/3 complex, a multiprotein complex that mediates actin polymerization upon stimulation by nucleation-promoting factor (NPF). The Arp2/3 complex mediates the formation of branched actin networks in the cytoplasm, providing the force for cell motility. Seems to contact the pointed end of the daughter actin filament. In podocytes, required for the formation…	Actin-related protein 3 OS=Mus musculus OX=10090 GN=Actr3 PE=1 SV=3 - [ARP3_MOUSE]	48.8	22	22	94	418	47.327	5.88428	0.974845	94	8.26616	0.98456	94	4.93452	1.02357	94	10.4246	1.01452	94	7.75651	1.02284	94	5.39443	0.981338	94	8.8866	Quantified
Q3UHX2	28 kDa heat- and acid-stable phosphoprotein	Pdap1		28 kDa heat- and acid-stable phosphoprotein OS=Mus musculus OX=10090 GN=Pdap1 PE=1 SV=1 - [HAP28_MOUSE]	62.43	16	16	46	181	20.5925	7.38623	0.972222	46	7.3647	1.04698	46	6.71452	0.869278	46	14.952	1.0221	46	6.63529	1.07602	46	6.96971	0.985917	46	7.17125	Quantified
P50544	Very long-chain specific acyl-CoA dehydrogenase, mitochondrial	Acadvl	FUNCTION: Active toward esters of long-chain and very long chain fatty acids such as palmitoyl-CoA, myristoyl-CoA and stearoyl-CoA. Can accommodate substrate acyl chain lengths as long as 24 carbons, but shows little activity for substrates of less than 12 carbons (By similarity). {ECO:0000250}.	Very long-chain specific acyl-CoA dehydrogenase, mitochondrial OS=Mus musculus OX=10090 GN=Acadvl PE=1 SV=3 - [ACADV_MOUSE]	40.7	22	22	61	656	70.8307	8.74854	0.928638	61	10.1634	0.961358	61	6.72342	0.964599	61	14.9748	1.03265	61	7.28179	1.02422	61	6.90257	1.06343	61	7.48126	Quantified
P62196	26S proteasome regulatory subunit 8	Psmc5	FUNCTION: Component of the 26S proteasome, a multiprotein complex involved in the ATP-dependent degradation of ubiquitinated proteins. This complex plays a key role in the maintenance of protein homeostasis by removing misfolded or damaged proteins, which could impair cellular functions, and by removing proteins whose functions are no longer required. Therefore, the proteasome participates in num…	26S proteasome regulatory subunit 8 OS=Mus musculus OX=10090 GN=Psmc5 PE=1 SV=1 - [PRS8_MOUSE]	58.13	21	23	66	406	45.5971	7.54736	1.02383	62	6.75438	0.984359	62	6.17517	0.930732	62	10.2134	1.01859	62	5.40241	1.03131	62	4.57237	1.00202	62	7.3513	Quantified
Q8BP92	Reticulocalbin-2	Rcn2	FUNCTION: Not known. Binds calcium (By similarity). {ECO:0000250}.	Reticulocalbin-2 OS=Mus musculus OX=10090 GN=Rcn2 PE=1 SV=1 - [RCN2_MOUSE]	41.56	14	14	68	320	37.2478	4.42432	0.9799	68	11.5006	0.999275	68	6.68775	1.06061	68	11.5521	0.977292	68	7.27605	0.993471	68	6.90804	1.00059	68	7.19896	Quantified
Q8VDJ3	Vigilin	Hdlbp	FUNCTION: Appears to play a role in cell sterol metabolism. It may function to protect cells from over-accumulation of cholesterol (By similarity). {ECO:0000250}.	Vigilin OS=Mus musculus OX=10090 GN=Hdlbp PE=1 SV=1 - [VIGLN_MOUSE]	46.85	57	58	121	1268	141.655	6.87354	0.977188	120	6.51687	0.984452	120	4.83362	1.00162	120	10.6941	1.00915	120	7.38741	0.991684	120	5.58716	1.03513	120	6.43868	Quantified
P02535	Keratin, type I cytoskeletal 10	Krt10	FUNCTION: Plays a role in the establishment of the epidermal barrier on plantar skin. {ECO:0000269|PubMed:26603179}.; FUNCTION: (Microbial infection) Acts as a mediator of S.aureus adherence to desquamated nasal epithelial cells via clfB, and hence may play a role in nasal colonization. {ECO:0000269|PubMed:15385531}.; FUNCTION: (Microbial infection) Binds S.pneumoniae PsrP, mediating adherence of…	Keratin, type I cytoskeletal 10 OS=Mus musculus OX=10090 GN=Krt10 PE=1 SV=3 - [K1C10_MOUSE]	12.98	3	9	137	570	57.7351	5.10986	1.08354	9	7.03102	0.664757	9	32.7853	1.02914	9	3.83636	1.38508	9	26.028	0.908273	9	14.2512	0.888239	9	22.5027	Quantified
P99026	Proteasome subunit beta type-4	Psmb4	FUNCTION: Component of the 20S core proteasome complex involved in the proteolytic degradation of most intracellular proteins. This complex plays numerous essential roles within the cell by associating with different regulatory particles. Associated with two 19S regulatory particles, forms the 26S proteasome and thus participates in the ATP-dependent degradation of ubiquitinated proteins. The 26S…	Proteasome subunit beta type-4 OS=Mus musculus OX=10090 GN=Psmb4 PE=1 SV=1 - [PSB4_MOUSE]	50.38	9	9	36	264	29.0973	5.64307	1.00219	36	9.5988	0.980966	36	9.55388	0.893687	36	13.6873	1.02788	36	6.82616	1.02884	36	7.35219	1.02373	36	8.8494	Quantified
Q9QXZ0	Microtubule-actin cross-linking factor 1	Macf1	FUNCTION: [Isoform 2]: F-actin-binding protein which plays a role in cross-linking actin to other cytoskeletal proteins and also binds to microtubules (PubMed:16815997, PubMed:18854161, PubMed:21295697). Plays an important role in ERBB2-dependent stabilization of microtubules at the cell cortex (By similarity). Acts as a positive regulator of Wnt receptor signaling pathway and is involved in the …	Microtubule-actin cross-linking factor 1 OS=Mus musculus OX=10090 GN=Macf1 PE=1 SV=2 - [MACF1_MOUSE]	14.82	97	100	145	7354	831.362	5.42725	0.986389	140	6.99692	0.987659	140	6.40374	0.9665	140	12.9167	1.04742	140	7.21612	1.0246	140	6.08551	0.997644	140	6.89899	Quantified
Q80WJ7	Protein LYRIC	Mtdh	FUNCTION: Downregulates SLC1A2/EAAT2 promoter activity when expressed ectopically. Activates the nuclear factor kappa-B (NF-kappa-B) transcription factor. Promotes anchorage-independent growth of immortalized melanocytes and astrocytes which is a key component in tumor cell expansion. Promotes lung metastasis and also has an effect on bone and brain metastasis, possibly by enhancing the seeding o…	Protein LYRIC OS=Mus musculus OX=10090 GN=Mtdh PE=1 SV=1 - [LYRIC_MOUSE]	39.38	22	22	64	579	63.8077	9.33447	0.955567	64	9.8795	0.963572	64	6.86771	1.00414	64	15.5942	1.02659	64	9.13645	1.02463	64	6.99494	1.02678	64	7.54042	Quantified
P50580	Proliferation-associated protein 2G4	Pa2g4	FUNCTION: May play a role in a ERBB3-regulated signal transduction pathway. Seems be involved in growth regulation. Acts a corepressor of the androgen receptor (AR) and is regulated by the ERBB3 ligand neuregulin-1/heregulin (HRG). Inhibits transcription of some E2F1-regulated promoters, probably by recruiting histone acetylase (HAT) activity. Binds RNA. Associates with 28S, 18S and 5.8S mature r…	Proliferation-associated protein 2G4 OS=Mus musculus OX=10090 GN=Pa2g4 PE=1 SV=3 - [PA2G4_MOUSE]	51.02	21	22	106	394	43.6712	6.85889	1.01655	103	8.91603	1.0213	103	7.06299	1.02438	103	18.0767	0.96442	103	11.2412	0.9734	103	9.81274	0.970355	103	11.529	Quantified
Q9D2Q8	Protein S100-A14	S100a14	FUNCTION: Modulates P53/TP53 protein levels, and thereby plays a role in the regulation of cell survival and apoptosis. Depending on the context, it can promote cell proliferation or apoptosis. Plays a role in the regulation of cell migration by modulating the levels of MMP2, a matrix protease that is under transcriptional control of P53/TP53. Does not bind calcium (By similarity). {ECO:0000250}.	Protein S100-A14 OS=Mus musculus OX=10090 GN=S100a14 PE=1 SV=1 - [S10AE_MOUSE]	66.35	8	8	65	104	11.5918	5.50342	1.09892	65	8.90941	1.06461	65	11.3272	1.11318	65	10.7709	0.938191	65	10.3632	1.00714	65	7.73169	0.827543	65	11.5974	Quantified
P47962	60S ribosomal protein L5	Rpl5	FUNCTION: Component of the ribosome, a large ribonucleoprotein complex responsible for the synthesis of proteins in the cell. The small ribosomal subunit (SSU) binds messenger RNAs (mRNAs) and translates the encoded message by selecting cognate aminoacyl-transfer RNA (tRNA) molecules. The large subunit (LSU) contains the ribosomal catalytic site termed the peptidyl transferase center (PTC), which…	60S ribosomal protein L5 OS=Mus musculus OX=10090 GN=Rpl5 PE=1 SV=3 - [RL5_MOUSE]	51.85	24	24	134	297	34.3787	9.77393	1.00448	134	5.96718	1.01468	134	6.00732	0.990324	134	10.2483	1.00534	134	7.14601	1.00168	134	6.56293	0.992597	134	6.62179	Quantified
P51150	Ras-related protein Rab-7a	Rab7a	FUNCTION: Key regulator in endo-lysosomal trafficking. Governs early-to-late endosomal maturation, microtubule minus-end as well as plus-end directed endosomal migration and positioning, and endosome-lysosome transport through different protein-protein interaction cascades. Plays a central role, not only in endosomal traffic, but also in many other cellular and physiological events, such as growt…	Ras-related protein Rab-7a OS=Mus musculus OX=10090 GN=Rab7a PE=1 SV=2 - [RAB7A_MOUSE]	54.59	14	14	52	207	23.4748	6.69775	0.945166	52	10.6741	0.952307	52	5.70468	0.962294	52	17.0326	1.05453	52	9.9144	1.03365	52	8.47838	1.02617	52	9.52076	Quantified
Q8R0W0	Epiplakin	Eppk1	FUNCTION: Cytoskeletal linker protein that connects to intermediate filaments and controls their reorganization in response to stress (PubMed:16382146, PubMed:20926261, PubMed:18285451, PubMed:25232867, PubMed:25617501, PubMed:23599337). In response to mechanical stress like wound healing, is associated with the machinery for cellular motility by slowing down keratinocyte migration and proliferat…	Epiplakin OS=Mus musculus OX=10090 GN=Eppk1 PE=1 SV=2 - [EPIPL_MOUSE]	36.33	38	41	87	6548	724.183	6.07471	0.875589	66	14.7406	0.870201	66	13.7253	0.90131	66	14.3866	1.05066	66	7.28674	1.0872	66	8.40641	1.19009	66	14.469	Quantified
Q6ZQM8	UDP-glucuronosyltransferase 1-7C	Ugt1a7c	FUNCTION: UDPGT is of major importance in the conjugation and subsequent elimination of potentially toxic xenobiotics and endogenous compounds. This isoform has specificity for phenols.	UDP-glucuronosyltransferase 1-7C OS=Mus musculus OX=10090 GN=Ugt1a7c PE=1 SV=1 - [UD17C_MOUSE]	25.42	5	16	63	531	59.7187	8.35303	0.885028	8	5.83486	0.88544	8	5.79878	0.917091	8	9.54246	1.12803	8	13.2135	1.11127	8	11.542	1.04878	8	2.56642	Quantified
P14148	60S ribosomal protein L7	Rpl7	FUNCTION: Component of the large ribosomal subunit (By similarity). Binds to G-rich structures in 28S rRNA and in mRNAs. Plays a regulatory role in the translation apparatus; inhibits cell-free translation of mRNAs (By similarity). {ECO:0000250|UniProtKB:P18124}.	60S ribosomal protein L7 OS=Mus musculus OX=10090 GN=Rpl7 PE=1 SV=2 - [RL7_MOUSE]	53.7	26	26	122	270	31.3998	10.8872	0.991648	122	7.30505	1.0121	122	6.51415	0.967542	122	9.56753	1.02222	122	7.58818	1.0203	122	5.31617	1.00526	122	7.96466	Quantified
Q9CPY7	Cytosol aminopeptidase	Lap3	FUNCTION: Presumably involved in the processing and regular turnover of intracellular proteins. Catalyzes the removal of unsubstituted N-terminal amino acids from various peptides (By similarity). {ECO:0000250}.	Cytosol aminopeptidase OS=Mus musculus OX=10090 GN=Lap3 PE=1 SV=3 - [AMPL_MOUSE]	37.76	19	19	60	519	56.1058	7.72314	1.0312	60	7.63097	1.0012	60	6.58766	1.04885	60	14.6944	0.921956	60	7.42678	0.954977	60	7.18501	1.05084	60	6.5344	Quantified
P30412	Peptidyl-prolyl cis-trans isomerase C	Ppic	FUNCTION: PPIase that catalyzes the cis-trans isomerization of proline imidic peptide bonds in oligopeptides and may therefore assist protein folding. {ECO:0000269|PubMed:1652374}.	Peptidyl-prolyl cis-trans isomerase C OS=Mus musculus OX=10090 GN=Ppic PE=1 SV=1 - [PPIC_MOUSE]	46.23	10	11	67	212	22.7797	7.50342	0.965055	52	4.43193	0.965035	52	3.77895	1.13268	52	14.4001	0.981211	52	8.68223	0.939826	52	12.1775	1.03219	52	5.87037	Quantified
P62192	26S proteasome regulatory subunit 4	Psmc1	FUNCTION: Component of the 26S proteasome, a multiprotein complex involved in the ATP-dependent degradation of ubiquitinated proteins. This complex plays a key role in the maintenance of protein homeostasis by removing misfolded or damaged proteins, which could impair cellular functions, and by removing proteins whose functions are no longer required. Therefore, the proteasome participates in num…	26S proteasome regulatory subunit 4 OS=Mus musculus OX=10090 GN=Psmc1 PE=1 SV=1 - [PRS4_MOUSE]	65.91	29	31	85	440	49.1537	6.21436	1.07637	81	10.0223	1.02322	81	6.33238	0.952446	81	13.5157	0.998297	81	8.9206	1.0083	81	8.12293	0.946504	81	8.57942	Quantified
Q99KV1	DnaJ homolog subfamily B member 11	Dnajb11	FUNCTION: As a co-chaperone for HSPA5 it is required for proper folding, trafficking or degradation of proteins. Binds directly to both unfolded proteins that are substrates for ERAD and nascent unfolded peptide chains, but dissociates from the HSPA5-unfolded protein complex before folding is completed. May help recruiting HSPA5 and other chaperones to the substrate. Stimulates HSPA5 ATPase activ…	DnaJ homolog subfamily B member 11 OS=Mus musculus OX=10090 GN=Dnajb11 PE=1 SV=1 - [DJB11_MOUSE]	41.9	14	14	54	358	40.5297	6.31592	0.920375	54	11.1509	0.931726	54	8.24133	1.00793	54	16.5132	1.02912	54	10.6518	1.0482	54	9.40559	1.00889	54	9.03831	Quantified
P61164	Alpha-centractin	Actr1a	FUNCTION: Component of a multi-subunit complex involved in microtubule based vesicle motility. It is associated with the centrosome.	Alpha-centractin OS=Mus musculus OX=10090 GN=Actr1a PE=1 SV=1 - [ACTZ_MOUSE]	37.5	7	13	147	376	42.5869	6.63916	1.03356	14	7.00624	0.992053	14	3.88004	1.0205	14	7.26404	1.0073	14	4.70378	0.995133	14	7.51731	0.977608	14	8.18703	Quantified
Q9CPV4	Glyoxalase domain-containing protein 4	Glod4		Glyoxalase domain-containing protein 4 OS=Mus musculus OX=10090 GN=Glod4 PE=1 SV=1 - [GLOD4_MOUSE]	78.86	23	23	87	298	33.2955	5.46533	1.06807	87	8.99084	1.05121	87	6.17889	0.955043	87	21.0014	0.975749	87	10.3267	1.01234	87	10.263	0.979863	87	7.61064	Quantified
Q99KK7	Dipeptidyl peptidase 3	Dpp3	FUNCTION: Cleaves and degrades bioactive peptides, including angiotensin, Leu-enkephalin and Met-enkephalin. Also cleaves Arg-Arg-beta-naphthylamide (in vitro). {ECO:0000250|UniProtKB:Q9NY33}.	Dipeptidyl peptidase 3 OS=Mus musculus OX=10090 GN=Dpp3 PE=1 SV=2 - [DPP3_MOUSE]	40.51	27	27	80	738	82.8461	5.37646	1.05169	80	10.5277	1.00868	80	5.83231	0.968658	80	12.3547	1.00273	80	8.46108	1.01347	80	7.23111	0.967378	80	8.42553	Quantified
P18242	Cathepsin D	Ctsd	FUNCTION: Acid protease active in intracellular protein breakdown. Plays a role in APP processing following cleavage and activation by ADAM30 which leads to APP degradation. {ECO:0000250|UniProtKB:P07339}.	Cathepsin D OS=Mus musculus OX=10090 GN=Ctsd PE=1 SV=1 - [CATD_MOUSE]	38.05	16	16	88	410	44.925	7.15186	0.917059	88	8.91141	0.928601	88	5.77615	0.866835	88	12.8877	1.08775	88	8.37335	1.15477	88	8.23897	1.02524	88	5.92727	Quantified
Q6IRU2	Tropomyosin alpha-4 chain	Tpm4	FUNCTION: Binds to actin filaments in muscle and non-muscle cells. Plays a central role, in association with the troponin complex, in the calcium dependent regulation of vertebrate striated muscle contraction. Smooth muscle contraction is regulated by interaction with caldesmon. In non-muscle cells is implicated in stabilizing cytoskeleton actin filaments. Binds calcium. {ECO:0000250|UniProtKB:P0…	Tropomyosin alpha-4 chain OS=Mus musculus OX=10090 GN=Tpm4 PE=1 SV=3 - [TPM4_MOUSE]	67.74	23	30	122	248	28.4504	4.67822	0.983247	92	13.3201	0.988515	92	6.1658	1.01557	92	23.7601	1.00648	92	13.9962	1.06547	92	13.4802	0.971964	92	7.98967	Quantified
O08547	Vesicle-trafficking protein SEC22b	Sec22b	FUNCTION: SNARE involved in targeting and fusion of ER-derived transport vesicles with the Golgi complex as well as Golgi-derived retrograde transport vesicles with the ER.	Vesicle-trafficking protein SEC22b OS=Mus musculus OX=10090 GN=Sec22b PE=1 SV=3 - [SC22B_MOUSE]	54.88	12	12	48	215	24.7248	8.51416	0.941325	48	9.93633	0.955342	48	5.65166	0.992773	48	20.2357	1.04175	48	9.29912	1.02447	48	8.42004	1.04536	48	4.68431	Quantified
Q61990	Poly(rC)-binding protein 2	Pcbp2	FUNCTION: Single-stranded nucleic acid binding protein that binds preferentially to oligo dC. Major cellular poly(rC)-binding protein. Binds also poly(rU). Negatively regulates cellular antiviral responses mediated by MAVS signaling. It acts as an adapter between MAVS and the E3 ubiquitin ligase ITCH, therefore triggering MAVS ubiquitinationa and degradation (By similarity). {ECO:0000250}.	Poly(rC)-binding protein 2 OS=Mus musculus OX=10090 GN=Pcbp2 PE=1 SV=1 - [PCBP2_MOUSE]	40.88	5	12	55	362	38.1974	6.78564	1.03188	9	9.92302	1.02218	9	3.90692	0.973616	9	4.74474	0.961424	9	4.66083	0.986388	9	4.01698	1.01642	9	7.02498	Quantified
Q8QZT1	Acetyl-CoA acetyltransferase, mitochondrial	Acat1	FUNCTION: This is one of the enzymes that catalyzes the last step of the mitochondrial beta-oxidation pathway, an aerobic process breaking down fatty acids into acetyl-CoA. Using free coenzyme A/CoA, catalyzes the thiolytic cleavage of medium- to long-chain 3-oxoacyl-CoAs into acetyl-CoA and a fatty acyl-CoA shortened by two carbon atoms. The activity of the enzyme is reversible and it can also c…	Acetyl-CoA acetyltransferase, mitochondrial OS=Mus musculus OX=10090 GN=Acat1 PE=1 SV=1 - [THIL_MOUSE]	49.53	23	23	80	424	44.7873	8.51416	0.969748	80	5.28676	1.02407	80	6.87694	1.08374	80	12.6722	1.00312	80	8.50536	0.980532	80	7.08321	0.975302	80	8.86806	Quantified
Q9D6R2	Isocitrate dehydrogenase [NAD] subunit alpha, mitochondrial	Idh3a	FUNCTION: Catalytic subunit of the enzyme which catalyzes the decarboxylation of isocitrate (ICT) into alpha-ketoglutarate. The heterodimer composed of the alpha (IDH3A) and beta (IDH3B) subunits and the heterodimer composed of the alpha (IDH3A) and gamma (IDH3G) subunits, have considerable basal activity but the full activity of the heterotetramer (containing two subunits of IDH3A, one of IDH3B …	Isocitrate dehydrogenase [NAD] subunit alpha, mitochondrial OS=Mus musculus OX=10090 GN=Idh3a PE=1 SV=1 - [IDH3A_MOUSE]	39.07	15	15	100	366	39.6131	6.72705	0.949793	100	7.67031	0.944326	100	4.19831	0.947551	100	11.9959	1.06712	100	6.74672	1.04185	100	7.44629	1.03858	100	6.74133	Quantified
P24270	Catalase	Cat	FUNCTION: Occurs in almost all aerobically respiring organisms and serves to protect cells from the toxic effects of hydrogen peroxide. Promotes growth of cells.	Catalase OS=Mus musculus OX=10090 GN=Cat PE=1 SV=4 - [CATA_MOUSE]	57.31	29	30	96	527	59.7577	7.88428	1.0225	84	8.3412	1.00625	84	6.29044	0.963292	84	14.1979	1.04685	84	10.3232	1.01069	84	10.6863	0.961255	84	8.50456	Quantified
Q3TXS7	26S proteasome non-ATPase regulatory subunit 1	Psmd1	FUNCTION: Component of the 26S proteasome, a multiprotein complex involved in the ATP-dependent degradation of ubiquitinated proteins. This complex plays a key role in the maintenance of protein homeostasis by removing misfolded or damaged proteins, which could impair cellular functions, and by removing proteins whose functions are no longer required. Therefore, the proteasome participates in num…	26S proteasome non-ATPase regulatory subunit 1 OS=Mus musculus OX=10090 GN=Psmd1 PE=1 SV=1 - [PSMD1_MOUSE]	42.5	33	33	80	953	105.663	5.38916	1.06402	80	8.29991	1.01563	80	6.18933	0.972679	80	15.1743	1.00003	80	9.64334	1.01643	80	6.89237	0.949024	80	9.43927	Quantified
Q501J6	Probable ATP-dependent RNA helicase DDX17	Ddx17	FUNCTION: As an RNA helicase, unwinds RNA and alters RNA structures through ATP binding and hydrolysis. Involved in multiple cellular processes, including pre-mRNA splicing, alternative splicing, ribosomal RNA processing and miRNA processing, as well as transcription regulation. Regulates the alternative splicing of exons exhibiting specific features. This function requires the RNA helicase activ…	Probable ATP-dependent RNA helicase DDX17 OS=Mus musculus OX=10090 GN=Ddx17 PE=1 SV=1 - [DDX17_MOUSE]	40.46	20	28	100	650	72.354	8.5874	1.05143	62	8.16488	1.05455	62	8.56658	1.07839	62	8.10513	0.925362	62	8.21171	0.935805	62	8.40891	0.969938	62	8.37734	Quantified
Q9D6Z1	Nucleolar protein 56	Nop56	FUNCTION: Involved in the early to middle stages of 60S ribosomal subunit biogenesis. Core component of box C/D small nucleolar ribonucleoprotein (snoRNP) particles. Required for the biogenesis of box C/D snoRNAs such U3, U8 and U14 snoRNAs (By similarity). {ECO:0000250}.	Nucleolar protein 56 OS=Mus musculus OX=10090 GN=Nop56 PE=1 SV=2 - [NOP56_MOUSE]	37.93	27	27	76	580	64.4241	9.14404	1.03932	75	10.5435	1.04032	76	9.38588	0.97639	76	13.6028	0.986444	75	9.61502	0.983374	75	6.8999	0.99711	76	8.87434	Quantified
Q6PDM2	Serine/arginine-rich splicing factor 1	Srsf1	FUNCTION: Plays a role in preventing exon skipping, ensuring the accuracy of splicing and regulating alternative splicing. Interacts with other spliceosomal components, via the RS domains, to form a bridge between the 5'- and 3'-splice site binding components, U1 snRNP and U2AF. Can stimulate binding of U1 snRNP to a 5'-splice site-containing pre-mRNA. Binds to purine-rich RNA sequences, either t…	Serine/arginine-rich splicing factor 1 OS=Mus musculus OX=10090 GN=Srsf1 PE=1 SV=3 - [SRSF1_MOUSE]	64.11	16	17	88	248	27.7278	10.3599	0.956636	86	8.0116	1.06098	86	8.53034	0.936652	86	11.9705	1.00014	86	7.41956	1.03288	86	6.82561	0.991989	86	7.7636	Quantified
Q05920	Pyruvate carboxylase, mitochondrial	Pc	FUNCTION: Pyruvate carboxylase catalyzes a 2-step reaction, involving the ATP-dependent carboxylation of the covalently attached biotin in the first step and the transfer of the carboxyl group to pyruvate in the second. Catalyzes in a tissue specific manner, the initial reactions of glucose (liver, kidney) and lipid (adipose tissue, liver, brain) synthesis from pyruvate.	Pyruvate carboxylase, mitochondrial OS=Mus musculus OX=10090 GN=Pc PE=1 SV=1 - [PYC_MOUSE]	31.83	35	36	83	1178	129.602	6.7124	0.946374	82	15.8508	0.913773	82	10.0838	0.970091	82	13.1642	1.04167	82	8.69796	1.04598	82	8.991	1.09574	82	12.454	Quantified
Q60598	Src substrate cortactin	Cttn	FUNCTION: Contributes to the organization of the actin cytoskeleton and cell shape (PubMed:17403031). Plays a role in the formation of lamellipodia and in cell migration (By similarity). Plays a role in the regulation of neuron morphology, axon growth and formation of neuronal growth cones (By similarity). Through its interaction with CTTNBP2, involved in the regulation of neuronal spine density …	Src substrate cortactin OS=Mus musculus OX=10090 GN=Cttn PE=1 SV=2 - [SRC8_MOUSE]	57.88	38	38	110	546	61.2124	5.40186	0.967257	110	8.40267	1.00875	110	5.71248	0.964535	110	10.8523	1.01248	110	7.56153	1.03152	110	7.6809	1.00654	110	7.46507	Quantified
P97384	Annexin A11	Anxa11	FUNCTION: Required for midbody formation and completion of the terminal phase of cytokinesis (By similarity). Binds specifically to calcyclin in a calcium-dependent manner. {ECO:0000250}.	Annexin A11 OS=Mus musculus OX=10090 GN=Anxa11 PE=1 SV=2 - [ANX11_MOUSE]	29.42	16	18	85	503	54.0448	7.66455	0.948247	48	7.27034	0.947139	48	6.41237	0.946314	48	12.521	1.04376	48	7.76561	1.04615	48	5.49207	1.03543	48	6.5799	Quantified
P29341	Polyadenylate-binding protein 1	Pabpc1	FUNCTION: Binds the poly(A) tail of mRNA, including that of its own transcript, and regulates processes of mRNA metabolism such as pre-mRNA splicing and mRNA stability. Its function in translational initiation regulation can either be enhanced by PAIP1 or repressed by PAIP2. Can probably bind to cytoplasmic RNA sequences other than poly(A) in vivo. Involved in translationally coupled mRNA turnove…	Polyadenylate-binding protein 1 OS=Mus musculus OX=10090 GN=Pabpc1 PE=1 SV=2 - [PABP1_MOUSE]	45.91	33	33	110	636	70.6259	9.49561	0.993862	110	7.40545	1.01792	110	5.53711	0.966723	110	15.0153	1.00959	110	7.00559	1.03092	110	7.74935	1.00039	110	6.72532	Quantified
Q61598	Rab GDP dissociation inhibitor beta	Gdi2	FUNCTION: Regulates the GDP/GTP exchange reaction of most Rab proteins by inhibiting the dissociation of GDP from them, and the subsequent binding of GTP to them.	Rab GDP dissociation inhibitor beta OS=Mus musculus OX=10090 GN=Gdi2 PE=1 SV=1 - [GDIB_MOUSE]	56.18	22	27	75	445	50.5047	6.25244	1.04592	59	9.18793	1.02286	59	5.03962	0.954112	59	15.1121	0.995058	59	8.47334	1.02469	59	7.12804	0.952159	59	9.37472	Quantified
Q8K2B3	Succinate dehydrogenase [ubiquinone] flavoprotein subunit, mitochondrial	Sdha	FUNCTION: Flavoprotein (FP) subunit of succinate dehydrogenase (SDH) that is involved in complex II of the mitochondrial electron transport chain and is responsible for transferring electrons from succinate to ubiquinone (coenzyme Q). Can act as a tumor suppressor. {ECO:0000250|UniProtKB:P31040}.	Succinate dehydrogenase [ubiquinone] flavoprotein subunit, mitochondrial OS=Mus musculus OX=10090 GN=Sdha PE=1 SV=1 - [SDHA_MOUSE]	41.27	25	25	77	664	72.5392	7.37158	0.913345	77	10.8751	0.929498	77	6.03416	0.937118	77	12.3593	1.09723	77	8.91295	1.07355	77	6.49151	1.05258	77	5.99606	Quantified
Q8BMF4	Dihydrolipoyllysine-residue acetyltransferase component of pyruvate dehydrogenase complex, mitochondrial	Dlat	FUNCTION: The pyruvate dehydrogenase complex catalyzes the overall conversion of pyruvate to acetyl-CoA and CO(2), and thereby links the glycolytic pathway to the tricarboxylic cycle. {ECO:0000250}.	Dihydrolipoyllysine-residue acetyltransferase component of pyruvate dehydrogenase complex, mitochondrial OS=Mus musculus OX=10090 GN=Dlat PE=1 SV=2 - [ODP2_MOUSE]	25.08	15	15	58	642	67.8987	8.57275	0.951674	58	11.2592	0.902817	58	6.45658	0.949497	58	12.9088	1.06594	58	8.88155	1.06804	58	5.98563	1.04199	58	6.30536	Quantified
P24369	Peptidyl-prolyl cis-trans isomerase B	Ppib	FUNCTION: PPIase that catalyzes the cis-trans isomerization of proline imidic peptide bonds in oligopeptides and may therefore assist protein folding. {ECO:0000250|UniProtKB:P23284}.	Peptidyl-prolyl cis-trans isomerase B OS=Mus musculus OX=10090 GN=Ppib PE=1 SV=2 - [PPIB_MOUSE]	70.37	19	20	143	216	23.6986	9.5542	0.939125	128	8.63201	0.961968	128	6.14305	1.00736	128	15.9119	1.02893	128	7.87683	1.01055	128	6.95495	1.05726	128	9.20205	Quantified
P10639	Thioredoxin	Txn	FUNCTION: Participates in various redox reactions through the reversible oxidation of its active center dithiol to a disulfide and catalyzes dithiol-disulfide exchange reactions (By similarity). Plays a role in the reversible S-nitrosylation of cysteine residues in target proteins, and thereby contributes to the response to intracellular nitric oxide. Nitrosylates the active site Cys of CASP3 in …	Thioredoxin OS=Mus musculus OX=10090 GN=Txn PE=1 SV=3 - [THIO_MOUSE]	46.67	7	7	72	105	11.6676	4.91943	1.07587	72	11.5087	1.00885	72	7.46214	1.02019	72	11.503	0.970875	72	9.42328	0.995456	72	8.45163	0.965314	72	8.53813	Quantified
P97371	Proteasome activator complex subunit 1	Psme1	FUNCTION: Implicated in immunoproteasome assembly and required for efficient antigen processing. The PA28 activator complex enhances the generation of class I binding peptides by altering the cleavage pattern of the proteasome.	Proteasome activator complex subunit 1 OS=Mus musculus OX=10090 GN=Psme1 PE=1 SV=2 - [PSME1_MOUSE]	59.04	13	15	81	249	28.655	5.97314	1.13651	79	10.811	1.04312	79	8.54386	1.11094	79	12.6124	0.909719	79	12.1634	0.950969	79	7.78864	0.932392	79	12.5082	Quantified
Q9CWK8	Sorting nexin-2	Snx2	FUNCTION: Involved in several stages of intracellular trafficking. Interacts with membranes containing phosphatidylinositol 3-phosphate (PtdIns(3P)) or phosphatidylinositol 3,5-bisphosphate (PtdIns(3,5)P2). Acts in part as component of the retromer membrane-deforming SNX-BAR subcomplex. The SNX-BAR retromer mediates retrograde transport of cargo proteins from endosomes to the trans-Golgi network …	Sorting nexin-2 OS=Mus musculus OX=10090 GN=Snx2 PE=1 SV=2 - [SNX2_MOUSE]	46.24	21	23	58	519	58.4348	5.12256	0.997314	48	10.3218	1.00069	48	8.23903	0.986032	48	14.5788	1.00926	48	10.0713	1.02682	48	6.81052	0.988567	48	11.9186	Quantified
Q9Z2I9	Succinate--CoA ligase [ADP-forming] subunit beta, mitochondrial	Sucla2	FUNCTION: ATP-specific succinyl-CoA synthetase functions in the citric acid cycle (TCA), coupling the hydrolysis of succinyl-CoA to the synthesis of ATP and thus represents the only step of substrate-level phosphorylation in the TCA. The beta subunit provides nucleotide specificity of the enzyme and binds the substrate succinate, while the binding sites for coenzyme A and phosphate are found in t…	Succinate--CoA ligase [ADP-forming] subunit beta, mitochondrial OS=Mus musculus OX=10090 GN=Sucla2 PE=1 SV=2 - [SUCB1_MOUSE]	39.74	20	20	75	463	50.0821	7.00537	0.9815	75	6.34022	0.969606	75	5.89585	0.920164	75	13.4892	1.04456	75	6.53243	1.05244	75	6.32255	1.05921	75	6.11866	Quantified
Q62318	Transcription intermediary factor 1-beta	Trim28	FUNCTION: Nuclear corepressor for KRAB domain-containing zinc finger proteins (KRAB-ZFPs). Mediates gene silencing by recruiting CHD3, a subunit of the nucleosome remodeling and deacetylation (NuRD) complex, and SETDB1 (which specifically methylates histone H3 at 'Lys-9' (H3K9me)) to the promoter regions of KRAB target genes. Enhances transcriptional repression by coordinating the increase in H3K…	Transcription intermediary factor 1-beta OS=Mus musculus OX=10090 GN=Trim28 PE=1 SV=3 - [TIF1B_MOUSE]	33.33	29	29	100	834	88.7905	5.77002	1.02765	100	7.03541	1.0444	100	8.72218	0.968913	100	12.3911	0.970045	100	8.51083	0.971613	100	8.99642	1.00016	100	7.05004	Quantified
Q8VDM4	26S proteasome non-ATPase regulatory subunit 2	Psmd2	FUNCTION: Component of the 26S proteasome, a multiprotein complex involved in the ATP-dependent degradation of ubiquitinated proteins. This complex plays a key role in the maintenance of protein homeostasis by removing misfolded or damaged proteins, which could impair cellular functions, and by removing proteins whose functions are no longer required. Therefore, the proteasome participates in num…	26S proteasome non-ATPase regulatory subunit 2 OS=Mus musculus OX=10090 GN=Psmd2 PE=1 SV=1 - [PSMD2_MOUSE]	35.02	34	34	99	908	100.139	5.17334	1.06764	99	9.39201	1.02953	99	5.18525	0.976592	99	13.2952	0.989529	99	8.13562	0.999251	99	7.30404	0.939211	99	10.051	Quantified
Q9CQQ7	ATP synthase F(0) complex subunit B1, mitochondrial	Atp5pb	FUNCTION: Mitochondrial membrane ATP synthase (F(1)F(0) ATP synthase or Complex V) produces ATP from ADP in the presence of a proton gradient across the membrane which is generated by electron transport complexes of the respiratory chain. F-type ATPases consist of two structural domains, F(1) - containing the extramembraneous catalytic core, and F(0) - containing the membrane proton channel, link…	ATP synthase F(0) complex subunit B1, mitochondrial OS=Mus musculus OX=10090 GN=Atp5pb PE=1 SV=1 - [AT5F1_MOUSE]	41.41	15	16	134	256	28.9304	9.05615	0.954426	133	7.66418	0.984437	133	5.72204	0.991502	133	11.645	1.04273	133	6.00299	1.01906	133	5.81343	1.01134	133	6.68959	Quantified
Q8C0C7	Phenylalanine--tRNA ligase alpha subunit	Farsa		Phenylalanine--tRNA ligase alpha subunit OS=Mus musculus OX=10090 GN=Farsa PE=1 SV=1 - [SYFA_MOUSE]	37.4	18	18	62	508	57.5628	8.27979	0.998352	62	5.92517	1.01706	62	8.28647	0.973762	62	12.1701	0.991238	62	7.42129	1.01217	62	5.30653	0.975014	62	10.2519	Quantified
P70441	Na(+)/H(+) exchange regulatory cofactor NHE-RF1	Slc9a3r1	FUNCTION: Scaffold protein that connects plasma membrane proteins with members of the ezrin/moesin/radixin family and thereby helps to link them to the actin cytoskeleton and to regulate their surface expression. Necessary for recycling of internalized ADRB2. Was first known to play a role in the regulation of the activity and subcellular location of SLC9A3. Necessary for cAMP-mediated phosphoryl…	Na(+)/H(+) exchange regulatory cofactor NHE-RF1 OS=Mus musculus OX=10090 GN=Slc9a3r1 PE=1 SV=3 - [NHRF1_MOUSE]	61.13	24	24	90	355	38.5765	5.89697	1.04495	90	9.33421	1.05124	90	9.17426	0.988532	90	20.1841	0.988743	90	10.4899	0.979738	90	7.86525	0.943087	90	12.5848	Quantified
Q61033	Lamina-associated polypeptide 2, isoforms alpha/zeta	Tmpo	FUNCTION: May be involved in the structural organization of the nucleus and in the post-mitotic nuclear assembly. Plays an important role, together with LMNA, in the nuclear anchorage of RB1 (By similarity). {ECO:0000250}.	Lamina-associated polypeptide 2, isoforms alpha/zeta OS=Mus musculus OX=10090 GN=Tmpo PE=1 SV=4 - [LAP2A_MOUSE]	36.65	8	19	65	693	75.1223	8.04541	0.979903	18	10.4787	1.00945	18	5.93399	0.986654	18	14.4597	0.982831	18	9.01313	0.969548	18	4.38753	0.987831	18	8.75794	Quantified
P21107	Tropomyosin alpha-3 chain	Tpm3	FUNCTION: Binds to actin filaments in muscle and non-muscle cells. Plays a central role, in association with the troponin complex, in the calcium dependent regulation of vertebrate striated muscle contraction. Smooth muscle contraction is regulated by interaction with caldesmon. In non-muscle cells is implicated in stabilizing cytoskeleton actin filaments. {ECO:0000250|UniProtKB:P09493}.	Tropomyosin alpha-3 chain OS=Mus musculus OX=10090 GN=Tpm3 PE=1 SV=3 - [TPM3_MOUSE]	55.09	12	30	224	285	32.9738	4.71631	1.0355	82	10.5874	1.044	82	5.58999	1.01699	82	21.0716	0.95511	82	8.18591	0.97121	82	10.5317	0.98205	82	8.18224	Quantified
Q9DBG6	Dolichyl-diphosphooligosaccharide--protein glycosyltransferase subunit 2	Rpn2	FUNCTION: Subunit of the oligosaccharyl transferase (OST) complex that catalyzes the initial transfer of a defined glycan (Glc(3)Man(9)GlcNAc(2) in eukaryotes) from the lipid carrier dolichol-pyrophosphate to an asparagine residue within an Asn-X-Ser/Thr consensus motif in nascent polypeptide chains, the first step in protein N-glycosylation. N-glycosylation occurs cotranslationally and the compl…	Dolichyl-diphosphooligosaccharide--protein glycosyltransferase subunit 2 OS=Mus musculus OX=10090 GN=Rpn2 PE=1 SV=1 - [RPN2_MOUSE]	27.1	18	18	54	631	69.02	5.80811	1.0119	54	7.34577	0.965927	54	7.5806	1.09149	54	20.6274	0.988006	54	10.0503	0.972414	54	9.15957	1.00961	54	7.6522	Quantified
Q3THE2	Myosin regulatory light chain 12B	Myl12b	FUNCTION: Myosin regulatory subunit that plays an important role in regulation of both smooth muscle and nonmuscle cell contractile activity via its phosphorylation. Phosphorylation triggers actin polymerization in vascular smooth muscle. Implicated in cytokinesis, receptor capping, and cell locomotion. {ECO:0000250|UniProtKB:O14950}.	Myosin regulatory light chain 12B OS=Mus musculus OX=10090 GN=Myl12b PE=1 SV=2 - [ML12B_MOUSE]	70.93	15	15	86	172	19.7665	4.84326	1.03741	86	9.83978	1.02427	86	7.76216	1.00955	86	18.1066	0.959401	86	11.4076	0.984151	86	7.35055	0.990361	86	7.64704	Quantified
P62960	Y-box-binding protein 1	Ybx1	FUNCTION: DNA- and RNA-binding protein involved in various processes, such as translational repression, RNA stabilization, mRNA splicing, DNA repair and transcription regulation (PubMed:8505341, PubMed:29712925). Predominantly acts as a RNA-binding protein: binds preferentially to the 5'-[CU]CUGCG-3' RNA motif and specifically recognizes mRNA transcripts modified by C5-methylcytosine (m5C) (By si…	Y-box-binding protein 1 OS=Mus musculus OX=10090 GN=Ybx1 PE=1 SV=3 - [YBOX1_MOUSE]	54.35	9	14	35	322	35.7086	9.87646	0.924081	21	17.0008	1.03956	21	8.57872	0.972106	21	21.1482	0.983449	21	20.3097	1.02586	21	19.7494	1.00587	21	9.72962	Quantified
P57776	Elongation factor 1-delta	Eef1d	FUNCTION: [Isoform 1]: EF-1-beta and EF-1-delta stimulate the exchange of GDP bound to EF-1-alpha to GTP, regenerating EF-1-alpha for another round of transfer of aminoacyl-tRNAs to the ribosome. {ECO:0000250}.; FUNCTION: [Isoform 3]: Regulates induction of heat-shock-responsive genes through association with heat shock transcription factors and direct DNA-binding at heat shock promoter elements …	Elongation factor 1-delta OS=Mus musculus OX=10090 GN=Eef1d PE=1 SV=3 - [EF1D_MOUSE]	43.77	13	13	51	281	31.2739	5.021	0.962483	51	7.12075	0.987388	51	6.71351	0.860141	51	13.5144	1.07719	51	7.57092	1.06449	51	6.88607	1.01781	51	11.4883	Quantified
P26350	Prothymosin alpha	Ptma	FUNCTION: Prothymosin alpha may mediate immune function by conferring resistance to certain opportunistic infections.	Prothymosin alpha OS=Mus musculus OX=10090 GN=Ptma PE=1 SV=2 - [PTMA_MOUSE]	25.23	7	7	120	111	12.2471	3.78955	1.29762	120	11.6204	1.27589	120	10.0656	1.09852	120	7.84947	0.762152	120	13.4064	0.846022	120	10.1402	0.77113	120	12.2059	Quantified
Q9Z315	U4/U6.U5 tri-snRNP-associated protein 1	Sart1	FUNCTION: Plays a role in mRNA splicing as a component of the U4/U6-U5 tri-snRNP, one of the building blocks of the spliceosome. May also bind to DNA. Appears to play a role in hypoxia-induced regulation of EPO gene expression. {ECO:0000269|PubMed:10887110}.	U4/U6.U5 tri-snRNP-associated protein 1 OS=Mus musculus OX=10090 GN=Sart1 PE=1 SV=1 - [SNUT1_MOUSE]	28.78	18	19	41	806	90.8304	5.8208	0.999246	37	9.65665	1.02523	37	8.43814	0.968835	37	19.3105	0.97096	37	11.0207	1.02325	37	11.0742	0.986402	37	11.3219	Quantified
P12970	60S ribosomal protein L7a	Rpl7a		60S ribosomal protein L7a OS=Mus musculus OX=10090 GN=Rpl7a PE=1 SV=2 - [RL7A_MOUSE]	56.77	20	21	99	266	29.958	10.5649	1.00297	83	7.6918	1.02342	83	6.75864	0.968565	83	10.6794	1.01367	83	6.59605	1.00738	83	8.07233	0.980595	83	8.99718	Quantified
Q8BH59	Calcium-binding mitochondrial carrier protein Aralar1	Slc25a12	FUNCTION: Mitochondrial and calcium-binding carrier that catalyzes the calcium-dependent exchange of cytoplasmic glutamate with mitochondrial aspartate across the mitochondrial inner membrane. May have a function in the urea cycle. {ECO:0000250|UniProtKB:O75746}.	Calcium-binding mitochondrial carrier protein Aralar1 OS=Mus musculus OX=10090 GN=Slc25a12 PE=1 SV=1 - [CMC1_MOUSE]	37.67	17	21	54	677	74.5227	8.25049	0.961374	43	10.5686	0.952448	43	7.21915	1.03413	43	9.83633	1.03123	43	7.67811	1.02366	43	4.89472	0.991933	43	6.44088	Quantified
Q00PI9	Heterogeneous nuclear ribonucleoprotein U-like protein 2	Hnrnpul2		Heterogeneous nuclear ribonucleoprotein U-like protein 2 OS=Mus musculus OX=10090 GN=Hnrnpul2 PE=1 SV=2 - [HNRL2_MOUSE]	35.57	30	30	79	745	84.8878	4.89404	1.01452	79	8.69007	1.03052	79	7.06587	1.04408	79	13.6141	0.988973	79	9.01913	0.982078	79	8.49501	0.951849	79	12.2639	Quantified
P63325	40S ribosomal protein S10	Rps10	FUNCTION: Component of the 40S ribosomal subunit. {ECO:0000250}.	40S ribosomal protein S10 OS=Mus musculus OX=10090 GN=Rps10 PE=1 SV=1 - [RS10_MOUSE]	63.64	18	19	147	165	18.9038	10.1548	0.982279	140	6.78196	1.07238	140	6.46175	0.95565	140	13.4771	1.00502	140	7.92019	1.03439	140	6.73425	0.961254	140	7.71119	Quantified
Q9WTY4	Aquaporin-5	Aqp5	FUNCTION: Forms a water-specific channel (By similarity). Plays an important role in fluid secretion in salivary glands (PubMed:10400615, PubMed:16571723, PubMed:18027168). Required for TRPV4 activation by hypotonicity. Together with TRPV4, controls regulatory volume decrease in salivary epithelial cells (PubMed:16571723). Seems to play a redundant role in water transport in the eye, lung and in …	Aquaporin-5 OS=Mus musculus OX=10090 GN=Aqp5 PE=1 SV=1 - [AQP5_MOUSE]	19.25	7	7	80	265	28.2561	8.6167	0.955671	80	8.955	0.926621	80	9.44035	0.973096	80	10.2948	1.03259	80	9.23391	1.03319	80	9.12476	1.08962	80	6.62851	Quantified
P21956	Lactadherin	Mfge8	FUNCTION: Contributes to phagocytic removal of apoptotic cells in many tissues. Specific ligand for the alpha-v/beta-3 and alpha-v/beta-5 receptors. Also binds to phosphatidylserine-enriched cell surfaces in a receptor-independent manner. Zona pellucida-binding protein which may play a role in gamete interaction (By similarity). Plays an important role in the maintenance of intestinal epithelial …	Lactadherin OS=Mus musculus OX=10090 GN=Mfge8 PE=1 SV=3 - [MFGM_MOUSE]	35.64	14	14	52	463	51.2077	6.52197	1.03726	52	5.92248	0.966949	52	4.28731	1.02612	52	11.1764	0.996138	52	6.67028	0.950041	52	5.8671	1.00873	52	6.49588	Quantified
Q8R1F1	Protein Niban 2	Niban2	FUNCTION: May play a role in apoptosis suppression. {ECO:0000250}.	Protein Niban 2 OS=Mus musculus OX=10090 GN=Niban2 PE=1 SV=2 - [NIBA2_MOUSE]	38.45	30	30	72	749	84.765	5.93506	1.01155	72	6.71312	1.00836	72	5.44721	1.00772	72	10.087	1.01073	72	7.01439	1.03511	72	7.49569	0.953617	72	8.29752	Quantified
P97350	Plakophilin-1	Pkp1	FUNCTION: Seems to play a role in junctional plaques. {ECO:0000250}.	Plakophilin-1 OS=Mus musculus OX=10090 GN=Pkp1 PE=1 SV=1 - [PKP1_MOUSE]	34.62	24	25	59	728	80.8444	8.90967	1.03867	58	8.2939	1.12651	58	12.798	1.0179	58	10.6524	0.975324	58	7.09876	0.965246	58	6.06731	0.906531	58	15.5591	Quantified
O54988	STE20-like serine/threonine-protein kinase	Slk	FUNCTION: Mediates apoptosis and actin stress fiber dissolution. {ECO:0000269|PubMed:10611247}.	STE20-like serine/threonine-protein kinase OS=Mus musculus OX=10090 GN=Slk PE=1 SV=2 - [SLK_MOUSE]	27.25	31	34	72	1233	141.37	5.13525	0.944603	65	9.77131	0.96208	65	7.94844	0.946209	65	13.6695	1.08503	65	9.60589	1.06881	65	7.65997	0.996337	65	6.40886	Quantified
Q9Z0U1	Tight junction protein ZO-2	Tjp2	FUNCTION: Plays a role in tight junctions and adherens junctions.	Tight junction protein ZO-2 OS=Mus musculus OX=10090 GN=Tjp2 PE=1 SV=2 - [ZO2_MOUSE]	30.25	35	35	76	1167	131.2	6.78564	1.0086	76	9.43411	0.999285	76	3.89542	0.969452	76	11.0372	1.01371	76	7.88409	1.01771	76	7.54163	0.987893	76	6.28338	Quantified
Q9D8N0	Elongation factor 1-gamma	Eef1g	FUNCTION: Probably plays a role in anchoring the complex to other cellular components. {ECO:0000250}.	Elongation factor 1-gamma OS=Mus musculus OX=10090 GN=Eef1g PE=1 SV=3 - [EF1G_MOUSE]	35.93	20	20	120	437	50.0292	6.7417	0.966238	120	6.39002	0.966958	120	6.41421	0.917428	120	9.34679	1.07781	120	8.43286	1.07683	120	7.37474	0.976469	120	7.02354	Quantified
O35945	Aldehyde dehydrogenase, cytosolic 1	Aldh1a7	FUNCTION: Can oxidize benzaldehyde, propionaldehyde and acetaldehyde (By similarity). No detectable activity with retinal. {ECO:0000250, ECO:0000269|PubMed:10191271}.	Aldehyde dehydrogenase, cytosolic 1 OS=Mus musculus OX=10090 GN=Aldh1a7 PE=1 SV=1 - [AL1A7_MOUSE]	45.31	10	23	83	501	54.553	7.7085	1.01421	13	6.23461	0.986543	13	2.74516	1.07016	13	14.6434	0.909881	13	12.4221	0.92236	13	8.87831	1.1272	13	7.12342	Quantified
P63276	40S ribosomal protein S17	Rps17		40S ribosomal protein S17 OS=Mus musculus OX=10090 GN=Rps17 PE=1 SV=2 - [RS17_MOUSE]	60	11	11	46	135	15.5144	9.84717	0.990282	46	11.822	1.06631	46	4.92853	0.951505	46	14.4073	0.968303	46	10.2997	1.04011	46	7.15543	0.969359	46	8.39413	Quantified
P42125	Enoyl-CoA delta isomerase 1, mitochondrial	Eci1	FUNCTION: Able to isomerize both 3-cis and 3-trans double bonds into the 2-trans form in a range of enoyl-CoA species. {ECO:0000250|UniProtKB:P23965}.	Enoyl-CoA delta isomerase 1, mitochondrial OS=Mus musculus OX=10090 GN=Eci1 PE=1 SV=2 - [ECI1_MOUSE]	39.45	12	12	59	289	32.2298	8.98291	0.949802	59	8.42619	0.939652	59	6.76517	0.928688	59	9.28965	1.05632	59	7.11081	1.0292	59	6.17254	1.08893	59	7.25301	Quantified
Q9DCS3	Enoyl-[acyl-carrier-protein] reductase, mitochondrial	Mecr	FUNCTION: Catalyzes the NADPH-dependent reduction of trans-2-enoyl thioesters in mitochondrial fatty acid synthesis (fatty acid synthesis type II). Fatty acid chain elongation in mitochondria uses acyl carrier protein (ACP) as an acyl group carrier, but the enzyme accepts both ACP and CoA thioesters as substrates in vitro. Has a preference for short and medium chain substrates, including trans-2-…	Enoyl-[acyl-carrier-protein] reductase, mitochondrial OS=Mus musculus OX=10090 GN=Mecr PE=1 SV=2 - [MECR_MOUSE]	43.97	11	11	26	373	40.3173	9.0708	0.999476	26	9.47965	0.954004	26	7.31075	0.994831	26	13.922	1.00013	26	11.1334	1.00062	26	10.9284	1.02075	26	6.07341	Quantified
P28656	Nucleosome assembly protein 1-like 1	Nap1l1	FUNCTION: Plays a key role in the regulation of embryonic neurogenesis (PubMed:29490266). Promotes the proliferation of neural progenitors and inhibits neuronal differentiation during cortical development (PubMed:29490266). Regulates neurogenesis via the modulation of RASSF10; regulates RASSF10 expression by promoting SETD1A-mediated H3K4 methylation at the RASSF10 promoter (PubMed:29490266). {EC…	Nucleosome assembly protein 1-like 1 OS=Mus musculus OX=10090 GN=Nap1l1 PE=1 SV=2 - [NP1L1_MOUSE]	14.58	4	6	64	391	45.3169	4.4624	1.0083	22	7.02087	0.988202	22	4.36759	0.886017	22	9.6812	1.04159	22	4.31232	1.07336	22	3.4347	0.999218	22	5.61324	Quantified
P70296	Phosphatidylethanolamine-binding protein 1	Pebp1	FUNCTION: Binds ATP, opioids and phosphatidylethanolamine. Has lower affinity for phosphatidylinositol and phosphatidylcholine. Serine protease inhibitor which inhibits thrombin, neuropsin and chymotrypsin but not trypsin, tissue type plasminogen activator and elastase. Inhibits the kinase activity of RAF1 by inhibiting its activation and by dissociating the RAF1/MEK complex and acting as a compe…	Phosphatidylethanolamine-binding protein 1 OS=Mus musculus OX=10090 GN=Pebp1 PE=1 SV=3 - [PEBP1_MOUSE]	50.8	8	8	58	187	20.8173	5.40186	1.07753	58	9.54139	1.03208	58	7.87162	0.937389	58	10.7318	0.971326	58	11.1533	0.996286	58	5.53207	1.01047	58	9.18199	Quantified
P58281	Dynamin-like 120 kDa protein, mitochondrial	Opa1	FUNCTION: Dynamin-related GTPase that is essential for normal mitochondrial morphology by regulating the equilibrium between mitochondrial fusion and mitochondrial fission (PubMed:11847212, PubMed:24616225, PubMed:26785494, PubMed:28746876). Coexpression of isoform 1 with shorter alternative products is required for optimal activity in promoting mitochondrial fusion (By similarity). Binds lipid m…	Dynamin-like 120 kDa protein, mitochondrial OS=Mus musculus OX=10090 GN=Opa1 PE=1 SV=1 - [OPA1_MOUSE]	36.88	36	36	84	960	111.27	7.54736	0.945261	84	7.8924	0.950101	84	5.15113	0.965106	84	15.1685	1.03817	84	6.95913	1.04393	84	7.51216	1.03262	84	6.79048	Quantified
Q91WK2	Eukaryotic translation initiation factor 3 subunit H	Eif3h	FUNCTION: Component of the eukaryotic translation initiation factor 3 (eIF-3) complex, which is required for several steps in the initiation of protein synthesis. The eIF-3 complex associates with the 40S ribosome and facilitates the recruitment of eIF-1, eIF-1A, eIF-2:GTP:methionyl-tRNAi and eIF-5 to form the 43S pre-initiation complex (43S PIC). The eIF-3 complex stimulates mRNA recruitment to …	Eukaryotic translation initiation factor 3 subunit H OS=Mus musculus OX=10090 GN=Eif3h PE=1 SV=1 - [EIF3H_MOUSE]	50.85	18	18	55	352	39.807	6.66846	1.02004	55	7.07486	1.03546	55	6.00863	0.9861	55	10.5458	0.987355	55	7.8688	0.978691	55	6.61904	0.993316	55	6.55032	Quantified
Q6DFW4	Nucleolar protein 58	Nop58	FUNCTION: Required for 60S ribosomal subunit biogenesis (By similarity). Core component of box C/D small nucleolar ribonucleoprotein (snoRNP) particles. Required for the biogenesis of box C/D snoRNAs such as U3, U8 and U14 snoRNAs (By similarity). {ECO:0000250}.	Nucleolar protein 58 OS=Mus musculus OX=10090 GN=Nop58 PE=1 SV=1 - [NOP58_MOUSE]	30.97	17	17	48	536	60.3047	8.33838	1.04299	48	8.13159	1.04238	48	6.07912	1.00559	48	14.8001	0.959156	48	8.4219	0.990642	48	6.4885	0.95909	48	10.4147	Quantified
Q8BP47	Asparagine--tRNA ligase, cytoplasmic	NARS1	FUNCTION: Catalyzes the attachment of asparagine to tRNA(Asn) in a two-step reaction: asparagine is first activated by ATP to form Asn-AMP and then transferred to the acceptor end of tRNA(Asn). In addition to its essential role in protein synthesis, acts as a signaling molecule that induces immune response in a CCR3-dependent manner. {ECO:0000250|UniProtKB:O43776}.	Asparagine--tRNA ligase, cytoplasmic OS=Mus musculus OX=10090 GN=NARS1 PE=1 SV=2 - [SYNC_MOUSE]	36.49	29	29	90	559	64.238	5.85889	0.98539	90	9.27156	0.985103	90	5.85547	0.927283	90	20.336	0.986474	90	9.07615	1.02509	90	8.99204	1.05699	90	6.85568	Quantified
Q99J99	3-mercaptopyruvate sulfurtransferase	Mpst	FUNCTION: Transfer of a sulfur ion to cyanide or to other thiol compounds. Also has weak rhodanese activity. Detoxifies cyanide and is required for thiosulfate biosynthesis. Acts as an antioxidant. In combination with cysteine aminotransferase (CAT), contributes to the catabolism of cysteine and is an important producer of hydrogen sulfide in the brain, retina and vascular endothelial cells. Hydr…	3-mercaptopyruvate sulfurtransferase OS=Mus musculus OX=10090 GN=Mpst PE=1 SV=4 - [THTM_MOUSE]	44.78	10	10	47	297	33.0765	6.46826	0.956961	47	7.00029	0.987836	47	5.78985	0.989087	47	13.565	1.00317	47	7.57042	1.01778	47	5.72189	1.03098	47	8.0613	Quantified
Q06890	Clusterin	Clu	FUNCTION: Functions as extracellular chaperone that prevents aggregation of non native proteins. Prevents stress-induced aggregation of blood plasma proteins (By similarity). Inhibits formation of amyloid fibrils by APP, APOC2, B2M, CALCA, CSN3, SNCA and aggregation-prone LYZ variants (in vitro) (PubMed:14741101). Does not require ATP. Maintains partially unfolded proteins in a state appropriate …	Clusterin OS=Mus musculus OX=10090 GN=Clu PE=1 SV=1 - [CLUS_MOUSE]	39.29	23	23	59	448	51.6226	5.66846	1.10688	59	12.4593	1.01724	59	6.95771	1.10128	59	13.2846	0.94149	59	9.15675	0.929777	59	10.2204	0.906179	59	11.7596	Quantified
Q9R1T2	SUMO-activating enzyme subunit 1	Sae1	FUNCTION: The heterodimer acts as an E1 ligase for SUMO1, SUMO2, SUMO3, and probably SUMO4. It mediates ATP-dependent activation of SUMO proteins followed by formation of a thioester bond between a SUMO protein and a conserved active site cysteine residue on UBA2/SAE2 (By similarity). {ECO:0000250}.	SUMO-activating enzyme subunit 1 OS=Mus musculus OX=10090 GN=Sae1 PE=1 SV=1 - [SAE1_MOUSE]	55.14	18	18	43	350	38.5956	5.36377	1.12911	43	15.6275	1.0595	43	7.63725	0.981872	43	11.0517	0.950051	43	12.1636	0.958938	43	8.77016	0.910688	43	11.6838	Quantified
P54116	Erythrocyte band 7 integral membrane protein	Stom	FUNCTION: Regulates ion channel activity and transmembrane ion transport. Regulates ASIC2 and ASIC3 channel activity. {ECO:0000269|PubMed:15471860, ECO:0000269|PubMed:22850675}.	Erythrocyte band 7 integral membrane protein OS=Mus musculus OX=10090 GN=Stom PE=1 SV=3 - [STOM_MOUSE]	47.54	12	12	57	284	31.3555	6.93213	0.933979	57	9.79572	0.995932	57	7.67568	0.901663	57	14.0798	1.06754	57	8.36072	1.08857	57	7.35356	0.95573	57	12.0924	Quantified
Q61490	CD166 antigen	Alcam	FUNCTION: Cell adhesion molecule that mediates both heterotypic cell-cell contacts via its interaction with CD6, as well as homotypic cell-cell contacts. Promotes T-cell activation and proliferation via its interactions with CD6 (By similarity). Contributes to the formation and maturation of the immunological synapse via its interactions with CD6 (By similarity). Mediates homotypic interactions w…	CD166 antigen OS=Mus musculus OX=10090 GN=Alcam PE=1 SV=3 - [CD166_MOUSE]	34.13	25	25	90	583	65.051	6.15088	0.989857	90	11.8421	1.03146	90	6.07972	1.06251	90	19.1301	0.970715	90	10.9599	0.968028	90	8.5268	1.01561	90	11.0611	Quantified
P47911	60S ribosomal protein L6	Rpl6	FUNCTION: Component of the large ribosomal subunit. {ECO:0000250|UniProtKB:Q02878}.	60S ribosomal protein L6 OS=Mus musculus OX=10090 GN=Rpl6 PE=1 SV=3 - [RL6_MOUSE]	58.78	26	26	130	296	33.4889	10.6968	0.964929	130	8.91138	1.0184	130	6.54006	0.941296	130	13.265	1.04802	130	7.60684	1.01731	130	6.91091	1.00401	130	6.02896	Quantified
P46664	Adenylosuccinate synthetase isozyme 2	Adss2	FUNCTION: Plays an important role in the de novo pathway and in the salvage pathway of purine nucleotide biosynthesis. Catalyzes the first committed step in the biosynthesis of AMP from IMP. {ECO:0000269|PubMed:12482871}.	Adenylosuccinate synthetase isozyme 2 OS=Mus musculus OX=10090 GN=Adss2 PE=1 SV=2 - [PURA2_MOUSE]	53.73	22	26	65	456	49.9896	6.37939	1.0181	56	8.52975	0.989828	56	6.6439	0.890729	56	16.4257	1.04354	56	9.09684	1.05849	56	5.18803	1.01711	56	9.67368	Quantified
Q80UG5	Septin-9	Septin9	FUNCTION: Filament-forming cytoskeletal GTPase (By similarity). May play a role in cytokinesis (Potential). {ECO:0000250, ECO:0000305}.	Septin-9 OS=Mus musculus OX=10090 GN=Septin9 PE=1 SV=1 - [SEPT9_MOUSE]	51.63	31	31	92	583	65.5339	8.89502	0.993675	92	7.02132	1.05156	92	8.24761	1.02707	92	10.0986	0.981903	92	7.52002	0.996285	92	6.67244	0.957164	92	7.87544	Quantified
Q80XU3	Nuclear ubiquitous casein and cyclin-dependent kinase substrate 1	Nucks1		Nuclear ubiquitous casein and cyclin-dependent kinase substrate 1 OS=Mus musculus OX=10090 GN=Nucks1 PE=1 SV=1 - [NUCKS_MOUSE]	30.34	9	9	30	234	26.2976	5.13525	1.18138	30	15.2655	1.17109	30	12.0257	1.06118	30	21.6782	0.859108	30	16.3752	0.886619	30	11.6334	0.84421	30	12.989	Quantified
Q61792	LIM and SH3 domain protein 1	Lasp1	FUNCTION: Plays an important role in the regulation of dynamic actin-based, cytoskeletal activities. Agonist-dependent changes in LASP1 phosphorylation may also serve to regulate actin-associated ion transport activities, not only in the parietal cell but also in certain other F-actin-rich secretory epithelial cell types (By similarity). {ECO:0000250}.	LIM and SH3 domain protein 1 OS=Mus musculus OX=10090 GN=Lasp1 PE=1 SV=1 - [LASP1_MOUSE]	44.11	15	15	78	263	29.9753	7.04932	0.953671	78	9.11805	0.99479	78	8.02778	0.913538	78	13.8072	1.0089	78	9.54671	1.07999	78	8.85821	0.98798	78	8.007	Quantified
G5E829	Plasma membrane calcium-transporting ATPase 1	Atp2b1	FUNCTION: Catalyzes the hydrolysis of ATP coupled with the transport of calcium from the cytoplasm to the extracellular space thereby maintaining intracellular calcium homeostasis (PubMed:22311909, PubMed:16956963, PubMed:28827723, PubMed:26392310, PubMed:29950683, PubMed:24805951, PubMed:23266958). Plays a role in blood pressure regulation through regulation of intracellular calcium concentratio…	Plasma membrane calcium-transporting ATPase 1 OS=Mus musculus OX=10090 GN=Atp2b1 PE=1 SV=1 - [AT2B1_MOUSE]	31.31	36	37	84	1220	134.662	5.90967	0.954837	78	8.1424	0.970737	78	6.65983	1.04564	78	12.2774	1.04449	78	7.48564	1.00489	78	6.53582	0.979642	78	7.94975	Quantified
Q91VM5	RNA binding motif protein, X-linked-like-1	Rbmxl1	FUNCTION: RNA-binding protein which may be involved in pre-mRNA splicing. {ECO:0000250}.	RNA binding motif protein, X-linked-like-1 OS=Mus musculus OX=10090 GN=Rbmxl1 PE=2 SV=1 - [RMXL1_MOUSE]	57.73	8	27	124	388	42.1362	9.99365	0.986966	32	8.34718	1.1216	32	11.1935	1.08655	32	15.6047	0.904504	32	9.46547	0.951652	32	10.6523	0.964103	32	13.1792	Quantified
Q6P5F9	Exportin-1	Xpo1	FUNCTION: Mediates the nuclear export of cellular proteins (cargos) bearing a leucine-rich nuclear export signal (NES) and of RNAs. In the nucleus, in association with RANBP3, binds cooperatively to the NES on its target protein and to the GTPase Ran in its active GTP-bound form. Docking of this complex to the nuclear pore complex (NPC) is mediated through binding to nucleoporins. Upon transit of…	Exportin-1 OS=Mus musculus OX=10090 GN=Xpo1 PE=1 SV=1 - [XPO1_MOUSE]	22.04	20	20	46	1071	123.013	6.07471	1.07363	46	7.75161	1.01183	46	5.61766	0.978856	46	10.8249	0.997983	46	7.45929	0.990388	46	6.31785	0.957924	46	8.14827	Quantified
P47753	F-actin-capping protein subunit alpha-1	Capza1	FUNCTION: F-actin-capping proteins bind in a Ca(2+)-independent manner to the fast growing ends of actin filaments (barbed end) thereby blocking the exchange of subunits at these ends. Unlike other capping proteins (such as gelsolin and severin), these proteins do not sever actin filaments. May play a role in the formation of epithelial cell junctions. {ECO:0000250|UniProtKB:P52907}.	F-actin-capping protein subunit alpha-1 OS=Mus musculus OX=10090 GN=Capza1 PE=1 SV=4 - [CAZA1_MOUSE]	64.34	12	16	47	286	32.9193	5.5542	1.04637	34	9.22125	1.01612	34	5.1352	0.988142	34	14.2781	1.01497	34	6.92425	0.98828	34	5.72259	0.991455	34	9.88757	Quantified
Q63870	Collagen alpha-1(VII) chain	Col7a1	FUNCTION: Stratified squamous epithelial basement membrane protein that forms anchoring fibrils which may contribute to epithelial basement membrane organization and adherence by interacting with extracellular matrix (ECM) proteins such as type IV collagen. {ECO:0000250|UniProtKB:Q02388, ECO:0000269|PubMed:10523500}.	Collagen alpha-1(VII) chain OS=Mus musculus OX=10090 GN=Col7a1 PE=1 SV=3 - [CO7A1_MOUSE]	14.2	32	32	58	2944	295.054	6.34131	1.09527	58	11.0297	1.10362	58	14.3948	1.12464	58	17.2519	0.892259	58	14.1156	0.878187	58	14.1121	0.909923	58	15.3437	Quantified
O08749	Dihydrolipoyl dehydrogenase, mitochondrial	Dld	FUNCTION: Lipoamide dehydrogenase is a component of the glycine cleavage system as well as an E3 component of three alpha-ketoacid dehydrogenase complexes (pyruvate-, alpha-ketoglutarate-, and branched-chain amino acid-dehydrogenase complex) (By similarity). The 2-oxoglutarate dehydrogenase complex is mainly active in the mitochondrion (By similarity). A fraction of the 2-oxoglutarate dehydrogena…	Dihydrolipoyl dehydrogenase, mitochondrial OS=Mus musculus OX=10090 GN=Dld PE=1 SV=2 - [DLDH_MOUSE]	34.38	19	19	71	509	54.2382	7.89893	0.933314	71	10.8293	0.934765	71	5.66465	0.904208	71	14.1313	1.07059	71	7.82212	1.04697	71	8.32051	1.07157	71	7.09799	Quantified
P04104	Keratin, type II cytoskeletal 1	Krt1	FUNCTION: May regulate the activity of kinases such as PKC and SRC via binding to integrin beta-1 (ITB1) and the receptor of activated protein C kinase 1 (RACK1). In complex with C1QBP is a high affinity receptor for kininogen-1/HMWK (By similarity). {ECO:0000250}.	Keratin, type II cytoskeletal 1 OS=Mus musculus OX=10090 GN=Krt1 PE=1 SV=4 - [K2C1_MOUSE]	11.15	3	10	162	637	65.5653	8.14795	1.02338	4	2.82018	0.979037	4	6.78742	0.936632	4	8.46194	1.08315	4	10.9931	1.00294	4	7.78906	0.993337	4	7.24203	Quantified
P60766	Cell division control protein 42 homolog	Cdc42	FUNCTION: Plasma membrane-associated small GTPase which cycles between an active GTP-bound and an inactive GDP-bound state (PubMed:24352656). In its active state binds to a variety of effector proteins to regulate cellular responses. Involved in epithelial cell polarization processes. Regulates the bipolar attachment of spindle microtubules to kinetochores before chromosome congression in metapha…	Cell division control protein 42 homolog OS=Mus musculus OX=10090 GN=Cdc42 PE=1 SV=2 - [CDC42_MOUSE]	38.22	9	9	81	191	21.245	6.55127	0.963286	81	6.69712	0.983809	81	5.77779	0.931581	81	11.4475	1.03851	81	7.61708	1.04879	81	4.6743	1.01513	81	9.23793	Quantified
Q9D1D4	Transmembrane emp24 domain-containing protein 10	Tmed10	FUNCTION: Involved in vesicular protein trafficking. Mainly functions in the early secretory pathway. Thought to act as cargo receptor at the lumenal side for incorporation of secretory cargo molecules into transport vesicles and to be involved in vesicle coat formation at the cytoplasmic side. In COPII vesicle-mediated anterograde transport involved in the transport of GPI-anchored proteins and …	Transmembrane emp24 domain-containing protein 10 OS=Mus musculus OX=10090 GN=Tmed10 PE=1 SV=1 - [TMEDA_MOUSE]	47.03	12	14	103	219	24.8949	6.69775	0.910921	101	7.98586	0.938485	101	6.44426	0.957527	101	9.05138	1.06873	101	6.48602	1.05716	101	5.71431	1.05452	101	6.82371	Quantified
Q9ERU9	E3 SUMO-protein ligase RanBP2	Ranbp2	FUNCTION: E3 SUMO-protein ligase which facilitates SUMO1 and SUMO2 conjugation by UBE2I. Involved in transport factor (Ran-GTP, karyopherin)-mediated protein import via the F-G repeat-containing domain which acts as a docking site for substrates. Binds single-stranded RNA (in vitro). May bind DNA. Component of the nuclear export pathway. Specific docking site for the nuclear export factor exporti…	E3 SUMO-protein ligase RanBP2 OS=Mus musculus OX=10090 GN=Ranbp2 PE=1 SV=2 - [RBP2_MOUSE]	20.18	60	61	104	3053	340.907	6.17627	0.999805	102	5.85523	1.01273	102	5.72333	1.00774	102	10.6258	1.00503	102	6.13564	1.00727	102	6.94841	0.992587	102	7.71378	Quantified
Q8BKG3	Inactive tyrosine-protein kinase 7	Ptk7	FUNCTION: Inactive tyrosine kinase involved in Wnt signaling pathway. Component of both the non-canonical (also known as the Wnt/planar cell polarity signaling) and the canonical Wnt signaling pathway. Functions in cell adhesion, cell migration, cell polarity, proliferation, actin cytoskeleton reorganization and apoptosis. Has a role in embryogenesis, epithelial tissue organization and angiogenes…	Inactive tyrosine-protein kinase 7 OS=Mus musculus OX=10090 GN=Ptk7 PE=1 SV=1 - [PTK7_MOUSE]	25.24	22	22	49	1062	117.457	6.84424	1.08061	49	8.80945	1.10181	49	8.84607	1.0603	49	14.4396	0.907839	49	11.1597	0.912738	49	7.64825	0.954518	49	12.409	Quantified
Q9D0R2	Threonine--tRNA ligase 1, cytoplasmic	Tars1	FUNCTION: Catalyzes the attachment of threonine to tRNA(Thr) in a two-step reaction: threonine is first activated by ATP to form Thr-AMP and then transferred to the acceptor end of tRNA(Thr). Also edits incorrectly charged tRNA(Thr) via its editing domain, at the post-transfer stage. {ECO:0000269|PubMed:29579307}.	Threonine--tRNA ligase 1, cytoplasmic OS=Mus musculus OX=10090 GN=Tars1 PE=1 SV=2 - [SYTC_MOUSE]	40.44	31	32	81	722	83.3029	7.35693	1.03695	80	9.14749	1.01672	80	5.66293	0.918089	80	10.5844	0.985575	80	5.52994	1.02726	80	7.15761	1.02506	80	8.07068	Quantified
P57759	Endoplasmic reticulum resident protein 29	Erp29	FUNCTION: Does not seem to be a disulfide isomerase. Plays an important role in the processing of secretory proteins within the endoplasmic reticulum (ER), possibly by participating in the folding of proteins in the ER.	Endoplasmic reticulum resident protein 29 OS=Mus musculus OX=10090 GN=Erp29 PE=1 SV=2 - [ERP29_MOUSE]	37.4	12	12	53	262	28.8051	6.15088	0.949636	53	14.032	0.931695	53	8.83691	0.994953	53	15.5416	1.07008	53	12.0897	1.00837	53	8.16427	1.08734	53	7.55276	Quantified
Q61081	Hsp90 co-chaperone Cdc37	Cdc37	FUNCTION: Co-chaperone that binds to numerous kinases and promotes their interaction with the Hsp90 complex, resulting in stabilization and promotion of their activity. Inhibits HSP90AA1 ATPase activity (By similarity). {ECO:0000250|UniProtKB:Q16543, ECO:0000269|PubMed:8666233}.	Hsp90 co-chaperone Cdc37 OS=Mus musculus OX=10090 GN=Cdc37 PE=1 SV=1 - [CDC37_MOUSE]	46.17	21	21	69	379	44.5649	5.33838	1.0846	69	8.3395	1.06232	69	8.08322	0.971058	69	18.0486	0.956288	69	15.181	0.984377	69	9.20092	0.953677	69	10.706	Quantified
O08788	Dynactin subunit 1	Dctn1	FUNCTION: Plays a key role in dynein-mediated retrograde transport of vesicles and organelles along microtubules by recruiting and tethering dynein to microtubules. Binds to both dynein and microtubules providing a link between specific cargos, microtubules and dynein. Essential for targeting dynein to microtubule plus ends, recruiting dynein to membranous cargos and enhancing dynein processivity…	Dynactin subunit 1 OS=Mus musculus OX=10090 GN=Dctn1 PE=1 SV=3 - [DCTN1_MOUSE]	34.35	45	46	92	1281	141.588	5.89697	0.989197	90	8.39581	0.998213	90	5.33407	0.972894	90	17.7161	1.0232	90	10.6618	1.016	90	8.35103	1.00586	90	7.27608	Quantified
E9PVA8	eIF-2-alpha kinase activator GCN1	Gcn1	FUNCTION: Acts as a positive activator of the GCN2 protein kinase activity in response to amino acid starvation (PubMed:15937339). Forms a complex with EIF2AK4/GCN2 on translating ribosomes; during this process, GCN1 seems to act as a chaperone to facilitate delivery of uncharged tRNAs that enter the A site of ribosomes to the tRNA-binding domain of EIF2AK4/GCN2, and hence stimulating EIF2AK4/GCN…	eIF-2-alpha kinase activator GCN1 OS=Mus musculus OX=10090 GN=Gcn1 PE=1 SV=1 - [GCN1_MOUSE]	19.84	49	49	81	2671	292.834	7.35693	0.971412	81	7.50591	0.957501	81	6.5507	0.952182	81	12.4008	1.03713	81	8.44108	1.03015	81	7.30781	1.05182	81	8.12906	Quantified
P51855	Glutathione synthetase	Gss		Glutathione synthetase OS=Mus musculus OX=10090 GN=Gss PE=1 SV=1 - [GSHB_MOUSE]	39.66	21	21	60	474	52.214	5.79541	1.09095	60	9.34253	1.03978	60	5.03585	0.959435	60	12.4577	0.992778	60	7.02922	0.998908	60	4.77181	0.940644	60	9.542	Quantified
Q61879	Myosin-10	Myh10	FUNCTION: Involved with LARP6 in the stabilization of type I collagen mRNAs for CO1A1 and CO1A2. During cell spreading, plays an important role in cytoskeleton reorganization, focal contacts formation (in the central part but not the margins of spreading cells), and lamellipodial extension; this function is mechanically antagonized by MYH9 (By similarity). Cellular myosin that appears to play a r…	Myosin-10 OS=Mus musculus OX=10090 GN=Myh10 PE=1 SV=2 - [MYH10_MOUSE]	16.85	13	37	128	1976	228.855	5.5415	0.978914	15	10.8202	0.925334	15	5.7068	1.01712	15	6.27293	1.05813	15	6.43582	0.98519	15	8.17061	1.03615	15	9.26029	Quantified
Q8VH51	RNA-binding protein 39	Rbm39	FUNCTION: RNA-binding protein that acts as a pre-mRNA splicing factor. Acts by promoting exon inclusion via regulation of exon cassette splicing (By similarity). Also acts as a transcriptional coactivator for steroid nuclear receptors ESR1/ER-alpha and ESR2/ER-beta, and JUN/AP-1, independently of the pre-mRNA splicing factor activity (PubMed:11704680). {ECO:0000250|UniProtKB:Q14498, ECO:0000269|P…	RNA-binding protein 39 OS=Mus musculus OX=10090 GN=Rbm39 PE=1 SV=2 - [RBM39_MOUSE]	24.34	11	11	35	530	59.3697	10.0962	1.00302	35	7.56793	1.04605	35	7.60847	1.01283	35	7.6239	0.957494	35	6.04813	1.02791	35	7.07493	0.990467	35	7.23566	Quantified
P57722	Poly(rC)-binding protein 3	Pcbp3	FUNCTION: Single-stranded nucleic acid binding protein that binds preferentially to oligo dC. {ECO:0000250}.	Poly(rC)-binding protein 3 OS=Mus musculus OX=10090 GN=Pcbp3 PE=1 SV=3 - [PCBP3_MOUSE]	23.18	1	8	47	371	39.2693	7.51807	1.08583	1		1.14707	1		1.0412	1		0.811508	1		0.990599	1		0.953175	1		Quantified
P35278	Ras-related protein Rab-5C	Rab5c	FUNCTION: Protein transport. Probably involved in vesicular traffic (By similarity). {ECO:0000250}.	Ras-related protein Rab-5C OS=Mus musculus OX=10090 GN=Rab5c PE=1 SV=2 - [RAB5C_MOUSE]	68.52	8	11	34	216	23.3978	8.41162	0.94375	21	10.2292	0.970999	21	3.03042	0.989917	21	20.0915	1.05884	21	10.2989	1.07851	21	8.14548	0.991134	21	9.381	Quantified
Q78ZA7	Nucleosome assembly protein 1-like 4	Nap1l4	FUNCTION: Acts as histone chaperone in nucleosome assembly (PubMed:28366643). In condensing spermatids, mediates the loading of the heterodimer composed of histones H2AB1 and H2BC1/TH2B onto the nucleosomes, thereby promoting the replacement of histones to protamine in male germ cells (PubMed:28366643). {ECO:0000269|PubMed:28366643}.	Nucleosome assembly protein 1-like 4 OS=Mus musculus OX=10090 GN=Nap1l4 PE=1 SV=1 - [NP1L4_MOUSE]	32.53	11	13	78	375	42.6529	4.66553	1.01255	35	12.8955	1.00572	35	4.68345	0.906906	35	17.441	1.03895	35	10.1806	1.03215	35	9.11661	1.01416	35	9.13971	Quantified
Q8JZQ9	Eukaryotic translation initiation factor 3 subunit B	Eif3b	FUNCTION: RNA-binding component of the eukaryotic translation initiation factor 3 (eIF-3) complex, which is required for several steps in the initiation of protein synthesis. The eIF-3 complex associates with the 40S ribosome and facilitates the recruitment of eIF-1, eIF-1A, eIF-2:GTP:methionyl-tRNAi and eIF-5 to form the 43S pre-initiation complex (43S PIC). The eIF-3 complex stimulates mRNA rec…	Eukaryotic translation initiation factor 3 subunit B OS=Mus musculus OX=10090 GN=Eif3b PE=1 SV=1 - [EIF3B_MOUSE]	36.11	23	24	49	803	91.3131	5.021	1.03467	47	11.303	1.01834	47	8.68071	0.970061	46	16.3696	0.985244	47	12.5608	0.977384	47	9.11613	0.976736	47	11.6819	Quantified
O08759	Ubiquitin-protein ligase E3A	Ube3a	FUNCTION: E3 ubiquitin-protein ligase which accepts ubiquitin from an E2 ubiquitin-conjugating enzyme in the form of a thioester and transfers it to its substrates. Several substrates have been identified including the ARNTL/BMAL1, ARC, RAD23A and RAD23B, MCM7 (which is involved in DNA replication), annexin A1, the PML tumor suppressor, and the cell cycle regulator CDKN1B (PubMed:20211139, PubMed…	Ubiquitin-protein ligase E3A OS=Mus musculus OX=10090 GN=Ube3a PE=1 SV=2 - [UBE3A_MOUSE]	24.02	20	20	42	870	99.7557	5.08447	1.06172	41	8.11971	0.996481	41	7.35381	0.971419	41	11.0403	1.01347	41	6.06465	0.9868	41	7.44847	0.986497	41	8.93995	Quantified
Q9QUR6	Prolyl endopeptidase	Prep	FUNCTION: Cleaves peptide bonds on the C-terminal side of prolyl residues within peptides that are up to approximately 30 amino acids long.	Prolyl endopeptidase OS=Mus musculus OX=10090 GN=Prep PE=1 SV=1 - [PPCE_MOUSE]	34.51	22	22	67	710	80.6999	5.73193	1.06515	67	11.0682	1.0139	67	7.15243	0.984625	67	13.7446	0.979411	67	8.95292	0.985186	67	6.85939	0.982777	67	9.23757	Quantified
Q9D8W5	26S proteasome non-ATPase regulatory subunit 12	Psmd12	FUNCTION: Component of the 26S proteasome, a multiprotein complex involved in the ATP-dependent degradation of ubiquitinated proteins. This complex plays a key role in the maintenance of protein homeostasis by removing misfolded or damaged proteins, which could impair cellular functions, and by removing proteins whose functions are no longer required. Therefore, the proteasome participates in num…	26S proteasome non-ATPase regulatory subunit 12 OS=Mus musculus OX=10090 GN=Psmd12 PE=1 SV=4 - [PSD12_MOUSE]	39.69	18	19	65	456	52.8615	7.06396	1.05617	59	8.00857	1.03247	59	8.64945	0.998342	59	9.44886	0.993489	59	7.82256	0.966858	59	6.68835	0.969859	59	9.23379	Quantified
Q6P1B1	Xaa-Pro aminopeptidase 1	Xpnpep1	FUNCTION: Contributes to the degradation of bradykinin. Catalyzes the removal of a penultimate prolyl residue from the N-termini of peptides, such as Arg-Pro-Pro (By similarity). {ECO:0000250}.	Xaa-Pro aminopeptidase 1 OS=Mus musculus OX=10090 GN=Xpnpep1 PE=1 SV=1 - [XPP1_MOUSE]	43.18	27	27	51	623	69.547	5.5415	1.05872	51	5.85597	0.999511	51	5.76117	0.987181	51	11.4751	1.00075	51	6.61968	1.01116	51	6.3342	0.978909	51	5.01245	Quantified
P68040	Receptor of activated protein C kinase 1	Rack1	FUNCTION: Scaffolding protein involved in the recruitment, assembly and/or regulation of a variety of signaling molecules. Interacts with a wide variety of proteins and plays a role in many cellular processes. Component of the 40S ribosomal subunit involved in translational repression. Involved in the initiation of the ribosome quality control (RQC), a pathway that takes place when a ribosome has…	Receptor of activated protein C kinase 1 OS=Mus musculus OX=10090 GN=Rack1 PE=1 SV=3 - [RACK1_MOUSE]	64.35	20	20	85	317	35.0546	7.69385	0.992589	85	7.52268	1.0033	85	6.34578	1.01893	85	11.2057	1.00584	85	7.15402	0.982014	85	8.72824	1.01466	85	9.99368	Quantified
Q8CHT0	Delta-1-pyrroline-5-carboxylate dehydrogenase, mitochondrial	Aldh4a1	FUNCTION: Irreversible conversion of delta-1-pyrroline-5-carboxylate (P5C), derived either from proline or ornithine, to glutamate. This is a necessary step in the pathway interconnecting the urea and tricarboxylic acid cycles. The preferred substrate is glutamic gamma-semialdehyde, other substrates include succinic, glutaric and adipic semialdehydes (By similarity). {ECO:0000250}.	Delta-1-pyrroline-5-carboxylate dehydrogenase, mitochondrial OS=Mus musculus OX=10090 GN=Aldh4a1 PE=1 SV=3 - [AL4A1_MOUSE]	41.99	23	23	82	562	61.8015	8.23584	0.969301	82	7.02955	0.979263	82	4.83202	0.978092	82	14.7811	1.0101	82	8.02773	1.03876	82	7.61569	1.02065	82	6.27588	Quantified
Q99JY0	Trifunctional enzyme subunit beta, mitochondrial	Hadhb	FUNCTION: Mitochondrial trifunctional enzyme catalyzes the last three of the four reactions of the mitochondrial beta-oxidation pathway. The mitochondrial beta-oxidation pathway is the major energy-producing process in tissues and is performed through four consecutive reactions breaking down fatty acids into acetyl-CoA. Among the enzymes involved in this pathway, the trifunctional enzyme exhibits…	Trifunctional enzyme subunit beta, mitochondrial OS=Mus musculus OX=10090 GN=Hadhb PE=1 SV=1 - [ECHB_MOUSE]	41.05	19	20	78	475	51.3534	9.37842	1.00931	76	10.035	1.00144	76	6.10407	1.07964	76	10.3698	0.979495	76	7.59861	0.970077	76	8.9781	0.985254	76	5.88745	Quantified
Q921F2	TAR DNA-binding protein 43	Tardbp	FUNCTION: RNA-binding protein that is involved in various steps of RNA biogenesis and processing. Preferentially binds, via its two RNA recognition motifs RRM1 and RRM2, to GU-repeats on RNA molecules predominantly localized within long introns and in the 3'UTR of mRNAs. In turn, regulates the splicing of many non-coding and protein-coding RNAs including proteins involved in neuronal survival, as…	TAR DNA-binding protein 43 OS=Mus musculus OX=10090 GN=Tardbp PE=1 SV=1 - [TADBP_MOUSE]	24.4	11	11	47	414	44.5193	6.69775	1.04358	47	6.43702	1.03742	47	8.18563	1.08059	47	9.03435	0.955558	47	5.91839	0.966319	47	6.48044	0.96387	47	7.62432	Quantified
P17095	High mobility group protein HMG-I/HMG-Y	Hmga1	FUNCTION: HMG-I/Y bind preferentially to the minor groove of A+T rich regions in double-stranded DNA. It is suggested that these proteins could function in nucleosome phasing and in the 3'-end processing of mRNA transcripts. They are also involved in the transcription regulation of genes containing, or in close proximity to A+T-rich regions.	High mobility group protein HMG-I/HMG-Y OS=Mus musculus OX=10090 GN=Hmga1 PE=1 SV=4 - [HMGA1_MOUSE]	64.49	9	9	91	107	11.6071	10.3159	0.948233	91	7.69	1.03943	91	9.98085	0.8919	91	9.29998	0.99738	91	7.60701	1.12576	91	8.50003	0.971951	91	9.6597	Quantified
O35295	Transcriptional activator protein Pur-beta	Purb	FUNCTION: Has capacity to bind repeated elements in single-stranded DNA such as the purine-rich single strand of the PUR element located upstream of the MYC gene. Participates in transcriptional and translational regulation of alpha-MHC expression in cardiac myocytes by binding to the purine-rich negative regulatory (PNR) element. Modulates constitutive liver galectin-3 gene transcription by bind…	Transcriptional activator protein Pur-beta OS=Mus musculus OX=10090 GN=Purb PE=1 SV=3 - [PURB_MOUSE]	41.36	10	11	30	324	33.8808	5.42725	1.02065	29	6.34565	1.03304	29	5.12773	0.995267	29	8.16749	0.974912	29	6.95135	0.997673	29	6.83894	0.987174	29	8.6191	Quantified
P61027	Ras-related protein Rab-10	Rab10	FUNCTION: The small GTPases Rab are key regulators of intracellular membrane trafficking, from the formation of transport vesicles to their fusion with membranes (By similarity). Rabs cycle between an inactive GDP-bound form and an active GTP-bound form that is able to recruit to membranes different set of downstream effectors directly responsible for vesicle formation, movement, tethering and fu…	Ras-related protein Rab-10 OS=Mus musculus OX=10090 GN=Rab10 PE=1 SV=1 - [RAB10_MOUSE]	65	10	14	77	200	22.5266	8.38232	0.962836	38	9.82553	0.948562	38	7.44237	0.921297	38	11.0915	1.07553	38	7.73524	1.03844	38	6.43325	0.998926	38	7.75316	Quantified
P61205	ADP-ribosylation factor 3	Arf3	FUNCTION: GTP-binding protein that functions as an allosteric activator of the cholera toxin catalytic subunit, an ADP-ribosyltransferase. Involved in protein trafficking; may modulate vesicle budding and uncoating within the Golgi apparatus.	ADP-ribosylation factor 3 OS=Mus musculus OX=10090 GN=Arf3 PE=2 SV=2 - [ARF3_MOUSE]	70.72	6	11	51	181	20.5877	7.43018	1.02215	36	9.9959	0.99099	36	6.20149	1.16505	36	14.7898	0.917058	36	12.3148	0.970745	36	6.43218	0.963024	36	9.41731	Quantified
P62814	V-type proton ATPase subunit B, brain isoform	Atp6v1b2	FUNCTION: Non-catalytic subunit of the peripheral V1 complex of vacuolar ATPase. V-ATPase is responsible for acidifying a variety of intracellular compartments in eukaryotic cells.	V-type proton ATPase subunit B, brain isoform OS=Mus musculus OX=10090 GN=Atp6v1b2 PE=1 SV=1 - [VATB2_MOUSE]	38.75	16	16	40	511	56.5149	5.80811	1.00502	40	6.23477	0.954533	40	5.02226	0.97306	40	10.0751	1.0522	40	6.69114	1.02925	40	7.12696	1.03272	40	6.41953	Quantified
Q9D952	Envoplakin	Evpl	FUNCTION: Component of the cornified envelope of keratinocytes. May link the cornified envelope to desmosomes and intermediate filaments.	Envoplakin OS=Mus musculus OX=10090 GN=Evpl PE=1 SV=3 - [EVPL_MOUSE]	27.86	57	58	89	2035	231.871	6.59521	0.919028	87	7.12665	0.951241	87	4.16563	1.12184	87	17.3563	0.998821	87	7.46808	1.00509	87	6.67722	1.01364	87	8.58136	Quantified
Q99K48	Non-POU domain-containing octamer-binding protein	Nono	FUNCTION: DNA- and RNA binding protein, involved in several nuclear processes. Binds the conventional octamer sequence in double-stranded DNA. Also binds single-stranded DNA and RNA at a site independent of the duplex site. Involved in pre-mRNA splicing, probably as a heterodimer with SFPQ. Interacts with U5 snRNA, probably by binding to a purine-rich sequence located on the 3' side of U5 snRNA s…	Non-POU domain-containing octamer-binding protein OS=Mus musculus OX=10090 GN=Nono PE=1 SV=3 - [NONO_MOUSE]	37.63	21	25	128	473	54.5064	8.95361	0.983055	114	6.66004	1.05689	114	7.39269	0.992789	114	11.103	0.994973	114	7.48868	0.99328	114	5.67848	0.974973	114	8.03778	Quantified
P84099	60S ribosomal protein L19	Rpl19		60S ribosomal protein L19 OS=Mus musculus OX=10090 GN=Rpl19 PE=1 SV=1 - [RL19_MOUSE]	50	14	16	101	196	23.4512	11.4731	0.976658	87	6.00561	1.02461	87	7.20663	0.98744	87	9.05122	1.00127	87	4.44147	1.00997	87	5.68172	0.995958	87	5.46969	Quantified
P18608	Non-histone chromosomal protein HMG-14	Hmgn1	FUNCTION: Binds to the inner side of the nucleosomal DNA thus altering the interaction between the DNA and the histone octamer. May be involved in the process which maintains transcribable genes in a unique chromatin conformation. Inhibits the phosphorylation of nucleosomal histones H3 and H2A by RPS6KA5/MSK1 and RPS6KA3/RSK2. {ECO:0000269|PubMed:15327773}.	Non-histone chromosomal protein HMG-14 OS=Mus musculus OX=10090 GN=Hmgn1 PE=1 SV=2 - [HMGN1_MOUSE]	57.29	7	7	45	96	10.1464	9.75928	1.07291	45	8.23096	1.1324	45	8.83099	1.06468	45	14.0663	0.896098	45	18.1751	0.963414	45	7.07989	0.896099	45	17.1922	Quantified
Q8BL66	Early endosome antigen 1	Eea1	FUNCTION: Binds phospholipid vesicles containing phosphatidylinositol 3-phosphate and participates in endosomal trafficking. {ECO:0000250}.	Early endosome antigen 1 OS=Mus musculus OX=10090 GN=Eea1 PE=1 SV=2 - [EEA1_MOUSE]	42.24	59	60	88	1411	160.817	5.77002	0.971575	85	6.7999	0.960112	85	7.53557	0.981269	85	13.0679	1.05511	85	7.88166	1.0534	85	6.50504	0.99202	85	8.52085	Quantified
Q99JW5	Epithelial cell adhesion molecule	Epcam	FUNCTION: May act as a physical homophilic interaction molecule between intestinal epithelial cells (IECs) and intraepithelial lymphocytes (IELs) at the mucosal epithelium for providing immunological barrier as a first line of defense against mucosal infection. Plays a role in embryonic stem cells proliferation and differentiation. Up-regulates the expression of FABP5, MYC and cyclins A and E (By…	Epithelial cell adhesion molecule OS=Mus musculus OX=10090 GN=Epcam PE=1 SV=1 - [EPCAM_MOUSE]	40.95	12	12	57	315	34.9964	5.94775	0.949117	57	12.1109	0.985139	57	5.18213	0.998263	57	19.4965	1.02557	57	11.8242	1.05609	57	8.37494	1.02762	57	9.36442	Quantified
Q9D0K2	Succinyl-CoA:3-ketoacid coenzyme A transferase 1, mitochondrial	Oxct1	FUNCTION: Key enzyme for ketone body catabolism. Transfers the CoA moiety from succinate to acetoacetate. Formation of the enzyme-CoA intermediate proceeds via an unstable anhydride species formed between the carboxylate groups of the enzyme and substrate (By similarity). {ECO:0000250}.	Succinyl-CoA:3-ketoacid coenzyme A transferase 1, mitochondrial OS=Mus musculus OX=10090 GN=Oxct1 PE=1 SV=1 - [SCOT1_MOUSE]	38.85	15	15	51	520	55.953	8.52881	0.956537	51	5.38336	0.940408	51	5.79413	1.02499	51	15.2347	1.02088	51	6.42223	1.03012	51	8.59128	1.02748	51	7.88882	Quantified
Q9R1P4	Proteasome subunit alpha type-1	Psma1	FUNCTION: Component of the 20S core proteasome complex involved in the proteolytic degradation of most intracellular proteins. This complex plays numerous essential roles within the cell by associating with different regulatory particles. Associated with two 19S regulatory particles, forms the 26S proteasome and thus participates in the ATP-dependent degradation of ubiquitinated proteins. The 26S…	Proteasome subunit alpha type-1 OS=Mus musculus OX=10090 GN=Psma1 PE=1 SV=1 - [PSA1_MOUSE]	58.17	20	20	80	263	29.5278	6.45557	1.03429	78	9.0261	1.02037	78	5.24933	0.941529	78	14.2537	1.00262	78	8.04533	1.02531	78	7.17691	0.996135	78	9.69455	Quantified
Q8K310	Matrin-3	Matr3	FUNCTION: May play a role in transcription or may interact with other nuclear matrix proteins to form the internal fibrogranular network. In association with the SFPQ-NONO heteromer may play a role in nuclear retention of defective RNAs (By similarity). {ECO:0000250}.; FUNCTION: May play a role in transcription or may interact with other nuclear matrix proteins to form the internal fibrogranular …	Matrin-3 OS=Mus musculus OX=10090 GN=Matr3 PE=1 SV=1 - [MATR3_MOUSE]	31.68	27	27	60	846	94.5718	6.25244	1.08249	60	10.7816	1.07089	60	6.8569	1.0193	60	14.5963	0.941424	60	9.72515	0.970698	60	9.34234	0.948665	60	8.92803	Quantified
Q8BH95	Enoyl-CoA hydratase, mitochondrial	Echs1	FUNCTION: Straight-chain enoyl-CoA thioesters from C4 up to at least C16 are processed, although with decreasing catalytic rate (By similarity). Has high substrate specificity for crotonyl-CoA and moderate specificity for acryloyl-CoA, 3-methylcrotonyl-CoA and methacrylyl-CoA. It is noteworthy that binds tiglyl-CoA, but hydrates only a small amount of this substrate (By similarity). {ECO:0000250|…	Enoyl-CoA hydratase, mitochondrial OS=Mus musculus OX=10090 GN=Echs1 PE=1 SV=1 - [ECHM_MOUSE]	45.52	15	15	60	290	31.4542	8.48486	0.857332	60	11.4622	0.887775	60	6.67738	0.965792	60	10.3112	1.09044	60	6.68828	1.09251	60	5.44945	1.12177	60	9.34391	Quantified
Q01320	DNA topoisomerase 2-alpha	Top2a	FUNCTION: Control of topological states of DNA by transient breakage and subsequent rejoining of DNA strands. Topoisomerase II makes double-strand breaks. Essential during mitosis and meiosis for proper segregation of daughter chromosomes. May play a role in regulating the period length of ARNTL/BMAL1 transcriptional oscillation (PubMed:24321095). {ECO:0000269|PubMed:1331984, ECO:0000269|PubMed:2…	DNA topoisomerase 2-alpha OS=Mus musculus OX=10090 GN=Top2a PE=1 SV=2 - [TOP2A_MOUSE]	23.43	30	39	68	1528	172.682	8.60205	0.861233	47	10.1667	0.888834	47	7.77754	0.919792	47	9.14228	1.13226	47	6.45551	1.14577	47	9.05699	1.01881	47	5.204	Quantified
Q60854	Serpin B6	Serpinb6	FUNCTION: Inhibitor of cathepsin G, kallikrein-8 and thrombin. May play an important role in the inner ear in the protection against leakage of lysosomal content during stress. May be involved in the regulation of serine proteinases present in the brain or extravasated from the blood. {ECO:0000269|PubMed:17761692}.	Serpin B6 OS=Mus musculus OX=10090 GN=Serpinb6 PE=1 SV=1 - [SPB6_MOUSE]	49.21	16	16	62	378	42.5712	5.74463	1.01685	62	7.23223	0.957857	62	5.65007	0.888493	62	10.7045	1.05086	62	6.03943	1.05643	62	6.92609	1.0391	62	6.20862	Quantified
Q99P72	Reticulon-4	Rtn4	FUNCTION: Required to induce the formation and stabilization of endoplasmic reticulum (ER) tubules. They regulate membrane morphogenesis in the ER by promoting tubular ER production. They influence nuclear envelope expansion, nuclear pore complex formation and proper localization of inner nuclear membrane proteins. However each isoform have specific functions mainly depending on their tissue expr…	Reticulon-4 OS=Mus musculus OX=10090 GN=Rtn4 PE=1 SV=2 - [RTN4_MOUSE]	8.26	6	6	51	1162	126.535	4.53857	0.928172	51	8.48358	0.943602	51	9.2911	1.00319	51	7.78592	1.05747	51	10.4358	1.07627	51	8.15654	1.01155	51	5.45716	Quantified
Q9JIX8	Apoptotic chromatin condensation inducer in the nucleus	Acin1	FUNCTION: Auxiliary component of the splicing-dependent multiprotein exon junction complex (EJC) deposited at splice junction on mRNAs. The EJC is a dynamic structure consisting of core proteins and several peripheral nuclear and cytoplasmic associated factors that join the complex only transiently either during EJC assembly or during subsequent mRNA metabolism. Component of the ASAP complexes wh…	Apoptotic chromatin condensation inducer in the nucleus OS=Mus musculus OX=10090 GN=Acin1 PE=1 SV=3 - [ACINU_MOUSE]	26.01	32	32	70	1338	150.629	5.90967	1.01113	70	7.23617	1.05336	70	6.46845	1.02125	70	10.5165	0.965399	70	7.18992	0.972086	70	6.52069	0.985709	70	6.66042	Quantified
Q9CW03	Structural maintenance of chromosomes protein 3	Smc3	FUNCTION: Central component of cohesin, a complex required for chromosome cohesion during the cell cycle. The cohesin complex may form a large proteinaceous ring within which sister chromatids can be trapped. At anaphase, the complex is cleaved and dissociates from chromatin, allowing sister chromatids to segregate. Cohesion is coupled to DNA replication and is involved in DNA repair. The cohesin…	Structural maintenance of chromosomes protein 3 OS=Mus musculus OX=10090 GN=Smc3 PE=1 SV=2 - [SMC3_MOUSE]	40.02	46	48	87	1217	141.468	7.18115	1.01035	79	7.42194	1.02683	79	5.89941	1.0299	79	12.046	0.995903	79	6.36685	0.993297	79	5.55404	0.990966	79	8.64602	Quantified
Q9Z2I0	Mitochondrial proton/calcium exchanger protein	Letm1	FUNCTION: Mitochondrial proton/calcium antiporter that mediates proton-dependent calcium efflux from mitochondrion (PubMed:27669901). Crucial for the maintenance of mitochondrial tubular networks and for the assembly of the supercomplexes of the respiratory chain (By similarity). Required for the maintenance of the tubular shape and cristae organization (By similarity). In contrast to SLC8B1/NCLX…	Mitochondrial proton/calcium exchanger protein OS=Mus musculus OX=10090 GN=Letm1 PE=1 SV=1 - [LETM1_MOUSE]	31.71	21	21	51	738	82.9369	6.52197	0.911661	51	11.3083	0.924348	51	6.14671	0.920918	51	13.9014	1.06244	51	9.1916	1.03622	51	6.86329	1.12247	51	8.4258	Quantified
B2RXS4	Plexin-B2	Plxnb2	FUNCTION: Cell surface receptor for SEMA4C, SEMA4D and SEMA4G that plays an important role in cell-cell signaling (PubMed:17554007). Plays a role in glutamatergic synapse development and is required for SEMA4A-mediated excitatory synapse development (PubMed:29981480). Binding to class 4 semaphorins promotes downstream activation of RHOA and phosphorylation of ERBB2 at 'Tyr-1248' (PubMed:17554007)…	Plexin-B2 OS=Mus musculus OX=10090 GN=Plxnb2 PE=1 SV=1 - [PLXB2_MOUSE]	18.73	32	32	57	1842	206.099	5.87158	0.989134	57	10.2985	0.982924	57	5.86543	1.01986	57	16.7554	0.997598	57	8.98735	1.0282	57	5.96235	0.986741	57	12.3823	Quantified
Q9CRB9	MICOS complex subunit Mic19	Chchd3	FUNCTION: Component of the MICOS complex, a large protein complex of the mitochondrial inner membrane that plays crucial roles in the maintenance of crista junctions, inner membrane architecture, and formation of contact sites to the outer membrane. Has also been shown to function as a transcription factor which binds to the BAG1 promoter and represses BAG1 transcription. Plays an important role …	MICOS complex subunit Mic19 OS=Mus musculus OX=10090 GN=Chchd3 PE=1 SV=1 - [MIC19_MOUSE]	55.95	17	18	90	227	26.3182	8.36768	0.913652	88	9.78766	0.989246	88	6.06468	0.982217	88	10.3134	1.03074	88	7.28873	1.04126	88	6.26964	1.04165	88	6.99853	Quantified
Q60668	Heterogeneous nuclear ribonucleoprotein D0	Hnrnpd	FUNCTION: Binds with high affinity to RNA molecules that contain AU-rich elements (AREs) found within the 3'-UTR of many proto-oncogenes and cytokine mRNAs. Also binds to double- and single-stranded DNA sequences in a specific manner and functions a transcription factor. Each of the RNA-binding domains specifically can bind solely to a single-stranded non-monotonous 5'-UUAG-3' sequence and also w…	Heterogeneous nuclear ribonucleoprotein D0 OS=Mus musculus OX=10090 GN=Hnrnpd PE=1 SV=2 - [HNRPD_MOUSE]	38.03	15	17	55	355	38.3303	7.81104	1.10566	46	9.82356	1.13973	46	10.79	1.05214	46	9.04147	0.892665	46	9.15296	0.902829	46	9.89148	0.904236	46	8.14906	Quantified
Q9CPR4	60S ribosomal protein L17	Rpl17	FUNCTION: Component of the large ribosomal subunit. {ECO:0000250|UniProtKB:P18621}.	60S ribosomal protein L17 OS=Mus musculus OX=10090 GN=Rpl17 PE=1 SV=3 - [RL17_MOUSE]	38.59	9	9	69	184	21.4094	10.1841	0.994492	69	8.41082	1.02952	69	7.75157	0.962328	69	13.8835	0.989514	69	9.90324	1.03763	69	5.3391	0.984688	69	9.49896	Quantified
Q9D554	Splicing factor 3A subunit 3	Sf3a3	FUNCTION: Involved in pre-mRNA splicing as a component of the splicing factor SF3A complex that contributes to the assembly of the 17S U2 snRNP, and the subsequent assembly of the pre-spliceosome 'E' complex and the pre-catalytic spliceosome 'A' complex. Involved in pre-mRNA splicing as a component of pre-catalytic spliceosome 'B' complexes. {ECO:0000250|UniProtKB:Q12874}.	Splicing factor 3A subunit 3 OS=Mus musculus OX=10090 GN=Sf3a3 PE=1 SV=2 - [SF3A3_MOUSE]	31.14	16	16	34	501	58.8052	5.33838	1.0228	34	5.81714	1.06891	34	8.72492	0.972304	34	7.617	1.00591	34	7.26712	0.986828	34	6.26391	0.931222	34	7.57289	Quantified
Q99L20	Glutathione S-transferase theta-3	Gstt3	FUNCTION: Conjugation of reduced glutathione to a wide number of exogenous and endogenous hydrophobic electrophiles. Shows high activity towards 4-nitrobenzyl chloride (4-NBC). Also has lower activity towards 1,2-epoxy-3-(p-nitrophenoxy)propane (EPNP), cumene hydroperoxide, 1-chloro-2,4-dinitrobenzene (CDNB), 7-chloro-4-nitrobenzo-2-oxa-1,3-diazole (NBD-Cl), and ethacrynic acid. {ECO:0000269|PubM…	Glutathione S-transferase theta-3 OS=Mus musculus OX=10090 GN=Gstt3 PE=1 SV=1 - [GSTT3_MOUSE]	41.49	13	13	40	241	27.3852	7.73779	1.02917	40	6.56802	1.03761	40	6.27649	0.865694	40	16.0081	1.05927	40	8.4493	1.05166	40	6.33612	0.95	40	10.2202	Quantified
Q9JIQ3	Diablo homolog, mitochondrial	Diablo	FUNCTION: Promotes apoptosis by activating caspases in the cytochrome c/Apaf-1/caspase-9 pathway. Acts by opposing the inhibitory activity of inhibitor of apoptosis proteins (IAP). Inhibits the activity of BIRC6/bruce by inhibiting its binding to caspases (By similarity). {ECO:0000250, ECO:0000269|PubMed:10929712}.	Diablo homolog, mitochondrial OS=Mus musculus OX=10090 GN=Diablo PE=1 SV=2 - [DBLOH_MOUSE]	32.49	7	7	24	237	26.8036	6.3667	0.994203	24	11.925	0.933814	24	5.91076	0.97783	24	10.332	1.03186	24	4.96785	1.00547	24	7.65321	1.03884	24	8.09191	Quantified
Q8VCT3	Aminopeptidase B	Rnpep	FUNCTION: Exopeptidase which selectively removes arginine and/or lysine residues from the N-terminus of several peptide substrates including Arg(0)-Leu-enkephalin, Arg(0)-Met-enkephalin and Arg(-1)-Lys(0)-somatostatin-14. Can hydrolyze leukotriene A4 (LTA-4) into leukotriene B4 (LTB-4) (By similarity). {ECO:0000250}.	Aminopeptidase B OS=Mus musculus OX=10090 GN=Rnpep PE=1 SV=2 - [AMPB_MOUSE]	34	21	21	53	650	72.3701	5.35107	1.14858	53	12.0272	1.06784	53	7.19272	1.04542	53	14.0001	0.921449	53	11.974	0.941749	53	8.84182	0.947129	53	12.4872	Quantified
Q9Z2U0	Proteasome subunit alpha type-7	Psma7	FUNCTION: Component of the 20S core proteasome complex involved in the proteolytic degradation of most intracellular proteins. This complex plays numerous essential roles within the cell by associating with different regulatory particles. Associated with two 19S regulatory particles, forms the 26S proteasome and thus participates in the ATP-dependent degradation of ubiquitinated proteins. The 26S…	Proteasome subunit alpha type-7 OS=Mus musculus OX=10090 GN=Psma7 PE=1 SV=1 - [PSA7_MOUSE]	47.58	14	14	68	248	27.8376	8.45557	1.04724	68	7.46793	1.02146	68	7.8036	0.996038	68	13.2105	0.98305	68	7.40598	1.00028	68	7.33684	0.983483	68	9.01983	Quantified
Q99MR6	Serrate RNA effector molecule homolog	Srrt	FUNCTION: Acts as a mediator between the cap-binding complex (CBC) and the primary microRNAs (miRNAs) processing machinery during cell proliferation. Contributes to the stability and delivery of capped primary miRNA transcripts to the primary miRNA processing complex containing DGCR8 and DROSHA, thereby playing a role in RNA-mediated gene silencing (RNAi) by miRNAs. Binds capped RNAs (m7GpppG-cap…	Serrate RNA effector molecule homolog OS=Mus musculus OX=10090 GN=Srrt PE=1 SV=1 - [SRRT_MOUSE]	28.69	29	29	72	875	100.39	5.97314	1.04584	72	11.7754	1.02899	72	9.60338	1.00285	72	18.0631	0.970523	72	12.1755	0.983118	72	9.26289	0.992344	72	11.9768	Quantified
P50396	Rab GDP dissociation inhibitor alpha	Gdi1	FUNCTION: Regulates the GDP/GTP exchange reaction of most Rab proteins by inhibiting the dissociation of GDP from them, and the subsequent binding of GTP to them. Promotes the dissociation of GDP-bound Rab proteins from the membrane and inhibits their activation. Promotes the dissociation of RAB1A, RAB3A, RAB5A and RAB10 from membranes.	Rab GDP dissociation inhibitor alpha OS=Mus musculus OX=10090 GN=Gdi1 PE=1 SV=3 - [GDIA_MOUSE]	42.28	14	19	57	447	50.4891	5.08447	1.06892	41	10.4235	0.989132	41	5.29347	0.983032	41	8.98975	0.982847	41	8.29917	0.998453	41	5.10695	0.96144	41	7.60402	Quantified
Q61543	Golgi apparatus protein 1	Glg1	FUNCTION: Binds fibroblast growth factor and E-selectin (cell-adhesion lectin on endothelial cells mediating the binding of neutrophils). {ECO:0000269|PubMed:7531823}.	Golgi apparatus protein 1 OS=Mus musculus OX=10090 GN=Glg1 PE=1 SV=1 - [GSLG1_MOUSE]	21.28	26	26	53	1175	133.646	6.84424	1.03929	53	9.81113	0.999575	53	7.65253	1.07467	53	11.256	0.963294	53	8.50474	0.966695	53	9.33219	0.969027	53	11.1369	Quantified
P55258	Ras-related protein Rab-8A	Rab8a	FUNCTION: The small GTPases Rab are key regulators of intracellular membrane trafficking, from the formation of transport vesicles to their fusion with membranes. Rabs cycle between an inactive GDP-bound form and an active GTP-bound form that is able to recruit to membranes different sets of downstream effectors directly responsible for vesicle formation, movement, tethering and fusion. That Rab …	Ras-related protein Rab-8A OS=Mus musculus OX=10090 GN=Rab8a PE=1 SV=2 - [RAB8A_MOUSE]	48.79	4	12	71	207	23.6532	9.0708	0.946217	10	6.52766	0.975118	10	4.46252	1.06746	10	2.47266	1.0583	10	5.60614	1.01339	10	3.20458	1.02459	10	3.18852	Quantified
Q3TTY5	Keratin, type II cytoskeletal 2 epidermal	Krt2	FUNCTION: Probably contributes to terminal cornification (By similarity). Associated with keratinocyte activation, proliferation and keratinization (By similarity). Plays a role in the establishment of the epidermal barrier on plantar skin (PubMed:26603179). {ECO:0000250|UniProtKB:P35908, ECO:0000269|PubMed:26603179}.	Keratin, type II cytoskeletal 2 epidermal OS=Mus musculus OX=10090 GN=Krt2 PE=1 SV=1 - [K22E_MOUSE]	6.22	2	8	159	707	70.8798	8.06006	0.984713	3	0.506315	0.845764	3	0.153274	1.09963	3	9.85771	1.14808	3	2.27494	0.960875	3	0.588378	0.973419	3	1.45114	Quantified
P62751	60S ribosomal protein L23a	Rpl23a	FUNCTION: Component of the ribosome, a large ribonucleoprotein complex responsible for the synthesis of proteins in the cell. Binds a specific region on the 26S rRNA (By similarity). May promote p53/TP53 degradation possibly through the stimulation of MDM2-mediated TP53 polyubiquitination (By similarity). {ECO:0000250, ECO:0000250|UniProtKB:P62750}.	60S ribosomal protein L23a OS=Mus musculus OX=10090 GN=Rpl23a PE=1 SV=1 - [RL23A_MOUSE]	60.26	16	16	95	156	17.6841	10.4478	0.982642	95	8.44797	1.04452	95	5.72958	0.962823	95	15.8335	0.992342	95	7.86814	1.01057	95	5.51433	1.01218	95	9.29034	Quantified
Q99L13	3-hydroxyisobutyrate dehydrogenase, mitochondrial	Hibadh		3-hydroxyisobutyrate dehydrogenase, mitochondrial OS=Mus musculus OX=10090 GN=Hibadh PE=1 SV=1 - [3HIDH_MOUSE]	39.4	12	12	31	335	35.4166	8.1333	0.967039	31	7.07787	0.937023	31	6.78291	0.925426	31	16.0623	1.01857	31	7.90188	1.04719	31	8.10489	1.09992	31	9.67706	Quantified
Q8BGD9	Eukaryotic translation initiation factor 4B	Eif4b	FUNCTION: Required for the binding of mRNA to ribosomes. Functions in close association with EIF4-F and EIF4-A. Binds near the 5'-terminal cap of mRNA in presence of EIF-4F and ATP. Promotes the ATPase activity and the ATP-dependent RNA unwinding activity of both EIF4-A and EIF4-F (By similarity). {ECO:0000250}.	Eukaryotic translation initiation factor 4B OS=Mus musculus OX=10090 GN=Eif4b PE=1 SV=1 - [IF4B_MOUSE]	48.45	32	32	89	611	68.7992	5.66846	1.02601	89	9.24584	1.08608	89	8.14771	0.993809	89	11.5372	0.979545	89	9.57082	0.993791	89	6.32435	0.948212	89	9.67981	Quantified
Q91W90	Thioredoxin domain-containing protein 5	Txndc5	FUNCTION: Possesses thioredoxin activity. Has been shown to reduce insulin disulfide bonds. Also complements protein disulfide-isomerase deficiency in yeast. {ECO:0000269|PubMed:12930873, ECO:0000269|PubMed:14971039}.	Thioredoxin domain-containing protein 5 OS=Mus musculus OX=10090 GN=Txndc5 PE=1 SV=2 - [TXND5_MOUSE]	41.25	11	12	50	417	46.3859	5.78271	0.98832	42	5.32156	0.986601	42	4.76017	1.12312	42	16.6827	0.951902	42	7.43092	0.958334	42	6.72685	1.00002	42	6.58097	Quantified
Q64511	DNA topoisomerase 2-beta	Top2b	FUNCTION: Control of topological states of DNA by transient breakage and subsequent rejoining of DNA strands. Topoisomerase II makes double-strand breaks. {ECO:0000250|UniProtKB:Q02880}.	DNA topoisomerase 2-beta OS=Mus musculus OX=10090 GN=Top2b PE=1 SV=2 - [TOP2B_MOUSE]	27.67	33	44	86	1612	181.795	8.29443	1.0287	59	8.29462	1.06987	59	5.59846	1.04014	59	11.1895	0.978356	59	10.4302	0.976735	59	6.48339	0.917221	59	8.86663	Quantified
Q6ZWN5	40S ribosomal protein S9	Rps9		40S ribosomal protein S9 OS=Mus musculus OX=10090 GN=Rps9 PE=1 SV=3 - [RS9_MOUSE]	60.31	19	19	133	194	22.5776	10.6528	1.00299	133	9.77977	1.0323	133	5.3017	0.96711	133	14.5097	1.01383	133	9.73201	1.02268	133	9.22497	0.974604	133	6.48666	Quantified
Q9D8E6	60S ribosomal protein L4	Rpl4		60S ribosomal protein L4 OS=Mus musculus OX=10090 GN=Rpl4 PE=1 SV=3 - [RL4_MOUSE]	57.04	31	31	114	419	47.124	11.0044	0.997188	114	7.44523	1.01691	114	6.81731	0.985563	114	9.43355	0.998686	114	6.96875	1.02023	114	6.87543	0.978477	114	7.93663	Quantified
Q9JHJ0	Tropomodulin-3	Tmod3	FUNCTION: Blocks the elongation and depolymerization of the actin filaments at the pointed end. The Tmod/TM complex contributes to the formation of the short actin protofilament, which in turn defines the geometry of the membrane skeleton (By similarity). {ECO:0000250}.	Tropomodulin-3 OS=Mus musculus OX=10090 GN=Tmod3 PE=1 SV=1 - [TMOD3_MOUSE]	53.98	19	19	64	352	39.4783	5.13525	1.01357	64	7.06314	1.025	64	6.57724	0.987615	64	10.2552	0.990191	64	7.0778	1.00755	64	4.33799	0.95971	64	8.09903	Quantified
O35286	Pre-mRNA-splicing factor ATP-dependent RNA helicase DHX15	Dhx15	FUNCTION: Pre-mRNA processing factor involved in disassembly of spliceosomes after the release of mature mRNA. In cooperation with TFIP11 seem to be involved in the transition of the U2, U5 and U6 snRNP-containing IL complex to the snRNP-free IS complex leading to efficient debranching and turnover of excised introns (By similarity). {ECO:0000250}.	Pre-mRNA-splicing factor ATP-dependent RNA helicase DHX15 OS=Mus musculus OX=10090 GN=Dhx15 PE=1 SV=2 - [DHX15_MOUSE]	34.72	26	26	83	795	90.9492	7.45947	1.02406	83	7.12247	1.01847	83	4.36739	1.01964	83	11.467	0.991155	83	8.5666	0.988252	83	6.55802	0.98166	83	8.13397	Quantified
P48758	Carbonyl reductase [NADPH] 1	Cbr1	FUNCTION: NADPH-dependent reductase with broad substrate specificity. Catalyzes the reduction of a wide variety of carbonyl compounds including quinones, prostaglandins, menadione, plus various xenobiotics. Catalyzes the reduction of the antitumor anthracyclines doxorubicin and daunorubicin to the cardiotoxic compounds doxorubicinol and daunorubicinol. Can convert prostaglandin E2 to prostaglandi…	Carbonyl reductase [NADPH] 1 OS=Mus musculus OX=10090 GN=Cbr1 PE=1 SV=3 - [CBR1_MOUSE]	68.59	21	21	63	277	30.622	8.30908	1.02082	63	8.69028	1.01346	63	6.54384	0.913589	63	14.9412	1.02316	63	6.41686	1.0236	63	7.88166	1.02464	63	9.32058	Quantified
P26645	Myristoylated alanine-rich C-kinase substrate	Marcks	FUNCTION: MARCKS is the most prominent cellular substrate for protein kinase C. This protein binds calmodulin, actin, and synapsin. MARCKS is a filamentous (F) actin cross-linking protein.	Myristoylated alanine-rich C-kinase substrate OS=Mus musculus OX=10090 GN=Marcks PE=1 SV=2 - [MARCS_MOUSE]	28.8	5	5	23	309	29.6438	4.33545	1.02248	23	6.28718	1.15086	23	9.36482	0.977628	23	13.2206	0.950115	23	5.05291	0.964754	23	5.95753	0.948031	23	7.31617	Quantified
Q9EQP2	EH domain-containing protein 4	Ehd4	FUNCTION: ATP- and membrane-binding protein that probably controls membrane reorganization/tubulation upon ATP hydrolysis. Plays a role in early endosomal transport. {ECO:0000269|PubMed:15930129}.	EH domain-containing protein 4 OS=Mus musculus OX=10090 GN=Ehd4 PE=1 SV=1 - [EHD4_MOUSE]	27.36	12	14	41	541	61.4415	6.75635	0.949407	39	7.37359	0.973769	39	4.12203	0.978707	39	6.26961	1.05019	39	7.47519	1.05494	39	4.47582	0.995161	39	4.8422	Quantified
P97494	Glutamate--cysteine ligase catalytic subunit	Gclc		Glutamate--cysteine ligase catalytic subunit OS=Mus musculus OX=10090 GN=Gclc PE=1 SV=4 - [GSH1_MOUSE]	39.25	26	26	60	637	72.5251	5.89697	0.945969	60	8.91898	0.885683	60	8.01089	0.793074	60	19.9972	1.0972	60	7.56088	1.11022	60	8.95484	1.12403	60	9.50753	Quantified
P50404	Pulmonary surfactant-associated protein D	Sftpd	FUNCTION: Contributes to the lung's defense against inhaled microorganisms, organic antigens and toxins. Interacts with compounds such as bacterial lipopolysaccharides, oligosaccharides and fatty acids and modulates leukocyte action in immune response. May participate in the extracellular reorganization or turnover of pulmonary surfactant. Binds strongly maltose residues and to a lesser extent ot…	Pulmonary surfactant-associated protein D OS=Mus musculus OX=10090 GN=Sftpd PE=1 SV=1 - [SFTPD_MOUSE]	33.16	12	12	44	374	37.6647	7.6499	1.13896	44	12.9041	1.09593	44	8.87647	1.43839	44	27.7808	0.749148	44	31.7596	0.761139	44	23.7716	0.961504	44	12.5923	Quantified
P42208	Septin-2	Septin2	FUNCTION: Filament-forming cytoskeletal GTPase. Forms a filamentous structure with SEPTIN12, SEPTIN6, SEPTIN2 and probably SEPTIN4 at the sperm annulus which is required for the structural integrity and motility of the sperm tail during postmeiotic differentiation (By similarity). Required for normal organization of the actin cytoskeleton. Plays a role in the biogenesis of polarized columnar-shap…	Septin-2 OS=Mus musculus OX=10090 GN=Septin2 PE=1 SV=2 - [SEPT2_MOUSE]	67.59	19	20	72	361	41.4993	6.55127	0.986689	71	6.84936	1.00103	71	5.40302	1.00897	71	9.58176	1.01445	71	6.63631	1.01852	71	6.63645	0.995035	71	8.04543	Quantified
O08810	116 kDa U5 small nuclear ribonucleoprotein component	Eftud2	FUNCTION: Required for pre-mRNA splicing as component of the spliceosome, including pre-catalytic, catalytic and post-catalytic spliceosomal complexes (By similarity). Component of the U5 snRNP and the U4/U6-U5 tri-snRNP complex, a building block of the spliceosome (By similarity). {ECO:0000250|UniProtKB:Q15029}.	116 kDa U5 small nuclear ribonucleoprotein component OS=Mus musculus OX=10090 GN=Eftud2 PE=1 SV=1 - [U5S1_MOUSE]	29.35	27	28	75	971	109.291	4.99561	1.00658	58	6.96466	1.02331	58	6.01464	0.962217	58	13.1592	1.01519	58	8.76731	0.986546	58	9.69114	1.01613	58	7.59526	Quantified
Q60973	Histone-binding protein RBBP7	Rbbp7	FUNCTION: Core histone-binding subunit that may target chromatin remodeling factors, histone acetyltransferases and histone deacetylases to their histone substrates in a manner that is regulated by nucleosomal DNA. Component of several complexes which regulate chromatin metabolism. These include the type B histone acetyltransferase (HAT) complex, which is required for chromatin assembly following…	Histone-binding protein RBBP7 OS=Mus musculus OX=10090 GN=Rbbp7 PE=1 SV=1 - [RBBP7_MOUSE]	32.71	6	10	49	425	47.7602	5.04639	1.04633	29	4.83007	1.06734	29	6.80945	1.03256	29	5.31371	0.981948	29	4.5729	0.99385	29	5.62429	0.919865	29	7.05081	Quantified
Q8BFZ9	Erlin-2	Erlin2	FUNCTION: Component of the ERLIN1/ERLIN2 complex which mediates the endoplasmic reticulum-associated degradation (ERAD) of inositol 1,4,5-trisphosphate receptors (IP3Rs) such as ITPR1. Promotes sterol-accelerated ERAD of HMGCR probably implicating an AMFR/gp78-containing ubiquitin ligase complex. Involved in regulation of cellular cholesterol homeostasis by regulation the SREBP signaling pathway.…	Erlin-2 OS=Mus musculus OX=10090 GN=Erlin2 PE=1 SV=1 - [ERLN2_MOUSE]	54.41	16	21	67	340	37.8485	5.50342	0.899494	40	10.1762	0.932561	40	5.9644	1.0205	40	11.4424	1.04193	40	5.96949	1.02421	40	6.84691	1.05488	40	6.57582	Quantified
Q7TPV4	Myb-binding protein 1A	Mybbp1a	FUNCTION: May activate or repress transcription via interactions with sequence specific DNA-binding proteins (PubMed:9447996, PubMed:11956195, PubMed:14744933). Repression may be mediated at least in part by histone deacetylase activity (HDAC activity) (PubMed:14744933). Acts as a corepressor and in concert with CRY1, represses the transcription of the core circadian clock component PER2 (PubMed:…	Myb-binding protein 1A OS=Mus musculus OX=10090 GN=Mybbp1a PE=1 SV=2 - [MBB1A_MOUSE]	24.85	40	40	79	1344	151.942	8.95361	1.01844	79	8.13937	1.08433	79	7.35675	1.02389	79	14.6415	0.944034	79	9.60871	0.964133	79	5.80324	0.969919	79	8.69143	Quantified
P60122	RuvB-like 1	Ruvbl1	FUNCTION: Possesses single-stranded DNA-stimulated ATPase and ATP-dependent DNA helicase (3' to 5') activity; hexamerization is thought to be critical for ATP hydrolysis and adjacent subunits in the ring-like structure contribute to the ATPase activity (By similarity). Component of the NuA4 histone acetyltransferase complex which is involved in transcriptional activation of select genes principal…	RuvB-like 1 OS=Mus musculus OX=10090 GN=Ruvbl1 PE=1 SV=1 - [RUVB1_MOUSE]	40.13	17	17	40	456	50.1823	6.41748	1.05817	40	7.25236	1.01908	40	7.18763	1.08811	40	11.9259	0.951269	40	7.63796	0.9639	40	6.41145	0.967965	40	6.67807	Quantified
A2ASQ1	Agrin	Agrn	FUNCTION: [Isoform 1]: heparan sulfate basal lamina glycoprotein that plays a central role in the formation and the maintenance of the neuromuscular junction (NMJ) and directs key events in postsynaptic differentiation. This neuron-specific (z+) isoform is a component of the AGRN-LRP4 receptor complex that induces the phosphorylation and activation of MUSK. The activation of MUSK in myotubes indu…	Agrin OS=Mus musculus OX=10090 GN=Agrn PE=1 SV=1 - [AGRIN_MOUSE]	12.41	23	23	44	1950	207.403	6.31592	1.03792	44	12.1955	0.95812	44	6.45614	0.906573	44	14.7185	1.02181	44	6.32138	1.03026	44	8.32213	1.01826	44	9.92376	Quantified
Q64105	Sepiapterin reductase	Spr	FUNCTION: Catalyzes the final one or two reductions in tetra-hydrobiopterin biosynthesis to form 5,6,7,8-tetrahydrobiopterin.	Sepiapterin reductase OS=Mus musculus OX=10090 GN=Spr PE=1 SV=1 - [SPRE_MOUSE]	54.02	11	11	32	261	27.8654	5.74463	1.06395	32	5.70376	1.04598	32	5.08868	0.93058	32	6.00369	0.969503	32	7.9536	0.991458	32	5.56225	0.986946	32	7.81947	Quantified
Q6NZJ6	Eukaryotic translation initiation factor 4 gamma 1	Eif4g1	FUNCTION: Component of the protein complex eIF4F, which is involved in the recognition of the mRNA cap, ATP-dependent unwinding of 5'-terminal secondary structure and recruitment of mRNA to the ribosome. As a member of the eIF4F complex, required for endoplasmic reticulum stress-induced ATF4 mRNA translation (By similarity). {ECO:0000250, ECO:0000250|UniProtKB:Q04637}.	Eukaryotic translation initiation factor 4 gamma 1 OS=Mus musculus OX=10090 GN=Eif4g1 PE=1 SV=1 - [IF4G1_MOUSE]	23.75	33	37	76	1600	175.967	5.40186	0.985036	65	7.63871	0.977652	65	8.72034	0.932164	65	12.2174	1.03817	65	8.11702	1.04745	65	5.25935	0.987239	65	9.29523	Quantified
Q3TKT4	Transcription activator BRG1	Smarca4	FUNCTION: Involved in transcriptional activation and repression of select genes by chromatin remodeling (alteration of DNA-nucleosome topology). Component of SWI/SNF chromatin remodeling complexes that carry out key enzymatic activities, changing chromatin structure by altering DNA-histone contacts within a nucleosome in an ATP-dependent manner. Component of the CREST-BRG1 complex, a multiprotein…	Transcription activator BRG1 OS=Mus musculus OX=10090 GN=Smarca4 PE=1 SV=1 - [SMCA4_MOUSE]	15.75	18	25	50	1613	181.313	8.00146	0.990755	38	10.9771	1.03773	38	5.70849	1.00361	38	12.586	1	38	8.30477	0.989436	38	8.60101	0.97944	38	8.08741	Quantified
Q9CR57	60S ribosomal protein L14	Rpl14	FUNCTION: Component of the large ribosomal subunit. {ECO:0000250|UniProtKB:P50914}.	60S ribosomal protein L14 OS=Mus musculus OX=10090 GN=Rpl14 PE=1 SV=3 - [RL14_MOUSE]	59.45	15	15	69	217	23.5492	11.019	0.979246	69	8.42425	1.0091	69	5.69211	0.957728	69	13.7031	1.02791	69	6.77834	1.01329	69	7.29682	1.01364	69	6.13379	Quantified
O08756	3-hydroxyacyl-CoA dehydrogenase type-2	Hsd17b10	FUNCTION: Mitochondrial dehydrogenase that catalyzes the beta-oxidation at position 17 of androgens and estrogens and has 3-alpha-hydroxysteroid dehydrogenase activity with androsterone (By similarity). Catalyzes the third step in the beta-oxidation of fatty acids (By similarity). Carries out oxidative conversions of 7-alpha-OH and 7-beta-OH bile acids (By similarity). Also exhibits 20-beta-OH an…	3-hydroxyacyl-CoA dehydrogenase type-2 OS=Mus musculus OX=10090 GN=Hsd17b10 PE=1 SV=4 - [HCD2_MOUSE]	47.51	9	9	34	261	27.4016	8.41162	0.995131	34	7.95222	0.981064	34	6.13219	1.02214	34	7.31049	0.989149	34	9.04308	1.01854	34	5.23644	1.01853	34	7.75298	Quantified
Q9DCF9	Translocon-associated protein subunit gamma	Ssr3	FUNCTION: TRAP proteins are part of a complex whose function is to bind calcium to the ER membrane and thereby regulate the retention of ER resident proteins. {ECO:0000250}.	Translocon-associated protein subunit gamma OS=Mus musculus OX=10090 GN=Ssr3 PE=1 SV=1 - [SSRG_MOUSE]	18.38	6	7	40	185	21.0512	9.61279	0.911394	37	7.4725	1.01418	37	6.13315	1.08208	37	9.77791	1.00542	37	11.5135	1.00944	37	7.23692	0.978221	37	8.6689	Quantified
O55029	Coatomer subunit beta'	Copb2	FUNCTION: The coatomer is a cytosolic protein complex that binds to dilysine motifs and reversibly associates with Golgi non-clathrin-coated vesicles, which further mediate biosynthetic protein transport from the ER, via the Golgi up to the trans Golgi network. Coatomer complex is required for budding from Golgi membranes, and is essential for the retrograde Golgi-to-ER transport of dilysine-tagg…	Coatomer subunit beta' OS=Mus musculus OX=10090 GN=Copb2 PE=1 SV=2 - [COPB2_MOUSE]	32.38	25	25	72	905	102.384	5.30029	1.02377	72	6.59305	0.973852	72	5.4898	1.03825	72	11.3107	0.996953	72	6.02009	0.989303	72	5.94338	1.01383	72	7.82957	Quantified
Q9D1A2	Cytosolic non-specific dipeptidase	Cndp2	FUNCTION: Hydrolyzes a variety of dipeptides including L-carnosine but has a strong preference for Cys-Gly. Catalyzes the production of N-lactoyl-amino acids from lactate and amino acids by reverse proteolysis. {ECO:0000250|UniProtKB:Q96KP4}.	Cytosolic non-specific dipeptidase OS=Mus musculus OX=10090 GN=Cndp2 PE=1 SV=1 - [CNDP2_MOUSE]	42.11	18	18	52	475	52.7336	5.65576	1.006	52	9.02493	0.992282	52	5.55094	0.858453	52	10.1352	1.05849	52	4.60682	1.07653	52	4.85923	1.01675	52	5.97047	Quantified
P62245	40S ribosomal protein S15a	Rps15a	FUNCTION: Structural component of the ribosome. Required for proper erythropoiesis. {ECO:0000250|UniProtKB:P62244}.	40S ribosomal protein S15a OS=Mus musculus OX=10090 GN=Rps15a PE=1 SV=2 - [RS15A_MOUSE]	70	12	12	73	130	14.83	10.1255	0.997395	73	6.97603	1.04608	73	7.05469	1.00187	73	8.37228	0.98388	73	6.73051	1.01731	73	4.48477	0.968909	73	6.27477	Quantified
Q8K4Z5	Splicing factor 3A subunit 1	Sf3a1	FUNCTION: Involved in pre-mRNA splicing as a component of the splicing factor SF3A complex that contributes to the assembly of the 17S U2 snRNP, and the subsequent assembly of the pre-spliceosome 'E' complex and the pre-catalytic spliceosome 'A' complex. Involved in pre-mRNA splicing as a component of pre-catalytic spliceosome 'B' complexes. {ECO:0000250|UniProtKB:Q15459}.	Splicing factor 3A subunit 1 OS=Mus musculus OX=10090 GN=Sf3a1 PE=1 SV=1 - [SF3A1_MOUSE]	36.41	33	33	74	791	88.4894	5.22412	1.00834	73	6.44367	1.01994	73	7.79462	1.00693	73	14.3032	1.0058	73	6.70982	0.985774	73	6.10177	0.974183	73	9.61313	Quantified
Q91WQ3	Tyrosine--tRNA ligase, cytoplasmic	Yars	FUNCTION: Catalyzes the attachment of tyrosine to tRNA(Tyr) in a two-step reaction: tyrosine is first activated by ATP to form Tyr-AMP and then transferred to the acceptor end of tRNA(Tyr). {ECO:0000250}.	Tyrosine--tRNA ligase, cytoplasmic OS=Mus musculus OX=10090 GN=Yars PE=1 SV=3 - [SYYC_MOUSE]	53.03	35	36	93	528	59.0681	7.00537	1.00871	92	8.0218	0.98098	92	5.08673	0.996539	92	11.7821	0.970659	92	8.26224	0.99587	92	6.41758	1.06736	92	8.67079	Quantified
P24547	Inosine-5'-monophosphate dehydrogenase 2	Impdh2	FUNCTION: Catalyzes the conversion of inosine 5'-phosphate (IMP) to xanthosine 5'-phosphate (XMP), the first committed and rate-limiting step in the de novo synthesis of guanine nucleotides, and therefore plays an important role in the regulation of cell growth. Could also have a single-stranded nucleic acid-binding activity and could play a role in RNA and/or DNA metabolism. It may also have a r…	Inosine-5'-monophosphate dehydrogenase 2 OS=Mus musculus OX=10090 GN=Impdh2 PE=1 SV=2 - [IMDH2_MOUSE]	37.94	22	22	49	514	55.7798	7.28369	0.95502	49	8.32514	0.930163	49	5.40027	0.895477	49	11.4131	1.08002	49	7.71711	1.06233	49	5.15074	1.03945	49	4.25182	Quantified
P24527	Leukotriene A-4 hydrolase	Lta4h	FUNCTION: Epoxide hydrolase that catalyzes the final step in the biosynthesis of the proinflammatory mediator leukotriene B4. Has also aminopeptidase activity. {ECO:0000269|PubMed:9287304}.	Leukotriene A-4 hydrolase OS=Mus musculus OX=10090 GN=Lta4h PE=1 SV=4 - [LKHA4_MOUSE]	46.32	31	31	80	611	69.0071	6.41748	1.08987	80	9.42177	1.04654	80	6.71086	0.954199	80	13.4637	0.969759	80	10.1522	0.99203	80	7.26992	0.962571	80	8.3507	Quantified
P35979	60S ribosomal protein L12	Rpl12	FUNCTION: Binds directly to 26S ribosomal RNA.	60S ribosomal protein L12 OS=Mus musculus OX=10090 GN=Rpl12 PE=1 SV=2 - [RL12_MOUSE]	63.64	11	12	51	165	17.7935	9.42236	1.03474	50	5.63894	1.04012	50	8.33366	1.02024	50	8.18656	0.973046	50	8.02255	0.986295	50	4.38771	0.987221	50	6.79475	Quantified
Q921I1	Serotransferrin	Tf	FUNCTION: Transferrins are iron binding transport proteins which can bind two Fe(3+) ions in association with the binding of an anion, usually bicarbonate. It is responsible for the transport of iron from sites of absorption and heme degradation to those of storage and utilization. Serum transferrin may also have a further role in stimulating cell proliferation.	Serotransferrin OS=Mus musculus OX=10090 GN=Tf PE=1 SV=1 - [TRFE_MOUSE]	42.04	30	31	96	697	76.6737	7.18115	0.940383	91	7.0068	0.954542	91	10.3591	1.86974	91	38.3376	0.77394	91	26.7601	0.777481	91	25.5089	0.851488	91	16.9596	Quantified
Q9CQ65	S-methyl-5'-thioadenosine phosphorylase	Mtap	FUNCTION: Catalyzes the reversible phosphorylation of S-methyl-5'-thioadenosine (MTA) to adenine and 5-methylthioribose-1-phosphate. Involved in the breakdown of MTA, a major by-product of polyamine biosynthesis. Responsible for the first step in the methionine salvage pathway after MTA has been generated from S-adenosylmethionine. Has broad substrate specificity with 6-aminopurine nucleosides as…	S-methyl-5'-thioadenosine phosphorylase OS=Mus musculus OX=10090 GN=Mtap PE=1 SV=1 - [MTAP_MOUSE]	56.89	13	13	32	283	31.0417	7.13721	1.15579	32	9.25725	1.0795	32	9.71117	0.999705	32	9.79622	0.917011	32	9.34994	0.955678	32	5.88289	0.907319	32	10.4673	Quantified
P70168	Importin subunit beta-1	Kpnb1	FUNCTION: Functions in nuclear protein import, either in association with an adapter protein, like an importin-alpha subunit, which binds to nuclear localization signals (NLS) in cargo substrates, or by acting as autonomous nuclear transport receptor. Acting autonomously, serves itself as NLS receptor. Docking of the importin/substrate complex to the nuclear pore complex (NPC) is mediated by KPNB…	Importin subunit beta-1 OS=Mus musculus OX=10090 GN=Kpnb1 PE=1 SV=2 - [IMB1_MOUSE]	26.37	19	19	55	876	97.1221	4.77979	1.06104	55	8.02462	1.05203	55	7.45996	0.952053	55	10.1839	0.997524	55	7.55398	1.01427	55	5.77874	0.933264	55	8.85611	Quantified
Q64378	Peptidyl-prolyl cis-trans isomerase FKBP5	Fkbp5	FUNCTION: Immunophilin protein with PPIase and co-chaperone activities. Component of unligated steroid receptors heterocomplexes through interaction with heat-shock protein 90 (HSP90). Plays a role in the intracellular trafficking of heterooligomeric forms of steroid hormone receptors maintaining the complex into the cytoplasm when unliganded. Acts as a regulator of Akt/AKT1 activity by promoting…	Peptidyl-prolyl cis-trans isomerase FKBP5 OS=Mus musculus OX=10090 GN=Fkbp5 PE=1 SV=1 - [FKBP5_MOUSE]	43.86	23	23	61	456	50.9336	7.79639	0.721096	61	21.4519	0.721385	61	19.3884	0.731647	61	25.3547	1.22367	61	11.7128	1.27833	61	13.855	1.25092	61	12.5903	Quantified
P35279	Ras-related protein Rab-6A	Rab6a	FUNCTION: Protein transport. Regulator of membrane traffic from the Golgi apparatus towards the endoplasmic reticulum (ER). Involved in COPI-independent retrograde transport from the Golgi to the ER (By similarity). {ECO:0000250|UniProtKB:P20340}.	Ras-related protein Rab-6A OS=Mus musculus OX=10090 GN=Rab6a PE=1 SV=4 - [RAB6A_MOUSE]	60.1	14	15	68	208	23.5749	5.5415	0.949653	40	7.81024	0.937135	40	7.56512	0.989394	40	10.1948	1.05214	40	8.4486	1.02493	40	6.90709	1.0331	40	5.78897	Quantified
Q7TNC4	Putative RNA-binding protein Luc7-like 2	Luc7l2	FUNCTION: May bind to RNA via its Arg/Ser-rich domain.	Putative RNA-binding protein Luc7-like 2 OS=Mus musculus OX=10090 GN=Luc7l2 PE=1 SV=1 - [LC7L2_MOUSE]	29.85	10	14	48	392	46.5547	10.0962	1.04681	27	7.59447	1.06752	27	3.93721	1.04441	27	14.5718	0.948796	27	9.29926	0.996875	27	6.41572	0.919296	27	5.26736	Quantified
P46735	Unconventional myosin-Ib	Myo1b	FUNCTION: Motor protein that may participate in process critical to neuronal development and function such as cell migration, neurite outgrowth and vesicular transport.	Unconventional myosin-Ib OS=Mus musculus OX=10090 GN=Myo1b PE=1 SV=3 - [MYO1B_MOUSE]	34.24	38	38	70	1107	128.483	9.26123	0.958127	70	8.16991	0.954467	70	5.73779	0.948982	70	12.3785	1.06315	70	9.07309	1.07839	70	8.50394	0.997678	70	7.06732	Quantified
P61089	Ubiquitin-conjugating enzyme E2 N	Ube2n	FUNCTION: The UBE2V1-UBE2N and UBE2V2-UBE2N heterodimers catalyze the synthesis of non-canonical 'Lys-63'-linked polyubiquitin chains (PubMed:22424771, PubMed:28039360). This type of polyubiquitination does not lead to protein degradation by the proteasome. Mediates transcriptional activation of target genes. Plays a role in the control of progress through the cell cycle and differentiation. Play…	Ubiquitin-conjugating enzyme E2 N OS=Mus musculus OX=10090 GN=Ube2n PE=1 SV=1 - [UBE2N_MOUSE]	61.18	10	10	67	152	17.127	6.56592	1.04614	67	9.07759	1.03805	67	6.64023	1.01324	67	10.7973	0.971716	67	10.748	0.996951	67	5.60796	0.972073	67	11.0063	Quantified
Q6PHN9	Ras-related protein Rab-35	Rab35	FUNCTION: The small GTPases Rab are key regulators of intracellular membrane trafficking, from the formation of transport vesicles to their fusion with membranes. Rabs cycle between an inactive GDP-bound form and an active GTP-bound form that is able to recruit to membranes different sets of downstream effectors directly responsible for vesicle formation, movement, tethering and fusion. That Rab …	Ras-related protein Rab-35 OS=Mus musculus OX=10090 GN=Rab35 PE=1 SV=1 - [RAB35_MOUSE]	39.3	6	9	59	201	23.0108	8.29443	1.02616	17	5.06805	1.03302	17	2.93107	1.07515	17	8.58105	0.973695	17	4.38331	0.974064	17	7.33137	0.957003	17	4.74534	Quantified
Q9EQH3	Vacuolar protein sorting-associated protein 35	Vps35	FUNCTION: Acts as component of the retromer cargo-selective complex (CSC). The CSC is believed to be the core functional component of retromer or respective retromer complex variants acting to prevent missorting of selected transmembrane cargo proteins into the lysosomal degradation pathway. The recruitment of the CSC to the endosomal membrane involves RAB7A and SNX3. The CSC seems to associate w…	Vacuolar protein sorting-associated protein 35 OS=Mus musculus OX=10090 GN=Vps35 PE=1 SV=1 - [VPS35_MOUSE]	21.73	16	17	38	796	91.6548	5.43994	1.03095	37	11.3223	1.00744	37	10.1337	1.07277	37	15.7217	0.968495	37	9.68661	0.939569	37	7.43385	0.976624	37	8.59143	Quantified
P11031	Activated RNA polymerase II transcriptional coactivator p15	Sub1	FUNCTION: General coactivator that functions cooperatively with TAFs and mediates functional interactions between upstream activators and the general transcriptional machinery. May be involved in stabilizing the multiprotein transcription complex. Binds single-stranded DNA. Also binds, in vitro, non-specifically to double-stranded DNA (ds DNA).	Activated RNA polymerase II transcriptional coactivator p15 OS=Mus musculus OX=10090 GN=Sub1 PE=1 SV=3 - [TCP4_MOUSE]	70.08	13	13	45	127	14.4184	9.59814	1.04202	45	11.5323	1.06192	45	6.01374	1.05474	45	20.8064	0.929143	45	12.73	0.922691	45	11.8001	0.995017	45	13.3343	Quantified
Q8BFW7	Lipoma-preferred partner homolog	Lpp	FUNCTION: May play a structural role at sites of cell adhesion in maintaining cell shape and motility. In addition to these structural functions, it may also be implicated in signaling events and activation of gene transcription. May be involved in signal transduction from cell adhesion sites to the nucleus allowing successful integration of signals arising from soluble factors and cell-cell adhe…	Lipoma-preferred partner homolog OS=Mus musculus OX=10090 GN=Lpp PE=1 SV=1 - [LPP_MOUSE]	33.12	17	17	44	613	65.8479	7.37158	0.976179	44	7.28211	0.988823	44	5.20211	0.957064	44	9.16287	1.02481	44	6.50273	1.05384	44	5.81484	1.02204	44	6.38372	Quantified
Q7TMY8	E3 ubiquitin-protein ligase HUWE1	Huwe1	FUNCTION: E3 ubiquitin-protein ligase which mediates ubiquitination and subsequent proteasomal degradation of target proteins. Regulates apoptosis by catalyzing the polyubiquitination and degradation of MCL1. Mediates monoubiquitination of DNA polymerase beta (POLB) at 'Lys-41', 'Lys-61' and 'Lys-81', thereby playing a role in base-excision repair. Also ubiquitinates the p53/TP53 tumor suppressor…	E3 ubiquitin-protein ligase HUWE1 OS=Mus musculus OX=10090 GN=Huwe1 PE=1 SV=5 - [HUWE1_MOUSE]	8.41	36	36	53	4377	482.332	5.22412	1.01976	53	7.37373	0.990924	53	5.64868	0.991995	53	10.1083	0.990678	53	8.48694	1.01578	53	5.33182	0.977589	53	6.09164	Quantified
P39447	Tight junction protein ZO-1	Tjp1	FUNCTION: Tjp1, TjpP2, and Tjp3 are closely related scaffolding proteins that link tight junction (TJ) transmembrane proteins such as claudins, junctional adhesion molecules, and occludin to the actin cytoskeleton (By similarity). The tight junction acts to limit movement of substances through the paracellular space and as a boundary between the compositionally distinct apical and basolateral pla…	Tight junction protein ZO-1 OS=Mus musculus OX=10090 GN=Tjp1 PE=1 SV=2 - [ZO1_MOUSE]	25.79	42	42	73	1745	194.622	6.63916	0.920588	73	9.30439	0.924157	73	6.92955	0.937869	73	14.8561	1.07852	73	8.21667	1.06047	73	9.15323	1.04795	73	10.9867	Quantified
Q99PS0	Keratin, type I cytoskeletal 23	Krt23		Keratin, type I cytoskeletal 23 OS=Mus musculus OX=10090 GN=Krt23 PE=1 SV=1 - [K1C23_MOUSE]	44.08	19	21	52	422	47.9973	6.22705	0.764066	40	21.4179	0.779878	40	21.2105	0.806988	40	23.7302	1.13555	40	9.57378	1.15878	40	7.67146	1.29715	40	20.7009	Quantified
P09055	Integrin beta-1	Itgb1	FUNCTION: Integrins alpha-1/beta-1, alpha-2/beta-1, alpha-10/beta-1 and alpha-11/beta-1 are receptors for collagen. Integrins alpha-1/beta-1 and alpha-2/beta-2 recognize the proline-hydroxylated sequence G-F-P-G-E-R in collagen. Integrins alpha-2/beta-1, alpha-3/beta-1, alpha-4/beta-1, alpha-5/beta-1, alpha-8/beta-1, alpha-10/beta-1, alpha-11/beta-1 and alpha-V/beta-1 are receptors for fibronecti…	Integrin beta-1 OS=Mus musculus OX=10090 GN=Itgb1 PE=1 SV=1 - [ITB1_MOUSE]	23.18	17	18	52	798	88.1733	5.93506	0.967302	48	10.541	0.966825	48	5.13785	0.889829	48	15.2709	1.0722	48	8.2091	1.09117	48	7.22929	1.01545	48	7.53299	Quantified
Q9CU62	Structural maintenance of chromosomes protein 1A	Smc1a	FUNCTION: Involved in chromosome cohesion during cell cycle and in DNA repair. Involved in DNA repair via its interaction with BRCA1 and its related phosphorylation by ATM, and works as a downstream effector in the ATM/NBS1 branch of S-phase checkpoint (By similarity). Central component of cohesin complex. The cohesin complex is required for the cohesion of sister chromatids after DNA replication…	Structural maintenance of chromosomes protein 1A OS=Mus musculus OX=10090 GN=Smc1a PE=1 SV=4 - [SMC1A_MOUSE]	39.5	54	55	91	1233	143.146	7.63525	1.00088	90	6.31666	1.03293	90	5.62368	1.01898	90	9.6712	1.00075	90	6.70163	0.982744	90	6.56438	0.970338	90	6.14043	Quantified
Q99L47	Hsc70-interacting protein	St13	FUNCTION: One HIP oligomer binds the ATPase domains of at least two HSC70 molecules dependent on activation of the HSC70 ATPase by HSP40. Stabilizes the ADP state of HSC70 that has a high affinity for substrate protein. Through its own chaperone activity, it may contribute to the interaction of HSC70 with various target proteins (By similarity). {ECO:0000250}.	Hsc70-interacting protein OS=Mus musculus OX=10090 GN=St13 PE=1 SV=1 - [F10A1_MOUSE]	37.74	19	19	63	371	41.6295	5.26221	1.07342	63	10.0021	1.05887	63	5.05196	1.03033	63	14.2211	0.965958	63	9.32702	0.967291	63	8.05059	0.947561	63	9.13623	Quantified
Q61739	Integrin alpha-6	Itga6	FUNCTION: Integrin alpha-6/beta-1 (ITGA6:ITGB1) is a receptor for laminin on platelets (PubMed:8081870). Integrin alpha-6/beta-1 (ITGA6:ITGB1) is present in oocytes and is involved in sperm-egg fusion (PubMed:10634791). Integrin alpha-6/beta-4 (ITGA6:ITGB4) is a receptor for laminin in epithelial cells and it plays a critical structural role in the hemidesmosome (PubMed:8673141). ITGA6:ITGB4 bind…	Integrin alpha-6 OS=Mus musculus OX=10090 GN=Itga6 PE=1 SV=3 - [ITA6_MOUSE]	27.13	26	26	56	1091	122.082	7.03467	1.04479	56	9.01793	1.07853	56	9.76318	1.01812	56	10.388	0.996529	56	10.0817	0.982592	56	6.08349	0.916594	56	11.0264	Quantified
P58771	Tropomyosin alpha-1 chain	Tpm1	FUNCTION: Binds to actin filaments in muscle and non-muscle cells. Plays a central role, in association with the troponin complex, in the calcium dependent regulation of vertebrate striated muscle contraction. Smooth muscle contraction is regulated by interaction with caldesmon. In non-muscle cells is implicated in stabilizing cytoskeleton actin filaments. {ECO:0000250|UniProtKB:P09493}.	Tropomyosin alpha-1 chain OS=Mus musculus OX=10090 GN=Tpm1 PE=1 SV=1 - [TPM1_MOUSE]	50.35	10	29	175	284	32.6607	4.7417	1.00425	29	9.00425	1.0149	29	5.87207	0.969745	29	26.5248	0.987708	29	10.595	1.01548	29	9.79163	1.03741	29	10.1919	Quantified
Q91ZJ5	UTP--glucose-1-phosphate uridylyltransferase	Ugp2	FUNCTION: Plays a central role as a glucosyl donor in cellular metabolic pathways.	UTP--glucose-1-phosphate uridylyltransferase OS=Mus musculus OX=10090 GN=Ugp2 PE=1 SV=3 - [UGPA_MOUSE]	40.35	19	19	59	508	56.9437	7.60596	0.995333	58	6.51065	0.988909	58	4.86327	0.967409	58	8.25299	1.03624	58	7.20111	1.03491	58	5.36951	0.997445	58	5.68934	Quantified
Q62418	Drebrin-like protein	Dbnl	FUNCTION: Adapter protein that binds F-actin and DNM1, and thereby plays a role in receptor-mediated endocytosis. Plays a role in the reorganization of the actin cytoskeleton, formation of cell projections, such as neurites, in neuron morphogenesis and synapse formation via its interaction with WASL and COBL. Does not bind G-actin and promote actin polymerization by itself. Required for the forma…	Drebrin-like protein OS=Mus musculus OX=10090 GN=Dbnl PE=1 SV=2 - [DBNL_MOUSE]	50.69	18	18	50	436	48.6696	4.91943	1.03951	50	9.72429	1.02948	50	8.20196	1.01722	50	10.5349	0.974756	50	12.1857	1.00936	50	6.41959	0.958829	50	9.04802	Quantified
P62918	60S ribosomal protein L8	Rpl8	FUNCTION: Component of the large ribosomal subunit. {ECO:0000250|UniProtKB:P62917}.	60S ribosomal protein L8 OS=Mus musculus OX=10090 GN=Rpl8 PE=1 SV=2 - [RL8_MOUSE]	48.64	15	15	97	257	28.0073	11.0337	0.992284	97	9.02605	1.02316	97	5.87367	0.981946	97	16.7537	0.985147	97	7.82214	1.00766	97	8.19117	0.986148	97	8.29398	Quantified
Q9CQX2	Cytochrome b5 type B	Cyb5b	FUNCTION: Cytochrome b5 is a membrane-bound hemoprotein functioning as an electron carrier for several membrane-bound oxygenases. {ECO:0000250}.	Cytochrome b5 type B OS=Mus musculus OX=10090 GN=Cyb5b PE=1 SV=1 - [CYB5B_MOUSE]	69.86	10	10	55	146	16.3078	4.89404	0.943143	55	9.76845	0.966959	55	7.5486	0.941762	55	13.8468	1.04243	55	8.08198	1.05889	55	7.15347	1.0563	55	6.93123	Quantified
Q61114	BPI fold-containing family B member 1	Bpifb1	FUNCTION: May play a role in innate immunity in mouth, nose and lungs. Binds bacterial lipopolysaccharide (LPS) and modulates the cellular responses to LPS. May be involved in formation of the left-right axis in the node of the developing embryo. {ECO:0000269|PubMed:14745963, ECO:0000269|PubMed:15028288}.	BPI fold-containing family B member 1 OS=Mus musculus OX=10090 GN=Bpifb1 PE=2 SV=4 - [BPIB1_MOUSE]	55.27	22	22	45	474	52.4219	6.37939	0.671699	45	35.0304	0.68486	45	27.1101	2.8755	45	50.5226	0.670855	45	61.3684	0.650642	45	58.3995	0.743307	45	30.4427	Quantified
Q3V3R1	Monofunctional C1-tetrahydrofolate synthase, mitochondrial	Mthfd1l	FUNCTION: May provide the missing metabolic reaction required to link the mitochondria and the cytoplasm in the mammalian model of one-carbon folate metabolism in embryonic an transformed cells complementing thus the enzymatic activities of MTHFD2. {ECO:0000269|PubMed:15611115}.	Monofunctional C1-tetrahydrofolate synthase, mitochondrial OS=Mus musculus OX=10090 GN=Mthfd1l PE=1 SV=2 - [C1TM_MOUSE]	28.56	25	26	61	977	105.662	7.02002	1.00083	60	7.47946	1.00551	60	4.84646	0.995435	60	8.93914	1.00739	60	4.78639	1.03131	60	6.42177	0.980929	60	8.49061	Quantified
P97855	Ras GTPase-activating protein-binding protein 1	G3bp1	FUNCTION: ATP- and magnesium-dependent helicase that plays an essential role in innate immunity. Participates in the DNA-triggered cGAS/STING pathway by promoting the DNA binding and activation of CGAS. Enhances also DDX58-induced type I interferon production probably by helping DDX58 at sensing pathogenic RNA. In addition, plays an essential role in stress granule formation. Unwinds preferential…	Ras GTPase-activating protein-binding protein 1 OS=Mus musculus OX=10090 GN=G3bp1 PE=1 SV=1 - [G3BP1_MOUSE]	29.25	9	10	33	465	51.7969	5.59229	1.01484	32	7.58912	1.05441	32	5.82466	1.02435	32	8.11301	0.970164	32	6.67615	0.954615	32	7.5618	0.988589	32	5.64268	Quantified
Q9QUM9	Proteasome subunit alpha type-6	Psma6	FUNCTION: Component of the 20S core proteasome complex involved in the proteolytic degradation of most intracellular proteins. This complex plays numerous essential roles within the cell by associating with different regulatory particles. Associated with two 19S regulatory particles, forms the 26S proteasome and thus participates in the ATP-dependent degradation of ubiquitinated proteins. The 26S…	Proteasome subunit alpha type-6 OS=Mus musculus OX=10090 GN=Psma6 PE=1 SV=1 - [PSA6_MOUSE]	50	13	13	60	246	27.3548	6.75635	1.06716	60	7.85458	0.980216	60	7.58752	0.976406	60	7.80626	1.00047	60	6.95075	0.977769	60	4.25492	1.03944	60	8.38018	Quantified
P63158	High mobility group protein B1	Hmgb1	FUNCTION: Multifunctional redox sensitive protein with various roles in different cellular compartments. In the nucleus is one of the major chromatin-associated non-histone proteins and acts as a DNA chaperone involved in replication, transcription, chromatin remodeling, V(D)J recombination, DNA repair and genome stability. Proposed to be an universal biosensor for nucleic acids. Promotes host in…	High mobility group protein B1 OS=Mus musculus OX=10090 GN=Hmgb1 PE=1 SV=2 - [HMGB1_MOUSE]	62.33	21	24	195	215	24.8782	5.74463	0.997865	180	8.60855	1.06668	180	7.43587	0.982463	180	10.2082	0.961001	180	9.19479	0.966006	180	6.81139	1.00767	180	6.85433	Quantified
Q61545	RNA-binding protein EWS	Ewsr1	FUNCTION: Might function as a transcriptional repressor. {ECO:0000250}.	RNA-binding protein EWS OS=Mus musculus OX=10090 GN=Ewsr1 PE=1 SV=2 - [EWS_MOUSE]	15.27	10	10	42	655	68.4198	9.33447	1.05082	42	11.1703	1.10897	42	9.41077	0.995685	42	14.205	0.93204	42	11.3918	0.957382	42	8.26665	0.950466	42	9.24107	Quantified
O35887	Calumenin	Calu	FUNCTION: Involved in regulation of vitamin K-dependent carboxylation of multiple N-terminal glutamate residues. Seems to inhibit gamma-carboxylase GGCX. Binds 7 calcium ions with a low affinity (By similarity). {ECO:0000250}.	Calumenin OS=Mus musculus OX=10090 GN=Calu PE=1 SV=1 - [CALU_MOUSE]	55.56	19	19	69	315	37.0405	4.66553	1.01053	69	8.0611	1.0044	69	5.71615	1.06087	69	14.196	0.951711	69	8.31295	0.967962	69	10.6411	1.00516	69	7.287	Quantified
Q9DCN2	NADH-cytochrome b5 reductase 3	Cyb5r3	FUNCTION: Desaturation and elongation of fatty acids, cholesterol biosynthesis, drug metabolism, and, in erythrocyte, methemoglobin reduction. {ECO:0000250}.	NADH-cytochrome b5 reductase 3 OS=Mus musculus OX=10090 GN=Cyb5r3 PE=1 SV=3 - [NB5R3_MOUSE]	48.17	15	15	83	301	34.1057	8.38232	0.929982	83	9.66049	0.968015	83	5.62418	0.958211	83	15.0494	1.04227	83	9.05141	1.03953	83	6.64011	1.04282	83	9.59972	Quantified
P32233	Developmentally-regulated GTP-binding protein 1	Drg1	FUNCTION: Catalyzes the conversion of GTP to GDP through hydrolysis of the gamma-phosphate bond in GTP. Appears to have an intrinsic GTPase activity that is stimulated by ZC3H15/DFRP1 binding likely by increasing the affinity for the potassium ions. When hydroxylated at C-3 of 'Lys-22' by JMJD7, may bind to RNA and play a role in translation. Binds to microtubules and promotes microtubule polymer…	Developmentally-regulated GTP-binding protein 1 OS=Mus musculus OX=10090 GN=Drg1 PE=1 SV=1 - [DRG1_MOUSE]	33.51	11	12	32	367	40.4868	8.89502	0.99757	31	8.5806	1.00789	31	5.37441	1.04488	31	10.4054	0.957916	31	4.85175	0.996654	31	6.20375	1.00132	31	6.42799	Quantified
Q8BI84	Transport and Golgi organization protein 1 homolog	Mia3	FUNCTION: Plays a role in the transport of cargos that are too large to fit into COPII-coated vesicles and require specific mechanisms to be incorporated into membrane-bound carriers and exported from the endoplasmic reticulum. This protein is required for collagen VII (COL7A1) secretion by loading COL7A1 into transport carriers. It may participate in cargo loading of COL7A1 at endoplasmic reticu…	Transport and Golgi organization protein 1 homolog OS=Mus musculus OX=10090 GN=Mia3 PE=1 SV=2 - [TGO1_MOUSE]	22.75	47	47	75	1930	213.544	4.75439	0.946751	75	8.89168	0.958129	75	5.73722	1.06576	75	13.2766	1.02055	75	7.74827	1.00383	75	5.65598	1.04491	75	6.7437	Quantified
P31230	Aminoacyl tRNA synthase complex-interacting multifunctional protein 1	Aimp1	FUNCTION: Non-catalytic component of the multisynthase complex (PubMed:12060739). Stimulates the catalytic activity of cytoplasmic arginyl-tRNA synthase (By similarity). Binds tRNA. Possesses inflammatory cytokine activity (PubMed:1400342, PubMed:7545917). Negatively regulates TGF-beta signaling through stabilization of SMURF2 by binding to SMURF2 and inhibiting its SMAD7-mediated degradation (Pu…	Aminoacyl tRNA synthase complex-interacting multifunctional protein 1 OS=Mus musculus OX=10090 GN=Aimp1 PE=1 SV=2 - [AIMP1_MOUSE]	37.74	9	10	35	310	33.9759	8.35303	1.01526	31	5.33793	1.04447	31	4.19272	0.8748	31	11.4729	1.04559	31	5.33428	1.09414	31	7.42469	0.949198	31	7.34347	Quantified
Q62393	Tumor protein D52	Tpd52		Tumor protein D52 OS=Mus musculus OX=10090 GN=Tpd52 PE=1 SV=2 - [TPD52_MOUSE]	43.75	15	15	50	224	24.298	4.71631	1.01866	50	8.70445	1.00455	50	8.02106	0.95862	50	13.7413	1.04368	50	8.79252	1.05819	50	8.21013	0.93659	50	9.00805	Quantified
P61028	Ras-related protein Rab-8B	Rab8b	FUNCTION: The small GTPases Rab are key regulators of intracellular membrane trafficking, from the formation of transport vesicles to their fusion with membranes. Rabs cycle between an inactive GDP-bound form and an active GTP-bound form that is able to recruit to membranes different sets of downstream effectors directly responsible for vesicle formation, movement, tethering and fusion. That Rab …	Ras-related protein Rab-8B OS=Mus musculus OX=10090 GN=Rab8b PE=1 SV=1 - [RAB8B_MOUSE]	42.51	2	10	65	207	23.5881	9.0708	0.989753	4	2.38806	1.01869	4	1.27517	1.07169	4	3.83332	0.991217	4	5.00349	0.997553	4	1.00665	0.960598	4	0.901979	Quantified
P12787	Cytochrome c oxidase subunit 5A, mitochondrial	Cox5a	FUNCTION: Component of the cytochrome c oxidase, the last enzyme in the mitochondrial electron transport chain which drives oxidative phosphorylation. The respiratory chain contains 3 multisubunit complexes succinate dehydrogenase (complex II, CII), ubiquinol-cytochrome c oxidoreductase (cytochrome b-c1 complex, complex III, CIII) and cytochrome c oxidase (complex IV, CIV), that cooperate to tran…	Cytochrome c oxidase subunit 5A, mitochondrial OS=Mus musculus OX=10090 GN=Cox5a PE=1 SV=2 - [COX5A_MOUSE]	52.05	8	9	73	146	16.0913	6.53662	0.918438	68	8.58729	0.980005	68	4.82294	1.00291	68	9.02468	1.07621	68	6.36602	1.04914	68	5.43896	0.949131	68	8.02954	Quantified
P53026	60S ribosomal protein L10a	Rpl10a	FUNCTION: Component of the large ribosomal subunit. {ECO:0000250|UniProtKB:P62906}.	60S ribosomal protein L10a OS=Mus musculus OX=10090 GN=Rpl10a PE=1 SV=3 - [RL10A_MOUSE]	36.41	11	11	98	217	24.9006	9.979	0.966883	98	6.36078	1.04183	98	5.79681	0.91791	98	10.2973	1.0252	98	5.94697	1.02406	98	5.9201	1.01218	98	7.29911	Quantified
Q99LF4	RNA-splicing ligase RtcB homolog	Rtcb	FUNCTION: Catalytic subunit of the tRNA-splicing ligase complex that acts by directly joining spliced tRNA halves to mature-sized tRNAs by incorporating the precursor-derived splice junction phosphate into the mature tRNA as a canonical 3',5'-phosphodiester. May act as an RNA ligase with broad substrate specificity, and may function toward other RNAs (By similarity). Essential during post-implant…	RNA-splicing ligase RtcB homolog OS=Mus musculus OX=10090 GN=Rtcb PE=1 SV=1 - [RTCB_MOUSE]	60.2	27	27	60	505	55.2139	7.2251	1.04064	60	9.28183	1.0408	60	4.66985	1.00466	60	19.2412	0.960842	60	8.85929	0.987806	60	7.69734	0.981279	60	7.02458	Quantified
Q8CCK0	Core histone macro-H2A.2	H2afy2	FUNCTION: Variant histone H2A which replaces conventional H2A in a subset of nucleosomes where it represses transcription. Nucleosomes wrap and compact DNA into chromatin, limiting DNA accessibility to the cellular machineries which require DNA as a template. Histones thereby play a central role in transcription regulation, DNA repair, DNA replication and chromosomal stability. DNA accessibility …	Core histone macro-H2A.2 OS=Mus musculus OX=10090 GN=H2afy2 PE=1 SV=3 - [H2AW_MOUSE]	14.78	3	5	31	372	40.0674	9.68604	1.09016	7	2.40601	1.12001	7	8.28461	1.12449	7	11.461	0.850578	7	14.9901	0.895229	7	9.48176	0.960451	7	11.9895	Quantified
P46638	Ras-related protein Rab-11B	Rab11b	FUNCTION: The small GTPases Rab are key regulators of intracellular membrane trafficking, from the formation of transport vesicles to their fusion with membranes. Rabs cycle between an inactive GDP-bound form and an active GTP-bound form that is able to recruit to membranes different set of downstream effectors directly responsible for vesicle formation, movement, tethering and fusion. The small …	Ras-related protein Rab-11B OS=Mus musculus OX=10090 GN=Rab11b PE=1 SV=3 - [RB11B_MOUSE]	54.13	12	12	45	218	24.4745	5.93506	1.0228	45	6.56373	0.970563	45	6.33058	1.0608	45	13.5108	0.982569	45	10.7264	0.999552	45	8.46334	0.992868	45	8.12003	Quantified
Q8K3G9	DCC-interacting protein 13-beta	Appl2	FUNCTION: Multifunctional adapter protein that binds to various membrane receptors, nuclear factors and signaling proteins to regulate many processes, such as cell proliferation, immune response, endosomal trafficking and cell metabolism (PubMed:25568335, PubMed:27219021, PubMed:25328665, PubMed:19661063, PubMed:29467283). Regulates signaling pathway leading to cell proliferation through interact…	DCC-interacting protein 13-beta OS=Mus musculus OX=10090 GN=Appl2 PE=1 SV=1 - [DP13B_MOUSE]	44.56	24	24	46	662	73.8071	5.03369	1.07022	46	6.73755	1.03789	46	7.72941	1.13693	46	8.66406	0.921622	46	7.69256	0.931369	46	7.55008	0.930212	46	11.3099	Quantified
P10852	4F2 cell-surface antigen heavy chain	Slc3a2	FUNCTION: Component of several heterodimeric amino acid transporter complexes. The precise substrate specificity depends on the other subunit in the heterodimer (PubMed:9915839). The heterodimer with SLC3A2 functions as sodium-independent, high-affinity transporter that mediates uptake of large neutral amino acids such as phenylalanine, tyrosine, L-DOPA, leucine, histidine, methionine and tryptop…	4F2 cell-surface antigen heavy chain OS=Mus musculus OX=10090 GN=Slc3a2 PE=1 SV=1 - [4F2_MOUSE]	32.89	16	17	63	526	58.3003	5.90967	0.846794	61	12.9835	0.840268	61	9.72893	0.893927	61	18.3918	1.0642	61	8.37635	1.05906	61	6.26681	1.24341	61	11.9943	Quantified
Q9ERG0	LIM domain and actin-binding protein 1	Lima1	FUNCTION: Actin-binding protein involved in actin cytoskeleton regulation and dynamics. Increases the number and size of actin stress fibers and inhibits membrane ruffling. Inhibits actin filament depolymerization. Bundles actin filaments, delays filament nucleation and reduces formation of branched filaments (By similarity). Plays a role in cholesterol homeostasis. Influences plasma cholesterol …	LIM domain and actin-binding protein 1 OS=Mus musculus OX=10090 GN=Lima1 PE=1 SV=3 - [LIMA1_MOUSE]	44.49	32	33	66	753	84.0081	6.59521	0.990136	65	8.65097	1.07138	65	7.74096	1.00011	65	13.7725	0.98242	65	7.92642	0.989718	65	6.07651	0.960784	65	7.69702	Quantified
P10605	Cathepsin B	Ctsb	FUNCTION: Thiol protease which is believed to participate in intracellular degradation and turnover of proteins (By similarity). Cleaves matrix extracellular phosphoglycoprotein MEPE (By similarity). Involved in the solubilization of cross-linked TG/thyroglobulin in the thyroid follicle lumen (PubMed:12782676). Has also been implicated in tumor invasion and metastasis (By similarity). {ECO:000025…	Cathepsin B OS=Mus musculus OX=10090 GN=Ctsb PE=1 SV=2 - [CATB_MOUSE]	32.74	9	9	43	339	37.2557	5.90967	1.02854	43	10.9828	1.06464	43	8.01765	1.04169	43	12.2697	0.937361	43	12.1436	0.979	43	7.14334	1.00787	43	9.06159	Quantified
P51410	60S ribosomal protein L9	Rpl9		60S ribosomal protein L9 OS=Mus musculus OX=10090 GN=Rpl9 PE=2 SV=2 - [RL9_MOUSE]	41.15	8	8	47	192	21.8678	9.94971	0.97396	47	7.46518	1.00497	47	5.20632	0.944356	47	9.88922	1.01193	47	5.21345	1.01399	47	6.33757	1.03456	47	7.70461	Quantified
Q8CDN6	Thioredoxin-like protein 1	Txnl1	FUNCTION: Active thioredoxin with a redox potential of about -250 mV. {ECO:0000250}.	Thioredoxin-like protein 1 OS=Mus musculus OX=10090 GN=Txnl1 PE=1 SV=3 - [TXNL1_MOUSE]	48.79	11	11	38	289	32.2167	4.95752	1.09963	38	9.77563	1.05075	38	8.76339	0.979042	38	15.6575	0.98091	38	8.1826	0.981177	38	8.46151	0.898154	38	9.15531	Quantified
Q9D2G2	Dihydrolipoyllysine-residue succinyltransferase component of 2-oxoglutarate dehydrogenase complex, mitochondrial	Dlst	FUNCTION: Dihydrolipoamide succinyltransferase (E2) component of the 2-oxoglutarate dehydrogenase complex (By similarity). The 2-oxoglutarate dehydrogenase complex catalyzes the overall conversion of 2-oxoglutarate to succinyl-CoA and CO(2) (By similarity). The 2-oxoglutarate dehydrogenase complex is mainly active in the mitochondrion. A fraction of the 2-oxoglutarate dehydrogenase complex also l…	Dihydrolipoyllysine-residue succinyltransferase component of 2-oxoglutarate dehydrogenase complex, mitochondrial OS=Mus musculus OX=10090 GN=Dlst PE=1 SV=1 - [ODO2_MOUSE]	31.94	15	15	41	454	48.9635	8.95361	0.901988	41	8.96615	0.91814	41	8.10779	0.944774	41	13.7258	1.06744	41	8.49849	1.07283	41	6.54397	1.04272	41	7.59055	Quantified
Q62433	Protein NDRG1	Ndrg1	FUNCTION: Stress-responsive protein involved in hormone responses, cell growth, and differentiation. Acts as a tumor suppressor in many cell types. Necessary but not sufficient for p53/TP53-mediated caspase activation and apoptosis. Required for vesicular recycling of CDH1 and TF. May also function in lipid trafficking. Protects cells from spindle disruption damage. Functions in p53/TP53-dependen…	Protein NDRG1 OS=Mus musculus OX=10090 GN=Ndrg1 PE=1 SV=1 - [NDRG1_MOUSE]	35.28	11	11	44	394	42.9809	6.1001	0.961872	44	6.8699	1.04889	44	8.31003	1.03731	44	19.3478	1.00268	44	6.01989	1.07236	44	8.52648	0.913184	44	18.579	Quantified
Q61035	Histidine--tRNA ligase, cytoplasmic	Hars	FUNCTION: Catalyzes the ATP-dependent ligation of histidine to the 3'-end of its cognate tRNA, via the formation of an aminoacyl-adenylate intermediate (His-AMP). Plays a role in axon guidance. {ECO:0000250|UniProtKB:P12081}.	Histidine--tRNA ligase, cytoplasmic OS=Mus musculus OX=10090 GN=Hars PE=1 SV=2 - [SYHC_MOUSE]	47.15	26	30	65	509	57.3961	5.99854	1.05047	60	7.42227	1.03009	60	5.87309	0.999182	60	11.13	0.980986	60	7.33597	1.0183	60	6.36169	0.95141	60	7.5616	Quantified
P07724	Serum albumin	Alb	FUNCTION: Binds water, Ca(2+), Na(+), K(+), fatty acids, hormones, bilirubin and drugs. Its main function is the regulation of the colloidal osmotic pressure of blood. Major zinc transporter in plasma, typically binds about 80% of all plasma zinc (By similarity). Major calcium and magnesium transporter in plasma, binds approximately 45% of circulating calcium and magnesium in plasma (By similarit…	Serum albumin OS=Mus musculus OX=10090 GN=Alb PE=1 SV=3 - [ALBU_MOUSE]	16.45	11	11	44	608	68.6477	6.07471	0.90681	44	9.83936	0.856879	44	10.7407	0.823776	44	17.7744	1.08285	44	6.35522	0.957294	44	6.98248	1.23094	44	19.1577	Quantified
Q9ERK4	Exportin-2	Cse1l	FUNCTION: Export receptor for importin-alpha. Mediates importin-alpha re-export from the nucleus to the cytoplasm after import substrates (cargos) have been released into the nucleoplasm. In the nucleus binds cooperatively to importin-alpha and to the GTPase Ran in its active GTP-bound form. Docking of this trimeric complex to the nuclear pore complex (NPC) is mediated through binding to nucleopo…	Exportin-2 OS=Mus musculus OX=10090 GN=Cse1l PE=1 SV=1 - [XPO2_MOUSE]	18.02	18	18	44	971	110.384	5.77002	1.05741	44	13.1522	1.00222	44	10.1104	1.04399	44	18.7277	0.987187	44	9.58768	1.00238	44	8.85738	0.952364	44	11.6734	Quantified
P39061	Collagen alpha-1(XVIII) chain	Col18a1	FUNCTION: Probably plays a major role in determining the retinal structure as well as in the closure of the neural tube. {ECO:0000250|UniProtKB:P39060}.; FUNCTION: [Non-collagenous domain 1]: May regulate extracellular matrix-dependent motility and morphogenesis of endothelial and non-endothelial cells; the function requires homotrimerization and implicates MAPK signaling. {ECO:0000250|UniProtKB:…	Collagen alpha-1(XVIII) chain OS=Mus musculus OX=10090 GN=Col18a1 PE=1 SV=4 - [COIA1_MOUSE]	13.87	21	21	69	1774	182.059	5.61768	1.00937	66	10.2907	0.989447	66	6.00637	0.895879	66	17.3063	1.07902	66	10.9685	1.07938	66	9.67227	0.934573	66	9.72737	Quantified
Q9WV02	RNA-binding motif protein, X chromosome	Rbmx	FUNCTION: RNA-binding protein that plays several role in the regulation of pre- and post-transcriptional processes. Implicated in tissue-specific regulation of gene transcription and alternative splicing of several pre-mRNAs. Binds to and stimulates transcription from the tumor suppressor TXNIP gene promoter; may thus be involved in tumor suppression. When associated with SAFB, binds to and stimu…	RNA-binding motif protein, X chromosome OS=Mus musculus OX=10090 GN=Rbmx PE=1 SV=1 - [RBMX_MOUSE]	46.8	4	23	96	391	42.2754	10.0522	0.981481	4	3.68742	1.08514	4	5.05653	0.960649	4	3.14065	1.06071	4	1.8847	0.99958	4	1.15718	0.927539	4	8.62431	Quantified
O54724	Caveolae-associated protein 1	Cavin1	FUNCTION: Plays an important role in caveolae formation and organization. Essential for the formation of caveolae in all tissues (PubMed:18191225, PubMed:18840361, PubMed:18056712, PubMed:30188967). Core component of the CAVIN complex which is essential for recruitment of the complex to the caveolae in presence of calveolin-1 (CAV1) (PubMed:19546242). Essential for normal oligomerization of CAV1 …	Caveolae-associated protein 1 OS=Mus musculus OX=10090 GN=Cavin1 PE=1 SV=1 - [CAVN1_MOUSE]	37.24	17	17	39	392	43.927	5.51611	1.0777	39	8.3867	1.12998	39	7.13516	1.17471	39	19.2163	0.886545	39	14.8426	0.868943	39	15.0645	0.925125	39	16.3913	Quantified
O08583	THO complex subunit 4	Alyref	FUNCTION: Export adapter involved in nuclear export of spliced and unspliced mRNA. Binds mRNA which is thought to be transferred to the NXF1-NXT1 heterodimer for export (TAP/NFX1 pathway) (PubMed:9119228, PubMed:10786854, PubMed:11158589). Component of the TREX complex which is thought to couple mRNA transcription, processing and nuclear export, and specifically associates with spliced mRNA and n…	THO complex subunit 4 OS=Mus musculus OX=10090 GN=Alyref PE=1 SV=3 - [THOC4_MOUSE]	30.98	7	7	45	255	26.9236	11.1509	1.03831	45	8.1439	1.05746	45	9.05552	0.975622	45	10.0579	0.978487	45	6.94013	0.974024	45	5.98677	0.995573	45	4.27673	Quantified
Q9DCX2	ATP synthase subunit d, mitochondrial	Atp5pd	FUNCTION: Mitochondrial membrane ATP synthase (F(1)F(0) ATP synthase or Complex V) produces ATP from ADP in the presence of a proton gradient across the membrane which is generated by electron transport complexes of the respiratory chain. F-type ATPases consist of two structural domains, F(1) - containing the extramembraneous catalytic core, and F(0) - containing the membrane proton channel, link…	ATP synthase subunit d, mitochondrial OS=Mus musculus OX=10090 GN=Atp5pd PE=1 SV=3 - [ATP5H_MOUSE]	77.64	14	14	110	161	18.7376	5.69385	0.910939	110	7.71891	0.969026	110	6.04891	0.952689	110	9.94983	1.08544	110	7.64106	1.05649	110	6.15306	1.02266	110	6.72428	Quantified
P17426	AP-2 complex subunit alpha-1	Ap2a1	FUNCTION: Component of the adaptor protein complex 2 (AP-2). Adaptor protein complexes function in protein transport via transport vesicles in different membrane traffic pathways. Adaptor protein complexes are vesicle coat components and appear to be involved in cargo selection and vesicle formation. AP-2 is involved in clathrin-dependent endocytosis in which cargo proteins are incorporated into …	AP-2 complex subunit alpha-1 OS=Mus musculus OX=10090 GN=Ap2a1 PE=1 SV=1 - [AP2A1_MOUSE]	19.55	10	19	38	977	107.596	7.03467	1.00707	20	5.66893	0.966452	20	5.82364	0.958434	20	10.1317	1.03597	20	5.60073	1.00608	20	5.59275	1.03107	20	6.5356	Quantified
Q9QZE5	Coatomer subunit gamma-1	Copg1	FUNCTION: The coatomer is a cytosolic protein complex that binds to dilysine motifs and reversibly associates with Golgi non-clathrin-coated vesicles, which further mediate biosynthetic protein transport from the ER, via the Golgi up to the trans Golgi network. Coatomer complex is required for budding from Golgi membranes, and is essential for the retrograde Golgi-to-ER transport of dilysine-tagg…	Coatomer subunit gamma-1 OS=Mus musculus OX=10090 GN=Copg1 PE=1 SV=1 - [COPG1_MOUSE]	20.25	12	15	44	874	97.4504	5.35107	0.948572	40	12.0869	0.919383	40	7.08613	0.92932	40	11.855	1.05157	40	10.7932	1.05155	40	7.6738	1.08895	40	7.85924	Quantified
Q91VR5	ATP-dependent RNA helicase DDX1	Ddx1	FUNCTION: Acts as an ATP-dependent RNA helicase, able to unwind both RNA-RNA and RNA-DNA duplexes. Possesses 5' single-stranded RNA overhang nuclease activity. Possesses ATPase activity on various RNA, but not DNA polynucleotides. May play a role in RNA clearance at DNA double-strand breaks (DSBs), thereby facilitating the template-guided repair of transcriptionally active regions of the genome. …	ATP-dependent RNA helicase DDX1 OS=Mus musculus OX=10090 GN=Ddx1 PE=1 SV=1 - [DDX1_MOUSE]	24.59	18	18	50	740	82.4478	7.21045	1.02405	50	8.37713	1.03133	50	5.67372	1.00442	50	11.5362	0.956036	50	6.97363	0.980928	50	9.61357	1.02144	50	8.90538	Quantified
Q9CQA3	Succinate dehydrogenase [ubiquinone] iron-sulfur subunit, mitochondrial	Sdhb	FUNCTION: Iron-sulfur protein (IP) subunit of succinate dehydrogenase (SDH) that is involved in complex II of the mitochondrial electron transport chain and is responsible for transferring electrons from succinate to ubiquinone (coenzyme Q). {ECO:0000250}.	Succinate dehydrogenase [ubiquinone] iron-sulfur subunit, mitochondrial OS=Mus musculus OX=10090 GN=Sdhb PE=1 SV=1 - [SDHB_MOUSE]	41.84	19	19	91	282	31.7929	8.67529	0.923417	89	10.5365	0.958333	89	4.96041	0.951959	89	23.4004	1.0764	89	10.3602	1.0534	89	9.84339	1.04068	89	9.57932	Quantified
Q9R1C7	Pre-mRNA-processing factor 40 homolog A	Prpf40a	FUNCTION: Binds to WASL/N-WASP and suppresses its translocation from the nucleus to the cytoplasm, thereby inhibiting its cytoplasmic function. Plays a role in the regulation of cell morphology and cytoskeletal organization. Required in the control of cell shape and migration. May play a role in cytokinesis. May be involved in pre-mRNA splicing. {ECO:0000269|PubMed:14697212}.	Pre-mRNA-processing factor 40 homolog A OS=Mus musculus OX=10090 GN=Prpf40a PE=1 SV=1 - [PR40A_MOUSE]	26.02	30	30	55	953	108.412	7.69385	0.947246	55	9.70418	0.998019	55	5.11648	0.983187	55	12.5136	1.03589	55	6.68997	1.03579	55	6.4175	0.984314	55	9.32751	Quantified
P47955	60S acidic ribosomal protein P1	Rplp1	FUNCTION: Plays an important role in the elongation step of protein synthesis.	60S acidic ribosomal protein P1 OS=Mus musculus OX=10090 GN=Rplp1 PE=1 SV=1 - [RLA1_MOUSE]	34.21	3	3	29	114	11.4677	4.32275	0.959098	29	5.01242	0.983659	29	9.10145	0.92896	29	8.40922	1.05968	29	6.90399	1.04792	29	6.75459	1.00332	29	4.4116	Quantified
Q9D1Q6	Endoplasmic reticulum resident protein 44	Erp44	FUNCTION: Mediates thiol-dependent retention in the early secretory pathway, forming mixed disulfides with substrate proteins through its conserved CRFS motif. Inhibits the calcium channel activity of ITPR1. May have a role in the control of oxidative protein folding in the endoplasmic reticulum. Required to retain ERO1A and ERO1B in the endoplasmic reticulum (By similarity). {ECO:0000250}.	Endoplasmic reticulum resident protein 44 OS=Mus musculus OX=10090 GN=Erp44 PE=1 SV=1 - [ERP44_MOUSE]	35.22	12	13	54	406	46.8233	5.2749	0.952553	46	9.38675	0.95722	46	6.56998	1.05777	46	13.2052	0.998011	46	7.15674	1.05618	46	8.64931	1.01806	46	11.4197	Quantified
Q99MN1	Lysine--tRNA ligase	Kars1	FUNCTION: Catalyzes the specific attachment of an amino acid to its cognate tRNA in a 2 step reaction: the amino acid (AA) is first activated by ATP to form AA-AMP and then transferred to the acceptor end of the tRNA. When secreted, acts as a signaling molecule that induces immune response through the activation of monocyte/macrophages. Catalyzes the synthesis of the signaling molecule diadenosin…	Lysine--tRNA ligase OS=Mus musculus OX=10090 GN=Kars1 PE=1 SV=1 - [SYK_MOUSE]	34.29	23	24	54	595	67.7965	5.93506	1.04729	53	7.9271	1.03205	53	6.79409	0.988785	53	13.9091	1.00195	53	7.08283	1.00067	53	7.41046	0.989194	53	7.73727	Quantified
Q6PHZ2	Calcium/calmodulin-dependent protein kinase type II subunit delta	Camk2d	FUNCTION: Calcium/calmodulin-dependent protein kinase involved in the regulation of Ca(2+) homeostatis and excitation-contraction coupling (ECC) in heart by targeting ion channels, transporters and accessory proteins involved in Ca(2+) influx into the myocyte, Ca(2+) release from the sarcoplasmic reticulum (SR), SR Ca(2+) uptake and Na(+) and K(+) channel transport. Targets also transcription fac…	Calcium/calmodulin-dependent protein kinase type II subunit delta OS=Mus musculus OX=10090 GN=Camk2d PE=1 SV=1 - [KCC2D_MOUSE]	32.06	9	16	43	499	56.3336	7.25439	0.85908	28	15.5832	0.859195	28	10.3078	0.877369	28	19.5449	1.14964	28	12.7346	1.16137	28	11.5762	1.03485	28	9.21135	Quantified
O70251	Elongation factor 1-beta	Eef1b	FUNCTION: EF-1-beta and EF-1-delta stimulate the exchange of GDP bound to EF-1-alpha to GTP. {ECO:0000250}.	Elongation factor 1-beta OS=Mus musculus OX=10090 GN=Eef1b PE=1 SV=5 - [EF1B_MOUSE]	48.89	14	14	57	225	24.6782	4.69092	1.00047	57	9.04502	1.02062	57	7.96098	0.900461	57	14.9125	1.04017	57	9.73064	1.01058	57	9.17351	1.01157	57	5.70269	Quantified
Q5XJY5	Coatomer subunit delta	Arcn1	FUNCTION: The coatomer is a cytosolic protein complex that binds to dilysine motifs and reversibly associates with Golgi non-clathrin-coated vesicles, which further mediate biosynthetic protein transport from the ER, via the Golgi up to the trans Golgi network. Coatomer complex is required for budding from Golgi membranes, and is essential for the retrograde Golgi-to-ER transport of dilysine-tagg…	Coatomer subunit delta OS=Mus musculus OX=10090 GN=Arcn1 PE=1 SV=2 - [COPD_MOUSE]	53.62	31	31	76	511	57.1932	6.21436	0.985654	76	7.0505	0.970236	76	5.99134	0.983403	76	12.1146	1.01648	76	8.48569	1.01519	76	6.09744	1.01855	76	6.56429	Quantified
P63323	40S ribosomal protein S12	Rps12		40S ribosomal protein S12 OS=Mus musculus OX=10090 GN=Rps12 PE=1 SV=2 - [RS12_MOUSE]	51.52	9	9	84	132	14.5156	7.23975	1.01467	84	6.68547	1.05741	84	5.07455	1.01416	84	8.94357	0.979269	84	7.70696	0.98751	84	6.03485	0.984695	84	7.63006	Quantified
Q8JZN5	Complex I assembly factor ACAD9, mitochondrial	Acad9	FUNCTION: As part of the MCIA complex, primarily participates in the assembly of the mitochondrial complex I and therefore plays a role in oxidative phosphorylation. This moonlighting protein has also a dehydrogenase activity toward a broad range of substrates with greater specificity for long-chain unsaturated acyl-CoAs. However, in vivo, it does not seem to play a primary role in fatty acid oxi…	Complex I assembly factor ACAD9, mitochondrial OS=Mus musculus OX=10090 GN=Acad9 PE=1 SV=2 - [ACAD9_MOUSE]	36.8	25	25	61	625	68.6787	7.45947	0.978246	61	13.0446	0.966787	61	5.66384	0.988714	61	14.0967	1.01498	61	11.6776	1.03106	61	9.39015	1.0184	61	8.06615	Quantified
Q9CZY3	Ubiquitin-conjugating enzyme E2 variant 1	Ube2v1	FUNCTION: Has no ubiquitin ligase activity on its own. The UBE2V1-UBE2N heterodimer catalyzes the synthesis of non-canonical poly-ubiquitin chains that are linked through 'Lys-63'. This type of poly-ubiquitination activates IKK and does not seem to involve protein degradation by the proteasome. Plays a role in the activation of NF-kappa-B mediated by IL1B, TNF, TRAF6 and TRAF2. Mediates transcrip…	Ubiquitin-conjugating enzyme E2 variant 1 OS=Mus musculus OX=10090 GN=Ube2v1 PE=1 SV=1 - [UB2V1_MOUSE]	68.71	5	11	42	147	16.3442	7.95752	1.14098	8	5.42825	1.1343	8	6.09642	1.09532	8	6.26671	0.86085	8	8.74563	0.974939	8	6.59119	0.897698	8	8.02218	Quantified
Q9Z1X4	Interleukin enhancer-binding factor 3	Ilf3	FUNCTION: RNA-binding protein that plays an essential role in the biogenesis of circular RNAs (circRNAs) which are produced by back-splicing circularization of pre-mRNAs. Within the nucleus, promotes circRNAs processing by stabilizing the regulatory elements residing in the flanking introns of the circularized exons. Plays thereby a role in the back-splicing of a subset of circRNAs. As a conseque…	Interleukin enhancer-binding factor 3 OS=Mus musculus OX=10090 GN=Ilf3 PE=1 SV=2 - [ILF3_MOUSE]	27.06	20	24	55	898	95.9614	8.76318	1.05128	47	6.78402	1.0464	47	6.30698	1.01115	47	7.81907	0.962898	47	9.05259	0.945593	47	5.89854	0.98742	47	5.79051	Quantified
P56959	RNA-binding protein FUS	Fus	FUNCTION: DNA/RNA-binding protein that plays a role in various cellular processes such as transcription regulation, RNA splicing, RNA transport, DNA repair and damage response. Binds to nascent pre-mRNAs and acts as a molecular mediator between RNA polymerase II and U1 small nuclear ribonucleoprotein thereby coupling transcription and splicing. Binds also its own pre-mRNA and autoregulates its ex…	RNA-binding protein FUS OS=Mus musculus OX=10090 GN=Fus PE=1 SV=1 - [FUS_MOUSE]	16.22	10	10	47	518	52.6415	9.36377	1.0442	47	8.93796	1.14824	47	10.1848	0.977773	47	11.2995	0.941214	47	11.8836	0.945758	47	7.79472	0.908738	47	12.9195	Quantified
Q8BMA6	Signal recognition particle subunit SRP68	Srp68	FUNCTION: Signal-recognition-particle assembly has a crucial role in targeting secretory proteins to the rough endoplasmic reticulum membrane. SRP68 binds the 7S RNA, SRP72 binds to this complex subsequently. This ribonucleoprotein complex might interact directly with the docking protein in the ER membrane and possibly participate in the elongation arrest function (By similarity). {ECO:0000250}.	Signal recognition particle subunit SRP68 OS=Mus musculus OX=10090 GN=Srp68 PE=1 SV=2 - [SRP68_MOUSE]	43.04	24	24	55	625	70.5303	8.57275	0.9332	55	8.60401	0.984594	55	5.39111	0.961323	55	13.546	1.03706	55	7.70369	1.04916	55	6.78981	1.02051	55	6.66927	Quantified
Q3ULD5	Methylcrotonoyl-CoA carboxylase beta chain, mitochondrial	Mccc2	FUNCTION: Carboxyltransferase subunit of the 3-methylcrotonyl-CoA carboxylase, an enzyme that catalyzes the conversion of 3-methylcrotonyl-CoA to 3-methylglutaconyl-CoA, a critical step for leucine and isovaleric acid catabolism. {ECO:0000250}.	Methylcrotonoyl-CoA carboxylase beta chain, mitochondrial OS=Mus musculus OX=10090 GN=Mccc2 PE=1 SV=1 - [MCCB_MOUSE]	28.24	14	14	29	563	61.3402	8.00146	1.00938	29	5.97707	1.02205	29	5.50763	1.07727	29	11.377	0.9526	29	5.85383	0.939791	29	6.81827	1.03398	29	8.72297	Quantified
Q8R4N0	Citramalyl-CoA lyase, mitochondrial	Clybl	FUNCTION: Mitochondrial citramalyl-CoA lyase indirectly involved in the vitamin B12 metabolism (PubMed:29056341). Converts citramalyl-CoA into acetyl-CoA and pyruvate in the C5-dicarboxylate catabolism pathway (By similarity). The C5-dicarboxylate catabolism pathway is required to detoxify itaconate, a vitamin B12-poisoning metabolite (PubMed:29056341). Also acts as a malate synthase in vitro, co…	Citramalyl-CoA lyase, mitochondrial OS=Mus musculus OX=10090 GN=Clybl PE=1 SV=2 - [CLYBL_MOUSE]	39.05	13	13	39	338	37.5248	8.54346	0.960147	39	6.3625	0.999478	39	4.98919	1.01847	39	12.8806	1.03105	39	6.63032	1.00945	39	5.47266	0.992877	39	7.5724	Quantified
Q91ZA3	Propionyl-CoA carboxylase alpha chain, mitochondrial	Pcca	FUNCTION: This is one of the 2 subunits of the biotin-dependent propionyl-CoA carboxylase (PCC), a mitochondrial enzyme involved in the catabolism of odd chain fatty acids, branched-chain amino acids isoleucine, threonine, methionine, and valine and other metabolites. Propionyl-CoA carboxylase catalyzes the carboxylation of propionyl-CoA/propanoyl-CoA to D-methylmalonyl-CoA/(S)-methylmalonyl-CoA …	Propionyl-CoA carboxylase alpha chain, mitochondrial OS=Mus musculus OX=10090 GN=Pcca PE=1 SV=2 - [PCCA_MOUSE]	43.78	26	26	49	724	79.8711	7.25439	0.999672	49	8.97639	0.977366	49	4.21734	1.03043	49	10.8033	0.992002	49	7.72983	0.976614	49	5.95932	1.06093	49	5.54117	Quantified
P46460	Vesicle-fusing ATPase	Nsf	FUNCTION: Required for vesicle-mediated transport. Catalyzes the fusion of transport vesicles within the Golgi cisternae. Is also required for transport from the endoplasmic reticulum to the Golgi stack. Seems to function as a fusion protein required for the delivery of cargo proteins to all compartments of the Golgi stack GRIA2 leads to influence GRIA2 membrane cycling (By similarity). {ECO:0000…	Vesicle-fusing ATPase OS=Mus musculus OX=10090 GN=Nsf PE=1 SV=2 - [NSF_MOUSE]	34.14	28	29	48	744	82.561	6.94678	0.972854	47	8.59623	0.945777	47	6.40789	1.052	47	8.63338	1.00186	47	6.91468	1.00063	47	7.47474	1.03638	47	3.91575	Quantified
P54775	26S proteasome regulatory subunit 6B	Psmc4	FUNCTION: Component of the 26S proteasome, a multiprotein complex involved in the ATP-dependent degradation of ubiquitinated proteins. This complex plays a key role in the maintenance of protein homeostasis by removing misfolded or damaged proteins, which could impair cellular functions, and by removing proteins whose functions are no longer required. Therefore, the proteasome participates in num…	26S proteasome regulatory subunit 6B OS=Mus musculus OX=10090 GN=Psmc4 PE=1 SV=2 - [PRS6B_MOUSE]	56.46	24	25	67	418	47.3786	5.21143	1.06558	64	9.39164	1.01837	64	7.11384	0.943615	64	13.12	1.0061	64	9.43799	1.01654	64	6.17506	0.95029	64	9.55546	Quantified
P49722	Proteasome subunit alpha type-2	Psma2	FUNCTION: Component of the 20S core proteasome complex involved in the proteolytic degradation of most intracellular proteins. This complex plays numerous essential roles within the cell by associating with different regulatory particles. Associated with two 19S regulatory particles, forms the 26S proteasome and thus participates in the ATP-dependent degradation of ubiquitinated proteins. The 26S…	Proteasome subunit alpha type-2 OS=Mus musculus OX=10090 GN=Psma2 PE=1 SV=3 - [PSA2_MOUSE]	57.26	15	15	47	234	25.9103	7.43018	0.981498	47	9.30872	0.988423	47	8.32536	0.887774	47	21.8514	1.04473	47	11.9349	1.05148	47	8.61619	1.0224	47	8.25328	Quantified
Q9Z1Z0	General vesicular transport factor p115	Uso1	FUNCTION: General vesicular transport factor required for intercisternal transport in the Golgi stack; it is required for transcytotic fusion and/or subsequent binding of the vesicles to the target membrane. May well act as a vesicular anchor by interacting with the target membrane and holding the vesicular and target membranes in proximity. {ECO:0000250|UniProtKB:P41542}.	General vesicular transport factor p115 OS=Mus musculus OX=10090 GN=Uso1 PE=1 SV=2 - [USO1_MOUSE]	25.13	23	23	53	959	106.917	4.93213	0.959745	53	6.96706	0.949695	53	5.45047	0.966019	53	18.6758	1.04864	53	11.2592	1.02628	53	9.16876	1.01823	53	7.22655	Quantified
O35350	Calpain-1 catalytic subunit	Capn1	FUNCTION: Calcium-regulated non-lysosomal thiol-protease which catalyzes limited proteolysis of substrates involved in cytoskeletal remodeling and signal transduction. {ECO:0000250|UniProtKB:P07384}.	Calpain-1 catalytic subunit OS=Mus musculus OX=10090 GN=Capn1 PE=1 SV=1 - [CAN1_MOUSE]	39.13	30	31	62	713	82.0543	5.87158	1.09751	60	9.62165	1.08145	60	6.46071	1.06285	60	17.1582	0.904922	60	13.9858	0.944569	60	9.5103	0.921006	60	10.804	Quantified
[truncated: 5,371 more rows]

## Sheet: peptide identification
Sequence	PSMs	Protein Group Accessions	Modifications	PEP	IonScore	Exp Value	Charge	MH+ [Da]	ΔM [ppm]	Missed Cleavages	EM-1/REF	EM-1/REF Count	EM-1/REF Variability [%]	EM-2/REF	EM-2/REF Count	EM-2/REF Variability [%]	EM-3/REF	EM-3/REF Count	EM-3/REF Variability [%]	DM-1/REF	DM-1/REF Count	DM-1/REF Variability [%]	DM-2/REF	DM-2/REF Count	DM-2/REF Variability [%]	DM-3/REF	DM-3/REF Count	DM-3/REF Variability [%]
[truncated: 49,207 more rows]

## Sheet: DM_vs_EM different analysis 
Accession	Protein Name	Gene Name	Function	Description	Coverage	Unique Peptides	Peptides	PSMs	AAs	MW [kDa]	calc. pI	DM-1/REF	DM-2/REF	DM-3/REF	average DM	EM-1/REF	EM-2/REF	EM-3/REF	average EM	DM/EM	t test p value
[truncated: 6,024 more rows]
