# Supplementary material for: Molecular distinctions of bronchoalveolar and alveolar organoids under differentiation conditions
Source: Physiol Rep. 2024 Jun 2;12(11):e16057. doi: 10.14814/phy2.16057 (PMC11144550; doi:10.14814/phy2.16057)
Supplement: Supplementary file 3 — Table S1. [file PHY2-12-e16057-s001.zip › PHYSREP-2024-03-139-file007.xlsx]

## Sheet: BP
Level	GO_ID	Term	Type	Seqs_Num	Sequences
1	GO:0008150	biological_process	Biological Process	455	A2A432,Q3U1G5,Q8CD15,Q04692,A8VU90,P41216,P18242,P60521,Q9CQV6,P70257,Q9D8Y8,Q9QXE2,Q61493,Q5SVQ0,Q01320,O54962,Q8C263,Q8BMK0,Q99KN2,P97492,P02340,Q91WA1,Q62048,Q8BH58,Q9R207,P24860,P55271,Q6PHZ2,Q80TJ7,P0DP27,Q8CCK0,P09602,Q8R2Q0,Q06180,Q9Z2D8,P53564,P30561,P06537,Q9EPK8,P15066,Q61827,P30658,Q99JB6,Q8BKT3,P50220,Q61982,P56565,Q60611,Q8CGW4,Q9Z2S7,Q91VL9,Q03172,P70236,Q62073,Q4ACU6,P25976,Q61072,…
2	GO:0000003	reproduction	Biological Process	37	Q01320,P30561,P53690,P24860,Q8VCB1,Q9JIF3,Q9DBC7,P06797,P11438,Q09200,Q61337,Q8K337,Q3UIK4,Q9D6V8,Q8CGW4,Q9JJZ4,Q8CFE6,Q62469,O88662,Q08879,Q61838,P28665,Q04592,P29416,P70236,Q8VCH6,P50220,P06537,P30658,Q920F6,Q9R207,Q9WVA8,P11214,Q9WU03,Q8K2J0,P35456,P13597
2	GO:0008152	metabolic process	Biological Process	311	Q04692,A8VU90,P41216,P18242,P60521,Q9CQV6,P70257,Q9D8Y8,Q9QXE2,Q61493,Q5SVQ0,P24860,P55271,Q8CCK0,P09602,Q8R2Q0,Q06180,Q9Z2D8,P53564,P30561,P06537,Q9EPK8,P15066,P02340,Q61827,P30658,Q99JB6,Q8BKT3,P50220,Q61982,P56565,Q60611,Q8CGW4,Q9Z2S7,Q91VL9,Q03172,P70236,Q62073,Q4ACU6,P25976,Q61072,O88653,P35762,P60605,P62838,Q80U95,Q9R049,Q8CFI2,Q3KNM2,Q8CCH2,Q9D787,Q62241,Q5SU73,Q3UIK4,Q64378,Q3TKY6,Q8CEC6,…
2	GO:0001906	cell killing	Biological Process	5	O88662,P31809,P11438,P27812,Q61337
2	GO:0002376	immune system process	Biological Process	73	P35762,Q9EPB4,Q5SVQ0,P30561,Q99JB6,O88662,P31809,P23475,Q61805,Q01320,Q0VGB7,Q921K8,Q8K298,P02340,Q61233,P13597,Q8R5A3,Q9JL15,Q6PB93,P25085,Q9WVA8,P51670,P70665,Q62469,Q5SSL4,Q91VL9,P70434,P09528,P06802,P50404,P35242,Q9EPK8,Q61592,Q7M6Y3,Q06180,O35143,P55271,Q7TPR4,Q6ZQA0,Q03145,Q60680,Q00915,Q64277,Q9WTR6,Q61090,O08739,O35955,Q60611,Q9QUN3,P18581,Q61072,Q04891,P11438,Q8BG41,Q8R2Q0,Q9Z183,Q9QZH6,…
2	GO:0040007	growth	Biological Process	32	P31809,Q9R207,P30561,P14824,P37040,Q63870,Q61090,P35762,Q9QWL7,O35943,O08992,Q4FZF3,P53690,Q6DIC0,P06802,P02340,Q921I6,Q64521,Q61592,Q8BGW1,P13020,P24860,Q8BZQ7,Q9D8Y8,Q6DFW0,Q4ACU6,Q9DBC7,Q6PHZ2,Q3UTJ2,P06537,Q7M6Y3,Q8R0W0
2	GO:0007610	behavior	Biological Process	18	P54763,Q7M6Y3,P62484,Q9R049,Q4ACU6,P97492,P25085,Q9D6V8,P29416,O35161,P50220,O35943,Q9WTR6,P51791,Q80TS3,P06537,P02340,Q8BTU1
2	GO:0008283	cell proliferation	Biological Process	61	P53690,O35143,Q03145,P02340,P37040,Q91WC3,P35762,P28667,Q61092,O88662,O35943,O08992,Q9Z261,Q9R207,Q64277,Q8BUY9,Q91WA1,Q6DIC0,P09528,Q06180,Q8VCH6,Q9D8Y8,Q6P549,Q921I6,P55271,Q99JB6,Q8R0W0,P06797,P33173,P30561,Q60680,P19157,P31809,O35955,Q9EPB4,Q9WTR6,P06537,P15066,Q8CD15,Q8K2J0,P50404,Q61337,Q9DBC7,Q61592,Q08879,P24860,P23475,Q62469,Q61982,O70230,Q62172,Q8BKE9,Q9QYH6,Q60611,Q61090,Q8BGW1,Q5SVQ0,…
2	GO:0009987	cellular process	Biological Process	423	Q04692,A8VU90,P41216,P18242,P60521,Q9CQV6,P70257,Q9D8Y8,Q9QXE2,Q61493,Q5SVQ0,Q01320,O54962,Q8C263,Q8BMK0,Q99KN2,P97492,P02340,Q91WA1,Q62048,Q8BH58,Q9R207,P24860,P55271,Q6PHZ2,Q80TJ7,P0DP27,Q8CCK0,P09602,Q8R2Q0,Q06180,Q9Z2D8,P53564,P30561,P06537,Q9EPK8,P15066,Q61827,P30658,Q99JB6,Q8BKT3,P50220,Q61982,P56565,Q60611,Q8CGW4,Q9Z2S7,Q91VL9,Q03172,P70236,Q62073,Q4ACU6,P25976,Q61072,O88653,P35762,P60605,…
2	GO:0022414	reproductive process	Biological Process	37	Q01320,P30561,P53690,P24860,Q8VCB1,Q9JIF3,Q9DBC7,P06797,P11438,Q09200,Q61337,Q8K337,Q3UIK4,Q9D6V8,Q8CGW4,Q9JJZ4,Q8CFE6,Q62469,O88662,Q08879,Q61838,P28665,Q04592,P29416,P70236,Q8VCH6,P50220,P06537,P30658,Q920F6,Q9R207,Q9WVA8,P11214,Q9WU03,Q8K2J0,P35456,P13597
2	GO:0022610	biological adhesion	Biological Process	52	Q64487,O54974,O88662,Q64277,Q63870,Q07797,Q03145,Q9R069,Q61092,P13597,Q61072,Q2KN98,Q6P549,O88327,O35161,Q61503,Q62469,P41731,Q08879,Q9Z261,Q9JIY7,Q61090,Q9WU03,F8VQB6,P13020,Q9JL15,Q61592,Q99JB6,Q8BKE9,P35456,P25085,P35762,Q9EPB4,P50404,P31809,Q61337,Q91VL9,Q04891,Q8R5A3,Q9DBC7,Q7TPR4,P53690,Q9WTR6,O55098,O08800,Q9EPK8,Q80TS3,Q8BLY3,P51655,Q06180,Q04592,P19157
2	GO:0023052	signaling	Biological Process	150	P70236,Q62073,Q4ACU6,Q61072,O88653,P35762,Q61337,P02340,Q4PZA2,Q9JLZ8,Q61592,O70421,P50446,P51655,Q9R049,Q8K3G5,Q3UY34,Q8BH58,Q8R5A3,Q8K337,P70453,Q80UQ2,Q03145,P54763,Q9QUN3,P14602,Q62048,Q5SSL4,O88673,P97492,O54828,Q9QZH6,Q80TS3,Q8CGM1,Q8C5L6,P51670,Q99JP6,Q9WVA8,Q3UTJ2,Q8BKE9,Q8BVF7,Q61982,Q62469,P0DP27,Q9EPK8,Q60680,Q3UTH8,Q62172,Q0KK55,Q8VCH6,O08992,Q62159,Q8CJ26,O88327,O35161,O88951,Q8JZP2,…
2	GO:0032501	multicellular organismal process	Biological Process	200	Q03145,P29416,P53690,P54763,Q6ZPF4,Q62073,Q8K2J0,P30561,P24860,P31809,Q63810,Q8BHE5,P35293,Q8BVF7,Q8BGW1,P25085,P27046,Q9Z2D8,Q05186,Q8C5L6,P02340,Q8CJ26,Q9R207,Q8K337,O35207,Q8CG73,Q9JIY7,Q9DBC7,Q9QZH6,P14824,Q80TS3,Q61592,O35161,P50220,Q5SVQ0,Q99JB6,Q9JLJ0,P53564,Q04592,O35130,Q4ACU6,Q9WU03,Q60668,Q9ERH8,Q6P549,Q9EPK8,P0DP27,P15066,Q01320,Q0VGB7,Q921K8,Q8K298,Q9JL15,P18581,O88662,O70421,Q8BKE9,…
2	GO:0032502	developmental process	Biological Process	187	P54763,P30561,O35955,Q03145,P29416,P53690,Q6ZPF4,Q62073,Q8K2J0,P24860,P31809,Q63810,Q8BHE5,P35293,Q8BVF7,P27046,Q9Z2D8,Q05186,Q8C5L6,P02340,Q8CJ26,Q9R207,Q8K337,O35207,Q8CG73,Q9JIY7,Q9DBC7,Q9QZH6,O35161,P14824,Q80TS3,Q61592,P50220,Q5SVQ0,P53564,Q04592,O35130,Q4ACU6,Q9WU03,Q60668,Q6P549,P50446,Q9Z331,Q9QWL7,Q60680,P15066,Q01320,Q0VGB7,Q921K8,Q8K298,Q9JL15,Q99JB6,O70421,Q8BKE9,P37040,Q63870,Q63739,…
2	GO:0040011	locomotion	Biological Process	58	P14824,Q80TS3,Q61592,O35161,P50220,Q61805,P51670,Q62469,P02340,Q5SSL4,P13597,Q03145,P54763,Q61092,P31809,O88662,P41731,Q9EPK8,P11214,Q6PHZ2,Q62159,Q61233,P51655,Q61072,Q2KN98,P62484,P53690,Q99M15,Q6ZPF4,P55065,Q8K337,Q921K8,O08992,Q6PDN3,Q63739,Q99L85,Q8R0W0,B9EJ86,P25085,Q80TN7,P14602,F8VQB6,Q06180,Q8BTU1,Q64277,Q8K298,Q924Z4,Q08879,Q04592,Q9JL15,P35762,Q9WU03,O54724,Q9DAK9,Q9Z261,O55098,Q9EPB4,…
2	GO:0043473	pigmentation	Biological Process	3	P06802,P41731,P59511
2	GO:0048511	rhythmic process	Biological Process	9	Q8CHR6,P15066,P02340,P70236,P30561,Q9QYH6,Q01320,Q60668,P50220
2	GO:0048518	positive regulation of biological process	Biological Process	178	Q61072,O88653,P35762,P70236,Q4PZA2,Q61592,O70421,P35456,O35207,Q0KK55,O88662,P41731,Q9EPB4,P23475,Q99JB6,Q62469,P02340,P13597,Q91VL9,P06537,Q61337,Q5SVQ0,P28667,Q61092,O35943,O08992,Q9Z261,Q9R207,Q64277,Q8BUY9,Q91WA1,P59511,Q921I6,O88398,Q6PHZ2,P13020,Q60668,P54763,Q8CFE6,Q9EPK8,Q08879,Q9JIY7,P50220,Q91WC3,Q9R0Y5,P53690,Q8BHE5,P55065,Q9WU63,Q8CJ26,Q9QXD1,P24860,P14602,Q9D2M8,O35114,Q06180,Q9QWL7,…
2	GO:0048519	negative regulation of biological process	Biological Process	159	A8VU90,Q91WA1,Q62048,Q8BH58,Q9R207,Q8CCK0,P09602,Q8R2Q0,P70257,Q06180,Q9Z2D8,P53564,P30561,P06537,Q9EPK8,P15066,P02340,Q61827,P30658,Q99JB6,Q8BKT3,P50220,Q61982,P56565,Q60611,Q8CGW4,Q9Z2S7,Q91VL9,Q03172,P25976,Q03145,P31809,P54763,Q08879,Q8C5L6,P24860,Q6DFW0,O35143,Q9JLZ8,O08992,P19157,Q5SSL4,P13020,O70348,Q3UIK4,P14602,Q9DBC7,Q8BMK0,Q2KN98,Q3V1H1,Q80TN7,Q9R0Y5,P55271,Q9Z261,Q9JIY7,Q6P549,P37040,…
2	GO:0050789	regulation of biological process	Biological Process	291	Q04692,A8VU90,Q91WA1,Q62048,Q8BH58,Q9R207,P24860,P55271,Q8CCK0,P09602,Q8R2Q0,P70257,Q06180,Q9Z2D8,P53564,P30561,P06537,Q9EPK8,P15066,P02340,Q61827,P30658,Q99JB6,Q8BKT3,P50220,Q61982,P56565,Q60611,Q8CGW4,Q9Z2S7,Q91VL9,Q03172,P70236,Q62073,Q4ACU6,P25976,Q61072,O88653,P35762,P31809,Q9JLJ0,Q03145,Q61337,Q4PZA2,P14602,P54763,Q08879,Q8C5L6,Q6DFW0,Q61592,O70421,P35456,O35207,Q0KK55,O35143,O88662,Q64277,…
2	GO:0050896	response to stimulus	Biological Process	229	Q62048,Q8BH58,Q9R207,Q91WA1,P70236,Q62073,Q4ACU6,Q61072,O88653,P35762,P19157,Q80XU3,Q8BP27,Q9QXE2,Q61493,Q9D2M8,Q04692,P25085,Q6PHZ2,Q4PZA2,Q62469,P53690,P11214,Q9JIF3,Q69ZN7,P14824,Q61337,P02340,O88662,P31809,Q9JLZ8,Q61592,P0DP27,O54828,Q9EPK8,Q9EPB4,P23475,Q61805,Q61233,P13597,Q8R5A3,Q9JL15,Q9WVA8,Q99JB6,P18581,P51670,Q91VL9,P70434,Q8K2C6,P14602,Q9CQI6,Q6ZQA0,P50446,P51655,O70421,Q9R049,Q8K3G5,…
2	GO:0051179	localization	Biological Process	194	Q99LG2,Q8BFY9,P02340,Q8R143,Q63810,P14824,Q80TS3,Q61592,O35161,P50220,Q04592,Q6PHZ2,O08992,P41731,Q61805,P51670,Q62469,Q5SSL4,P13597,Q8CFE6,Q9WUQ2,P13020,Q7M6Y3,P33173,P35762,Q8VCH6,Q8VCI5,Q9JJT9,O55100,Q60960,Q9CQT7,A8VU90,Q5Y5T1,O35114,Q80U44,Q5KU39,O35943,P51791,Q9ER47,Q3LS21,Q9EPK8,Q9D7A8,O88968,P09528,Q8BW66,P51912,P55065,Q8K448,P35293,Q8CG50,P70297,P35294,Q80XC3,O88951,Q8CJ19,Q8BI71,P59481,…
2	GO:0051704	multi-organism process	Biological Process	57	P24860,Q9EPB4,Q9CQI6,P14602,Q99JB6,Q9JIF3,Q01320,Q9DBC7,P06797,P11438,Q09200,Q8VCB1,Q61337,Q8K337,Q3UIK4,Q9D6V8,Q8CGW4,Q9JJZ4,Q8CFE6,Q62469,O88662,Q08879,Q61838,P28665,Q04592,Q61592,P50446,Q03145,Q61805,P02340,Q8BHJ6,Q64378,Q9ET01,Q80XU3,Q8CG50,Q80XC3,P29416,P15066,Q5SSL4,Q60680,Q9JLJ0,P50220,Q4ACU6,P50404,Q8C5L6,P13597,O54962,P13020,Q9R207,P23906,P70434,Q9WVA8,P11214,P19157,Q61072,Q9JIZ9,Q9JL15
2	GO:0065007	biological regulation	Biological Process	321	Q04692,A8VU90,Q91WA1,Q62048,Q8BH58,Q9R207,P24860,P55271,Q8CCK0,P09602,Q8R2Q0,P70257,Q06180,Q9Z2D8,P53564,P30561,P06537,Q9EPK8,P15066,P02340,Q61827,P30658,Q99JB6,Q8BKT3,P50220,Q61982,P56565,Q60611,Q8CGW4,Q9Z2S7,Q91VL9,Q03172,P70236,Q62073,Q4ACU6,P25976,Q61072,O88653,P35762,P23475,P31809,Q8BGW1,P25085,Q80XU3,Q9JLJ0,Q03145,Q61337,Q9ERH8,Q4PZA2,P14602,P54763,Q08879,Q8C5L6,Q6DFW0,Q61592,O70421,P35456,…
2	GO:0071840	cellular component organization or biogenesis	Biological Process	210	A2A432,Q3U1G5,Q8CD15,P18242,P60521,Q9CQV6,P02340,P25976,P0DP27,Q8BKT3,Q62241,Q5SU73,Q3UFB2,Q571H0,Q01320,P23475,Q9R207,P54763,P30561,O35955,Q8K298,P31809,O88662,Q69ZN7,P14824,Q61337,O08992,P41731,Q9WUQ2,Q63870,P68433,Q8CCK0,Q6DIC0,Q9Z183,P26350,Q7TPR4,Q62159,Q61233,P13020,Q8CJ19,Q8R1G6,Q2KN98,Q5SSL4,Q9R059,Q3TES0,Q8R0W0,Q99M15,Q6ZPF4,P27046,Q8VCI5,Q80XU3,Q9DCB1,P30658,Q60611,Q91W18,P06537,Q91VL9,…
2	GO:0098754	detoxification	Biological Process	3	P15626,P45377,Q9QYF1
3	GO:0019953	sexual reproduction	Biological Process	16	P24860,Q9JIF3,Q01320,Q9DBC7,P06797,P11438,Q09200,Q8VCB1,Q61337,Q8K337,Q3UIK4,Q9D6V8,Q8CGW4,Q9JJZ4,P11214,P29416
3	GO:0032504	multicellular organism reproduction	Biological Process	18	P24860,Q9JIF3,Q01320,Q9DBC7,P06797,P11438,Q09200,Q8VCB1,Q61337,Q8K337,Q3UIK4,Q9D6V8,Q8CGW4,Q9JJZ4,P70236,P06537,Q9WVA8,P11214
3	GO:0055114	oxidation-reduction process	Biological Process	19	Q9ET01,Q8C5L6,P08249,Q91V16,Q8BH95,Q9QXD1,O35943,O55102,P37040,Q8BGW1,P06802,P02340,P24860,P50171,Q8VCH6,Q9CR21,Q64FW2,Q8CJ19,Q9CPU2
3	GO:0006807	nitrogen compound metabolic process	Biological Process	269	Q04692,A8VU90,P70257,Q9D8Y8,Q9QXE2,Q61493,Q5SVQ0,P24860,P55271,Q8CCK0,P09602,Q8R2Q0,Q06180,Q9Z2D8,P53564,P30561,P06537,Q9EPK8,P15066,P02340,Q61827,P30658,Q99JB6,Q8BKT3,P50220,Q61982,P56565,Q60611,Q8CGW4,Q9Z2S7,Q91VL9,Q03172,P70236,Q62073,Q4ACU6,P25976,Q61072,O88653,P35762,P60605,P62838,Q80U95,Q9R049,Q8CFI2,Q3KNM2,Q8CCH2,Q9D787,Q62241,Q5SU73,Q3UIK4,Q64378,Q3TKY6,Q8CEC6,Q3UFB2,Q571H0,Q01320,P23475,…
3	GO:0009056	catabolic process	Biological Process	78	P18242,P60521,Q9CQV6,Q9ET01,Q61337,P05063,Q8CHR6,Q61503,P70453,Q9QY93,O70348,Q3UIK4,P06797,P60605,P62838,A2A432,Q80U95,Q9R049,P62878,Q8BZQ7,Q8K2I4,Q8BH95,Q9QXD1,Q69ZF3,P29416,Q6ZQM8,Q9CWD3,P02340,Q7TPM3,Q91WM6,Q5KU39,Q6DFW0,P06802,Q8K009,O35955,Q8BG41,Q9EPB4,Q921I6,Q4PZA2,Q8VD66,Q9Z0L3,Q8K2J0,Q9D735,Q9WUP4,Q62073,P45377,Q64521,Q64516,P70295,Q9JJZ4,P53690,Q99JP4,Q9CQT7,O08992,Q6A037,P97494,Q9D2M8,…
3	GO:0009058	biosynthetic process	Biological Process	160	P70257,Q9D8Y8,Q9QXE2,Q61493,Q5SVQ0,Q8CCK0,P09602,Q8R2Q0,Q06180,Q9Z2D8,P53564,P30561,P06537,Q9EPK8,P15066,P02340,Q61827,P30658,Q99JB6,Q8BKT3,P50220,Q61982,P56565,Q60611,Q8CGW4,Q9Z2S7,Q91VL9,Q03172,P25976,Q09200,Q00915,Q6PB93,O54724,Q9CY97,Q8C5L6,Q9ET01,P29416,Q64521,P05063,P28650,Q9R0Y5,Q64520,O08739,Q61503,P70453,Q9QY93,Q80XU3,Q78WZ7,Q9EQS3,Q04891,Q68FE8,Q8CDD9,P23906,Q61090,Q8BLG0,Q9QYH6,Q9DCB1,…
3	GO:0009892	negative regulation of metabolic process	Biological Process	84	A8VU90,Q8CCK0,P09602,Q8R2Q0,P70257,Q06180,Q9Z2D8,P53564,P30561,P06537,Q9EPK8,P15066,P02340,Q61827,P30658,Q99JB6,Q8BKT3,P50220,Q61982,P56565,Q60611,Q8CGW4,Q9Z2S7,Q91VL9,Q03172,P25976,P54763,Q08879,Q8C5L6,P24860,Q6DFW0,O08992,O70348,Q3UIK4,P14602,P31809,Q9DBC7,Q8BMK0,Q6P549,O89086,Q60668,Q7M6Y3,Q8BZQ7,P25425,Q8K2C6,Q62073,O08800,Q9CQV3,P12388,P27931,P97494,Q6DIC0,P23475,Q61592,Q9QYH6,O70421,Q04891,…
3	GO:0009893	positive regulation of metabolic process	Biological Process	108	Q61072,O88653,P35762,P70236,Q4PZA2,Q61592,O70421,P35456,O35207,Q0KK55,P41731,P06537,Q9EPB4,Q61337,Q5SVQ0,Q921I6,P13020,Q60668,P54763,Q8CFE6,Q9EPK8,Q08879,P02340,Q99JB6,Q9JIY7,P50220,Q62469,O08992,Q8BHE5,P53690,Q06180,Q9QWL7,O89086,Q62073,Q6DFW0,Q8R143,P24860,Q9R207,O88662,O55098,B9EJ86,P97494,Q9D2M8,P62878,P0DP27,Q8K3G5,P37040,P19157,Q03145,Q61090,P14602,Q61805,Q61263,P18242,P31809,Q9QYH6,P25085,…
3	GO:0019222	regulation of metabolic process	Biological Process	170	Q04692,A8VU90,P24860,P55271,Q8CCK0,P09602,Q8R2Q0,P70257,Q06180,Q9Z2D8,P53564,P30561,P06537,Q9EPK8,P15066,P02340,Q61827,P30658,Q99JB6,Q8BKT3,P50220,Q61982,P56565,Q60611,Q8CGW4,Q9Z2S7,Q91VL9,Q03172,P25976,Q61072,O88653,P35762,P70236,Q4PZA2,P14602,P54763,Q08879,Q8C5L6,Q6DFW0,Q61592,O70421,P35456,O35207,Q0KK55,Q9CQY6,O08992,P41731,Q80XU3,Q9EQS3,Q04891,Q68FE8,Q8CDD9,P23906,Q61090,Q8BLG0,Q9QYH6,Q9DCB1,…
3	GO:0019748	secondary metabolic process	Biological Process	4	P45377,Q6ZQM8,Q9WTR6,P02340
3	GO:0032259	methylation	Biological Process	8	Q3UIK4,Q922H1,Q60611,Q9Z2D8,O35130,Q9CWQ0,Q3U2U7,Q3UTQ7
3	GO:0032963	collagen metabolic process	Biological Process	2	P53690,Q62469
3	GO:0042440	pigment metabolic process	Biological Process	3	O35143,O35943,Q9WTR6
3	GO:0042445	hormone metabolic process	Biological Process	12	Q00915,P06797,P50171,O88736,Q6ZQM8,P06537,Q4PZA2,Q04592,Q8K078,Q9QYF1,Q64FW2,P37040
3	GO:0044237	cellular metabolic process	Biological Process	299	Q04692,A8VU90,P41216,P18242,P60521,Q9CQV6,P70257,Q9D8Y8,Q9QXE2,Q61493,Q5SVQ0,P24860,P55271,Q8CCK0,P09602,Q8R2Q0,Q06180,Q9Z2D8,P53564,P30561,P06537,Q9EPK8,P15066,P02340,Q61827,P30658,Q99JB6,Q8BKT3,P50220,Q61982,P56565,Q60611,Q8CGW4,Q9Z2S7,Q91VL9,Q03172,P70236,Q62073,Q4ACU6,P25976,Q61072,O88653,P35762,P60605,P62838,Q80U95,Q9R049,Q8CFI2,Q3KNM2,Q8CCH2,Q9D787,Q62241,Q5SU73,Q3UIK4,Q64378,Q3TKY6,Q8CEC6,…
3	GO:0044238	primary metabolic process	Biological Process	292	Q04692,A8VU90,P41216,P70257,Q9D8Y8,Q9QXE2,Q61493,Q5SVQ0,P24860,P55271,Q8CCK0,P09602,Q8R2Q0,Q06180,Q9Z2D8,P53564,P30561,P06537,Q9EPK8,P15066,P02340,Q61827,P30658,Q99JB6,Q8BKT3,P50220,Q61982,P56565,Q60611,Q8CGW4,Q9Z2S7,Q91VL9,Q03172,P70236,Q62073,Q4ACU6,P25976,Q61072,O88653,P35762,P60605,P62838,Q80U95,Q9R049,Q8CFI2,Q3KNM2,Q8CCH2,Q9D787,Q62241,Q5SU73,Q3UIK4,Q64378,Q3TKY6,Q8CEC6,Q3UFB2,Q571H0,Q01320,…
3	GO:0044281	small molecule metabolic process	Biological Process	68	P41216,Q91WC3,Q9CQY6,Q00915,Q8C5L6,Q05816,Q6P549,Q9JIF3,Q61337,P27046,Q69ZN7,Q64516,P06801,Q64521,P05063,P08249,P06537,O35943,Q8CE08,P28650,Q64520,Q8CHR6,Q9R0Y5,O08739,Q61503,P70453,Q9QY93,P97494,O54804,Q99KP3,P50171,Q8BH95,Q9QXD1,Q8BLN5,O88736,Q8VCH6,Q8K009,P18155,Q9CWD3,Q61263,Q69ZF3,Q03145,Q8C0I1,P06802,P55065,Q8K2C6,Q8K4K6,Q06180,Q9WUP4,P45377,Q8BGB7,A2AJL3,P37040,A2AKQ0,Q8K2J0,Q91XL3,Q9QYF1,…
3	GO:0045730	respiratory burst	Biological Process	1	Q61805
3	GO:0070085	glycosylation	Biological Process	8	P27046,Q9WUP4,Q6PB93,Q9JMG2,Q9JJZ4,Q09200,Q8BLX4,Q69ZF3
3	GO:0070988	demethylation	Biological Process	3	Q80TJ7,Q8BGW1,P37040
3	GO:0071704	organic substance metabolic process	Biological Process	301	Q04692,A8VU90,P41216,P70257,Q9D8Y8,Q9QXE2,Q61493,Q5SVQ0,P24860,P55271,Q8CCK0,P09602,Q8R2Q0,Q06180,Q9Z2D8,P53564,P30561,P06537,Q9EPK8,P15066,P02340,Q61827,P30658,Q99JB6,Q8BKT3,P50220,Q61982,P56565,Q60611,Q8CGW4,Q9Z2S7,Q91VL9,Q03172,P70236,Q62073,Q4ACU6,P25976,Q61072,O88653,P35762,P60605,P62838,Q80U95,Q9R049,Q8CFI2,Q3KNM2,Q8CCH2,Q9D787,Q62241,Q5SU73,Q3UIK4,Q64378,Q3TKY6,Q8CEC6,Q3UFB2,Q571H0,Q01320,…
3	GO:1990845	adaptive thermogenesis	Biological Process	5	Q9EPK8,P41216,Q05816,Q7TSH3,P70236
3	GO:0001909	leukocyte mediated cytotoxicity	Biological Process	4	O88662,P31809,P11438,P27812
3	GO:0031341	regulation of cell killing	Biological Process	4	P31809,P11438,P27812,Q61337
3	GO:0031342	negative regulation of cell killing	Biological Process	2	P31809,P27812
3	GO:0031343	positive regulation of cell killing	Biological Process	2	P11438,Q61337
3	GO:0031640	killing of cells of other organism	Biological Process	1	Q61337
3	GO:0001776	leukocyte homeostasis	Biological Process	4	P30561,Q99JB6,Q9WTR6,Q9Z2S7
3	GO:0002200	somatic diversification of immune receptors	Biological Process	3	P23475,Q9R207,Q99JB6
3	GO:0002252	immune effector process	Biological Process	22	O88662,P31809,Q9EPB4,Q61805,Q61233,P13597,Q8R5A3,P02340,Q9JL15,P35762,Q99JB6,Q91VL9,P50404,P35242,P70434,Q5SSL4,P11438,Q9R207,P27812,Q60680,P23906,Q8BHJ6
3	GO:0002253	activation of immune response	Biological Process	9	Q9EPB4,P23475,Q99JB6,P35762,P70434,Q61805,P31809,Q9DAK9,Q06180
3	GO:0002262	myeloid cell homeostasis	Biological Process	6	O35143,Q06180,Q9WTR6,O08739,Q5SVQ0,Q99JB6
3	GO:0002440	production of molecular mediator of immune response	Biological Process	5	Q6PB93,Q99JB6,Q61592,Q9R207,P35762
3	GO:0002507	tolerance induction	Biological Process	1	Q99JB6
3	GO:0002520	immune system development	Biological Process	31	Q5SVQ0,Q01320,Q0VGB7,Q921K8,Q8K298,P02340,Q9JL15,Q99JB6,Q7M6Y3,Q06180,P30561,Q91VL9,O35143,P55271,Q7TPR4,Q6ZQA0,Q03145,Q60680,Q00915,P31809,Q61592,Q61090,P23475,Q04891,Q60611,Q8BG41,Q9R207,Q61337,P53690,P35762,A8VU90
3	GO:0002682	regulation of immune system process	Biological Process	36	P31809,Q9EPB4,P23475,Q99JB6,Q62469,P02340,Q5SSL4,P13597,Q91VL9,P70434,P35762,Q9EPK8,Q00915,P30561,Q64277,Q9JL15,Q61592,Q9WTR6,Q61805,P50404,P18581,P11438,Q61337,P53690,Q04891,Q5SVQ0,Q06180,P27812,Q9DBC7,Q64487,Q9DAK9,Q9Z2S7,P13020,A8VU90,O55098,P70665
3	GO:0002683	negative regulation of immune system process	Biological Process	9	P31809,Q5SSL4,Q99JB6,P50404,Q06180,P27812,Q9DBC7,Q9DAK9,Q9Z2S7
3	GO:0002684	positive regulation of immune system process	Biological Process	22	Q9EPB4,P23475,Q99JB6,Q62469,P02340,P13597,Q91VL9,P35762,Q9EPK8,Q64277,Q9JL15,Q61592,P70434,Q61805,P11438,Q61337,P53690,Q04891,Q5SVQ0,P31809,Q9DAK9,Q06180
3	GO:0006955	immune response	Biological Process	35	O88662,P31809,Q9EPB4,P23475,Q61805,Q61233,P13597,Q8R5A3,P02340,Q9JL15,P25085,Q9WVA8,P35762,Q99JB6,Q91VL9,P70434,Q61592,P50404,Q5SSL4,P11438,Q8R2Q0,Q9Z183,Q9QZH6,Q8BHJ6,Q9R207,P27812,Q64487,Q9DAK9,Q06180,P50446,P13020,Q8CG50,P51670,P09528,P06802
3	GO:0019882	antigen processing and presentation	Biological Process	2	P13597,Q9EPB4
3	GO:0031294	lymphocyte costimulation	Biological Process	2	Q9JL15,P35762
3	GO:0045058	T cell selection	Biological Process	2	Q99JB6,Q06180
3	GO:0045321	leukocyte activation	Biological Process	32	P35762,Q9EPB4,Q5SVQ0,Q61805,Q61233,P13597,Q8R5A3,P02340,Q9JL15,Q99JB6,Q06180,P30561,Q91VL9,Q64277,Q61592,Q61090,O35955,Q60611,Q9QUN3,P18581,Q61072,P50404,P31809,Q04891,Q5SSL4,P11438,Q8BG41,Q9R207,Q61337,P53690,Q9DBC7,P13020
3	GO:0050900	leukocyte migration	Biological Process	13	Q61805,P51670,Q62469,P02340,Q5SSL4,P13597,Q9EPK8,Q61592,Q64277,P35762,P53690,O55098,Q9EPB4
3	GO:0090713	immunological memory process	Biological Process	1	P35762
3	GO:0016049	cell growth	Biological Process	17	P31809,Q9QWL7,P35762,O35943,O08992,Q4FZF3,P53690,Q6DIC0,P06802,P02340,Q921I6,Q8BZQ7,Q6DFW0,Q6PHZ2,Q3UTJ2,P06537,Q7M6Y3
3	GO:0040008	regulation of growth	Biological Process	21	P31809,P37040,Q9QWL7,P35762,O35943,O08992,Q4FZF3,P53690,Q6DIC0,P06802,P02340,Q921I6,P30561,Q8BGW1,Q8BZQ7,Q9D8Y8,P24860,P06537,Q7M6Y3,Q8R0W0,Q61592
3	GO:0045926	negative regulation of growth	Biological Process	6	Q6DIC0,P06802,P02340,Q921I6,O35943,Q9D8Y8
3	GO:0045927	positive regulation of growth	Biological Process	11	Q9QWL7,P35762,O35943,O08992,Q4FZF3,P53690,P30561,Q8BZQ7,P24860,P06537,Q7M6Y3
3	GO:0048589	developmental growth	Biological Process	22	Q9R207,P30561,P14824,P37040,Q63870,Q61090,P35762,Q64521,P02340,Q8BGW1,O35943,P13020,P24860,Q8BZQ7,Q6DFW0,Q4ACU6,Q9DBC7,Q6PHZ2,Q3UTJ2,P06537,Q7M6Y3,Q8R0W0
3	GO:0002209	behavioral defense response	Biological Process	1	Q4ACU6
3	GO:0007611	learning or memory	Biological Process	9	P54763,P97492,Q4ACU6,P25085,Q9D6V8,Q9WTR6,Q7M6Y3,P62484,Q9R049
3	GO:0007622	rhythmic behavior	Biological Process	1	P02340
3	GO:0007625	grooming behavior	Biological Process	1	Q4ACU6
3	GO:0007626	locomotory behavior	Biological Process	7	O35943,P29416,P51791,Q80TS3,Q4ACU6,O35161,P50220
3	GO:0007631	feeding behavior	Biological Process	2	Q8BTU1,P50220
3	GO:0007632	visual behavior	Biological Process	2	Q9WTR6,P97492
3	GO:0007638	mechanosensory behavior	Biological Process	1	Q4ACU6
3	GO:0030534	adult behavior	Biological Process	5	O35943,P29416,P51791,Q9WTR6,Q4ACU6
3	GO:0019098	reproductive behavior	Biological Process	1	P06537
3	GO:0035640	exploration behavior	Biological Process	1	Q4ACU6
3	GO:0048520	positive regulation of behavior	Biological Process	1	Q8BTU1
3	GO:0050795	regulation of behavior	Biological Process	2	Q8BTU1,Q4ACU6
3	GO:0051705	multi-organism behavior	Biological Process	1	Q4ACU6
3	GO:0071625	vocalization behavior	Biological Process	1	Q4ACU6
3	GO:0003419	growth plate cartilage chondrocyte proliferation	Biological Process	1	P37040
3	GO:0008284	positive regulation of cell proliferation	Biological Process	24	P35762,Q64277,Q99JB6,Q9EPB4,Q61592,Q08879,P24860,Q62469,Q61982,O70230,Q61337,Q8R0W0,Q61090,Q5SVQ0,Q6PHZ2,P28667,Q61092,O88662,O35943,O08992,Q9Z261,Q9R207,Q8BUY9,Q91WA1
3	GO:0008285	negative regulation of cell proliferation	Biological Process	24	O35143,P02340,Q8R0W0,P06797,P30561,P50404,P31809,Q99JB6,Q9DBC7,P19157,P09528,Q62172,Q8BKE9,Q9QYH6,P55271,Q924Z4,Q9WU03,Q08879,Q6DIC0,Q06180,Q8VCH6,Q9D8Y8,Q6P549,Q921I6
3	GO:0014009	glial cell proliferation	Biological Process	2	P55271,Q924Z4
3	GO:0033002	muscle cell proliferation	Biological Process	9	P23475,Q62469,Q61982,O70230,P02340,Q62172,Q9DBC7,P24860,Q6PHZ2
3	GO:0033687	osteoblast proliferation	Biological Process	1	P30561
3	GO:0035726	common myeloid progenitor cell proliferation	Biological Process	2	P19157,P31809
3	GO:0035988	chondrocyte proliferation	Biological Process	1	P53690
3	GO:0042127	regulation of cell proliferation	Biological Process	53	O35143,P37040,P02340,P35762,P28667,Q61092,O88662,O35943,O08992,Q9Z261,Q9R207,Q64277,Q8BUY9,Q91WA1,Q6DIC0,P09528,Q06180,Q8VCH6,Q9D8Y8,Q6P549,Q921I6,P55271,Q99JB6,Q8R0W0,P06797,P30561,Q9EPB4,P50404,P31809,Q9DBC7,Q61592,Q08879,P24860,P19157,P23475,Q62469,Q61982,O70230,Q62172,Q61337,Q8BKE9,Q9QYH6,Q61090,Q8BGW1,Q5SVQ0,Q6PHZ2,Q924Z4,Q9WU03,Q9WTR6,P06537,P15066,Q8CD15,Q8K2J0
3	GO:0048144	fibroblast proliferation	Biological Process	7	Q9R207,Q61592,Q08879,P24860,P19157,P09528,P02340
3	GO:0050673	epithelial cell proliferation	Biological Process	12	P53690,O35143,Q03145,Q8R0W0,P06797,Q60680,Q61337,Q8BKE9,Q9QYH6,P55271,Q61090,P31809
3	GO:0061351	neural precursor cell proliferation	Biological Process	4	Q91WC3,P02340,P33173,Q9WU03
3	GO:0070341	fat cell proliferation	Biological Process	1	Q8BGW1
3	GO:0070661	leukocyte proliferation	Biological Process	12	P02340,P30561,P35762,Q64277,Q99JB6,O35955,Q9EPB4,P50404,P31809,Q9DBC7,Q60611,P19157
3	GO:0072089	stem cell proliferation	Biological Process	4	Q91WC3,P02340,Q5SVQ0,Q08879
3	GO:0007059	chromosome segregation	Biological Process	12	Q01320,Q920F6,P24860,Q8VCB1,Q99JP4,Q6P9P0,Q04692,O54962,Q8C263,Q8BMK0,Q99KN2,P97492
3	GO:0007017	microtubule-based process	Biological Process	20	P0DP27,Q921C5,P33173,Q6P9P6,Q2KN98,Q3V1H1,Q80TN7,P97492,P24860,Q62172,Q8CB62,O55102,Q8C263,Q69ZF3,Q9EPK8,Q8BKE9,Q8BMK0,Q8BTU1,P14602,P11438
3	GO:0000075	cell cycle checkpoint	Biological Process	9	Q91WA1,Q62048,Q8BH58,Q9R207,P02340,P55271,Q01320,P46737,P24860
3	GO:0001775	cell activation	Biological Process	35	P35762,Q9EPB4,Q5SVQ0,Q61805,Q61233,P13597,Q8R5A3,P02340,Q9JL15,Q99JB6,Q9JMG2,Q06180,P30561,Q91VL9,Q64277,Q61592,Q61090,O35955,Q60611,Q9QUN3,P18581,Q61072,P50404,P31809,Q04891,Q5SSL4,P11438,Q8BG41,Q9R207,Q61337,P53690,Q9DBC7,Q9WTR6,P13020,P97494
3	GO:0006457	protein folding	Biological Process	5	P14602,Q64378,Q8VCI5,Q3TKY6,Q9D787
3	GO:0007165	signal transduction	Biological Process	139	P70236,Q62073,Q4ACU6,Q61072,O88653,P35762,Q61337,P02340,Q9JLZ8,Q61592,P50446,P51655,O70421,Q9R049,Q8K3G5,Q3UY34,Q03145,P54763,Q9QUN3,P14602,Q62048,Q5SSL4,O88673,P97492,O54828,Q9QZH6,Q80TS3,Q8CGM1,Q8C5L6,P51670,Q99JP6,Q9WVA8,Q3UTJ2,Q8BKE9,Q8BVF7,Q61982,Q62469,P0DP27,Q9EPK8,Q60680,Q3UTH8,Q62172,Q0KK55,Q8VCH6,O08992,Q62159,Q8CJ26,O88327,O35161,Q6WVG3,Q06180,Q9JIF3,Q8CG73,P11438,Q9EPB4,P59511,Q6P549,…
3	GO:0006903	vesicle targeting	Biological Process	1	Q9WUQ2
3	GO:0006928	movement of cell or subcellular component	Biological Process	63	P14824,Q80TS3,Q61592,O35161,P50220,Q61805,P51670,Q62469,P02340,Q5SSL4,P13597,Q921C5,P33173,Q6P9P6,Q03145,P54763,Q61092,O55102,P31809,O88662,P41731,Q9EPK8,P11214,Q6PHZ2,Q62159,Q61233,P51655,Q61072,Q2KN98,P62484,P53690,Q99M15,Q6ZPF4,P55065,Q8K337,Q921K8,O08992,Q6PDN3,Q63739,Q99L85,Q8R0W0,B9EJ86,P25085,Q80TN7,Q8BKE9,P14602,F8VQB6,Q7TPR4,Q8BTU1,Q64277,Q8K298,Q924Z4,P11438,Q08879,Q04592,Q9JL15,P35762,…
3	GO:0006949	syncytium formation	Biological Process	3	Q69ZN7,P35762,Q61072
3	GO:0007049	cell cycle	Biological Process	45	Q91WA1,Q62048,Q8BH58,Q9R207,P24860,P55271,Q6PHZ2,Q80TJ7,P0DP27,Q925E7,Q8C263,P97492,Q62159,Q8K298,Q3V1H1,Q8VDV8,Q01320,P15066,P02340,Q9R0Y5,Q6P9P6,Q62172,Q920F6,Q8CB62,Q8VCB1,Q9JIF3,Q9DBC7,P70236,O08992,Q99JP4,O55098,Q6P9P0,Q8BUY9,Q8BMK0,Q04692,P46737,A2A432,Q2KN98,O35648,P30561,Q8CFI2,Q8CJ19,Q63739,Q8BZQ7,O35207
3	GO:0007154	cell communication	Biological Process	156	P70236,Q62073,Q4ACU6,Q61072,O88653,P35762,Q61337,P02340,Q9JLZ8,Q61592,O70421,P50446,P51655,Q9R049,Q8K3G5,Q3UY34,Q8BH58,Q8R5A3,Q8K337,P70453,Q80UQ2,Q03145,P54763,Q9QUN3,P14602,Q62048,Q5SSL4,O88673,P97492,O54828,Q9QZH6,P60521,Q9CQV6,Q80TS3,Q8CGM1,Q8C5L6,P51670,Q99JP6,Q9WVA8,Q3UTJ2,Q8BKE9,Q8BVF7,Q61982,Q62469,P0DP27,Q9EPK8,Q60680,Q3UTH8,Q62172,Q0KK55,Q8VCH6,O08992,Q62159,Q8CJ26,O88327,O35161,O88951,…
3	GO:0007163	establishment or maintenance of cell polarity	Biological Process	5	Q62159,O88951,P13020,Q8CG73,Q9WU03
3	GO:0007272	ensheathment of neurons	Biological Process	4	Q63810,P29416,Q8BI08,Q8BHJ6
3	GO:0008219	cell death	Biological Process	63	Q61337,P02340,Q9D312,P05063,P13020,Q9EPB4,Q91VC9,P70236,Q4PZA2,Q62048,O54974,Q3V1H1,Q8CJ26,Q9CV28,Q9JIZ9,Q91WM6,Q80UQ2,P06797,P11438,P37040,P19157,P26350,P97494,O35943,Q8VCH6,P06537,Q61592,P35456,P25085,Q9Z261,P12388,P59511,Q9D2U5,Q9JIY7,Q03145,Q6PHZ2,Q8K2C6,Q9WU63,Q9QXD1,Q01320,Q9WTR6,P18242,Q9D8Y8,Q62073,Q9D2M8,Q8CFI2,P30561,Q9Z2S7,Q9ET01,P14824,Q9R207,O35143,Q7M6Y3,P13597,P14602,Q06180,Q8R143,…
3	GO:0008037	cell recognition	Biological Process	2	P35762,P54763
3	GO:0019835	cytolysis	Biological Process	1	Q61805
3	GO:0016043	cellular component organization	Biological Process	204	P18242,P60521,Q9CQV6,P02340,P25976,P0DP27,Q8BKT3,Q62241,Q5SU73,Q3UFB2,Q01320,P23475,Q9R207,P54763,P30561,O35955,Q8K298,P31809,O88662,Q69ZN7,P14824,Q61337,O08992,P41731,Q9WUQ2,Q63870,P68433,Q8CCK0,Q6DIC0,Q9Z183,P26350,Q7TPR4,Q62159,Q61233,P13020,Q8CJ19,Q8R1G6,Q2KN98,Q5SSL4,Q9R059,Q3TES0,Q8R0W0,Q99M15,Q6ZPF4,P27046,Q8VCI5,Q80XU3,Q9DCB1,P30658,Q60611,Q91W18,P06537,Q91VL9,Q9Z2D8,Q7M6Y3,P51791,Q8VCB1,…
3	GO:0016458	gene silencing	Biological Process	7	P25976,Q8CCK0,Q9Z2D8,O89086,P68433,Q80TJ7,P02340
3	GO:0019725	cellular homeostasis	Biological Process	25	Q80XU3,P97494,Q91VW3,Q9EPK8,Q8K211,O35943,P09528,P63082,Q9WVA8,Q6PHZ2,P0DP27,Q8CHS7,P06802,Q9DAK9,Q61337,P62761,P51791,Q4ACU6,Q8K2J0,P14824,P02340,Q9DCB1,A2AJL3,P13597,Q61592
3	GO:0022402	cell cycle process	Biological Process	29	Q6PHZ2,Q80TJ7,P0DP27,P55271,Q62159,Q8K298,Q3V1H1,Q8VDV8,Q01320,P02340,Q9R0Y5,Q6P9P6,P97492,P24860,Q62172,Q920F6,Q9R207,Q8CB62,Q8VCB1,Q9JIF3,Q9DBC7,Q925E7,Q99JP4,Q91WA1,Q6P9P0,Q8BMK0,Q04692,P46737,A2A432
3	GO:0022406	membrane docking	Biological Process	1	P13597
3	GO:0022412	cellular process involved in reproduction in multicellular organism	Biological Process	6	P24860,Q9JIF3,Q01320,Q9DBC7,Q9JJZ4,Q8CGW4
3	GO:0030029	actin filament-based process	Biological Process	34	Q8K298,Q7TPR4,Q62159,Q61233,P13020,Q8CJ19,Q8R1G6,O08992,Q2KN98,Q5SSL4,Q9R059,Q3TES0,Q3UTJ2,O88662,Q9EPK8,Q6P549,O88398,P62484,Q9CQI6,Q69ZF3,Q9EPB4,P13597,Q6ZPF4,Q4ACU6,Q64277,O35161,Q3UQ44,Q9DBC7,Q8C5L6,Q9DC07,Q6PHZ2,Q6DFW0,Q9DAK9,Q6ZQK5
3	GO:0032940	secretion by cell	Biological Process	34	Q04592,O88951,Q8CJ19,Q8BI71,Q8JZP2,Q9CQY6,O54724,Q9WUQ2,P51912,P06537,P25085,Q9EPK8,Q9WVA8,Q61337,Q9DAK9,P62761,Q5SSL4,P31809,P11438,O55100,Q5KU39,Q8BNY6,Q9D312,Q99JB6,Q61592,P27931,Q61072,Q9EPB4,Q9DCB1,Q60680,O08992,P70297,P0DP27,Q08879
3	GO:0033059	cellular pigmentation	Biological Process	1	P41731
3	GO:0044764	multi-organism cellular process	Biological Process	1	Q61592
3	GO:0045103	intermediate filament-based process	Biological Process	7	Q8R0W0,P50446,Q9Z331,Q9QWL7,Q9D312,Q9R0H5,Q61781
3	GO:0048522	positive regulation of cellular process	Biological Process	168	Q61072,O88653,P35762,P70236,Q4PZA2,Q61592,O70421,P35456,O35207,Q0KK55,P41731,Q62469,P02340,P13597,P06537,Q9EPB4,Q61337,Q5SVQ0,P28667,Q61092,O88662,O35943,O08992,Q9Z261,Q9R207,Q64277,Q8BUY9,Q91WA1,P59511,Q921I6,O88398,Q6PHZ2,Q9EPK8,P53690,Q8BHE5,Q9WU63,Q8CJ26,Q9QXD1,P24860,P14602,Q9D2M8,O35114,Q91WC3,Q06180,Q9QWL7,Q60668,O89086,Q62073,Q6DFW0,P63082,Q4FZF3,Q62159,Q921K8,Q6PDN3,Q63739,Q99L85,P55271,…
3	GO:0048523	negative regulation of cellular process	Biological Process	145	A8VU90,Q91WA1,Q62048,Q8BH58,Q9R207,Q8CCK0,P09602,Q8R2Q0,P70257,Q06180,Q9Z2D8,P53564,P30561,P06537,Q9EPK8,P15066,P02340,Q61827,P30658,Q99JB6,Q8BKT3,P50220,Q61982,P56565,Q60611,Q8CGW4,Q9Z2S7,Q91VL9,Q03172,P25976,P54763,Q08879,Q8C5L6,P24860,Q6DFW0,O35143,Q9JLZ8,O08992,Q5SSL4,P13020,P14602,P31809,Q9DBC7,Q8BMK0,Q2KN98,Q3V1H1,Q80TN7,Q9R0Y5,P55271,Q9Z261,Q9JIY7,Q6P549,P37040,P19157,P26350,P97494,O35943,…
3	GO:0048869	cellular developmental process	Biological Process	125	P54763,P30561,O35955,P24860,Q03145,Q8BHE5,P14824,Q80TS3,Q61592,O35161,P50220,Q5SVQ0,Q63810,P15066,Q01320,Q0VGB7,Q921K8,Q8K298,P02340,Q9JL15,Q99JB6,Q8BKE9,Q63870,Q9JJZ4,Q8CGW4,Q91WC3,Q7M6Y3,Q69ZN7,Q61092,Q62159,P13597,Q6ZPF4,F8VQB6,O08992,Q61263,Q8K448,P53690,Q8BNY6,P14602,Q9D2M8,O35114,O70421,O88398,Q9EPK8,O35239,Q6P549,P19157,P13020,P35762,P62484,Q04891,P70257,Q0KK55,Q4ACU6,Q3UIK4,Q69ZF3,Q80TN7,…
3	GO:0050794	regulation of cellular process	Biological Process	280	Q04692,A8VU90,Q91WA1,Q62048,Q8BH58,Q9R207,P24860,P55271,Q8CCK0,P09602,Q8R2Q0,P70257,Q06180,Q9Z2D8,P53564,P30561,P06537,Q9EPK8,P15066,P02340,Q61827,P30658,Q99JB6,Q8BKT3,P50220,Q61982,P56565,Q60611,Q8CGW4,Q9Z2S7,Q91VL9,Q03172,P70236,Q62073,Q4ACU6,P25976,Q61072,O88653,P35762,P31809,Q61337,Q4PZA2,P14602,P54763,Q08879,Q8C5L6,Q6DFW0,Q61592,O70421,P35456,O35207,Q0KK55,O35143,Q9JLZ8,Q9CQY6,O08992,P41731,…
3	GO:0051301	cell division	Biological Process	20	Q62159,Q8K298,Q3V1H1,Q8VDV8,P97492,P0DP27,Q01320,Q61090,Q8CB62,Q925E7,Q2KN98,O35648,P46737,Q6P9P6,Q99JP4,P24860,Q8C263,Q8CJ19,Q8BZQ7,Q91WA1
3	GO:0051651	maintenance of location in cell	Biological Process	2	P13020,P09528
3	GO:0051716	cellular response to stimulus	Biological Process	187	Q62048,Q8BH58,Q9R207,Q91WA1,P70236,Q62073,Q4ACU6,Q61072,O88653,P35762,Q80XU3,Q8BP27,Q9QXE2,Q61493,Q9D2M8,Q04692,Q61337,P02340,Q9JLZ8,Q61592,Q61805,P51670,P50446,P51655,O70421,Q9R049,Q8K3G5,Q3UY34,Q8R5A3,Q8K337,P70453,Q80UQ2,Q03145,P54763,Q9QUN3,P14602,Q5SSL4,O88673,P97492,O54828,Q9QZH6,P46737,P62878,Q6P9P0,Q5SVQ0,Q91VL9,Q9D479,Q9CZY3,P23475,Q8BGW1,P19157,Q64520,P30561,Q01320,A2A432,Q9JLZ6,A8VU90,…
3	GO:0061919	process utilizing autophagic mechanism	Biological Process	13	P18242,P60521,Q9CQV6,P02340,Q7TPM3,Q91WM6,Q5KU39,Q6DFW0,Q9EPB4,Q921I6,Q62073,Q9JL15,O35143
3	GO:0071804	cellular potassium ion transport	Biological Process	4	Q9ER47,Q3LS21,Q8BXR5,P41731
3	GO:0097194	execution phase of apoptosis	Biological Process	2	Q01320,P02340
3	GO:0140253	cell-cell fusion	Biological Process	3	Q69ZN7,P35762,Q61072
3	GO:1990748	cellular detoxification	Biological Process	3	P15626,P45377,Q9QYF1
3	GO:0003006	developmental process involved in reproduction	Biological Process	13	P30561,P53690,P24860,Q9JJZ4,Q8CGW4,P06797,Q8VCH6,P50220,P30658,Q9WU03,Q8K2J0,P35456,P13597
3	GO:0007566	embryo implantation	Biological Process	5	O88662,Q08879,Q61838,P28665,Q04592
3	GO:0022602	ovulation cycle process	Biological Process	1	P70236
3	GO:0044703	multi-organism reproductive process	Biological Process	24	P24860,Q9JIF3,Q01320,Q9DBC7,P06797,P11438,Q09200,Q8VCB1,Q61337,Q8K337,Q3UIK4,Q9D6V8,Q8CGW4,Q9JJZ4,Q8CFE6,Q62469,O88662,Q08879,Q61838,P28665,Q04592,P29416,Q9WVA8,P11214
3	GO:0048609	multicellular organismal reproductive process	Biological Process	18	P24860,Q9JIF3,Q01320,Q9DBC7,P06797,P11438,Q09200,Q8VCB1,Q61337,Q8K337,Q3UIK4,Q9D6V8,Q8CGW4,Q9JJZ4,P70236,P06537,Q9WVA8,P11214
3	GO:0051321	meiotic cell cycle	Biological Process	6	Q01320,Q8VCB1,Q9JIF3,Q9DBC7,Q920F6,Q9R207
3	GO:1903046	meiotic cell cycle process	Biological Process	4	Q01320,Q8VCB1,Q9JIF3,Q9DBC7
3	GO:2000241	regulation of reproductive process	Biological Process	2	Q9DBC7,P11214
3	GO:2000242	negative regulation of reproductive process	Biological Process	1	Q9DBC7
3	GO:2000243	positive regulation of reproductive process	Biological Process	1	P11214
3	GO:0007155	cell adhesion	Biological Process	52	Q64487,O54974,O88662,Q64277,O35161,Q61503,P13597,Q9R069,Q61072,Q62469,P41731,Q08879,Q9Z261,Q9JIY7,Q61090,Q9WU03,F8VQB6,P13020,Q9JL15,Q61592,Q99JB6,Q03145,Q8BKE9,P35456,P25085,P35762,Q2KN98,Q9EPB4,P50404,P31809,Q61337,Q91VL9,Q04891,Q8R5A3,Q9DBC7,Q7TPR4,P53690,Q9WTR6,O55098,O08800,Q9EPK8,Q80TS3,Q8BLY3,P51655,Q06180,Q04592,P19157,Q63870,Q07797,Q61092,Q6P549,O88327
3	GO:0044406	adhesion of symbiont to host	Biological Process	3	P13597,Q61592,P50404
3	GO:0007267	cell-cell signaling	Biological Process	40	P50446,P51655,O70421,Q9R049,Q8K3G5,Q3UY34,O08992,O88951,Q8JZP2,Q9CQY6,Q8BI71,P25085,Q9EPK8,Q9WVA8,P63082,Q8CGW4,P06537,P97492,P54763,Q8BZQ7,Q61337,P51791,P11214,Q61090,Q9DAK9,P62761,Q4ACU6,O55100,Q64487,Q9WTR6,Q5SSL4,Q8BNY6,Q9DCB1,O35161,Q99JP6,Q63810,Q05816,Q60960,Q9D6V8,P0DP27
3	GO:0023051	regulation of signaling	Biological Process	103	Q61072,O88653,P35762,P70236,Q4PZA2,Q9JLZ8,Q61592,Q9CQY6,Q6WVG3,P97492,O54828,Q8CG73,P51655,P59511,Q6P549,Q9EPB4,Q06180,O08992,Q8BHE5,P31809,A2AAJ9,Q9QYF1,P63082,Q3UY34,Q8CGW4,P55271,P02340,P50220,O70421,Q69ZN7,P06537,P54763,Q8BZQ7,Q09143,Q921I6,Q3TES0,Q61337,P19157,P70434,Q61805,Q6PHZ2,Q05816,Q9DAK9,P62761,P14602,Q9CZY3,Q60680,Q9JLJ0,Q62073,Q9QYH6,Q8C5L6,P25085,Q8R143,Q8CFI2,P35456,P53690,Q8BLX4,…
3	GO:0023056	positive regulation of signaling	Biological Process	57	Q61072,O88653,P35762,P70236,Q4PZA2,Q61592,P59511,O08992,Q8BHE5,P63082,P55271,Q61337,Q61805,Q6PHZ2,Q05816,Q9DAK9,P62761,Q9CZY3,Q60680,Q9JLJ0,Q62073,P31809,Q9QYH6,P25085,P35456,Q8R2U2,P37040,Q9EPB4,Q9EPK8,Q80XU3,B9EJ86,Q8BNY6,Q2KN98,P97368,Q4ACU6,Q62469,Q8CE08,P97492,P0DP27,P70434,P13597,P51670,P02340,Q9D6V8,P54763,O35143,Q8BRM2,Q62048,Q06180,Q62172,O54828,P06537,O88662,P41731,Q04592,Q9D8Y8,P13020
3	GO:0023057	negative regulation of signaling	Biological Process	48	Q9JLZ8,O54828,Q6P549,Q06180,Q61592,A2AAJ9,Q8CG73,P97492,Q3UY34,Q8CGW4,P02340,P50220,O70421,Q921I6,P19157,Q9EPB4,Q8C5L6,Q8R143,Q8CFI2,P53690,Q8BLX4,P31809,Q64487,P54763,Q60790,P06802,P62761,Q9WVA8,Q9DAK9,Q03145,Q4ACU6,P0DP27,Q08879,Q8K3G5,Q99JP6,Q9R049,O35943,P06537,P97494,Q9JLJ0,P13597,Q62048,P14602,P25085,P27931,P97368,Q62073,P35456
3	GO:0035637	multicellular organismal signaling	Biological Process	1	Q62469
3	GO:0001503	ossification	Biological Process	8	Q03145,Q8BHE5,P53690,Q6P549,P15066,P06802,O70421,P30561
3	GO:0001763	morphogenesis of a branching structure	Biological Process	8	P30561,Q63810,P53690,P50220,Q03145,O35161,Q9WU03,Q9QYH6
3	GO:0001816	cytokine production	Biological Process	21	Q9JLJ0,Q03145,P31809,Q99JB6,Q61592,P70434,Q9EPB4,P19157,P50404,Q99JP6,Q80TN7,Q61805,P14602,Q04592,Q9JJZ4,Q9JLZ8,P27931,Q9EPK8,Q60680,P35762,Q08879
3	GO:0002021	response to dietary excess	Biological Process	1	Q9EPK8
3	GO:0002532	production of molecular mediator involved in inflammatory response	Biological Process	4	P18581,Q61805,Q9EPB4,P27931
3	GO:0003008	system process	Biological Process	44	Q04592,P50220,P0DP27,P30561,O88662,Q8C5L6,Q61592,P14824,Q6PDN3,Q9QYF1,Q69ZF7,O54828,P13597,P29416,P54763,Q7M6Y3,P62484,Q9R049,Q4ACU6,P97492,P25085,Q9D6V8,P56565,Q4PZA2,Q9WTR6,Q62469,Q9WVA8,Q6PHZ2,P13020,O35943,Q5SSL4,P31809,P06537,Q9EPK8,Q8BGW1,Q9R207,Q8BVL9,P70202,Q05816,Q8CE08,P70236,Q3UTJ2,P97494,Q99JP6
3	GO:0007275	multicellular organism development	Biological Process	160	Q03145,P29416,P53690,P54763,Q6ZPF4,Q62073,Q8K2J0,P30561,P31809,Q63810,P35293,Q8BVF7,P27046,Q9Z2D8,Q05186,Q8C5L6,P02340,P24860,Q8CJ26,Q9R207,Q8K337,O35207,Q8CG73,Q9JIY7,Q9DBC7,Q9QZH6,P14824,Q80TS3,Q61592,O35161,P50220,Q5SVQ0,P53564,Q04592,O35130,Q4ACU6,Q9WU03,Q60668,Q6P549,Q01320,Q0VGB7,Q921K8,Q8K298,Q9JL15,Q99JB6,O70421,Q8BKE9,P37040,Q63870,Q61092,Q6DIC0,O88736,Q61827,Q80TN7,O88398,O54828,Q91WC3,…
3	GO:0007389	pattern specification process	Biological Process	7	P02340,Q8BKE9,Q8CG73,Q04592,O35161,P50220,Q8BRM2
3	GO:0007585	respiratory gaseous exchange	Biological Process	5	Q8BGW1,P50404,P27046,P35242,P50405
3	GO:0008340	determination of adult lifespan	Biological Process	1	P02340
3	GO:0009791	post-embryonic development	Biological Process	2	P30561,Q6P549
3	GO:0019827	stem cell population maintenance	Biological Process	3	Q9Z183,Q61090,Q3UIK4
3	GO:0022404	molting cycle process	Biological Process	5	O35161,Q9QWL7,Q9R0H5,P06797,Q8BRM2
3	GO:0031424	keratinization	Biological Process	3	P50446,Q9Z331,Q9QWL7
3	GO:0032922	circadian regulation of gene expression	Biological Process	2	P30561,Q9QYH6
3	GO:0032941	secretion by tissue	Biological Process	1	Q9CQV6
3	GO:0033555	multicellular organismal response to stress	Biological Process	1	Q4ACU6
3	GO:0035264	multicellular organism growth	Biological Process	4	Q8BGW1,O35943,Q64521,P02340
3	GO:0035265	organ growth	Biological Process	10	P30561,P14824,P37040,Q63870,O35943,Q9DBC7,P24860,Q6PHZ2,Q3UTJ2,P06537
3	GO:0042303	molting cycle	Biological Process	6	O35161,Q9QWL7,Q9R0H5,P06797,Q8BRM2,Q61781
3	GO:0044706	multi-multicellular organism process	Biological Process	9	Q8CFE6,Q62469,O88662,Q08879,Q61838,P28665,Q04592,P06797,Q9WVA8
3	GO:0045494	photoreceptor cell maintenance	Biological Process	1	P51791
3	GO:0048771	tissue remodeling	Biological Process	7	P30561,P02340,P31809,Q03145,P06802,Q5SSL4,P53690
3	GO:0048871	multicellular organismal homeostasis	Biological Process	13	Q8BGW1,P25085,Q9ERH8,P50404,P51791,P31809,Q9EPK8,O08739,P41216,Q05816,Q7TSH3,P70236,Q8C5L6
3	GO:0050817	coagulation	Biological Process	7	Q61592,Q6ZQA0,Q9JMG2,P54763,Q9WTR6,Q08879,P31809
3	GO:0051239	regulation of multicellular organismal process	Biological Process	100	Q9JLJ0,Q03145,P31809,P0DP27,Q99JB6,O88662,Q61592,P37040,P14824,P02340,P56565,Q62469,Q9WVA8,Q6PHZ2,Q4PZA2,P41731,O08992,P50220,Q8BNY6,P14602,Q9D2M8,O35114,O70421,Q91WC3,O88398,Q9EPK8,O35239,Q6P549,Q8CGM1,P54763,P06802,Q00915,Q8R0W0,P70434,Q9EPB4,P19157,P50404,Q99JP6,Q80TN7,Q61805,Q91VL9,P25085,Q8BGW1,O35943,Q9JJZ4,Q61090,Q9JLZ8,Q61337,P53690,Q04891,Q8CCK0,Q5SVQ0,Q06180,Q9R207,Q8R2U2,Q61982,P30561,…
3	GO:0051240	positive regulation of multicellular organismal process	Biological Process	54	Q99JB6,Q61592,Q62469,Q6PHZ2,Q4PZA2,O08992,P14602,Q9D2M8,O35114,O70421,Q91WC3,O88398,P37040,P70434,Q61805,Q9EPB4,Q91VL9,Q61337,P53690,Q04891,Q8CCK0,Q5SVQ0,P15066,O35943,Q8BZQ7,P13597,P54763,Q4ACU6,P27046,P23475,P97492,Q7M6Y3,P53564,Q64487,Q61072,Q9QWL7,Q80TS3,Q8CGM1,Q9Z0L0,P24860,P11214,P06537,Q9CQV6,Q9EPK8,Q9QYH6,P41216,Q05816,Q7TSH3,Q8BRM2,Q60680,P56565,P35762,Q8C5L6,P31809
3	GO:0051241	negative regulation of multicellular organismal process	Biological Process	36	Q03145,P31809,Q99JB6,P02340,Q9WVA8,P41731,P50220,Q9EPK8,O35239,Q6P549,Q8CGM1,P06802,Q9EPB4,Q61592,P19157,P50404,Q99JP6,Q80TN7,Q61805,O35943,Q61090,Q9JLZ8,Q06180,Q9R207,Q8R2U2,Q61982,P30561,Q9Z2S7,Q924Z4,P27931,P54763,Q8R0W0,P55271,Q5SSL4,P70236,Q08879
3	GO:0071827	plasma lipoprotein particle organization	Biological Process	3	P55065,Q8K448,Q61263
3	GO:0090130	tissue migration	Biological Process	10	P31809,O88662,P41731,Q62469,P14602,Q03145,Q8R0W0,Q61072,Q8K298,Q9JL15
3	GO:0097167	circadian regulation of translation	Biological Process	1	Q60668
3	GO:0097242	amyloid-beta clearance	Biological Process	1	Q7M6Y3
3	GO:0009653	anatomical structure morphogenesis	Biological Process	79	P54763,P30561,O35955,P53690,Q6ZPF4,Q62073,Q8K2J0,Q63810,Q03145,Q9JIY7,Q9DBC7,Q9QZH6,O35161,Q8CG73,P02340,Q4ACU6,Q9WU03,Q6P549,P50446,Q9Z331,Q9QWL7,Q60680,O70421,P14824,P37040,Q63870,Q61092,P50220,Q7M6Y3,Q69ZN7,Q62159,P13597,F8VQB6,P35762,Q8CGM1,P70257,Q0KK55,Q7TPR4,Q6ZQA0,P25425,Q9R0H5,P06797,Q8BRM2,Q8VE09,P25085,Q61072,Q61090,Q04592,Q9JMG2,Q5SSL4,Q4PZA2,Q62469,P31809,O88662,P14602,O35943,Q8BZQ7,…
3	GO:0007568	aging	Biological Process	13	P02340,P06797,Q7M6Y3,Q3KNM2,P55271,Q61781,P05063,P13020,P97494,Q9Z2D8,P15066,Q9R049,Q9JLJ0
3	GO:0048646	anatomical structure formation involved in morphogenesis	Biological Process	36	P54763,P53690,Q6ZPF4,Q62073,Q8K2J0,P30561,Q63810,Q9DBC7,Q9QZH6,P02340,Q4ACU6,O35161,Q9WU03,Q03145,Q69ZN7,P35762,Q8CGM1,P70257,Q0KK55,Q7TPR4,Q6ZQA0,P25425,Q61072,Q61090,O88662,P14602,Q62469,Q3UY34,Q2KN98,Q69ZF7,Q9DC07,Q61982,O70421,P31809,P56565,P50220
3	GO:0021700	developmental maturation	Biological Process	5	P24860,Q7M6Y3,P41731,Q8BZQ7,P51791
3	GO:0031128	developmental induction	Biological Process	3	Q3UY34,P25425,P50220
3	GO:0043696	dedifferentiation	Biological Process	1	Q60668
3	GO:0048856	anatomical structure development	Biological Process	175	P54763,P30561,O35955,Q03145,P29416,P53690,Q6ZPF4,Q62073,Q8K2J0,P24860,P31809,Q63810,P35293,Q8BVF7,P27046,Q9Z2D8,Q05186,Q8C5L6,P02340,Q8CJ26,Q9R207,Q8K337,O35207,Q8CG73,Q9JIY7,Q9DBC7,Q9QZH6,O35161,P14824,Q80TS3,Q61592,P50220,Q5SVQ0,P53564,Q04592,O35130,Q4ACU6,Q9WU03,Q60668,Q6P549,P50446,Q9Z331,Q9QWL7,Q60680,P15066,Q01320,Q0VGB7,Q921K8,Q8K298,Q9JL15,Q99JB6,O70421,Q8BKE9,P37040,Q63870,Q63739,Q3UY34,…
3	GO:0050793	regulation of developmental process	Biological Process	81	Q99JB6,P37040,P02340,Q62159,P13597,Q6ZPF4,F8VQB6,O08992,P50220,Q8K448,P53690,Q8BNY6,P14602,Q9D2M8,O35114,O70421,Q91WC3,O88398,Q9EPK8,O35239,Q6P549,Q03145,Q8CGM1,P06802,Q00915,P31809,Q8R0W0,Q61592,Q91VL9,P25085,Q61072,Q8BGW1,O35943,P09602,Q61090,Q61337,Q04891,Q61982,P15066,Q8CCK0,P59511,Q5SVQ0,Q06180,P51670,Q9R207,Q8R2U2,P30561,O88662,Q8BZQ7,P54763,Q4ACU6,Q9Z2S7,Q924Z4,Q0KK55,P27046,P23475,P97492,…
3	GO:0051093	negative regulation of developmental process	Biological Process	28	P02340,P50220,Q8K448,Q9EPK8,O35239,Q6P549,Q03145,Q8CGM1,P06802,P31809,O35943,Q61090,Q61982,Q06180,P51670,Q9R207,Q8R2U2,P30561,Q99JB6,Q9Z2S7,Q924Z4,P54763,Q99LG2,P55271,Q5SSL4,Q61592,Q3KNM2,Q08879
3	GO:0051094	positive regulation of developmental process	Biological Process	41	Q99JB6,O08992,P53690,P14602,Q9D2M8,O35114,O70421,Q91WC3,O88398,P37040,Q61592,Q91VL9,Q61072,Q61337,Q04891,P15066,Q8CCK0,P59511,Q5SVQ0,O35943,Q8BZQ7,P54763,Q4ACU6,P27046,P23475,P97492,Q7M6Y3,P53564,Q64487,Q9QWL7,Q80TS3,Q8CGM1,Q9Z0L0,P24860,P06537,Q3KNM2,Q9QYH6,P02340,Q8BRM2,P56565,P31809
3	GO:0098727	maintenance of cell number	Biological Process	3	Q61090,Q9Z183,Q3UIK4
3	GO:0031987	locomotion involved in locomotory behavior	Biological Process	1	Q80TS3
3	GO:0040012	regulation of locomotion	Biological Process	40	Q62469,P02340,Q5SSL4,P13597,P31809,O88662,P41731,Q9EPK8,Q6PHZ2,Q62159,Q61092,Q921K8,O08992,P53690,Q6PDN3,Q63739,Q99L85,Q8R0W0,B9EJ86,P25085,Q80TN7,P50220,P14602,Q03145,Q06180,Q61072,Q8BTU1,Q64277,Q61805,Q924Z4,Q08879,Q04592,P35762,Q9WU03,O54724,Q9DAK9,Q9Z261,O55098,Q9EPB4,Q61592
3	GO:0040013	negative regulation of locomotion	Biological Process	11	Q5SSL4,P41731,Q8R0W0,B9EJ86,P25085,Q80TN7,P50220,Q06180,Q924Z4,Q08879,Q9WU03
3	GO:0040017	positive regulation of locomotion	Biological Process	24	Q62469,P02340,P13597,Q9EPK8,Q6PHZ2,Q62159,Q61092,Q921K8,O08992,P53690,Q6PDN3,Q63739,Q99L85,P14602,Q61072,Q61805,Q08879,Q04592,O54724,Q9DAK9,Q8BTU1,Q9Z261,Q9EPB4,Q61592
3	GO:0042330	taxis	Biological Process	12	Q61805,P51670,Q03145,P54763,P50220,Q61092,Q9EPK8,Q61592,P14602,Q06180,Q62469,Q64277
3	GO:0048870	cell motility	Biological Process	55	P14824,Q80TS3,Q61592,O35161,P50220,Q61805,P51670,Q62469,P02340,Q5SSL4,P13597,P31809,O88662,P41731,Q9EPK8,P11214,Q6PHZ2,Q03145,Q62159,Q61233,P51655,Q61072,Q2KN98,P62484,P53690,Q99M15,Q6ZPF4,P55065,Q8K337,Q61092,Q921K8,O08992,Q6PDN3,Q63739,Q99L85,Q8R0W0,B9EJ86,P25085,Q80TN7,P14602,Q8BTU1,Q64277,Q8K298,Q924Z4,Q08879,Q04592,Q9JL15,P35762,Q9WU03,O54724,Q9DAK9,Q9Z261,O55098,Q9EPB4,F8VQB6
3	GO:0043476	pigment accumulation	Biological Process	1	P41731
3	GO:0048066	developmental pigmentation	Biological Process	3	P06802,P41731,P59511
3	GO:0007623	circadian rhythm	Biological Process	8	P30561,Q9QYH6,Q01320,Q60668,P50220,P02340,Q8CHR6,P15066
3	GO:0042698	ovulation cycle	Biological Process	1	P70236
3	GO:0042753	positive regulation of circadian rhythm	Biological Process	1	P50220
3	GO:0043902	positive regulation of multi-organism process	Biological Process	4	Q80XU3,Q01320,Q61337,P11214
3	GO:0044089	positive regulation of cellular component biogenesis	Biological Process	25	O88398,Q9EPB4,P13597,Q80TN7,Q62159,Q6P9P0,Q04592,Q3UQ44,P13020,P30561,P02340,Q9D2M8,P54763,Q80TS3,Q64487,Q8CGM1,Q9Z0L0,Q61233,Q8CFI2,Q03145,O08992,P70297,Q8K298,Q3U821,P62484
3	GO:0045785	positive regulation of cell adhesion	Biological Process	18	O88662,F8VQB6,Q9JL15,Q99JB6,Q61072,Q8BKE9,P35456,P35762,Q9EPB4,Q61337,Q91VL9,Q04891,Q08879,P13597,Q04592,Q62469,Q8R5A3,P41731
3	GO:0048087	positive regulation of developmental pigmentation	Biological Process	1	P59511
3	GO:0048584	positive regulation of response to stimulus	Biological Process	65	Q61072,O88653,P35762,P70236,Q61592,Q9EPB4,P23475,Q91VL9,Q99JB6,P59511,Q9EPK8,O08992,Q8BHE5,P63082,P55271,P70434,Q61805,Q6PHZ2,Q05816,Q9DAK9,Q61337,P62761,P14602,Q9CZY3,Q60680,Q9JLJ0,Q62073,P11438,P31809,Q9QYH6,P25085,Q4PZA2,Q9D2M8,P46737,P35456,Q8R2U2,P37040,Q80XU3,B9EJ86,Q62469,Q06180,Q2KN98,P97368,Q8CE08,P0DP27,P13597,P51670,P02340,Q6PDN3,Q4ACU6,O35143,Q8BRM2,Q62048,Q9QXD1,Q62172,P54763,O54828,…
3	GO:0051050	positive regulation of transport	Biological Process	36	P41731,Q91WC3,Q9R0Y5,P55065,P06537,B9EJ86,Q61337,P70236,Q9DAK9,P62761,P11438,Q8BNY6,Q61592,Q61072,Q9EPB4,P50404,P35242,Q5SSL4,Q6PDN3,Q62469,Q61805,P0DP27,Q9CQV6,P35762,Q921K8,Q7M6Y3,O35143,P56565,Q60680,O08992,P70297,P54763,O54828,Q9EPK8,Q4ACU6,Q8C5L6
3	GO:0051091	positive regulation of DNA-binding transcription factor activity	Biological Process	6	Q9CZY3,Q9EPB4,P13597,Q60680,O70421,Q9DCB1
3	GO:1903829	positive regulation of cellular protein localization	Biological Process	7	Q61592,P35762,Q921K8,Q5SVQ0,Q03145,P54763,O35239
3	GO:1904951	positive regulation of establishment of protein localization	Biological Process	10	Q61337,Q9DAK9,P62761,Q61592,Q61072,Q9EPB4,P35762,Q921K8,Q60680,Q9EPK8
3	GO:1905954	positive regulation of lipid localization	Biological Process	3	Q91WC3,P55065,P70236
3	GO:0034260	negative regulation of GTPase activity	Biological Process	1	Q921I6
3	GO:0043433	negative regulation of DNA-binding transcription factor activity	Biological Process	5	Q9EPB4,Q60680,Q99JB6,Q9JLZ8,Q61592
3	GO:0043901	negative regulation of multi-organism process	Biological Process	5	Q8C5L6,O54962,P13020,Q9R207,Q08879
3	GO:0048585	negative regulation of response to stimulus	Biological Process	55	P31809,Q9JLZ8,P19157,Q99JB6,O54828,Q6P549,Q06180,Q61592,A2AAJ9,Q8CG73,P97492,Q3UY34,Q8CGW4,P02340,P50220,O70421,Q921I6,Q9WVA8,Q9EPB4,Q5SSL4,Q8C5L6,Q8R143,Q8CFI2,P53690,Q8BLX4,P27812,Q64487,P54763,Q60790,P06802,Q924Z4,Q61503,Q9DAK9,Q03145,P0DP27,Q8R0W0,Q08879,Q8K3G5,Q99JP6,Q9R049,O35943,P27931,P06537,P97494,Q9JLJ0,P13597,Q62048,P14602,Q9WTR6,P60605,Q9JJZ4,P25085,P97368,Q62073,P35456
3	GO:0051051	negative regulation of transport	Biological Process	25	O08992,Q921K8,Q05816,Q8C5L6,P25085,Q5SSL4,P31809,Q62048,P06802,P62761,Q9WVA8,Q7M6Y3,Q99JB6,Q61592,P27931,P50404,P13597,P0DP27,P97494,Q6PHZ2,P30561,P60605,Q9JJZ4,P54763,Q08879
3	GO:1900047	negative regulation of hemostasis	Biological Process	1	P31809
3	GO:1903828	negative regulation of cellular protein localization	Biological Process	6	Q8C5L6,Q8R2Q0,Q9QYH6,Q7M6Y3,P60605,Q9JJZ4
3	GO:1904950	negative regulation of establishment of protein localization	Biological Process	9	P62761,Q9WVA8,Q99JB6,Q61592,P27931,Q8C5L6,P60605,Q9JJZ4,Q08879
3	GO:1905953	negative regulation of lipid localization	Biological Process	2	Q06180,B9EJ86
3	GO:0030155	regulation of cell adhesion	Biological Process	35	O88662,Q64277,Q08879,Q9Z261,Q9JIY7,Q61090,Q9WU03,F8VQB6,Q9JL15,Q99JB6,Q03145,Q61072,Q8BKE9,P35456,P25085,P35762,Q2KN98,Q9EPB4,P50404,P31809,Q61337,Q91VL9,Q04891,Q62469,Q8R5A3,P41731,Q9DBC7,P53690,Q9EPK8,Q8BLY3,Q06180,P13597,Q04592,P19157,P13020
3	GO:0032879	regulation of localization	Biological Process	98	Q6PHZ2,O08992,P41731,Q62469,P02340,Q5SSL4,P13597,Q9WUQ2,Q9CQY6,Q921K8,P31809,O88662,Q91WC3,Q9EPK8,Q9R0Y5,Q05816,Q8C5L6,P55065,P0DP27,Q8CHS7,Q8BGW1,Q06180,B9EJ86,P06537,P25085,Q7M6Y3,Q62159,Q61092,P53690,Q6PDN3,Q63739,Q99L85,Q8R0W0,Q80TN7,P50220,Q61337,P70236,Q7TPM3,Q8BQZ4,Q61233,Q9ER47,Q8BXR5,Q5KU39,Q9DAK9,P62761,P14602,P11438,Q03145,Q8BNY6,Q62048,P06802,Q9WVA8,Q61592,Q9D312,Q99JB6,P27931,Q61072,…
3	GO:0042752	regulation of circadian rhythm	Biological Process	5	P50220,P02340,Q01320,Q60668,Q9QYH6
3	GO:0043900	regulation of multi-organism process	Biological Process	11	Q9EPB4,Q8C5L6,Q80XU3,O54962,Q01320,P13020,Q9R207,Q61337,P11214,Q08879,P50404
3	GO:0044087	regulation of cellular component biogenesis	Biological Process	41	Q9WUQ2,P13020,Q03145,O88398,Q8CB62,Q9CQI6,Q69ZF3,Q9EPB4,P13597,Q80TN7,Q9Z261,Q62159,Q6P9P0,Q4ACU6,Q04592,Q3UQ44,Q5KU39,P30561,P02340,F8VQB6,Q8C5L6,P53690,P54763,Q9D2M8,Q80TS3,Q64487,Q8CGM1,Q9Z0L0,Q61233,Q8CFI2,Q3UTH8,Q62073,O08992,P70297,Q8K298,P51655,O70421,Q8BLY3,Q3U821,P62484,Q6DFW0
3	GO:0048070	regulation of developmental pigmentation	Biological Process	1	P59511
3	GO:0048583	regulation of response to stimulus	Biological Process	116	Q61072,O88653,P35762,P70236,P31809,Q9JLZ8,Q61592,Q9EPB4,P23475,P19157,Q99JB6,Q91VL9,P70434,Q6WVG3,P97492,O54828,Q8CG73,P51655,P59511,Q0VGB7,Q6PHZ2,Q4PZA2,Q6P549,Q9EPK8,Q06180,O08992,Q8BHE5,A2AAJ9,Q9QYF1,P63082,Q3UY34,Q8CGW4,P54763,P55271,P02340,P50220,O70421,Q69ZN7,Q09143,Q921I6,Q3TES0,Q9WVA8,Q61805,Q05816,Q9DAK9,Q61337,P62761,P14602,Q9CZY3,Q60680,Q9JLJ0,Q62073,Q5SSL4,P11438,Q9QYH6,Q8C5L6,P25085,…
3	GO:0097006	regulation of plasma lipoprotein particle levels	Biological Process	3	P55065,Q8K448,Q61263
3	GO:0098900	regulation of action potential	Biological Process	1	Q6PHZ2
3	GO:1900046	regulation of hemostasis	Biological Process	2	P54763,P31809
3	GO:0006950	response to stress	Biological Process	120	Q62048,Q8BH58,Q9R207,Q91WA1,P19157,Q80XU3,Q8BP27,Q9QXE2,Q61493,Q9D2M8,Q04692,P25085,Q6PHZ2,Q4PZA2,Q62469,P53690,P11214,Q9JIF3,Q69ZN7,P14824,Q9EPB4,P23475,Q61805,P13597,Q9WVA8,P18581,Q99JB6,P31809,P35762,P70236,Q8K2C6,P02340,P14602,Q9JLZ8,Q9CQI6,Q61592,Q6ZQA0,P46737,P62878,Q6P9P0,Q5SVQ0,Q91VL9,Q9D479,Q9CZY3,Q8BGW1,Q03145,P70202,P51670,Q9EPK8,Q9Z2S7,Q01320,A2A432,Q9JLZ6,A8VU90,P97494,Q8VCH6,Q9D975,…
3	GO:0009605	response to external stimulus	Biological Process	63	Q9EPK8,Q9EPB4,Q61805,P51670,P19157,Q99JB6,P35762,Q9CQI6,P14602,P15066,P53690,P24860,P60521,Q9CQV6,Q03145,P54763,P50220,P37040,P97494,P41216,Q8CHR6,Q61092,P50446,Q9D312,P06797,Q61592,Q8BHJ6,Q64378,Q9ET01,Q9QYF1,Q8CFE6,Q61337,Q62469,Q9Z2D8,Q8K2C6,P55271,Q9WVA8,Q5SSL4,Q60680,Q9JLJ0,Q00915,P02340,P41731,Q9QY93,Q4ACU6,P28650,P50404,Q924Z4,Q64277,P18581,Q61503,Q06180,P70202,P13020,P23906,P70434,Q60611,…
3	GO:0009607	response to biotic stimulus	Biological Process	24	Q9EPB4,P31809,Q9CQI6,P14602,Q99JB6,P02340,P50446,Q03145,Q61805,Q8BHJ6,Q64378,Q9ET01,P15066,Q5SSL4,Q60680,Q9JLJ0,P50220,P50404,P23906,P70434,P19157,Q61072,Q9JIZ9,Q9JL15
3	GO:0009628	response to abiotic stimulus	Biological Process	37	Q6PHZ2,Q4PZA2,Q62469,P53690,P11214,Q9JIF3,P15066,P24860,Q9EPK8,Q9Z2S7,Q9WTR6,P97492,P97494,O89086,Q7TSH3,P02340,Q91WA1,Q9D479,P46737,Q61781,P23475,Q9QYF1,Q8CFE6,Q61337,Q69ZN7,Q60790,Q6A037,Q91VL9,Q60680,Q4ACU6,P50220,P70202,Q60668,A2A432,P28650,Q6PDN3,Q80XU3
3	GO:0009719	response to endogenous stimulus	Biological Process	46	Q61072,P02340,Q62073,Q06180,Q9JIF3,P37040,P97494,P06801,Q8VCH6,P53690,P50220,Q60668,Q921I6,O88653,Q8BHE5,Q9QZH6,Q03172,O08992,P55271,O70421,Q8CGW4,P19157,Q9Z2D8,Q61337,O54828,Q9EPK8,Q8C5L6,Q6P549,P31809,P06802,P15066,P41216,P06797,P06537,Q80XU3,B9EJ86,P25085,P0DP27,Q60680,Q62469,P30561,P35762,Q9WU03,Q3UTJ2,P13597,Q6ZQK5
3	GO:0014823	response to activity	Biological Process	3	P28650,Q62469,P97494
3	GO:0042221	response to chemical	Biological Process	112	P19157,Q9JLZ8,Q61592,P0DP27,O54828,Q61805,P51670,P14602,Q64520,P30561,Q61072,P02340,Q62073,Q03145,P54763,P50220,P37040,P97494,P41216,Q8CHR6,Q61092,P24860,Q06180,Q9JIF3,Q8R016,P70236,O70421,P15066,Q62469,P43883,Q9WTR6,O54804,P06801,Q8VCH6,P53690,P06797,Q61337,Q60680,O35943,Q61781,P63300,Q9EPK8,Q9EPB4,O88968,P06537,Q60668,Q921I6,O88653,P70295,P60605,Q9JJZ4,Q9R049,Q8BHE5,Q9QZH6,Q03172,O08992,P55271,…
3	GO:0043500	muscle adaptation	Biological Process	4	Q6PHZ2,Q4PZA2,P13020,P06537
3	GO:0043627	response to estrogen	Biological Process	2	Q8BP27,P53690
3	GO:0051606	detection of stimulus	Biological Process	5	P0DP27,Q9QYF1,Q61805,P70202,Q62469
3	GO:0051775	response to redox state	Biological Process	1	Q9WTR6
3	GO:0072376	protein activation cascade	Biological Process	1	Q08879
3	GO:0031503	protein-containing complex localization	Biological Process	6	Q8VCB1,Q8BKE9,Q8BI71,Q8BQZ4,P51655,Q63810
3	GO:0033036	macromolecule localization	Biological Process	112	Q99LG2,Q8BFY9,P02340,Q8R143,Q63810,Q04592,P13020,P35762,Q8VCH6,Q8VCI5,Q9JJT9,O55100,Q60960,Q9CQT7,A8VU90,Q5Y5T1,O35114,Q80U44,Q5KU39,P55065,Q8K448,P35293,Q8CG50,P70297,P35294,Q80XC3,Q9CQY6,O54724,Q9WUQ2,Q91WC3,Q61263,Q8BGW1,Q06180,B9EJ86,Q9ERN0,O35648,Q8VCB1,Q921C5,P59481,O88951,P41731,P60521,Q8BVL9,P31809,P41216,P43883,Q61805,Q09200,P29416,P25085,Q9WTQ8,P06802,P70295,Q61337,P70236,Q7M6Y3,Q7TPM3,…
3	GO:0051234	establishment of localization	Biological Process	147	Q99LG2,Q8BFY9,P02340,Q8R143,Q63810,Q04592,Q6PHZ2,O08992,P41731,Q8CFE6,Q9WUQ2,P13020,Q7M6Y3,P33173,Q8VCI5,Q9JJT9,O55100,Q60960,Q9CQT7,A8VU90,Q5Y5T1,O35114,Q80U44,Q5KU39,O35943,P51791,Q9ER47,Q3LS21,P14824,Q9EPK8,Q9D7A8,O88968,P09528,Q8BW66,P51912,P55065,Q8K448,P35293,Q8CG50,P70297,P35294,Q80XC3,O88951,Q8CJ19,Q8BI71,P59481,Q921C5,P60521,Q6P549,Q921I6,Q62172,Q6DFW0,Q61592,P97492,P24860,Q8JZP2,Q60680,…
3	GO:0051235	maintenance of location	Biological Process	15	P13020,P09528,Q61263,Q6PHZ2,P0DP27,Q8CHS7,Q8BGW1,Q06180,B9EJ86,Q09200,P29416,P43883,P06802,Q8K2J0,P14824
3	GO:0051641	cellular localization	Biological Process	87	Q99LG2,Q8BFY9,P02340,Q8R143,Q63810,Q9WUQ2,P13020,Q8VCI5,Q9JJT9,O55100,Q60960,Q9CQT7,A8VU90,Q5Y5T1,O35114,Q80U44,Q5KU39,P09528,P35293,Q8CG50,P70297,P35294,Q80XC3,P59481,P97492,P24860,O88951,Q8JZP2,P33173,O55102,Q6PHZ2,P0DP27,Q8CHS7,Q7M6Y3,Q9WTQ8,F8VQB6,P70295,Q8VCB1,Q6ZQK5,Q61233,Q921C5,O88662,P41731,O88653,Q8BKE9,Q9DAK9,Q61337,P62761,Q8BKU8,Q3UTH8,Q9WV98,Q61592,Q8K2J0,Q8BI71,Q8BQZ4,Q9DCB1,P35762,…
3	GO:0051674	localization of cell	Biological Process	55	P14824,Q80TS3,Q61592,O35161,P50220,Q61805,P51670,Q62469,P02340,Q5SSL4,P13597,P31809,O88662,P41731,Q9EPK8,P11214,Q6PHZ2,Q03145,Q62159,Q61233,P51655,Q61072,Q2KN98,P62484,P53690,Q99M15,Q6ZPF4,P55065,Q8K337,Q61092,Q921K8,O08992,Q6PDN3,Q63739,Q99L85,Q8R0W0,B9EJ86,P25085,Q80TN7,P14602,F8VQB6,Q8BTU1,Q64277,Q8K298,Q924Z4,Q08879,Q04592,Q9JL15,P35762,Q9WU03,O54724,Q9DAK9,Q9Z261,O55098,Q9EPB4
3	GO:0061842	microtubule organizing center localization	Biological Process	1	Q921C5
3	GO:0051707	response to other organism	Biological Process	22	Q9EPB4,Q9CQI6,P14602,Q99JB6,P50446,Q03145,Q61805,Q8BHJ6,Q64378,Q9ET01,P15066,Q5SSL4,Q60680,Q9JLJ0,P50220,P50404,P23906,P70434,P19157,Q61072,Q9JIZ9,Q9JL15
3	GO:0044419	interspecies interaction between organisms	Biological Process	15	Q61592,P02340,Q80XU3,Q61337,Q04592,Q8CG50,Q80XC3,Q8C5L6,P13597,O54962,Q01320,P13020,Q9R207,P50404,Q08879
3	GO:0051703	intraspecies interaction between organisms	Biological Process	1	Q4ACU6
3	GO:0065008	regulation of biological quality	Biological Process	131	P23475,Q9R207,Q8BGW1,P25085,Q80XU3,P30561,Q99JB6,Q9ERH8,Q04592,P50220,P0DP27,Q00915,O88662,Q8C5L6,Q61592,Q6PHZ2,Q9WVA8,P13020,Q6ZQA0,P97494,Q91VW3,P06797,P50171,O88736,Q6ZQM8,P18581,Q9EPK8,Q8K211,O35943,P09528,P63082,O88951,Q8JZP2,Q60680,Q9CQY6,P06537,Q4PZA2,Q62159,P13597,Q6ZPF4,F8VQB6,Q9JIZ9,Q61263,Q8CHS7,Q06180,B9EJ86,Q9WU63,Q61337,Q69ZF7,P11438,P02340,Q8VCI5,P50404,Q9DBF1,Q8CHR6,O54804,Q09200,…
3	GO:0065009	regulation of molecular function	Biological Process	84	P24860,P55271,Q61072,O88653,P35762,P70236,P14602,P31809,Q8C5L6,Q9DBC7,Q8BMK0,Q9EPB4,Q61337,P0DP27,Q921K8,P30561,Q62469,O35943,O08800,Q9CQV3,P12388,Q921I6,Q60680,Q99JB6,Q91WE2,Q8VDV8,Q9R049,Q9CQV6,O88662,O55098,Q61592,B9EJ86,Q8BH58,Q8K3G5,P37040,O35143,Q3UQ44,Q62172,Q7M6Y3,P13597,P51670,P97492,Q80XC3,Q03145,P54763,Q9R207,Q8BVF7,Q8VCH6,P18242,P35456,Q9QYH6,P19157,Q6P549,Q9JLZ8,P25085,Q62073,P23475,…
3	GO:0044085	cellular component biogenesis	Biological Process	100	A2A432,Q3U1G5,Q8CD15,P18242,P60521,Q9CQV6,Q8BKT3,Q62241,Q5SU73,Q3UFB2,Q571H0,Q8K298,O88662,Q9WUQ2,P68433,Q8CCK0,Q6DIC0,Q9Z183,Q7TPR4,Q62159,Q61233,P13020,P02340,Q4FZF3,Q3U821,Q5XG71,Q9EPK8,Q8CB62,Q80TS3,Q4ACU6,Q8BTU1,Q8BKE9,Q8VE09,O88398,Q8CG73,Q8VBW8,Q03145,Q61337,O35943,Q99KN2,Q8VCI5,O35130,Q8K301,Q9CQI6,Q69ZF3,Q9EPB4,P13597,Q80TN7,Q9Z261,Q6P9P0,Q07563,Q6PDN3,Q9CR21,Q9CPU2,Q8BT51,Q04592,Q6DFW0,…
3	GO:0051410	detoxification of nitrogen compound	Biological Process	1	P15626
4	GO:0007276	gamete generation	Biological Process	15	P24860,Q9JIF3,Q01320,Q9DBC7,P06797,P11438,Q09200,Q8VCB1,Q61337,Q8K337,Q3UIK4,Q9D6V8,Q8CGW4,Q9JJZ4,P11214
4	GO:0022900	electron transport chain	Biological Process	2	Q91V16,P24860
4	GO:0015980	energy derivation by oxidation of organic compounds	Biological Process	9	Q9ET01,Q8C5L6,P08249,Q91V16,O35943,O55102,P06802,P02340,P24860
4	GO:0034440	lipid oxidation	Biological Process	3	Q8BH95,Q9QXD1,P37040
4	GO:0070989	oxidative demethylation	Biological Process	1	Q8BGW1
4	GO:0018916	nitrobenzene metabolic process	Biological Process	1	P15626
4	GO:0019666	nitrogenous compound fermentation	Biological Process	1	P02340
4	GO:0034641	cellular nitrogen compound metabolic process	Biological Process	166	Q04692,A8VU90,P70257,Q9D8Y8,Q9QXE2,Q61493,Q5SVQ0,Q8CCK0,P09602,Q8R2Q0,Q06180,Q9Z2D8,P53564,P30561,P06537,Q9EPK8,P15066,P02340,Q61827,P30658,Q99JB6,Q8BKT3,P50220,Q61982,P56565,Q60611,Q8CGW4,Q9Z2S7,Q91VL9,Q03172,P25976,Q62241,Q5SU73,Q3UIK4,Q3UFB2,Q571H0,Q01320,P23475,Q9R207,Q80XU3,Q8BP27,Q9D2M8,Q09200,Q9CQY6,Q99L85,O54724,Q9CY97,P05063,O35943,P19157,P15626,P97494,Q9WTR6,Q9JIY7,Q8CE08,P28650,Q64520,…
4	GO:0051171	regulation of nitrogen compound metabolic process	Biological Process	154	Q04692,A8VU90,P24860,P55271,Q8CCK0,P09602,Q8R2Q0,P70257,Q06180,Q9Z2D8,P53564,P30561,P06537,Q9EPK8,P15066,P02340,Q61827,P30658,Q99JB6,Q8BKT3,P50220,Q61982,P56565,Q60611,Q8CGW4,Q9Z2S7,Q91VL9,Q03172,P25976,Q61072,O88653,P35762,P70236,P14602,P54763,Q08879,Q8C5L6,Q6DFW0,Q61592,O70421,P35456,O35207,Q0KK55,Q9CQY6,Q80XU3,Q9EQS3,Q04891,Q68FE8,Q8CDD9,P23906,Q61090,Q8BLG0,Q9QYH6,Q9DCB1,Q99KN2,Q9QZH6,Q9JL60,…
4	GO:0051172	negative regulation of nitrogen compound metabolic process	Biological Process	75	A8VU90,Q8CCK0,P09602,Q8R2Q0,P70257,Q06180,Q9Z2D8,P53564,P30561,P06537,Q9EPK8,P15066,P02340,Q61827,P30658,Q99JB6,Q8BKT3,P50220,Q61982,P56565,Q60611,Q8CGW4,Q9Z2S7,Q91VL9,Q03172,P25976,P54763,Q08879,Q8C5L6,P24860,Q6DFW0,P14602,P31809,Q9DBC7,Q8BMK0,Q6P549,O08800,Q9CQV3,P12388,P27931,P97494,Q6DIC0,P23475,Q61592,Q9QYH6,O70421,Q04891,Q5SVQ0,P25425,Q9D6V8,Q922H1,Q6A037,P06802,O08992,Q8BH58,P19157,Q91WA1,…
4	GO:0051173	positive regulation of nitrogen compound metabolic process	Biological Process	92	Q61072,O88653,P35762,P70236,Q61592,O70421,P35456,O35207,Q0KK55,P06537,Q9EPB4,Q61337,Q5SVQ0,O08992,Q8BHE5,P53690,Q9QWL7,Q60668,O89086,Q62469,P02340,Q8R143,P24860,Q9R207,O88662,O55098,B9EJ86,P97494,Q9D2M8,P62878,P0DP27,Q8K3G5,Q8CFE6,Q99JB6,P14602,Q61805,Q61263,P18242,P31809,Q9QYH6,P25085,Q62073,P13597,A2A432,P46737,P23475,Q6DIC0,Q7M6Y3,Q8BP27,P30561,Q60680,Q8C5L6,Q9D8Y8,Q7TSH3,Q80TJ7,A2AWT3,Q61090,…
4	GO:0097164	ammonium ion metabolic process	Biological Process	6	O54804,Q05816,P37040,Q9DBF1,P45377,Q91ZH7
4	GO:1901564	organonitrogen compound metabolic process	Biological Process	198	P24860,P55271,P70236,Q62073,Q4ACU6,Q61072,O88653,P35762,P60605,P62838,Q80U95,Q9R049,Q8CFI2,Q3KNM2,Q8CCH2,Q9D787,Q64378,Q3TKY6,Q8CEC6,Q09200,P14602,P54763,Q08879,Q8C5L6,Q6DFW0,Q61592,O70421,P35456,O35207,Q0KK55,Q9CQY6,A2A432,P62878,Q9D8C6,Q9D479,P29416,P05063,O35943,P19157,P15626,P97494,Q9WTR6,Q9JIY7,Q8CE08,P28650,Q64520,Q8CHR6,Q9R0Y5,O08739,Q61503,P70453,Q9QY93,O89086,Q9CPY1,Q3U2U7,Q9D6V8,P48024,…
4	GO:2001057	reactive nitrogen species metabolic process	Biological Process	3	P18581,P37040,P13597
4	GO:0009894	regulation of catabolic process	Biological Process	27	Q9EPB4,Q6DFW0,Q921I6,Q62073,Q9CQT7,O08992,Q6A037,P97494,Q9D2M8,P62878,O35114,Q60668,Q4FZF3,A2A432,O70348,Q61072,Q8BGW1,Q3UIK4,P02340,Q91WE2,P60521,O35143,Q9CQY6,Q8R143,P60605,Q9JJZ4,P35762
4	GO:0009895	negative regulation of catabolic process	Biological Process	8	O08992,Q6A037,Q60668,P02340,Q91WE2,P60521,P60605,Q9JJZ4
4	GO:0009896	positive regulation of catabolic process	Biological Process	16	Q921I6,Q62073,Q6DFW0,P97494,Q9D2M8,P62878,A2A432,O70348,Q61072,Q8BGW1,Q3UIK4,Q60668,O35143,Q9CQY6,Q8R143,P35762
4	GO:0030574	collagen catabolic process	Biological Process	1	P53690
4	GO:0042447	hormone catabolic process	Biological Process	2	Q6ZQM8,Q4PZA2
4	GO:0044248	cellular catabolic process	Biological Process	70	P18242,P60521,Q9CQV6,Q9ET01,P05063,Q8CHR6,Q61503,P70453,Q9QY93,O70348,Q3UIK4,P06797,P60605,P62838,A2A432,Q80U95,Q9R049,P62878,Q8BZQ7,Q8K2I4,Q8BH95,Q9QXD1,Q69ZF3,P29416,Q9CWD3,P02340,Q7TPM3,Q91WM6,Q5KU39,Q6DFW0,P06802,Q8K009,O35955,Q8BG41,Q9EPB4,Q921I6,Q4PZA2,Q9D735,Q9WUP4,Q62073,P45377,Q6ZQM8,Q64521,Q64516,P70295,Q9JJZ4,Q99JP4,Q9CQT7,O08992,Q6A037,P97494,Q9D2M8,P15626,P41216,Q3U487,Q8CFI2,Q8CCH2,…
4	GO:0044282	small molecule catabolic process	Biological Process	13	Q61337,Q8CHR6,Q8BH95,Q9QXD1,Q8K009,Q9WUP4,P45377,Q64521,Q64516,Q8R016,Q8C5L6,Q8K337,P02340
4	GO:1901575	organic substance catabolic process	Biological Process	65	Q9ET01,Q61337,P05063,Q8CHR6,Q61503,P70453,Q9QY93,O70348,Q3UIK4,P06797,P60605,P62838,A2A432,Q80U95,Q9R049,P62878,Q8BZQ7,Q8K2I4,Q8BH95,Q9QXD1,Q69ZF3,P29416,Q6ZQM8,Q9CWD3,P06802,Q8K009,O35955,Q8BG41,Q4PZA2,Q8VD66,Q9Z0L3,Q8K2J0,Q9D735,Q9WUP4,P45377,Q64521,Q64516,P18242,P70295,Q9JJZ4,Q99JP4,Q9CQT7,O08992,Q6A037,P97494,Q9D2M8,Q3U487,Q8CFI2,Q8CCH2,Q8R016,O35114,Q60668,Q4FZF3,Q8C5L6,Q8K337,Q61072,Q8BGW1,…
4	GO:0009889	regulation of biosynthetic process	Biological Process	101	Q8CCK0,P09602,Q8R2Q0,P70257,Q06180,Q9Z2D8,P53564,P30561,P06537,Q9EPK8,P15066,P02340,Q61827,P30658,Q99JB6,Q8BKT3,P50220,Q61982,P56565,Q60611,Q8CGW4,Q9Z2S7,Q91VL9,Q03172,P25976,Q8C5L6,Q80XU3,Q9EQS3,Q04891,Q68FE8,Q8CDD9,P23906,Q61090,Q8BLG0,Q9QYH6,Q9DCB1,Q99KN2,Q9QZH6,Q9JL60,Q9D8C6,O89086,Q9D6V8,P48024,Q6P549,Q5SVQ0,Q8K2C6,Q9QWL7,Q60668,Q62469,P97494,Q6DIC0,P23475,Q61592,O70421,P25425,Q9CWQ0,Q8BHE5,…
4	GO:0009890	negative regulation of biosynthetic process	Biological Process	47	Q8CCK0,P09602,Q8R2Q0,P70257,Q06180,Q9Z2D8,P53564,P30561,P06537,Q9EPK8,P15066,P02340,Q61827,P30658,Q99JB6,Q8BKT3,P50220,Q61982,P56565,Q60611,Q8CGW4,Q9Z2S7,Q91VL9,Q03172,P25976,Q6P549,P97494,Q6DIC0,P23475,Q61592,Q9QYH6,O70421,Q04891,Q8C5L6,Q5SVQ0,P25425,Q9D6V8,Q91WA1,Q9JLZ8,P31809,P06802,P19157,Q8BUY9,Q8BGW1,Q3UIK4,Q60668,Q80TJ7
4	GO:0009891	positive regulation of biosynthetic process	Biological Process	58	P06537,Q5SVQ0,Q06180,Q9QWL7,Q60668,O89086,Q62469,P02340,P14602,Q61805,Q61263,P13597,P37040,Q99J08,Q6DIC0,Q7M6Y3,P23475,Q8BP27,P30561,Q9QYH6,O70421,Q60680,Q8C5L6,Q9D8Y8,Q7TSH3,Q80TJ7,A2AWT3,Q99JB6,Q61090,P70434,P50220,P25976,Q3U821,Q80XU3,Q01320,P35762,Q9WUQ2,P70257,Q8BKE9,P15066,Q04891,Q9DCB1,Q3V1H1,P23906,Q63810,Q8BHE5,Q9JL60,Q9JLJ0,Q61982,P25425,Q3UTQ7,Q8CGW4,Q03172,O70230,P70236,Q9CQY6,P51791,…
4	GO:0032964	collagen biosynthetic process	Biological Process	1	Q62469
4	GO:0042446	hormone biosynthetic process	Biological Process	4	P50171,O88736,P06537,P37040
4	GO:0044249	cellular biosynthetic process	Biological Process	148	P70257,Q9D8Y8,Q9QXE2,Q61493,Q5SVQ0,Q8CCK0,P09602,Q8R2Q0,Q06180,Q9Z2D8,P53564,P30561,P06537,Q9EPK8,P15066,P02340,Q61827,P30658,Q99JB6,Q8BKT3,P50220,Q61982,P56565,Q60611,Q8CGW4,Q9Z2S7,Q91VL9,Q03172,P25976,Q09200,Q00915,O54724,Q9CY97,Q8C5L6,P05063,P28650,Q9R0Y5,Q64520,O08739,Q61503,P70453,Q9QY93,Q80XU3,Q78WZ7,Q9EQS3,Q04891,Q68FE8,Q8CDD9,P23906,Q61090,Q8BLG0,Q9QYH6,Q9DCB1,Q99KN2,Q9QZH6,Q9JL60,Q9D8C6,…
4	GO:0044283	small molecule biosynthetic process	Biological Process	27	Q00915,Q64521,P05063,P06537,Q61503,P70453,Q9QY93,P50171,Q8BLN5,O88736,Q8VCH6,Q9CWD3,P06802,P55065,Q8K2C6,Q06180,Q8BGB7,Q9WUP4,Q8CHR6,Q05816,Q8K2J0,P37040,Q99J08,P31809,Q9R0Y5,Q64520,P02340
4	GO:0044550	secondary metabolite biosynthetic process	Biological Process	1	Q9WTR6
4	GO:1901576	organic substance biosynthetic process	Biological Process	157	P70257,Q9D8Y8,Q9QXE2,Q61493,Q5SVQ0,Q8CCK0,P09602,Q8R2Q0,Q06180,Q9Z2D8,P53564,P30561,P06537,Q9EPK8,P15066,P02340,Q61827,P30658,Q99JB6,Q8BKT3,P50220,Q61982,P56565,Q60611,Q8CGW4,Q9Z2S7,Q91VL9,Q03172,P25976,Q09200,Q00915,Q6PB93,O54724,Q9CY97,Q8C5L6,Q9ET01,P29416,Q64521,P05063,P28650,Q9R0Y5,Q64520,O08739,Q61503,P70453,Q9QY93,Q80XU3,Q78WZ7,Q9EQS3,Q04891,Q68FE8,Q8CDD9,P23906,Q61090,Q8BLG0,Q9QYH6,Q9DCB1,…
4	GO:1903409	reactive oxygen species biosynthetic process	Biological Process	3	P18581,P13597,P51791
4	GO:0010605	negative regulation of macromolecule metabolic process	Biological Process	80	A8VU90,Q8CCK0,P09602,Q8R2Q0,P70257,Q06180,Q9Z2D8,P53564,P30561,P06537,Q9EPK8,P15066,P02340,Q61827,P30658,Q99JB6,Q8BKT3,P50220,Q61982,P56565,Q60611,Q8CGW4,Q9Z2S7,Q91VL9,Q03172,P25976,P54763,Q08879,Q8C5L6,P24860,Q6DFW0,O08992,O70348,Q3UIK4,P14602,P31809,Q9DBC7,Q8BMK0,Q6P549,O89086,Q60668,Q7M6Y3,Q8BZQ7,P25425,O08800,Q9CQV3,P12388,P27931,P97494,Q6DIC0,P23475,Q61592,Q9QYH6,O70421,Q04891,Q5SVQ0,Q9D6V8,…
4	GO:0031324	negative regulation of cellular metabolic process	Biological Process	78	A8VU90,Q8CCK0,P09602,Q8R2Q0,P70257,Q06180,Q9Z2D8,P53564,P30561,P06537,Q9EPK8,P15066,P02340,Q61827,P30658,Q99JB6,Q8BKT3,P50220,Q61982,P56565,Q60611,Q8CGW4,Q9Z2S7,Q91VL9,Q03172,P25976,P54763,Q08879,Q8C5L6,P24860,Q6DFW0,O08992,P14602,P31809,Q9DBC7,Q8BMK0,Q6P549,Q8K2C6,Q62073,O08800,Q9CQV3,P12388,P27931,P97494,Q6DIC0,P23475,Q61592,Q9QYH6,O70421,Q04891,Q5SVQ0,P25425,Q9D6V8,Q922H1,Q6A037,P06802,Q8BH58,…
4	GO:0045833	negative regulation of lipid metabolic process	Biological Process	1	P31809
4	GO:0045912	negative regulation of carbohydrate metabolic process	Biological Process	3	P06802,Q8C5L6,P02340
4	GO:0051354	negative regulation of oxidoreductase activity	Biological Process	1	P19157
4	GO:0062014	negative regulation of small molecule metabolic process	Biological Process	2	P31809,P02340
4	GO:0120163	negative regulation of cold-induced thermogenesis	Biological Process	1	P70236
4	GO:0010604	positive regulation of macromolecule metabolic process	Biological Process	97	Q61072,O88653,P35762,P70236,Q4PZA2,Q61592,O70421,P35456,O35207,Q0KK55,P41731,P06537,Q9EPB4,Q61337,Q5SVQ0,P13020,Q60668,P54763,Q8CFE6,Q9EPK8,Q08879,P02340,Q99JB6,Q9JIY7,P50220,O08992,Q8BHE5,P53690,Q9QWL7,O89086,Q62469,Q8R143,P24860,Q9R207,O88662,O55098,B9EJ86,P97494,Q9D2M8,P62878,P0DP27,Q8K3G5,P14602,Q61805,Q61263,P18242,P31809,Q9QYH6,P25085,Q62073,A2A432,P46737,P23475,Q6DIC0,Q7M6Y3,Q8BP27,P30561,…
4	GO:0010714	positive regulation of collagen metabolic process	Biological Process	1	Q62469
4	GO:0031325	positive regulation of cellular metabolic process	Biological Process	101	Q61072,O88653,P35762,P70236,Q4PZA2,Q61592,O70421,P35456,O35207,Q0KK55,P41731,P06537,Q9EPB4,Q61337,Q5SVQ0,Q921I6,P02340,Q62469,O08992,Q8BHE5,P53690,Q06180,Q9QWL7,Q60668,O89086,Q62073,Q6DFW0,Q8R143,P24860,Q9R207,O88662,O55098,B9EJ86,P97494,Q9D2M8,P62878,P0DP27,Q8K3G5,P19157,Q8CFE6,Q03145,P54763,Q99JB6,Q61090,P14602,Q61805,Q61263,P18242,P31809,Q9QYH6,P25085,P13597,P46737,P23475,Q6DIC0,Q7M6Y3,Q8BP27,…
4	GO:0032352	positive regulation of hormone metabolic process	Biological Process	1	P37040
4	GO:0045834	positive regulation of lipid metabolic process	Biological Process	3	P35762,P37040,Q99J08
4	GO:0045913	positive regulation of carbohydrate metabolic process	Biological Process	2	Q06180,Q61337
4	GO:0051353	positive regulation of oxidoreductase activity	Biological Process	4	P37040,P0DP27,P56565,O35943
4	GO:0060267	positive regulation of respiratory burst	Biological Process	1	Q61805
4	GO:0062013	positive regulation of small molecule metabolic process	Biological Process	4	Q06180,P37040,Q99J08,P24860
4	GO:0120162	positive regulation of cold-induced thermogenesis	Biological Process	3	P41216,Q05816,Q7TSH3
4	GO:0010712	regulation of collagen metabolic process	Biological Process	1	Q62469
4	GO:0031323	regulation of cellular metabolic process	Biological Process	161	Q04692,A8VU90,P24860,P55271,Q8CCK0,P09602,Q8R2Q0,P70257,Q06180,Q9Z2D8,P53564,P30561,P06537,Q9EPK8,P15066,P02340,Q61827,P30658,Q99JB6,Q8BKT3,P50220,Q61982,P56565,Q60611,Q8CGW4,Q9Z2S7,Q91VL9,Q03172,P25976,Q61072,O88653,P35762,P70236,Q4PZA2,P14602,P54763,Q08879,Q8C5L6,Q6DFW0,Q61592,O70421,P35456,O35207,Q0KK55,Q9CQY6,O08992,P41731,Q80XU3,Q9EQS3,Q04891,Q68FE8,Q8CDD9,P23906,Q61090,Q8BLG0,Q9QYH6,Q9DCB1,…
4	GO:0032350	regulation of hormone metabolic process	Biological Process	2	P06537,P37040
4	GO:0043455	regulation of secondary metabolic process	Biological Process	2	Q9WTR6,P02340
4	GO:0051341	regulation of oxidoreductase activity	Biological Process	7	P37040,P0DP27,P56565,Q8K2C6,O35943,P19157,Q9QZH6
4	GO:0060255	regulation of macromolecule metabolic process	Biological Process	160	Q04692,A8VU90,P24860,P55271,Q8CCK0,P09602,Q8R2Q0,P70257,Q06180,Q9Z2D8,P53564,P30561,P06537,Q9EPK8,P15066,P02340,Q61827,P30658,Q99JB6,Q8BKT3,P50220,Q61982,P56565,Q60611,Q8CGW4,Q9Z2S7,Q91VL9,Q03172,P25976,Q61072,O88653,P35762,P70236,Q4PZA2,P14602,P54763,Q08879,Q8C5L6,Q6DFW0,Q61592,O70421,P35456,O35207,Q0KK55,O08992,P41731,Q80XU3,Q9EQS3,Q04891,Q68FE8,Q8CDD9,P23906,Q61090,Q8BLG0,Q9QYH6,Q9DCB1,Q99KN2,…
4	GO:0060263	regulation of respiratory burst	Biological Process	1	Q61805
4	GO:0062012	regulation of small molecule metabolic process	Biological Process	17	Q9CQY6,Q8C5L6,P06537,Q8K2C6,Q06180,Q64516,Q05816,Q61337,P37040,Q99J08,P31809,P06802,Q9WTR6,P06801,O35143,P02340,P24860
4	GO:0080090	regulation of primary metabolic process	Biological Process	160	Q04692,A8VU90,P24860,P55271,Q8CCK0,P09602,Q8R2Q0,P70257,Q06180,Q9Z2D8,P53564,P30561,P06537,Q9EPK8,P15066,P02340,Q61827,P30658,Q99JB6,Q8BKT3,P50220,Q61982,P56565,Q60611,Q8CGW4,Q9Z2S7,Q91VL9,Q03172,P25976,Q61072,O88653,P35762,P70236,P14602,P54763,Q08879,Q8C5L6,Q6DFW0,Q61592,O70421,P35456,O35207,Q0KK55,Q9CQY6,Q80XU3,Q9EQS3,Q04891,Q68FE8,Q8CDD9,P23906,Q61090,Q8BLG0,Q9QYH6,Q9DCB1,Q99KN2,Q9QZH6,Q9JL60,…
4	GO:0120161	regulation of cold-induced thermogenesis	Biological Process	4	P41216,Q05816,Q7TSH3,P70236
4	GO:0006582	melanin metabolic process	Biological Process	1	Q9WTR6
4	GO:0009698	phenylpropanoid metabolic process	Biological Process	1	Q6ZQM8
4	GO:0030638	polyketide metabolic process	Biological Process	1	P45377
4	GO:0043414	macromolecule methylation	Biological Process	5	Q3UIK4,Q922H1,Q60611,Q9Z2D8,O35130
4	GO:0042168	heme metabolic process	Biological Process	2	O35143,O35943
4	GO:0046148	pigment biosynthetic process	Biological Process	3	O35143,O35943,Q9WTR6
4	GO:0008211	glucocorticoid metabolic process	Biological Process	1	P06537
4	GO:0016486	peptide hormone processing	Biological Process	2	Q4PZA2,Q04592
4	GO:0034754	cellular hormone metabolic process	Biological Process	7	Q00915,P50171,O88736,Q6ZQM8,Q4PZA2,Q9QYF1,Q64FW2
4	GO:0042403	thyroid hormone metabolic process	Biological Process	2	P06797,Q8K078
4	GO:0006790	sulfur compound metabolic process	Biological Process	14	P19157,P15626,P97494,Q9WTR6,Q9JIY7,Q8CE08,O35943,Q99KN2,Q8BGB7,A2AKQ0,P41216,Q91WC3,Q8R016,P06802
4	GO:0006081	cellular aldehyde metabolic process	Biological Process	2	Q9QYF1,P02340
4	GO:0006082	organic acid metabolic process	Biological Process	26	P41216,Q91WC3,Q00915,P06801,P05063,P08249,P28650,P97494,Q99KP3,P50171,Q8BH95,Q9QXD1,Q8K009,Q64516,Q8BGB7,P37040,Q8CHR6,A2AKQ0,Q05816,P18155,Q8R016,P31809,P06802,Q6ZQM8,Q9WTR6,P02340
4	GO:0006091	generation of precursor metabolites and energy	Biological Process	11	Q9CQY6,Q9ET01,Q8C5L6,P05063,P08249,Q91V16,O35943,O55102,P06802,P02340,P24860
4	GO:0006413	translational initiation	Biological Process	2	P48024,Q9D6V8
4	GO:0006575	cellular modified amino acid metabolic process	Biological Process	14	P19157,P15626,P97494,Q9WTR6,Q9JIY7,P06797,Q8BHJ6,Q9Z1X2,Q8K009,P37040,Q8BGB7,Q9DBF1,P18155,Q8K078
4	GO:0006725	cellular aromatic compound metabolic process	Biological Process	149	Q04692,A8VU90,P70257,Q9D8Y8,Q9QXE2,Q61493,Q5SVQ0,Q8CCK0,P09602,Q8R2Q0,Q06180,Q9Z2D8,P53564,P30561,P06537,Q9EPK8,P15066,P02340,Q61827,P30658,Q99JB6,Q8BKT3,P50220,Q61982,P56565,Q60611,Q8CGW4,Q9Z2S7,Q91VL9,Q03172,P25976,Q62241,Q5SU73,Q3UIK4,Q3UFB2,Q571H0,Q01320,P23475,Q9R207,Q80XU3,Q8BP27,Q9D2M8,Q9CQY6,Q99L85,O54724,Q9CY97,P05063,O35943,Q8CE08,P28650,Q64520,Q8CHR6,Q9R0Y5,O08739,Q61503,P70453,Q9QY93,…
4	GO:0006730	one-carbon metabolic process	Biological Process	2	P18155,Q8K009
4	GO:0006793	phosphorus metabolic process	Biological Process	104	P24860,P55271,P70236,Q62073,Q4ACU6,Q61072,O88653,P35762,P14602,P54763,Q08879,Q8C5L6,Q6DFW0,Q61592,O70421,P35456,O35207,Q0KK55,Q9CQY6,Q9ET01,Q64521,P05063,O35943,P28650,Q64520,Q9R0Y5,O08739,Q61503,P70453,Q9QY93,Q6PHZ2,Q60680,Q99PW4,Q9DBC7,A2AAJ9,P31809,Q8BMK0,Q0VGB7,Q9DAK9,Q06180,Q64487,O35239,Q63810,Q9R1S3,Q9WTK3,Q91YL7,Q6NVG1,P50220,Q9Z0L3,O54804,O88673,Q05816,Q8BHJ6,Q9Z1X2,Q6P549,P08249,Q9CWD3,…
4	GO:0072593	reactive oxygen species metabolic process	Biological Process	9	P18581,P02340,Q8K2C6,Q62073,P19157,P13597,P37040,P51791,O35143
4	GO:0006805	xenobiotic metabolic process	Biological Process	6	P15626,P41216,Q6ZQM8,P19157,Q64520,P30561
4	GO:0017144	drug metabolic process	Biological Process	22	Q9CQY6,P05063,P08249,O35943,P28650,Q61503,Q8CHR6,Q8CE08,P18581,O08739,Q9R0Y5,Q4PZA2,P45377,Q8BGB7,P13597,P06802,Q64520,Q61337,P37040,O35143,P02340,P24860
4	GO:0042133	neurotransmitter metabolic process	Biological Process	6	P18581,Q9DBF1,Q8CHR6,O54804,P13597,P37040
4	GO:0042180	cellular ketone metabolic process	Biological Process	6	Q8K2C6,Q64516,Q05816,P45377,P31809,Q9WTR6
4	GO:0043094	cellular metabolic compound salvage	Biological Process	2	Q8BGB7,O08739
4	GO:0044255	cellular lipid metabolic process	Biological Process	44	P41216,P45377,Q9QYF1,Q09200,Q91WC3,Q00915,Q9WUP4,Q9R1S3,Q9WTK3,Q91YL7,Q99KP3,P50171,Q8BH95,Q9QXD1,Q64516,Q6NVG1,P50220,Q9Z0L3,O54804,O88673,Q05816,Q8BHJ6,Q9Z1X2,Q6P549,P50405,Q69ZF3,P29416,Q8C0I1,Q8BH98,Q8BLN5,P37040,Q924Z4,Q8BLX4,Q61263,Q64FW2,P35762,P31809,Q91ZH7,Q91WM2,Q8C5L6,Q8K337,Q9Z2C4,Q8VD66,O88398
4	GO:0044260	cellular macromolecule metabolic process	Biological Process	216	Q04692,A8VU90,P70257,Q9D8Y8,Q9QXE2,Q61493,Q5SVQ0,P24860,P55271,Q8CCK0,P09602,Q8R2Q0,Q06180,Q9Z2D8,P53564,P30561,P06537,Q9EPK8,P15066,P02340,Q61827,P30658,Q99JB6,Q8BKT3,P50220,Q61982,P56565,Q60611,Q8CGW4,Q9Z2S7,Q91VL9,Q03172,P70236,Q62073,Q4ACU6,P25976,Q61072,O88653,P35762,P60605,P62838,Q80U95,Q9R049,Q8CFI2,Q3KNM2,Q8CCH2,Q9D787,Q64378,Q3TKY6,Q8CEC6,Q01320,P23475,Q9R207,Q80XU3,Q8BP27,Q9D2M8,Q3UIK4,…
4	GO:0044262	cellular carbohydrate metabolic process	Biological Process	13	Q9ET01,Q8C5L6,Q69ZN7,Q64516,P06537,Q06180,Q64521,Q61337,O35114,P06802,A2AJL3,Q8K337,P02340
4	GO:0046483	heterocycle metabolic process	Biological Process	145	Q04692,A8VU90,P70257,Q9D8Y8,Q9QXE2,Q61493,Q5SVQ0,Q8CCK0,P09602,Q8R2Q0,Q06180,Q9Z2D8,P53564,P30561,P06537,Q9EPK8,P15066,P02340,Q61827,P30658,Q99JB6,Q8BKT3,P50220,Q61982,P56565,Q60611,Q8CGW4,Q9Z2S7,Q91VL9,Q03172,P25976,Q62241,Q5SU73,Q3UIK4,Q3UFB2,Q571H0,Q01320,P23475,Q9R207,Q80XU3,Q8BP27,Q9D2M8,Q9CQY6,Q99L85,O54724,Q9CY97,P05063,O35943,Q8CE08,P28650,Q64520,Q8CHR6,Q9R0Y5,O08739,Q61503,P70453,Q9QY93,…
4	GO:0051186	cofactor metabolic process	Biological Process	21	P05063,P19157,P15626,P97494,Q9WTR6,Q9JIY7,P08249,Q64521,Q9CWD3,O35143,O35943,Q8K009,Q8K4K6,Q99KN2,Q8BGB7,P41216,Q91WC3,P18155,P45377,P06801,P02340
4	GO:0090345	cellular organohalogen metabolic process	Biological Process	1	P37040
4	GO:0097354	prenylation	Biological Process	1	Q8BUY9
4	GO:0005975	carbohydrate metabolic process	Biological Process	25	Q9ET01,Q8C5L6,Q05816,Q6P549,Q9JIF3,Q61337,P27046,Q69ZN7,Q64516,Q64521,P05063,P06537,Q06180,A2AJL3,P97494,O35114,P06802,Q8K337,Q6ZQM8,P02340,P08249,P10852,Q8K2I4,P29416,P70665
4	GO:0006099	tricarboxylic acid cycle	Biological Process	1	P08249
4	GO:0006139	nucleobase-containing compound metabolic process	Biological Process	141	Q04692,A8VU90,P70257,Q9D8Y8,Q9QXE2,Q61493,Q5SVQ0,Q8CCK0,P09602,Q8R2Q0,Q06180,Q9Z2D8,P53564,P30561,P06537,Q9EPK8,P15066,P02340,Q61827,P30658,Q99JB6,Q8BKT3,P50220,Q61982,P56565,Q60611,Q8CGW4,Q9Z2S7,Q91VL9,Q03172,P25976,Q62241,Q5SU73,Q3UIK4,Q3UFB2,Q571H0,Q01320,P23475,Q9R207,Q80XU3,Q8BP27,Q9D2M8,Q9CQY6,Q99L85,O54724,Q9CY97,P05063,O35943,Q8CE08,P28650,Q64520,Q8CHR6,Q9R0Y5,O08739,Q61503,P70453,Q9QY93,…
4	GO:0006520	cellular amino acid metabolic process	Biological Process	6	P28650,P97494,Q8BGB7,Q8CHR6,Q8R016,Q9WTR6
4	GO:0006629	lipid metabolic process	Biological Process	53	P41216,P45377,Q9QYF1,Q09200,Q91WC3,Q00915,Q9WUP4,Q9R1S3,Q9WTK3,Q91YL7,Q99KP3,P50171,Q8BH95,Q9QXD1,Q64516,Q6NVG1,P50220,Q9Z0L3,O54804,O88673,Q05816,Q8BHJ6,Q9Z1X2,Q6P549,P50405,Q69ZF3,P29416,Q8BLN5,O88736,Q8VCH6,Q6ZQM8,Q61263,P06537,Q8C0I1,Q8BH98,Q8VD66,Q8K2J0,Q9D0P0,P37040,Q924Z4,Q8BLX4,Q64FW2,P35762,Q91ZH7,Q99J08,P31809,Q91WM2,Q8C5L6,Q8K337,Q9Z2C4,O88398,P25085,P55065
4	GO:0019538	protein metabolic process	Biological Process	163	P24860,P55271,P70236,Q62073,Q4ACU6,Q61072,O88653,P35762,P60605,P62838,Q80U95,Q9R049,Q8CFI2,Q3KNM2,Q8CCH2,Q9D787,Q64378,Q3TKY6,Q8CEC6,P14602,P54763,Q08879,Q8C5L6,Q6DFW0,Q61592,O70421,P35456,O35207,Q0KK55,A2A432,P62878,Q9D8C6,Q9D479,O89086,Q9CPY1,Q3U2U7,Q9D6V8,P48024,Q04592,Q6PHZ2,Q60680,Q99PW4,Q9DBC7,A2AAJ9,P31809,Q8BMK0,Q0VGB7,Q9DAK9,Q06180,Q64487,O35239,Q63810,Q9D8Y8,P08249,Q8K2C6,Q922H1,P27046,…
4	GO:0005996	monosaccharide metabolic process	Biological Process	14	Q8C5L6,Q05816,Q6P549,Q9JIF3,Q61337,P27046,Q64521,P06537,Q06180,A2AJL3,P97494,P06802,Q6ZQM8,P02340
4	GO:0006066	alcohol metabolic process	Biological Process	21	Q69ZN7,Q64516,O54804,Q8BLN5,O88736,Q8VCH6,Q61263,Q69ZF3,Q9WUP4,P45377,Q64521,Q6P549,Q8K2J0,Q00915,Q9QYF1,Q64FW2,P37040,Q99J08,Q8C5L6,Q8K337,Q8VD66
4	GO:0006766	vitamin metabolic process	Biological Process	4	Q8CE08,Q00915,P55065,P97494
4	GO:0018904	ether metabolic process	Biological Process	1	Q8C0I1
4	GO:0055086	nucleobase-containing small molecule metabolic process	Biological Process	27	Q9CQY6,P05063,O35943,Q8CE08,P28650,Q64520,Q8CHR6,Q9R0Y5,O08739,Q61503,P70453,Q9QY93,P08249,Q64521,Q9CWD3,Q03145,P06802,Q8K4K6,Q8BGB7,Q91XL3,P41216,Q91WC3,Q61337,P06801,O35143,P02340,P24860
4	GO:0002679	respiratory burst involved in defense response	Biological Process	1	Q61805
4	GO:0030259	lipid glycosylation	Biological Process	3	Q09200,Q8BLX4,Q69ZF3
4	GO:0036065	fucosylation	Biological Process	1	Q8BLX4
4	GO:0043413	macromolecule glycosylation	Biological Process	6	P27046,Q9WUP4,Q6PB93,Q9JMG2,Q9JJZ4,Q8BLX4
4	GO:0006482	protein demethylation	Biological Process	1	Q80TJ7
4	GO:0080111	DNA demethylation	Biological Process	1	Q8BGW1
4	GO:0009812	flavonoid metabolic process	Biological Process	2	Q6ZQM8,P37040
4	GO:0019637	organophosphate metabolic process	Biological Process	47	Q9CQY6,Q9ET01,Q64521,P05063,O35943,P28650,Q64520,Q9R0Y5,O08739,Q61503,P70453,Q9QY93,Q9R1S3,Q9WTK3,Q91YL7,Q6NVG1,P50220,Q9Z0L3,O54804,O88673,Q05816,Q8BHJ6,Q9Z1X2,Q6P549,P08249,Q9CWD3,Q03145,Q8BH98,Q91WC3,Q8CE08,P06802,Q8K4K6,Q8K2J0,P41216,P35762,Q61337,Q64516,Q91ZH7,Q91WM2,Q8C5L6,Q8K337,Q9Z2C4,Q8VD66,P06801,O35143,P02340,P24860
4	GO:0019695	choline metabolic process	Biological Process	2	Q9DBF1,O54804
4	GO:0035383	thioester metabolic process	Biological Process	2	P41216,Q91WC3
4	GO:0043170	macromolecule metabolic process	Biological Process	240	Q04692,A8VU90,P70257,Q9D8Y8,Q9QXE2,Q61493,Q5SVQ0,P24860,P55271,Q8CCK0,P09602,Q8R2Q0,Q06180,Q9Z2D8,P53564,P30561,P06537,Q9EPK8,P15066,P02340,Q61827,P30658,Q99JB6,Q8BKT3,P50220,Q61982,P56565,Q60611,Q8CGW4,Q9Z2S7,Q91VL9,Q03172,P70236,Q62073,Q4ACU6,P25976,Q61072,O88653,P35762,P60605,P62838,Q80U95,Q9R049,Q8CFI2,Q3KNM2,Q8CCH2,Q9D787,Q62241,Q5SU73,Q3UIK4,Q64378,Q3TKY6,Q8CEC6,Q3UFB2,Q571H0,Q01320,P23475,…
4	GO:0046500	S-adenosylmethionine metabolic process	Biological Process	1	Q8BGB7
4	GO:1901135	carbohydrate derivative metabolic process	Biological Process	44	Q09200,Q9CQY6,Q9ET01,P29416,Q64521,P05063,O35943,P28650,Q9R0Y5,Q64520,O08739,Q61503,P70453,Q8CHR6,Q9QY93,P27046,Q9WUP4,Q6PB93,Q9JMG2,Q9R1S3,Q9WTK3,Q91YL7,Q8K2I4,Q64191,Q69ZF3,Q03145,Q8K4K6,Q9JJZ4,Q8BGB7,Q8BFR4,A2AKQ0,Q91XL3,P41216,Q91WC3,Q8BLX4,Q61263,P45377,Q61337,P06802,Q8CE08,Q64516,O35143,P02340,P24860
4	GO:1901360	organic cyclic compound metabolic process	Biological Process	159	Q04692,A8VU90,P70257,Q9D8Y8,Q9QXE2,Q61493,Q5SVQ0,Q8CCK0,P09602,Q8R2Q0,Q06180,Q9Z2D8,P53564,P30561,P06537,Q9EPK8,P15066,P02340,Q61827,P30658,Q99JB6,Q8BKT3,P50220,Q61982,P56565,Q60611,Q8CGW4,Q9Z2S7,Q91VL9,Q03172,P25976,Q62241,Q5SU73,Q3UIK4,Q3UFB2,Q571H0,Q01320,P23475,Q9R207,Q80XU3,Q8BP27,Q9D2M8,Q9CQY6,Q99L85,O54724,Q9CY97,P05063,O35943,Q8CE08,P28650,Q64520,Q8CHR6,Q9R0Y5,O08739,Q61503,P70453,Q9QY93,…
4	GO:1901568	fatty acid derivative metabolic process	Biological Process	3	Q05816,P41216,Q91WC3
4	GO:1901615	organic hydroxy compound metabolic process	Biological Process	27	Q69ZN7,Q64516,O54804,P06797,Q8BLN5,O88736,Q8VCH6,Q61263,Q69ZF3,P55065,Q9WUP4,Q9D0P0,P45377,Q64521,Q6P549,Q8K2J0,Q8K078,Q00915,Q9QYF1,Q64FW2,P37040,Q99J08,Q8C5L6,Q8K337,Q9WTR6,Q8VD66,P02340
4	GO:0002024	diet induced thermogenesis	Biological Process	1	Q9EPK8
4	GO:0106106	cold-induced thermogenesis	Biological Process	4	P41216,Q05816,Q7TSH3,P70236
4	GO:0001910	regulation of leukocyte mediated cytotoxicity	Biological Process	3	P31809,P11438,P27812
4	GO:0001911	negative regulation of leukocyte mediated cytotoxicity	Biological Process	2	P31809,P27812
4	GO:0001912	positive regulation of leukocyte mediated cytotoxicity	Biological Process	1	P11438
4	GO:0001913	T cell mediated cytotoxicity	Biological Process	2	P31809,O88662
4	GO:0042267	natural killer cell mediated cytotoxicity	Biological Process	3	P31809,P11438,P27812
4	GO:0051709	regulation of killing of cells of other organism	Biological Process	1	Q61337
4	GO:0051712	positive regulation of killing of cells of other organism	Biological Process	1	Q61337
4	GO:0051883	killing of cells in other organism involved in symbiotic interaction	Biological Process	1	Q61337
4	GO:0001780	neutrophil homeostasis	Biological Process	1	Q9WTR6
4	GO:0002260	lymphocyte homeostasis	Biological Process	3	P30561,Q99JB6,Q9Z2S7
4	GO:0002562	somatic diversification of immune receptors via germline recombination within a single locus	Biological Process	3	P23475,Q9R207,Q99JB6
4	GO:0016445	somatic diversification of immunoglobulins	Biological Process	2	Q9R207,Q99JB6
4	GO:0002263	cell activation involved in immune response	Biological Process	13	Q9EPB4,Q61805,Q61233,P13597,Q8R5A3,P02340,Q9JL15,Q5SSL4,P31809,P11438,Q9R207,Q99JB6,P35762
4	GO:0002443	leukocyte mediated immunity	Biological Process	11	O88662,P31809,P35762,Q99JB6,P13597,Q91VL9,P70434,Q5SSL4,P11438,Q9R207,P27812
4	GO:0002697	regulation of immune effector process	Biological Process	9	P31809,Q9EPB4,Q99JB6,Q91VL9,Q5SSL4,P11438,P27812,Q61805,P35762
4	GO:0002698	negative regulation of immune effector process	Biological Process	4	P31809,Q99JB6,Q5SSL4,P27812
4	GO:0002699	positive regulation of immune effector process	Biological Process	5	Q91VL9,Q99JB6,P11438,Q61805,P35762
4	GO:0008228	opsonization	Biological Process	3	P50404,P35242,Q61805
4	GO:0043299	leukocyte degranulation	Biological Process	3	Q5SSL4,P31809,P11438
4	GO:0051607	defense response to virus	Biological Process	5	Q9EPB4,Q60680,P23906,P70434,Q8BHJ6
4	GO:0002218	activation of innate immune response	Biological Process	4	P70434,Q61805,Q9EPB4,P23475
4	GO:0002757	immune response-activating signal transduction	Biological Process	7	Q99JB6,P35762,P70434,Q61805,P31809,Q9DAK9,Q06180
4	GO:0034101	erythrocyte homeostasis	Biological Process	4	O35143,Q06180,Q5SVQ0,O08739
4	GO:0002367	cytokine production involved in immune response	Biological Process	3	Q99JB6,Q61592,P35762
4	GO:0002377	immunoglobulin production	Biological Process	3	Q6PB93,Q99JB6,Q9R207
4	GO:0002700	regulation of production of molecular mediator of immune response	Biological Process	2	Q99JB6,P35762
4	GO:0002701	negative regulation of production of molecular mediator of immune response	Biological Process	1	Q99JB6
4	GO:0002702	positive regulation of production of molecular mediator of immune response	Biological Process	1	P35762
4	GO:0002249	lymphocyte anergy	Biological Process	1	Q99JB6
4	GO:0002461	tolerance induction dependent upon immune response	Biological Process	1	Q99JB6
4	GO:0002513	tolerance induction to self antigen	Biological Process	1	Q99JB6
4	GO:0002517	T cell tolerance induction	Biological Process	1	Q99JB6
4	GO:0002643	regulation of tolerance induction	Biological Process	1	Q99JB6
4	GO:0002645	positive regulation of tolerance induction	Biological Process	1	Q99JB6
4	GO:0048534	hematopoietic or lymphoid organ development	Biological Process	29	Q5SVQ0,Q01320,Q0VGB7,Q921K8,Q8K298,P02340,Q9JL15,Q99JB6,Q7M6Y3,Q06180,P30561,Q91VL9,O35143,P55271,Q7TPR4,Q6ZQA0,Q03145,Q60680,Q00915,P31809,Q61592,Q61090,Q04891,Q60611,Q8BG41,Q61337,P53690,P35762,A8VU90
4	GO:0002577	regulation of antigen processing and presentation	Biological Process	1	Q9EPB4
4	GO:0002685	regulation of leukocyte migration	Biological Process	12	Q62469,P02340,Q5SSL4,P13597,Q9EPK8,Q64277,Q61805,P35762,P53690,O55098,Q9EPB4,Q61592
4	GO:0002694	regulation of leukocyte activation	Biological Process	20	P30561,P35762,Q64277,Q9JL15,Q61592,Q91VL9,Q99JB6,Q9EPB4,P50404,P31809,P18581,Q61805,Q5SSL4,P11438,Q61337,P53690,Q04891,Q9DBC7,Q06180,P13020
4	GO:0033029	regulation of neutrophil apoptotic process	Biological Process	1	Q9WTR6
4	GO:0050776	regulation of immune response	Biological Process	14	P31809,Q9EPB4,P23475,Q91VL9,Q99JB6,P70434,P35762,Q61805,Q5SSL4,P11438,P27812,Q9DAK9,Q06180,Q64487
4	GO:0070235	regulation of activation-induced cell death of T cells	Biological Process	1	Q9Z2S7
4	GO:1903706	regulation of hemopoiesis	Biological Process	11	Q00915,P31809,Q61592,Q91VL9,Q99JB6,Q61337,P53690,Q04891,Q5SVQ0,Q06180,A8VU90
4	GO:0002686	negative regulation of leukocyte migration	Biological Process	1	Q5SSL4
4	GO:0002695	negative regulation of leukocyte activation	Biological Process	6	P50404,P31809,Q99JB6,Q5SSL4,Q9DBC7,Q06180
4	GO:0050777	negative regulation of immune response	Biological Process	5	P31809,Q99JB6,Q5SSL4,P27812,Q06180
4	GO:0050858	negative regulation of antigen receptor-mediated signaling pathway	Biological Process	3	P31809,Q9DAK9,Q06180
4	GO:0070236	negative regulation of activation-induced cell death of T cells	Biological Process	1	Q9Z2S7
4	GO:1903707	negative regulation of hemopoiesis	Biological Process	3	P31809,Q06180,Q99JB6
4	GO:0002579	positive regulation of antigen processing and presentation	Biological Process	1	Q9EPB4
4	GO:0002687	positive regulation of leukocyte migration	Biological Process	8	P13597,Q9EPK8,Q61805,P53690,Q9EPB4,Q61592,Q62469,P02340
4	GO:0002696	positive regulation of leukocyte activation	Biological Process	12	P35762,Q64277,Q9JL15,Q61592,Q91VL9,Q99JB6,Q9EPB4,Q61805,P11438,Q61337,P53690,Q04891
4	GO:0050778	positive regulation of immune response	Biological Process	11	Q9EPB4,P23475,Q91VL9,Q99JB6,P35762,P70434,Q61805,P11438,P31809,Q9DAK9,Q06180
4	GO:1903708	positive regulation of hemopoiesis	Biological Process	7	Q61592,Q91VL9,Q99JB6,Q61337,P53690,Q04891,Q5SVQ0
4	GO:0002250	adaptive immune response	Biological Process	9	O88662,P31809,P35762,Q99JB6,P13597,Q91VL9,P70434,Q9EPB4,Q9R207
4	GO:0002418	immune response to tumor cell	Biological Process	1	P31809
4	GO:0002437	inflammatory response to antigenic stimulus	Biological Process	4	P13597,Q9WVA8,P35762,P25085
4	GO:0006959	humoral immune response	Biological Process	3	P35762,P50404,P50446
4	GO:0042092	type 2 immune response	Biological Process	1	P35762
4	GO:0045087	innate immune response	Biological Process	18	Q9EPB4,P23475,P31809,P70434,Q61805,P11438,P27812,P02340,Q06180,P13020,Q8CG50,P51670,P50404,Q8R2Q0,Q9Z183,Q9QZH6,Q8BHJ6,Q91VL9
4	GO:0002457	T cell antigen processing and presentation	Biological Process	1	P13597
4	GO:0002504	antigen processing and presentation of peptide or polysaccharide antigen via MHC class II	Biological Process	1	Q9EPB4
4	GO:0048002	antigen processing and presentation of peptide antigen	Biological Process	1	Q9EPB4
4	GO:0031295	T cell costimulation	Biological Process	2	P35762,Q9JL15
4	GO:0043368	positive T cell selection	Biological Process	2	Q99JB6,Q06180
4	GO:0045061	thymic T cell selection	Biological Process	1	Q06180
4	GO:0002274	myeloid leukocyte activation	Biological Process	5	Q9EPB4,Q61805,P18581,Q61072,Q5SSL4
4	GO:0002366	leukocyte activation involved in immune response	Biological Process	13	Q9EPB4,Q61805,Q61233,P13597,Q8R5A3,P02340,Q9JL15,Q5SSL4,P31809,P11438,Q9R207,Q99JB6,P35762
4	GO:0046649	lymphocyte activation	Biological Process	28	P35762,Q5SVQ0,Q61233,P13597,Q8R5A3,P02340,Q9JL15,Q99JB6,Q06180,P30561,Q91VL9,Q64277,Q61592,Q61090,O35955,Q9EPB4,Q60611,Q9QUN3,P50404,P31809,Q04891,P11438,Q8BG41,Q9R207,Q61337,P53690,Q9DBC7,P13020
4	GO:0002523	leukocyte migration involved in inflammatory response	Biological Process	1	Q61805
4	GO:0030595	leukocyte chemotaxis	Biological Process	5	Q61805,P51670,Q9EPK8,Q61592,Q64277
4	GO:0036336	dendritic cell migration	Biological Process	1	Q61592
4	GO:0045123	cellular extravasation	Biological Process	2	Q5SSL4,P13597
4	GO:0071674	mononuclear cell migration	Biological Process	2	P51670,Q9EPK8
4	GO:0072676	lymphocyte migration	Biological Process	5	Q61592,P51670,P13597,O55098,Q9EPB4
4	GO:0097529	myeloid leukocyte migration	Biological Process	6	P51670,Q9EPK8,Q64277,Q61805,P35762,P53690
4	GO:0090716	adaptive immune memory response	Biological Process	1	P35762
4	GO:0001558	regulation of cell growth	Biological Process	14	Q9QWL7,P35762,O35943,O08992,Q4FZF3,P53690,Q6DIC0,P06802,P02340,Q921I6,Q8BZQ7,P06537,Q7M6Y3,P31809
4	GO:0030307	positive regulation of cell growth	Biological Process	9	O35943,Q8BZQ7,P06537,Q7M6Y3,Q9QWL7,P35762,O08992,Q4FZF3,P53690
4	GO:0030308	negative regulation of cell growth	Biological Process	4	Q6DIC0,P06802,P02340,Q921I6
4	GO:0048588	developmental cell growth	Biological Process	7	O35943,Q8BZQ7,Q6DFW0,Q6PHZ2,Q3UTJ2,P06537,Q7M6Y3
4	GO:0040009	regulation of growth rate	Biological Process	1	P30561
4	GO:0048638	regulation of developmental growth	Biological Process	9	P37040,Q8BGW1,O35943,Q8BZQ7,P24860,P30561,P06537,Q7M6Y3,Q8R0W0
4	GO:0048640	negative regulation of developmental growth	Biological Process	1	O35943
4	GO:0040010	positive regulation of growth rate	Biological Process	1	P30561
4	GO:0048639	positive regulation of developmental growth	Biological Process	5	O35943,Q8BZQ7,P24860,P06537,Q7M6Y3
4	GO:0001832	blastocyst growth	Biological Process	1	Q9R207
4	GO:0042246	tissue regeneration	Biological Process	5	Q61090,P35762,Q8R0W0,P13020,P24860
4	GO:0051124	synaptic growth at neuromuscular junction	Biological Process	1	Q4ACU6
4	GO:0055017	cardiac muscle tissue growth	Biological Process	5	Q9DBC7,P24860,Q6PHZ2,Q3UTJ2,P06537
4	GO:0060560	developmental growth involved in morphogenesis	Biological Process	5	P30561,O35943,Q8BZQ7,Q6DFW0,Q7M6Y3
4	GO:0001662	behavioral fear response	Biological Process	1	Q4ACU6
4	GO:0007612	learning	Biological Process	4	Q9WTR6,P97492,Q4ACU6,P54763
4	GO:0007613	memory	Biological Process	4	P97492,P25085,Q9D6V8,Q4ACU6
4	GO:0098598	learned vocalization behavior or vocal learning	Biological Process	1	Q4ACU6
4	GO:0048512	circadian behavior	Biological Process	1	P02340
4	GO:2000821	regulation of grooming behavior	Biological Process	1	Q4ACU6
4	GO:0008344	adult locomotory behavior	Biological Process	3	O35943,P29416,P51791
4	GO:0035641	locomotory exploration behavior	Biological Process	1	Q4ACU6
4	GO:0090659	walking behavior	Biological Process	2	O35943,P29416
4	GO:0060259	regulation of feeding behavior	Biological Process	1	Q8BTU1
4	GO:2000253	positive regulation of feeding behavior	Biological Process	1	Q8BTU1
4	GO:0008542	visual learning	Biological Process	2	Q9WTR6,P97492
4	GO:0031223	auditory behavior	Biological Process	1	Q4ACU6
4	GO:0060746	parental behavior	Biological Process	1	P06537
4	GO:2000822	regulation of behavioral fear response	Biological Process	1	Q4ACU6
4	GO:0035176	social behavior	Biological Process	1	Q4ACU6
4	GO:0003420	regulation of growth plate cartilage chondrocyte proliferation	Biological Process	1	P37040
4	GO:0048146	positive regulation of fibroblast proliferation	Biological Process	3	Q61592,Q08879,P24860
4	GO:0048661	positive regulation of smooth muscle cell proliferation	Biological Process	4	Q6PHZ2,Q62469,Q61982,O70230
4	GO:0050679	positive regulation of epithelial cell proliferation	Biological Process	3	Q8R0W0,Q61090,Q61337
4	GO:0060045	positive regulation of cardiac muscle cell proliferation	Biological Process	1	P24860
4	GO:0070665	positive regulation of leukocyte proliferation	Biological Process	4	P35762,Q64277,Q99JB6,Q9EPB4
4	GO:2000648	positive regulation of stem cell proliferation	Biological Process	1	Q5SVQ0
4	GO:0033689	negative regulation of osteoblast proliferation	Biological Process	1	P30561
4	GO:0048147	negative regulation of fibroblast proliferation	Biological Process	3	P19157,P09528,P02340
4	GO:0048662	negative regulation of smooth muscle cell proliferation	Biological Process	2	P02340,Q62172
4	GO:0050680	negative regulation of epithelial cell proliferation	Biological Process	7	O35143,Q8R0W0,P06797,P31809,Q8BKE9,Q9QYH6,P55271
4	GO:0060253	negative regulation of glial cell proliferation	Biological Process	2	Q924Z4,P55271
4	GO:0070664	negative regulation of leukocyte proliferation	Biological Process	5	P50404,P31809,Q99JB6,Q9DBC7,P19157
4	GO:2000178	negative regulation of neural precursor cell proliferation	Biological Process	2	P02340,Q9WU03
4	GO:2000647	negative regulation of stem cell proliferation	Biological Process	2	P02340,Q08879
4	GO:0014010	Schwann cell proliferation	Biological Process	1	Q924Z4
4	GO:0060251	regulation of glial cell proliferation	Biological Process	2	P55271,Q924Z4
4	GO:0014855	striated muscle cell proliferation	Biological Process	2	Q9DBC7,P24860
4	GO:0048659	smooth muscle cell proliferation	Biological Process	7	P23475,Q62469,Q61982,O70230,P02340,Q62172,Q6PHZ2
4	GO:0033688	regulation of osteoblast proliferation	Biological Process	1	P30561
4	GO:0048145	regulation of fibroblast proliferation	Biological Process	7	Q61592,Q08879,P24860,P19157,P09528,P02340,Q9R207
4	GO:0048660	regulation of smooth muscle cell proliferation	Biological Process	7	Q62469,Q61982,O70230,P02340,Q62172,Q6PHZ2,P23475
4	GO:0050678	regulation of epithelial cell proliferation	Biological Process	9	O35143,Q8R0W0,P06797,Q61337,Q8BKE9,Q9QYH6,P55271,Q61090,P31809
4	GO:0060043	regulation of cardiac muscle cell proliferation	Biological Process	1	P24860
4	GO:0070344	regulation of fat cell proliferation	Biological Process	1	Q8BGW1
4	GO:0070663	regulation of leukocyte proliferation	Biological Process	9	P30561,P35762,Q64277,Q99JB6,Q9EPB4,P50404,P31809,Q9DBC7,P19157
4	GO:0072091	regulation of stem cell proliferation	Biological Process	3	P02340,Q5SVQ0,Q08879
4	GO:2000177	regulation of neural precursor cell proliferation	Biological Process	2	P02340,Q9WU03
4	GO:0001935	endothelial cell proliferation	Biological Process	3	O35143,Q03145,P53690
4	GO:0033598	mammary gland epithelial cell proliferation	Biological Process	2	Q03145,Q60680
4	GO:0043616	keratinocyte proliferation	Biological Process	2	Q8R0W0,P06797
4	GO:0044342	type B pancreatic cell proliferation	Biological Process	1	Q61337
4	GO:0072575	epithelial cell proliferation involved in liver morphogenesis	Biological Process	1	P31809
4	GO:0007405	neuroblast proliferation	Biological Process	2	P02340,Q91WC3
4	GO:0021846	cell proliferation in forebrain	Biological Process	1	P33173
4	GO:0070343	white fat cell proliferation	Biological Process	1	Q8BGW1
4	GO:0032943	mononuclear cell proliferation	Biological Process	11	P02340,P30561,P35762,Q64277,Q99JB6,O35955,Q9EPB4,P50404,P31809,Q9DBC7,Q60611
4	GO:0071425	hematopoietic stem cell proliferation	Biological Process	1	Q5SVQ0
4	GO:0051304	chromosome separation	Biological Process	4	Q01320,Q99JP4,P24860,Q04692
4	GO:0051983	regulation of chromosome segregation	Biological Process	3	Q99JP4,Q6P9P0,P24860
4	GO:0051984	positive regulation of chromosome segregation	Biological Process	2	Q6P9P0,P24860
4	GO:0051985	negative regulation of chromosome segregation	Biological Process	1	P24860
4	GO:0098813	nuclear chromosome segregation	Biological Process	6	Q01320,Q920F6,P24860,Q8VCB1,Q99JP4,Q6P9P0
4	GO:0000226	microtubule cytoskeleton organization	Biological Process	14	Q2KN98,Q3V1H1,Q80TN7,Q6P9P6,P97492,P24860,Q62172,Q8CB62,Q8C263,Q69ZF3,Q9EPK8,Q8BMK0,Q921C5,P0DP27
4	GO:0007018	microtubule-based movement	Biological Process	8	P33173,O55102,Q8BKE9,Q8BTU1,Q921C5,P14602,P11438,Q6P9P6
4	GO:0031023	microtubule organizing center organization	Biological Process	3	Q8CB62,Q6P9P6,Q8BMK0
4	GO:0032886	regulation of microtubule-based process	Biological Process	11	Q2KN98,Q3V1H1,Q80TN7,Q8C263,Q69ZF3,Q9EPK8,Q6P9P6,Q8BMK0,Q8BTU1,Q921C5,P11438
4	GO:0007093	mitotic cell cycle checkpoint	Biological Process	6	P02340,Q9R207,Q91WA1,Q01320,P24860,P55271
4	GO:0031570	DNA integrity checkpoint	Biological Process	7	Q91WA1,Q62048,Q8BH58,Q9R207,P02340,Q01320,P46737
4	GO:0031577	spindle checkpoint	Biological Process	1	P24860
4	GO:0072395	signal transduction involved in cell cycle checkpoint	Biological Process	2	P02340,P46737
4	GO:1901976	regulation of cell cycle checkpoint	Biological Process	1	P24860
4	GO:0030168	platelet activation	Biological Process	3	Q9WTR6,P31809,Q9JMG2
4	GO:0050865	regulation of cell activation	Biological Process	21	P30561,P35762,Q64277,Q9JL15,Q61592,Q91VL9,Q99JB6,Q9EPB4,P50404,P31809,P18581,Q61805,Q5SSL4,P11438,Q61337,P53690,Q04891,Q9DBC7,Q06180,P13020,P97494
4	GO:0050866	negative regulation of cell activation	Biological Process	7	P50404,P31809,Q99JB6,Q5SSL4,Q9DBC7,Q06180,P97494
4	GO:0050867	positive regulation of cell activation	Biological Process	12	P35762,Q64277,Q9JL15,Q61592,Q91VL9,Q99JB6,Q9EPB4,Q61805,P11438,Q61337,P53690,Q04891
4	GO:0072537	fibroblast activation	Biological Process	1	P97494
4	GO:0061077	chaperone-mediated protein folding	Biological Process	3	P14602,Q64378,Q8VCI5
4	GO:0002764	immune response-regulating signaling pathway	Biological Process	7	Q99JB6,P35762,P70434,Q61805,P31809,Q9DAK9,Q06180
4	GO:0035556	intracellular signal transduction	Biological Process	81	P70236,Q62073,Q4ACU6,Q61072,O88653,P35762,P02340,Q80TS3,Q8CGM1,P0DP27,Q60680,Q3UTH8,Q62172,Q0KK55,Q8VCH6,O08992,Q62159,Q8CJ26,O88327,O35161,Q03145,Q9EPB4,Q61337,Q61233,P31809,A2AAJ9,P62484,P30561,Q9DBC7,O55098,Q5SVQ0,Q8BH58,Q09143,Q921I6,Q61592,Q3TES0,P35293,Q8CG50,P35294,Q8BQZ4,P19157,Q63810,Q6PHZ2,Q06180,Q9R207,P14602,Q9CZY3,Q9JLJ0,Q9QYH6,Q8C5L6,Q6P549,P97492,P25085,Q8R143,Q4PZA2,Q8CFI2,Q9EPK8,…
4	GO:0006984	ER-nucleus signaling pathway	Biological Process	2	P02340,Q06180
4	GO:0007166	cell surface receptor signaling pathway	Biological Process	75	Q9JLZ8,Q61592,P50446,P51655,O70421,Q9R049,Q8K3G5,Q3UY34,Q03145,P54763,Q9QUN3,Q9QZH6,Q61072,P02340,Q62073,Q99JP6,Q3UTJ2,Q8BKE9,Q8BVF7,Q61982,Q62469,Q06180,Q9JIF3,Q8CG73,Q61337,Q6P549,Q9EPB4,O08992,Q8BHE5,Q99JB6,P35762,P63082,Q8CGW4,Q03172,P55271,P50220,Q69ZN7,Q61805,Q60680,P41216,Q61090,P14602,P31809,P35456,P53690,Q8BLX4,Q8R2U2,P37040,Q80XU3,P06802,Q8C5L6,B9EJ86,P11214,P97492,Q9DAK9,Q9WVA8,Q8CE08,…
4	GO:0007186	G protein-coupled receptor signaling pathway	Biological Process	15	Q80TS3,Q8CGM1,O88673,O54828,Q99JP6,Q9WVA8,Q6WVG3,P97492,Q9QYF1,Q8CG73,Q4PZA2,Q8CE08,Q3UQ44,Q8C5L6,P51670
4	GO:0007231	osmosensory signaling pathway	Biological Process	1	Q9EPK8
4	GO:0007602	phototransduction	Biological Process	1	Q9QYF1
4	GO:0009755	hormone-mediated signaling pathway	Biological Process	2	P41216,P06537
4	GO:0009966	regulation of signal transduction	Biological Process	90	Q61072,O88653,P35762,P70236,Q9JLZ8,Q61592,Q6WVG3,P97492,O54828,Q8CG73,P59511,Q6P549,Q9EPB4,Q06180,O08992,Q8BHE5,P31809,A2AAJ9,Q9QYF1,P63082,Q3UY34,Q8CGW4,P55271,P02340,P50220,O70421,Q69ZN7,Q09143,Q921I6,Q3TES0,P19157,P70434,Q61805,Q6PHZ2,Q05816,P14602,Q9CZY3,Q60680,Q9JLJ0,Q62073,Q9QYH6,Q8C5L6,P25085,Q8R143,Q4PZA2,Q8CFI2,P35456,P53690,Q8BLX4,Q8R2U2,P37040,Q9EPK8,Q64487,P54763,Q60790,Q80XU3,P06802,…
4	GO:0009967	positive regulation of signal transduction	Biological Process	51	Q61072,O88653,P35762,P70236,Q61592,O08992,Q8BHE5,P63082,P55271,Q61805,Q6PHZ2,Q05816,Q9CZY3,Q60680,Q9JLJ0,Q62073,P31809,Q9QYH6,P25085,Q4PZA2,P35456,Q8R2U2,P37040,Q9EPB4,Q9EPK8,Q80XU3,B9EJ86,Q2KN98,P97368,Q8CE08,P0DP27,P70434,P13597,P51670,Q61337,P02340,Q4ACU6,O35143,Q8BRM2,Q62048,Q06180,Q62172,P54763,O54828,P06537,O88662,P41731,Q04592,Q9D8Y8,P13020,P59511
4	GO:0009968	negative regulation of signal transduction	Biological Process	45	Q9JLZ8,Q6P549,Q06180,Q61592,A2AAJ9,Q8CG73,P97492,Q3UY34,Q8CGW4,P02340,P50220,O70421,Q921I6,P19157,Q9EPB4,Q8C5L6,Q8R143,Q8CFI2,P53690,Q8BLX4,P31809,Q64487,P54763,Q60790,P06802,Q9DAK9,Q03145,P0DP27,Q08879,Q8K3G5,Q99JP6,Q9R049,O35943,P06537,P97494,Q9JLJ0,P13597,Q62048,P14602,P25085,P27931,P97368,Q62073,P35456,O54828
4	GO:0023014	signal transduction by protein phosphorylation	Biological Process	27	P70236,Q62073,Q4ACU6,Q61072,O88653,P35762,P19157,P31809,Q9QYH6,Q8C5L6,Q6P549,P97492,P25085,Q9EPB4,Q9EPK8,P54763,Q03145,Q4PZA2,Q06180,Q08879,Q8K3G5,Q6PHZ2,P13597,Q61592,P63082,P51670,O55098
4	GO:0030522	intracellular receptor signaling pathway	Biological Process	2	Q05816,P06537
4	GO:0030968	endoplasmic reticulum unfolded protein response	Biological Process	2	Q06180,Q9R049
4	GO:0038034	signal transduction in absence of ligand	Biological Process	2	Q9EPB4,Q61337
4	GO:0060395	SMAD protein signal transduction	Biological Process	2	P29416,Q8BHE5
4	GO:0097190	apoptotic signaling pathway	Biological Process	23	Q61337,P02340,P11438,Q03145,Q9EPB4,P35456,O35943,Q9R207,P97494,O35143,P13597,Q62048,P14602,Q06180,Q8R143,Q62172,P97368,Q62073,Q9QYH6,Q9D8Y8,P19157,P13020,P14824
4	GO:0098926	postsynaptic signal transduction	Biological Process	1	Q60960
4	GO:1903759	signal transduction involved in regulation of aerobic respiration	Biological Process	1	Q9EPK8
4	GO:1903831	signal transduction involved in cellular response to ammonium ion	Biological Process	1	Q3UTJ2
4	GO:0048199	vesicle targeting, to, from or within Golgi	Biological Process	1	Q9WUQ2
4	GO:0030048	actin filament-based movement	Biological Process	2	O88662,Q6PHZ2
4	GO:0051270	regulation of cellular component movement	Biological Process	41	Q62469,P02340,Q5SSL4,P13597,P31809,O88662,P41731,Q9EPK8,Q6PHZ2,Q62159,Q61092,Q921K8,O08992,P53690,Q6PDN3,Q63739,Q99L85,Q8R0W0,B9EJ86,P25085,Q80TN7,P50220,P14602,Q03145,Q7TPR4,Q61072,Q8BTU1,Q64277,Q61805,Q924Z4,P11438,Q08879,Q04592,P35762,Q9WU03,O54724,Q9DAK9,Q9Z261,O55098,Q9EPB4,Q61592
4	GO:0051271	negative regulation of cellular component movement	Biological Process	11	Q5SSL4,P41731,Q8R0W0,B9EJ86,P25085,Q80TN7,P50220,Q924Z4,Q08879,Q9WU03,Q7TPR4
4	GO:0051272	positive regulation of cellular component movement	Biological Process	24	Q62469,P02340,P13597,Q9EPK8,Q6PHZ2,Q62159,Q61092,Q921K8,O08992,P53690,Q6PDN3,Q63739,Q99L85,P14602,Q61072,Q61805,Q08879,Q04592,O54724,Q9DAK9,Q8BTU1,Q9Z261,Q9EPB4,Q61592
4	GO:0097485	neuron projection guidance	Biological Process	4	Q03145,P54763,P50220,Q61092
4	GO:0000768	syncytium formation by plasma membrane fusion	Biological Process	3	Q69ZN7,P35762,Q61072
4	GO:0000278	mitotic cell cycle	Biological Process	26	Q6PHZ2,Q80TJ7,P0DP27,P55271,Q62159,Q8K298,Q3V1H1,Q8VDV8,P02340,P24860,Q62172,Q9R207,Q6P9P6,P70236,O08992,Q99JP4,O55098,Q925E7,Q91WA1,Q6P9P0,Q01320,Q8BMK0,A2A432,Q8CB62,Q8C263,P97492
4	GO:0051726	regulation of cell cycle	Biological Process	23	Q91WA1,Q62048,Q8BH58,Q9R207,P24860,P55271,P02340,Q9R0Y5,P70236,O08992,Q99JP4,O55098,Q6PHZ2,P0DP27,Q6P9P0,Q01320,Q8BUY9,Q9DBC7,Q6P9P6,Q8BMK0,P46737,A2A432,P15066
4	GO:0045786	negative regulation of cell cycle	Biological Process	11	Q91WA1,Q62048,Q8BH58,Q9R207,P02340,Q9R0Y5,P55271,Q01320,Q9DBC7,P46737,P24860
4	GO:0045787	positive regulation of cell cycle	Biological Process	6	P02340,Q6PHZ2,P24860,Q6P9P0,A2A432,Q8BUY9
4	GO:0010644	cell communication by electrical coupling	Biological Process	1	Q6PHZ2
4	GO:0010646	regulation of cell communication	Biological Process	103	Q61072,O88653,P35762,P70236,Q9JLZ8,Q61592,Q9CQY6,Q6WVG3,P97492,O54828,Q8CG73,P51655,P59511,Q6P549,Q6PHZ2,Q9EPB4,Q06180,O08992,Q8BHE5,P31809,A2AAJ9,Q9QYF1,P63082,Q3UY34,Q8CGW4,P55271,P02340,P50220,O70421,Q69ZN7,P06537,P54763,Q8BZQ7,Q09143,Q921I6,Q3TES0,Q61337,P19157,P70434,Q61805,Q05816,Q9DAK9,P62761,P14602,Q9CZY3,Q60680,Q9JLJ0,Q62073,Q9QYH6,Q8C5L6,P25085,Q8R143,Q4PZA2,Q8CFI2,P35456,P53690,Q8BLX4,…
4	GO:0010647	positive regulation of cell communication	Biological Process	57	Q61072,O88653,P35762,P70236,Q61592,P59511,O08992,Q8BHE5,P63082,P55271,Q61337,Q61805,Q6PHZ2,Q05816,Q9DAK9,P62761,Q9CZY3,Q60680,Q9JLJ0,Q62073,P31809,Q9QYH6,P25085,Q4PZA2,P35456,Q8R2U2,P37040,Q9EPB4,Q9EPK8,Q80XU3,B9EJ86,Q8BNY6,Q2KN98,P97368,Q4ACU6,Q62469,Q8CE08,P97492,P0DP27,P70434,P13597,P51670,P02340,Q9D6V8,P54763,O35143,Q8BRM2,Q62048,Q06180,Q62172,O54828,P06537,O88662,P41731,Q04592,Q9D8Y8,P13020
4	GO:0010648	negative regulation of cell communication	Biological Process	48	Q9JLZ8,O54828,Q6P549,Q06180,Q61592,A2AAJ9,Q8CG73,P97492,Q3UY34,Q8CGW4,P02340,P50220,O70421,Q921I6,P19157,Q9EPB4,Q8C5L6,Q8R143,Q8CFI2,P53690,Q8BLX4,P31809,Q64487,P54763,Q60790,P06802,P62761,Q9WVA8,Q9DAK9,Q03145,Q4ACU6,P0DP27,Q08879,Q8K3G5,Q99JP6,Q9R049,O35943,P06537,P97494,Q9JLJ0,P13597,Q62048,P14602,P25085,P27931,P97368,Q62073,P35456
4	GO:0019226	transmission of nerve impulse	Biological Process	1	Q62469
4	GO:0031668	cellular response to extracellular stimulus	Biological Process	10	P60521,Q9CQV6,Q9D312,P06797,Q61592,P55271,Q8CFE6,P02340,Q9QY93,P19157
4	GO:0030010	establishment of cell polarity	Biological Process	1	P13020
4	GO:0030011	maintenance of cell polarity	Biological Process	1	O88951
4	GO:0030952	establishment or maintenance of cytoskeleton polarity	Biological Process	1	Q62159
4	GO:0032878	regulation of establishment or maintenance of cell polarity	Biological Process	1	P13020
4	GO:0061245	establishment or maintenance of bipolar cell polarity	Biological Process	1	O88951
4	GO:0008366	axon ensheathment	Biological Process	4	Q63810,P29416,Q8BI08,Q8BHJ6
4	GO:0012501	programmed cell death	Biological Process	57	Q61337,P02340,Q9D312,P05063,P13020,Q9EPB4,Q91VC9,P70236,Q4PZA2,Q62048,O54974,Q3V1H1,Q8CJ26,Q9CV28,Q9JIZ9,Q91WM6,Q80UQ2,P06797,P11438,P37040,P19157,P26350,P97494,O35943,Q8VCH6,P06537,Q61592,P35456,P25085,Q9Z261,P12388,P59511,Q9D2U5,Q9JIY7,Q03145,Q6PHZ2,Q8K2C6,Q01320,Q9WTR6,P18242,Q9D8Y8,Q62073,Q9D2M8,Q8CFI2,Q9Z2S7,Q9ET01,P14824,Q9R207,O35143,P13597,P14602,Q06180,Q8R143,Q62172,P63082,P97368,Q9QYH6
4	GO:0070265	necrotic cell death	Biological Process	5	Q9WU63,Q62073,P30561,Q9ET01,P02340
4	GO:0010941	regulation of cell death	Biological Process	47	Q9EPB4,Q61337,P37040,P19157,P26350,P97494,O35943,Q8VCH6,P06537,Q61592,P35456,P25085,Q9Z261,P02340,P12388,P59511,Q9D2U5,Q9JIY7,Q6PHZ2,Q8K2C6,Q9WU63,Q8CJ26,Q9QXD1,Q80UQ2,Q9WTR6,P18242,Q01320,P70236,Q9D8Y8,Q9D2M8,Q8CFI2,Q62073,P30561,Q9Z2S7,O35143,Q7M6Y3,P13597,Q62048,P13020,P14602,Q06180,Q8R143,O70421,Q62172,P63082,P97368,Q9QYH6
4	GO:0010942	positive regulation of cell death	Biological Process	22	Q9EPB4,Q61337,Q6PHZ2,P02340,Q9WU63,P18242,Q01320,P70236,Q9D8Y8,Q80UQ2,P06537,Q8CFI2,P35456,O35143,Q7M6Y3,Q62048,P13020,Q06180,Q62172,Q9QYH6,Q8CJ26,Q9QXD1
4	GO:0036473	cell death in response to oxidative stress	Biological Process	5	P14602,Q9WTR6,O70421,P02340,Q62172
4	GO:0060548	negative regulation of cell death	Biological Process	30	P37040,P19157,P26350,P97494,O35943,Q8VCH6,P06537,Q61592,P35456,P25085,Q9Z261,P02340,P12388,P59511,Q9D2U5,Q9JIY7,Q8K2C6,Q61337,Q9D2M8,Q62073,P30561,Q9Z2S7,P13597,Q62048,P14602,Q8R143,Q9WTR6,O70421,P63082,P97368
4	GO:0070997	neuron death	Biological Process	10	P02340,P97494,Q9D2M8,P06537,Q8CFI2,Q7M6Y3,Q61337,Q9WTR6,O70421,Q62172
4	GO:0008038	neuron recognition	Biological Process	1	P54763
4	GO:0009988	cell-cell recognition	Biological Process	1	P35762
4	GO:0042268	regulation of cytolysis	Biological Process	1	Q61805
4	GO:0045919	positive regulation of cytolysis	Biological Process	1	Q61805
4	GO:0006325	chromatin organization	Biological Process	26	P25976,P68433,Q8CCK0,Q6DIC0,Q9Z183,P26350,P02340,P06537,Q60611,Q91VL9,Q9Z2D8,A2AWT3,Q99JB6,P24860,Q80TJ7,A2A432,Q04692,Q9D8Y8,Q5SVQ0,Q2VPQ9,Q8BLG0,P46737,Q80XU3,Q9DCB1,P30658,Q91W18
4	GO:0006996	organelle organization	Biological Process	130	P18242,P60521,Q9CQV6,P02340,P25976,P0DP27,Q01320,P23475,Q9R207,Q8K298,Q61337,Q9WUQ2,P68433,Q8CCK0,Q6DIC0,Q9Z183,P26350,Q7TPR4,Q62159,Q61233,P13020,Q8CJ19,Q8R1G6,O08992,Q2KN98,Q5SSL4,Q9R059,Q3TES0,Q8R0W0,Q99M15,Q6ZPF4,P27046,Q8VCI5,Q80XU3,Q9DCB1,P30658,Q60611,Q91W18,P06537,Q91VL9,Q9Z2D8,Q7M6Y3,Q8VCB1,O35943,Q920A7,Q3UTJ2,O88662,Q9EPK8,Q6P549,O88398,Q3V1H1,Q80TN7,P59481,Q8CG50,Q80XC3,P29416,P63082,…
4	GO:0010256	endomembrane system organization	Biological Process	10	Q69ZN7,P14824,P59481,Q8CG50,Q80XC3,Q9JIZ9,O55100,Q6ZQA0,P35293,P13020
4	GO:0022607	cellular component assembly	Biological Process	90	P18242,P60521,Q9CQV6,Q8BKT3,Q62241,Q5SU73,Q3UFB2,Q8K298,O88662,Q9WUQ2,P68433,Q8CCK0,Q6DIC0,Q9Z183,Q7TPR4,Q62159,Q61233,P13020,P02340,Q9EPK8,Q8CB62,Q80TS3,Q4ACU6,Q8BTU1,Q8BKE9,Q8VE09,O88398,Q8CG73,Q8VBW8,Q03145,Q61337,O35943,Q99KN2,Q9CQI6,Q69ZF3,Q9EPB4,P13597,Q80TN7,Q9Z261,Q6P9P0,Q07563,Q6PDN3,Q9CR21,Q9CPU2,Q8BT51,Q04592,Q6DFW0,Q3UQ44,Q61263,Q9CQY6,Q3U276,Q7M6Y3,Q5KU39,Q6WVG3,Q8C1E7,Q91VL9,Q61781,…
4	GO:0022411	cellular component disassembly	Biological Process	13	P60521,Q9CQV6,P13020,Q8CJ19,Q2KN98,Q3V1H1,Q80TN7,Q61233,Q01320,Q9EPK8,O88398,P02340,O35143
4	GO:0030030	cell projection organization	Biological Process	45	Q7M6Y3,Q03145,P54763,P50220,Q61092,P13020,Q8BTU1,Q8BKE9,Q8VE09,O88398,Q8CG73,Q8VBW8,Q8BNY6,P14602,Q9D2M8,O35114,O70421,Q91WC3,Q9EPK8,O35239,Q6P549,P62484,Q8CB62,A2A432,O55102,Q62469,O88662,Q6PDN3,O35943,Q8BZQ7,Q6DFW0,Q924Z4,Q0KK55,P53564,Q64487,F8VQB6,Q922H1,Q4ACU6,P33173,P06537,Q8C5L6,P13597,Q8K298,Q8BRM2,Q80TN7
4	GO:0032535	regulation of cellular component size	Biological Process	15	P13020,Q9CQI6,Q69ZF3,Q2KN98,Q9EPB4,P13597,Q3UQ44,O35943,Q8BZQ7,P30561,P51791,Q4ACU6,O88398,Q7M6Y3,P62484
4	GO:0032989	cellular component morphogenesis	Biological Process	31	P54763,P30561,O35955,Q63870,Q7M6Y3,Q03145,P50220,Q61092,Q62159,P13597,Q6ZPF4,F8VQB6,Q7TPR4,Q6ZQA0,Q61090,Q9JMG2,Q9DBC7,O35943,Q8BZQ7,P29416,Q6DFW0,Q0KK55,P53564,Q64487,Q9WU03,Q922H1,Q4ACU6,P33173,P62484,Q9DC07,Q08879
4	GO:0034330	cell junction organization	Biological Process	10	Q9EPK8,Q07563,Q2KN98,Q62159,P62484,P31809,Q7TPR4,Q62469,P53690,Q03145
4	GO:0043062	extracellular structure organization	Biological Process	12	Q61233,Q07563,Q08879,P53690,P59511,P55065,Q8K448,Q61263,Q9WU03,Q61592,P70297,O08992
4	GO:0043933	protein-containing complex subunit organization	Biological Process	54	Q8BKT3,Q62241,Q5SU73,Q3UFB2,Q9WUQ2,P68433,Q8CCK0,Q6DIC0,Q9Z183,P26350,P13020,Q8CJ19,Q8VCB1,Q2KN98,Q3V1H1,Q80TN7,Q61337,Q9CQI6,Q69ZF3,Q9EPB4,P13597,Q9EPK8,Q9Z261,Q62159,Q6P9P0,Q9CR21,Q9CPU2,Q8BT51,Q04592,Q6DFW0,Q3UQ44,P55065,Q8K448,Q61263,Q9CQY6,Q3U276,Q7M6Y3,Q5KU39,Q6WVG3,Q8C1E7,Q91VL9,P30561,P02340,P50171,O88398,Q920A7,Q9WTK3,P24860,P51912,Q61233,P60521,Q9CQV6,Q62073,P62484
4	GO:0050808	synapse organization	Biological Process	21	Q80TS3,Q4ACU6,Q9WTR6,P54763,Q9D2M8,Q64487,Q8CGM1,Q9Z0L0,Q922H1,P33173,P62484,Q8BZQ7,Q9CS72,O08992,Q3UTH8,Q8BLY3,P51655,Q3UTJ2,O70421,Q7M6Y3,Q3TES0
4	GO:0051128	regulation of cellular component organization	Biological Process	100	P31809,O08992,P41731,Q9WUQ2,P13020,Q2KN98,Q3V1H1,Q80TN7,Q62159,P13597,Q6ZPF4,F8VQB6,Q03145,O88398,Q8BNY6,P14602,Q9D2M8,O35114,O70421,Q91WC3,Q9EPK8,O35239,Q6P549,Q99JP4,Q8CB62,Q7M6Y3,Q9QWL7,P35762,O35943,Q4FZF3,P53690,Q6DIC0,P06802,P02340,Q921I6,Q9CQI6,Q69ZF3,Q9EPB4,Q99JB6,Q8C263,Q9Z261,Q6P9P0,Q62469,Q60668,Q9R207,Q4ACU6,Q64277,O35161,P24860,Q04592,Q61072,Q3UQ44,Q5KU39,Q8BZQ7,Q9DBC7,P30561,Q6P9P6,…
4	GO:0051129	negative regulation of cellular component organization	Biological Process	28	O08992,P13020,Q2KN98,Q3V1H1,Q80TN7,Q9EPK8,O35239,Q6P549,Q99JB6,Q9Z261,Q4ACU6,Q9DBC7,Q7M6Y3,Q924Z4,P50404,P54763,Q8C5L6,O88398,P53690,Q80TJ7,O35943,P24860,Q08879,P97494,P02340,Q62073,Q9R207,Q01320
4	GO:0051130	positive regulation of cellular component organization	Biological Process	51	P41731,O88398,P14602,Q9D2M8,O35114,O70421,Q91WC3,Q9EPB4,P13597,P02340,Q80TN7,Q9EPK8,Q62159,Q6P9P0,Q62469,Q9R207,P24860,Q04592,Q61072,Q3UQ44,Q99JB6,P13020,O35943,Q8BZQ7,P30561,P50404,P35242,Q61592,Q5SSL4,Q7M6Y3,P53564,Q64487,Q4ACU6,P54763,Q80TS3,Q8CGM1,Q9Z0L0,Q61805,P06537,Q61233,Q3KNM2,Q61337,P35456,Q5SVQ0,Q8CFI2,O35143,Q03145,O08992,Q8K298,Q60668,P62484
4	GO:0061024	membrane organization	Biological Process	31	O88662,Q69ZN7,P14824,Q9WUQ2,Q7M6Y3,P13020,P51791,Q9JIZ9,Q61592,Q5KU39,Q0P5W1,Q8C3B8,P02340,Q9WU63,Q920A7,Q9WV98,Q61337,O55100,Q62469,Q61805,Q8VDV8,P0DP27,Q69ZF3,P54763,Q64487,Q4ACU6,P97494,O35143,Q3UTJ2,Q9WTR6,Q8VCH6
4	GO:0097435	supramolecular fiber organization	Biological Process	31	Q7TPR4,Q62159,Q61233,P13020,Q8CJ19,Q3UTJ2,O88662,Q9EPK8,Q6P549,O88398,Q2KN98,Q3V1H1,Q80TN7,P62484,Q9CQI6,Q69ZF3,Q9EPB4,P13597,Q4ACU6,Q3UQ44,P50446,Q9Z331,Q9QWL7,Q9D312,Q9R0H5,Q8R0W0,Q61781,Q9DBC7,Q8C5L6,Q9DC07,Q6DFW0
4	GO:0099172	presynapse organization	Biological Process	6	Q64487,O08992,P51655,O70421,Q8BLY3,Q7M6Y3
4	GO:0099173	postsynapse organization	Biological Process	9	P54763,Q922H1,Q4ACU6,P33173,P62484,Q3UTH8,Q64487,Q3UTJ2,Q9WTR6
4	GO:0006342	chromatin silencing	Biological Process	4	P25976,Q9Z2D8,Q80TJ7,Q8CCK0
4	GO:0016441	posttranscriptional gene silencing	Biological Process	2	O89086,P02340
4	GO:0031047	gene silencing by RNA	Biological Process	2	O89086,P02340
4	GO:0060968	regulation of gene silencing	Biological Process	3	Q80TJ7,P02340,P68433
4	GO:0060969	negative regulation of gene silencing	Biological Process	2	Q80TJ7,P02340
4	GO:0045454	cell redox homeostasis	Biological Process	2	P97494,Q91VW3
4	GO:0006884	cell volume homeostasis	Biological Process	2	P51791,Q4ACU6
4	GO:0055082	cellular chemical homeostasis	Biological Process	21	Q80XU3,Q9EPK8,Q8K211,O35943,P09528,P63082,Q9WVA8,Q6PHZ2,P0DP27,Q8CHS7,P06802,Q9DAK9,Q61337,P62761,Q8K2J0,P14824,P02340,Q9DCB1,P97494,P13597,Q61592
4	GO:0070050	neuron cellular homeostasis	Biological Process	2	P51791,A2AJL3
4	GO:0000910	cytokinesis	Biological Process	6	Q62159,Q8K298,Q3V1H1,Q8VDV8,P0DP27,Q8CB62
4	GO:0007050	cell cycle arrest	Biological Process	3	P02340,Q9R0Y5,P55271
4	GO:0007051	spindle organization	Biological Process	4	P24860,Q62172,Q6P9P6,P97492
4	GO:0007062	sister chromatid cohesion	Biological Process	2	Q6P9P0,Q920F6
4	GO:0007098	centrosome cycle	Biological Process	3	Q8CB62,Q6P9P6,Q8BMK0
4	GO:0007099	centriole replication	Biological Process	1	Q8CB62
4	GO:0008608	attachment of spindle microtubules to kinetochore	Biological Process	1	P24860
4	GO:0010564	regulation of cell cycle process	Biological Process	13	P02340,Q9R207,Q6PHZ2,P24860,Q99JP4,P0DP27,Q6P9P0,Q9DBC7,Q6P9P6,Q8BMK0,P46737,A2A432,P55271
4	GO:0010948	negative regulation of cell cycle process	Biological Process	6	P02340,Q9R207,Q9DBC7,P46737,P24860,P55271
4	GO:0032506	cytokinetic process	Biological Process	3	Q8K298,Q8VDV8,Q8CB62
4	GO:0044770	cell cycle phase transition	Biological Process	12	Q6PHZ2,Q80TJ7,P0DP27,P55271,P02340,P24860,Q9R207,Q925E7,Q99JP4,P46737,A2A432,Q91WA1
4	GO:0034086	maintenance of sister chromatid cohesion	Biological Process	1	Q6P9P0
4	GO:0044837	actomyosin contractile ring organization	Biological Process	1	Q8K298
4	GO:0051298	centrosome duplication	Biological Process	1	Q8CB62
4	GO:0051299	centrosome separation	Biological Process	3	Q6P9P6,Q8BMK0,Q8CB62
4	GO:0090068	positive regulation of cell cycle process	Biological Process	5	P02340,Q6PHZ2,P24860,Q6P9P0,A2A432
4	GO:1903047	mitotic cell cycle process	Biological Process	21	Q6PHZ2,Q80TJ7,P0DP27,P55271,Q62159,Q8K298,Q3V1H1,Q8VDV8,P02340,P24860,Q62172,Q9R207,Q6P9P6,Q925E7,Q99JP4,Q91WA1,Q6P9P0,Q01320,Q8BMK0,A2A432,Q8CB62
4	GO:0022614	membrane to membrane docking	Biological Process	1	P13597
4	GO:0001556	oocyte maturation	Biological Process	1	P24860
4	GO:0007140	male meiotic nuclear division	Biological Process	1	Q9JIF3
4	GO:0007143	female meiotic nuclear division	Biological Process	2	Q01320,Q9DBC7
4	GO:0007281	germ cell development	Biological Process	3	P24860,Q9JJZ4,Q8CGW4
4	GO:0009994	oocyte differentiation	Biological Process	1	P24860
4	GO:0016321	female meiosis chromosome segregation	Biological Process	1	Q01320
4	GO:0048515	spermatid differentiation	Biological Process	2	Q9JJZ4,Q8CGW4
4	GO:0051014	actin filament severing	Biological Process	1	P13020
4	GO:0030036	actin cytoskeleton organization	Biological Process	32	Q8K298,Q7TPR4,Q62159,Q61233,P13020,Q8CJ19,Q3UTJ2,O88662,Q9EPK8,Q6P549,O88398,P62484,Q9CQI6,Q69ZF3,Q2KN98,Q9EPB4,P13597,Q6ZPF4,Q4ACU6,Q64277,O35161,Q3UQ44,Q9DBC7,Q8C5L6,Q9DC07,Q6DFW0,Q9DAK9,Q8R1G6,O08992,Q5SSL4,Q9R059,Q3TES0
4	GO:0032970	regulation of actin filament-based process	Biological Process	16	P13020,Q9CQI6,Q69ZF3,Q2KN98,Q9EPB4,P13597,Q4ACU6,Q62159,Q64277,O35161,Q3UQ44,Q8C5L6,O88398,Q6DFW0,Q9DAK9,P62484
4	GO:0023061	signal release	Biological Process	13	O88951,Q8JZP2,Q9CQY6,Q8BI71,P25085,Q9EPK8,Q9WVA8,Q61337,Q9DAK9,P62761,Q9DCB1,P0DP27,Q8BNY6
4	GO:0006887	exocytosis	Biological Process	13	Q5SSL4,P31809,P11438,O55100,Q5KU39,P62761,Q8BNY6,O08992,P70297,P0DP27,O88951,Q8CJ19,Q8BI71
4	GO:0009306	protein secretion	Biological Process	19	Q04592,Q9CQY6,P25085,Q61337,Q9DAK9,P62761,Q9WVA8,Q9D312,Q99JB6,Q61592,P27931,Q61072,Q9EPB4,Q9DCB1,Q60680,Q9EPK8,Q08879,O54724,Q9WUQ2
4	GO:0010585	glutamine secretion	Biological Process	1	P51912
4	GO:0014047	glutamate secretion	Biological Process	2	P06537,P25085
4	GO:1903530	regulation of secretion by cell	Biological Process	24	Q9CQY6,P06537,P25085,Q61337,Q9DAK9,P62761,Q5SSL4,P31809,P11438,Q8BNY6,Q9WVA8,Q9D312,Q99JB6,Q61592,P27931,Q61072,Q9EPB4,Q9DCB1,Q60680,O08992,P70297,P0DP27,Q9EPK8,Q08879
4	GO:1903531	negative regulation of secretion by cell	Biological Process	9	P25085,Q5SSL4,P31809,P62761,Q9WVA8,Q99JB6,Q61592,P27931,Q08879
4	GO:1903532	positive regulation of secretion by cell	Biological Process	12	P06537,Q61337,Q9DAK9,P62761,P11438,Q8BNY6,Q61072,Q9EPB4,Q60680,O08992,P70297,Q9EPK8
4	GO:0043482	cellular pigment accumulation	Biological Process	1	P41731
4	GO:0044803	multi-organism membrane organization	Biological Process	1	Q61592
4	GO:0045104	intermediate filament cytoskeleton organization	Biological Process	7	P50446,Q9Z331,Q9QWL7,Q9D312,Q9R0H5,Q8R0W0,Q61781
4	GO:0010524	positive regulation of calcium ion transport into cytosol	Biological Process	1	P0DP27
4	GO:0045597	positive regulation of cell differentiation	Biological Process	30	O08992,P53690,P14602,Q9D2M8,O35114,O70421,Q91WC3,O88398,P37040,Q61592,Q91VL9,Q99JB6,Q61337,Q04891,Q8CCK0,P59511,Q5SVQ0,P15066,O35943,Q8BZQ7,P54763,Q4ACU6,P27046,P23475,P97492,Q7M6Y3,P53564,Q64487,P06537,P31809
4	GO:0051284	positive regulation of sequestering of calcium ion	Biological Process	1	P0DP27
4	GO:0060148	positive regulation of posttranscriptional gene silencing	Biological Process	1	P02340
4	GO:0090343	positive regulation of cell aging	Biological Process	1	P02340
4	GO:1900078	positive regulation of cellular response to insulin stimulus	Biological Process	2	Q80XU3,B9EJ86
4	GO:1900409	positive regulation of cellular response to oxidative stress	Biological Process	1	Q62172
4	GO:1903846	positive regulation of cellular response to transforming growth factor beta stimulus	Biological Process	2	O08992,P55271
4	GO:1905898	positive regulation of response to endoplasmic reticulum stress	Biological Process	1	Q06180
4	GO:2001022	positive regulation of response to DNA damage stimulus	Biological Process	4	Q9D2M8,P46737,Q6P9P0,A8VU90
4	GO:0007162	negative regulation of cell adhesion	Biological Process	15	Q61090,Q9WU03,P25085,Q2KN98,P50404,P31809,Q99JB6,Q9DBC7,P53690,Q9EPK8,Q08879,Q06180,P19157,Q9Z261,Q9JIY7
4	GO:0010523	negative regulation of calcium ion transport into cytosol	Biological Process	1	P0DP27
4	GO:0045596	negative regulation of cell differentiation	Biological Process	21	P02340,P50220,Q8K448,Q9EPK8,O35239,Q6P549,P31809,Q61090,P06802,Q06180,P51670,Q9R207,Q8R2U2,Q61982,P30561,Q924Z4,P54763,Q99LG2,P55271,Q08879,Q99JB6
4	GO:0051283	negative regulation of sequestering of calcium ion	Biological Process	5	Q6PHZ2,P0DP27,Q8CHS7,Q8K2J0,P14824
4	GO:0090288	negative regulation of cellular response to growth factor stimulus	Biological Process	3	P02340,P50220,O70421
4	GO:0090344	negative regulation of cell aging	Biological Process	1	Q3KNM2
4	GO:1900077	negative regulation of cellular response to insulin stimulus	Biological Process	4	Q06180,P06802,Q8C5L6,Q6P549
4	GO:1900408	negative regulation of cellular response to oxidative stress	Biological Process	3	P14602,Q9WTR6,O70421
4	GO:1903573	negative regulation of response to endoplasmic reticulum stress	Biological Process	2	P60605,Q9JJZ4
4	GO:1903973	negative regulation of cellular response to macrophage colony-stimulating factor stimulus	Biological Process	1	Q06180
4	GO:2000469	negative regulation of peroxidase activity	Biological Process	1	P19157
4	GO:2001021	negative regulation of response to DNA damage stimulus	Biological Process	1	Q8R143
4	GO:0001708	cell fate specification	Biological Process	1	Q61090
4	GO:0007569	cell aging	Biological Process	3	P02340,Q3KNM2,P55271
4	GO:0030154	cell differentiation	Biological Process	119	P24860,Q03145,Q8BHE5,P14824,Q80TS3,Q61592,O35161,P50220,Q5SVQ0,Q63810,P15066,Q01320,Q0VGB7,Q921K8,Q8K298,P02340,Q9JL15,Q99JB6,Q8BKE9,Q63870,Q9JJZ4,Q8CGW4,Q91WC3,Q7M6Y3,P54763,Q69ZN7,Q61092,O08992,Q61263,Q8K448,P53690,Q8BNY6,P14602,Q9D2M8,O35114,O70421,O88398,Q9EPK8,O35239,Q6P549,P19157,P13020,P35762,P62484,Q04891,P70257,Q0KK55,Q4ACU6,Q3UIK4,Q69ZF3,Q80TN7,Q64487,Q06180,P30561,Q91VL9,O35143,P55271,…
4	GO:0043697	cell dedifferentiation	Biological Process	1	Q60668
4	GO:0045165	cell fate commitment	Biological Process	6	P02340,Q99JB6,P50220,Q61090,Q61982,Q04891
4	GO:0048468	cell development	Biological Process	62	P24860,P14824,P15066,Q8BKE9,Q63870,Q9JJZ4,Q8CGW4,P02340,Q7M6Y3,Q03145,P54763,P50220,Q61092,Q8BNY6,P14602,Q9D2M8,O35114,O70421,Q91WC3,O88398,Q9EPK8,O35239,Q6P549,P19157,P13020,Q63810,P62484,Q69ZF3,Q7TPR4,Q6ZQA0,A2A432,O55102,Q69ZN7,Q61090,Q9JMG2,Q9DBC7,Q9R207,Q8R2U2,Q61982,O35943,Q8BZQ7,Q4ACU6,P29416,Q6DFW0,Q924Z4,Q9DC07,Q0KK55,P27046,P23475,P97492,P53564,Q64487,P55271,Q9WU03,Q922H1,P33173,P06537,…
4	GO:0048469	cell maturation	Biological Process	1	P24860
4	GO:0003254	regulation of membrane depolarization	Biological Process	3	P97494,Q6PHZ2,Q9WVA8
4	GO:0010522	regulation of calcium ion transport into cytosol	Biological Process	3	Q6PHZ2,P0DP27,Q8CHS7
4	GO:0045595	regulation of cell differentiation	Biological Process	58	P02340,O08992,P50220,Q8K448,P53690,Q8BNY6,P14602,Q9D2M8,O35114,O70421,Q91WC3,O88398,Q9EPK8,O35239,Q6P549,Q00915,P31809,Q8R0W0,P37040,Q61592,Q91VL9,Q99JB6,Q61090,Q61337,Q04891,Q61982,P15066,P06802,Q8CCK0,P59511,Q5SVQ0,Q06180,P51670,Q9R207,Q8R2U2,P30561,O35943,Q8BZQ7,P54763,Q4ACU6,Q924Z4,Q0KK55,P27046,P23475,P97492,Q7M6Y3,P53564,Q64487,Q99LG2,P55271,P33173,P06537,P62484,Q8BGW1,Q08879,A8VU90,Q9CQY6,…
4	GO:0051282	regulation of sequestering of calcium ion	Biological Process	5	Q6PHZ2,P0DP27,Q8CHS7,Q8K2J0,P14824
4	GO:0051302	regulation of cell division	Biological Process	1	P0DP27
4	GO:0060627	regulation of vesicle-mediated transport	Biological Process	19	O08992,P41731,Q9WUQ2,Q7M6Y3,Q5KU39,Q5SSL4,P31809,P11438,P62761,Q8BNY6,P50404,Q9EPB4,P35242,Q61592,Q62469,Q61805,Q63810,P0DP27,P70297
4	GO:0080135	regulation of cellular response to stress	Biological Process	24	Q0VGB7,P19157,P25085,Q62073,P02340,Q8R143,Q9D2M8,P46737,P31809,Q9EPB4,Q9EPK8,Q924Z4,Q9WTR6,P14602,Q61337,Q06180,O70421,Q62172,P60605,Q9JJZ4,Q6P9P0,Q5SVQ0,A8VU90,Q8CFE6
4	GO:0090287	regulation of cellular response to growth factor stimulus	Biological Process	7	O08992,P55271,P02340,P50220,O70421,Q69ZN7,P41731
4	GO:0090342	regulation of cell aging	Biological Process	2	P02340,Q3KNM2
4	GO:1900076	regulation of cellular response to insulin stimulus	Biological Process	6	Q80XU3,Q06180,P06802,Q8C5L6,Q6P549,B9EJ86
4	GO:1901379	regulation of potassium ion transmembrane transport	Biological Process	1	P41731
4	GO:1903972	regulation of cellular response to macrophage colony-stimulating factor stimulus	Biological Process	1	Q06180
4	GO:2000468	regulation of peroxidase activity	Biological Process	1	P19157
4	GO:2001038	regulation of cellular response to drug	Biological Process	1	P02340
4	GO:0008356	asymmetric cell division	Biological Process	1	P97492
4	GO:0017145	stem cell division	Biological Process	1	Q61090
4	GO:0040016	embryonic cleavage	Biological Process	1	Q01320
4	GO:0006880	intracellular sequestering of iron ion	Biological Process	1	P09528
4	GO:0032507	maintenance of protein location in cell	Biological Process	1	P13020
4	GO:0033554	cellular response to stress	Biological Process	65	Q62048,Q8BH58,Q9R207,Q91WA1,Q80XU3,Q8BP27,Q9QXE2,Q61493,Q9D2M8,Q04692,P46737,P62878,Q6P9P0,Q5SVQ0,Q91VL9,Q9D479,P02340,Q9CZY3,P23475,Q8BGW1,Q01320,A2A432,Q9JLZ6,A8VU90,P60521,Q9CQV6,Q9EPK8,Q62073,Q03145,Q9EPB4,Q61337,Q9D312,P06797,Q61592,Q0VGB7,P70295,P60605,Q9JJZ4,Q9R049,P70236,O55098,P19157,Q8CFE6,Q9D975,Q9WTR6,Q69ZN7,Q60790,Q60680,Q9QY93,P25085,Q8R143,P97492,P31809,Q924Z4,O35943,P15626,P24860,…
4	GO:0070887	cellular response to chemical stimulus	Biological Process	78	Q9JLZ8,Q61592,Q61805,P51670,P19157,Q64520,P30561,Q61072,P02340,Q62073,Q06180,Q9JIF3,Q9EPK8,Q9EPB4,Q61337,Q60668,Q921I6,O88653,Q8BHE5,Q9QZH6,Q03172,O08992,P55271,P50220,O70421,Q69ZN7,Q9R049,P97494,P31809,P06802,Q8C5L6,P15066,Q60680,P41216,Q9D975,Q9WTR6,P60605,Q8CFI2,P28650,Q6PDN3,Q9DAK9,P62761,P14602,P15626,P06537,Q80XU3,Q6P549,B9EJ86,Q6ZQM8,Q03145,P70434,Q9DCB1,O35943,Q9JIZ9,Q9JLJ0,P13020,P24860,…
4	GO:0071216	cellular response to biotic stimulus	Biological Process	7	P02340,Q61805,P19157,Q9EPB4,Q61072,Q9JIZ9,Q9JLJ0
4	GO:0071402	cellular response to lipoprotein particle stimulus	Biological Process	1	P35762
4	GO:0104004	cellular response to environmental stimulus	Biological Process	14	Q9EPK8,Q9QYF1,P97494,Q8CFE6,Q61337,Q62469,P02340,Q6A037,Q91VL9,A2A432,P28650,P23475,Q6PDN3,Q80XU3
4	GO:0006914	autophagy	Biological Process	13	P18242,P60521,Q9CQV6,Q9EPB4,Q6DFW0,Q921I6,Q62073,Q9JL15,P02340,O35143,Q7TPM3,Q91WM6,Q5KU39
4	GO:0071805	potassium ion transmembrane transport	Biological Process	4	P41731,Q3LS21,Q9ER47,Q8BXR5
4	GO:0006921	cellular component disassembly involved in execution phase of apoptosis	Biological Process	1	Q01320
4	GO:1900117	regulation of execution phase of apoptosis	Biological Process	1	P02340
4	GO:1900119	positive regulation of execution phase of apoptosis	Biological Process	1	P02340
4	GO:0070458	cellular detoxification of nitrogen compound	Biological Process	1	P15626
4	GO:0110095	cellular detoxification of aldehyde	Biological Process	2	P45377,Q9QYF1
4	GO:0001892	embryonic placenta development	Biological Process	2	Q9WU03,Q8K2J0
4	GO:0001893	maternal placenta development	Biological Process	1	P06797
4	GO:0007548	sex differentiation	Biological Process	7	P30561,P53690,P06797,Q8VCH6,P50220,P30658,P13597
4	GO:0033327	Leydig cell differentiation	Biological Process	1	P50220
4	GO:0045137	development of primary sexual characteristics	Biological Process	6	P30561,P53690,P06797,P50220,P13597,P30658
4	GO:0046697	decidualization	Biological Process	1	P06797
4	GO:0048608	reproductive structure development	Biological Process	9	P30561,P53690,P06797,Q8VCH6,P50220,Q9WU03,Q8K2J0,P35456,P13597
4	GO:0060008	Sertoli cell differentiation	Biological Process	2	P13597,P06797
4	GO:0060009	Sertoli cell development	Biological Process	1	P13597
4	GO:0060669	embryonic placenta morphogenesis	Biological Process	1	Q9WU03
4	GO:0060670	branching involved in labyrinthine layer morphogenesis	Biological Process	1	Q9WU03
4	GO:0060672	epithelial cell morphogenesis involved in placental branching	Biological Process	1	Q9WU03
4	GO:0060674	placenta blood vessel development	Biological Process	1	Q8K2J0
4	GO:0060706	cell differentiation involved in embryonic placenta development	Biological Process	1	Q9WU03
4	GO:0060713	labyrinthine layer morphogenesis	Biological Process	1	Q9WU03
4	GO:0060742	epithelial cell differentiation involved in prostate gland development	Biological Process	1	P35456
4	GO:0007565	female pregnancy	Biological Process	9	O88662,Q08879,Q61838,P28665,Q04592,P06797,Q9WVA8,Q8CFE6,Q62469
4	GO:0030728	ovulation	Biological Process	1	P11214
4	GO:0060135	maternal process involved in female pregnancy	Biological Process	2	P06797,Q9WVA8
4	GO:0051445	regulation of meiotic cell cycle	Biological Process	1	Q9DBC7
4	GO:0051447	negative regulation of meiotic cell cycle	Biological Process	1	Q9DBC7
4	GO:0007131	reciprocal meiotic recombination	Biological Process	1	Q01320
4	GO:0045132	meiotic chromosome segregation	Biological Process	2	Q01320,Q8VCB1
4	GO:0051307	meiotic chromosome separation	Biological Process	1	Q01320
4	GO:0061982	meiosis I cell cycle process	Biological Process	3	Q01320,Q8VCB1,Q9JIF3
4	GO:0070192	chromosome organization involved in meiotic cell cycle	Biological Process	1	Q8VCB1
4	GO:0140013	meiotic nuclear division	Biological Process	4	Q01320,Q8VCB1,Q9JIF3,Q9DBC7
4	GO:0060278	regulation of ovulation	Biological Process	1	P11214
4	GO:0060279	positive regulation of ovulation	Biological Process	1	P11214
4	GO:0031589	cell-substrate adhesion	Biological Process	12	O88662,Q64277,Q9R069,Q61072,Q62469,P41731,Q61090,Q7TPR4,P53690,Q08879,Q04592,Q61592
4	GO:0033627	cell adhesion mediated by integrin	Biological Process	5	Q03145,Q61072,Q8BKE9,P13597,Q62469
4	GO:0098609	cell-cell adhesion	Biological Process	30	Q64487,O54974,O35161,Q61503,P13597,Q9Z261,Q9WU03,F8VQB6,Q9JL15,Q99JB6,P35456,P25085,P35762,Q2KN98,Q9EPB4,P50404,P31809,Q61337,Q91VL9,Q04891,Q9DBC7,Q9WTR6,O55098,O08800,Q9EPK8,Q80TS3,Q8BLY3,P51655,Q06180,P19157
4	GO:0044650	adhesion of symbiont to host cell	Biological Process	3	P13597,Q61592,P50404
4	GO:0035425	autocrine signaling	Biological Process	1	O70421
4	GO:0036520	astrocyte-dopaminergic neuron signaling	Biological Process	1	O70421
4	GO:0099536	synaptic signaling	Biological Process	22	O08992,O88951,Q8JZP2,P06537,P97492,P54763,Q8BZQ7,P51791,P11214,Q4ACU6,O55100,Q64487,Q9WTR6,Q5SSL4,Q8BNY6,Q9WVA8,Q99JP6,Q63810,Q05816,Q60960,Q9D6V8,P0DP27
4	GO:0198738	cell-cell signaling by wnt	Biological Process	10	P50446,P51655,O70421,Q9R049,Q8K3G5,Q3UY34,P63082,Q8CGW4,Q61090,O35161
4	GO:1905114	cell surface receptor signaling pathway involved in cell-cell signaling	Biological Process	12	P50446,P51655,O70421,Q9R049,Q8K3G5,Q3UY34,P63082,Q8CGW4,Q61090,Q9WVA8,O35161,Q4ACU6
4	GO:0001881	receptor recycling	Biological Process	1	Q4PZA2
4	GO:0001919	regulation of receptor recycling	Biological Process	1	Q4PZA2
4	GO:0046883	regulation of hormone secretion	Biological Process	6	Q9CQY6,Q61337,Q9DAK9,P62761,Q9WVA8,Q9DCB1
4	GO:0051969	regulation of transmission of nerve impulse	Biological Process	1	Q62469
4	GO:0099177	regulation of trans-synaptic signaling	Biological Process	16	P06537,P97492,P54763,Q8BZQ7,Q4ACU6,O55100,Q64487,Q9WTR6,Q5SSL4,Q8BNY6,Q99JP6,Q63810,Q05816,P11214,Q9D6V8,P0DP27
4	GO:0001921	positive regulation of receptor recycling	Biological Process	1	Q4PZA2
4	GO:0046887	positive regulation of hormone secretion	Biological Process	3	Q61337,Q9DAK9,P62761
4	GO:0050806	positive regulation of synaptic transmission	Biological Process	5	Q4ACU6,P97492,Q9D6V8,P54763,Q8BNY6
4	GO:0051971	positive regulation of transmission of nerve impulse	Biological Process	1	Q62469
4	GO:0046888	negative regulation of hormone secretion	Biological Process	2	P62761,Q9WVA8
4	GO:0050805	negative regulation of synaptic transmission	Biological Process	1	Q4ACU6
4	GO:0001649	osteoblast differentiation	Biological Process	5	P15066,O70421,P30561,Q03145,Q8BHE5
4	GO:0030278	regulation of ossification	Biological Process	3	P06802,P30561,P15066
4	GO:0030279	negative regulation of ossification	Biological Process	2	P06802,P30561
4	GO:0030282	bone mineralization	Biological Process	1	P06802
4	GO:0036075	replacement ossification	Biological Process	2	P53690,Q6P549
4	GO:0045778	positive regulation of ossification	Biological Process	1	P15066
4	GO:0060688	regulation of morphogenesis of a branching structure	Biological Process	1	Q9QYH6
4	GO:0061138	morphogenesis of a branching epithelium	Biological Process	8	P30561,Q63810,P53690,P50220,Q03145,O35161,Q9WU03,Q9QYH6
4	GO:0001817	regulation of cytokine production	Biological Process	20	Q03145,P31809,Q99JB6,P70434,Q9EPB4,Q61592,P19157,P50404,Q99JP6,Q80TN7,Q61805,P14602,Q9JJZ4,Q9JLZ8,P27931,Q9EPK8,Q60680,P35762,Q08879,Q9JLJ0
4	GO:0001818	negative regulation of cytokine production	Biological Process	13	Q99JB6,Q03145,Q9EPB4,Q61592,P19157,P31809,P50404,Q99JP6,Q80TN7,Q61805,Q9JLZ8,P27931,Q08879
4	GO:0001819	positive regulation of cytokine production	Biological Process	8	P70434,Q61805,Q9EPB4,P14602,Q99JB6,Q9EPK8,Q60680,P35762
4	GO:0002534	cytokine production involved in inflammatory response	Biological Process	2	Q9EPB4,P27931
4	GO:0032602	chemokine production	Biological Process	6	Q03145,Q61805,Q9JLZ8,P19157,Q9EPK8,Q9EPB4
4	GO:0032606	type I interferon production	Biological Process	3	P70434,Q9EPB4,Q60680
4	GO:0032609	interferon-gamma production	Biological Process	3	Q61592,Q99JB6,Q9EPB4
4	GO:0032612	interleukin-1 production	Biological Process	6	Q9EPB4,P19157,P31809,P14602,Q61592,P27931
4	GO:0032613	interleukin-10 production	Biological Process	2	Q99JB6,Q9EPB4
4	GO:0032620	interleukin-17 production	Biological Process	1	Q99JB6
4	GO:0032623	interleukin-2 production	Biological Process	5	P50404,P31809,Q99JP6,Q80TN7,Q99JB6
4	GO:0032633	interleukin-4 production	Biological Process	1	Q99JB6
4	GO:0032634	interleukin-5 production	Biological Process	1	Q99JB6
4	GO:0032635	interleukin-6 production	Biological Process	5	Q61592,Q99JB6,Q9EPB4,Q61805,Q9EPK8
4	GO:0032637	interleukin-8 production	Biological Process	2	Q61805,Q9EPB4
4	GO:0042089	cytokine biosynthetic process	Biological Process	7	Q99JB6,Q9JJZ4,P14602,Q61805,Q9JLZ8,P70434,Q04592
4	GO:0050663	cytokine secretion	Biological Process	7	Q99JB6,Q61592,P27931,Q9EPB4,Q60680,Q9EPK8,Q08879
4	GO:0071604	transforming growth factor beta production	Biological Process	1	Q99JB6
4	GO:0071706	tumor necrosis factor superfamily cytokine production	Biological Process	7	P19157,Q61592,Q61805,Q99JB6,Q9EPB4,Q9JJZ4,P14602
4	GO:0002536	respiratory burst involved in inflammatory response	Biological Process	1	Q61805
4	GO:0002537	nitric oxide production involved in inflammatory response	Biological Process	1	P18581
4	GO:0003012	muscle system process	Biological Process	10	P14824,Q6PDN3,Q62469,Q6PHZ2,Q4PZA2,P13020,P0DP27,P70236,Q3UTJ2,P06537
4	GO:0003013	circulatory system process	Biological Process	17	Q04592,P50220,P0DP27,P30561,O88662,Q61592,P56565,Q4PZA2,Q9WVA8,Q5SSL4,P31809,P06537,Q9EPK8,P13597,Q6PHZ2,P70236,P97494
4	GO:0003014	renal system process	Biological Process	5	Q04592,O88662,Q8C5L6,Q61592,P13020
4	GO:0003016	respiratory system process	Biological Process	1	Q8BGW1
4	GO:0050877	nervous system process	Biological Process	24	Q9QYF1,Q69ZF7,O54828,P13597,P29416,P54763,Q7M6Y3,P62484,Q9R049,Q4ACU6,P97492,P25085,Q9D6V8,Q9WTR6,O35943,Q5SSL4,Q9R207,Q8BVL9,P70202,Q62469,Q05816,Q8CE08,Q9WVA8,Q99JP6
4	GO:0044057	regulation of system process	Biological Process	18	P0DP27,O88662,Q61592,P14824,P56565,Q62469,Q9WVA8,Q6PHZ2,Q4PZA2,Q8BGW1,P30561,P13597,Q05816,Q8CE08,P06537,Q99JP6,Q4ACU6,Q8C5L6
4	GO:0050886	endocrine process	Biological Process	3	Q04592,P50220,Q4PZA2
4	GO:0009790	embryo development	Biological Process	39	P27046,Q9Z2D8,Q05186,Q8C5L6,P02340,P24860,Q8CJ26,Q9R207,Q8K337,O35207,Q8CG73,Q9JIY7,Q9DBC7,Q9QZH6,O35130,Q4ACU6,Q62073,O35161,Q9WU03,O35943,Q03145,P25425,Q8VE09,P25085,P30561,P53690,Q01320,P54763,Q5SSL4,Q61090,Q4PZA2,Q62469,Q04592,O88736,A2AKQ0,Q8K2J0,Q2KN98,O70421,Q8BRM2
4	GO:0010259	multicellular organism aging	Biological Process	2	P02340,P06797
4	GO:0035295	tube development	Biological Process	31	P54763,P53690,Q6ZPF4,Q62073,Q8K2J0,P30561,Q63810,Q03145,Q4ACU6,O35161,Q9WU03,Q8CGM1,Q8CG73,Q04592,P53564,P50220,O88662,P14602,P50404,P27046,Q9WTR6,P24860,Q61982,Q6PDN3,P06537,Q2KN98,O70421,Q9QYH6,Q8BRM2,P31809,P56565
4	GO:0046660	female sex differentiation	Biological Process	2	P30561,P53690
4	GO:0046661	male sex differentiation	Biological Process	5	P06797,P53690,Q8VCH6,P50220,P13597
4	GO:0048731	system development	Biological Process	144	Q03145,P29416,P53690,P54763,Q6ZPF4,Q62073,Q8K2J0,P30561,P31809,Q63810,P35293,Q8BVF7,P14824,Q80TS3,Q61592,O35161,P50220,Q5SVQ0,P53564,Q8CG73,Q04592,Q9WU03,Q60668,P27046,Q6P549,Q01320,Q0VGB7,Q921K8,Q8K298,P02340,Q9JL15,Q99JB6,O70421,Q8BKE9,P37040,Q63870,Q61092,Q9DBC7,Q6DIC0,O88736,Q61827,Q80TN7,O88398,O54828,Q91WC3,Q7M6Y3,Q4ACU6,Q69ZF3,Q8CCK0,Q9Z2D8,Q9WTR6,Q5SSL4,Q8CJ26,Q80TJ7,Q8CGM1,Q8R1G6,Q4PZA2,…
4	GO:0048736	appendage development	Biological Process	4	Q8CG73,Q04592,Q4PZA2,Q9WTR6
4	GO:2000026	regulation of multicellular organismal development	Biological Process	66	Q99JB6,P37040,P02340,O08992,P50220,Q8BNY6,P14602,Q9D2M8,O35114,O70421,Q91WC3,O88398,Q9EPK8,O35239,Q6P549,Q03145,Q8CGM1,P06802,Q00915,P31809,Q8R0W0,Q61592,Q91VL9,P25085,Q61090,Q61337,P53690,Q04891,Q8CCK0,Q5SVQ0,Q06180,Q9R207,Q8R2U2,Q61982,O88662,O35943,Q8BZQ7,P54763,Q4ACU6,Q9Z2S7,Q924Z4,Q0KK55,P27046,P23475,P97492,Q7M6Y3,P53564,Q64487,Q9QWL7,Q80TS3,Q9Z0L0,P24860,P55271,P30561,P33173,P06537,P62484,…
4	GO:0003002	regionalization	Biological Process	6	P02340,O35161,Q04592,Q8CG73,P50220,Q8BRM2
4	GO:0009799	specification of symmetry	Biological Process	3	Q8BKE9,Q8CG73,Q04592
4	GO:0043576	regulation of respiratory gaseous exchange	Biological Process	1	Q8BGW1
4	GO:0035166	post-embryonic hemopoiesis	Biological Process	1	P30561
4	GO:0022405	hair cycle process	Biological Process	5	O35161,Q9QWL7,Q9R0H5,P06797,Q8BRM2
4	GO:0070254	mucus secretion	Biological Process	1	Q9CQV6
4	GO:0042596	fear response	Biological Process	1	Q4ACU6
4	GO:0040014	regulation of multicellular organism growth	Biological Process	2	O35943,Q8BGW1
4	GO:0040015	negative regulation of multicellular organism growth	Biological Process	1	O35943
4	GO:0046620	regulation of organ growth	Biological Process	5	P37040,O35943,P24860,P30561,P06537
4	GO:0046621	negative regulation of organ growth	Biological Process	1	O35943
4	GO:0046622	positive regulation of organ growth	Biological Process	2	P24860,P06537
4	GO:0060419	heart growth	Biological Process	6	P30561,Q9DBC7,P24860,Q6PHZ2,Q3UTJ2,P06537
4	GO:0098868	bone growth	Biological Process	3	P14824,P37040,Q63870
4	GO:0042633	hair cycle	Biological Process	6	O35161,Q9QWL7,Q9R0H5,P06797,Q8BRM2,Q61781
4	GO:0001974	blood vessel remodeling	Biological Process	3	P31809,Q5SSL4,P30561
4	GO:0034103	regulation of tissue remodeling	Biological Process	3	P31809,Q5SSL4,P02340
4	GO:0034104	negative regulation of tissue remodeling	Biological Process	2	P31809,Q5SSL4
4	GO:0046849	bone remodeling	Biological Process	3	P31809,Q03145,P06802
4	GO:0001659	temperature homeostasis	Biological Process	6	P25085,P41216,Q05816,Q7TSH3,P70236,Q8BGW1
4	GO:0001894	tissue homeostasis	Biological Process	4	Q9ERH8,P50404,P51791,P31809
4	GO:0050891	multicellular organismal water homeostasis	Biological Process	2	Q8C5L6,Q9EPK8
4	GO:0097009	energy homeostasis	Biological Process	2	O08739,Q9EPK8
4	GO:0007596	blood coagulation	Biological Process	7	Q9JMG2,P54763,Q9WTR6,Q08879,P31809,Q61592,Q6ZQA0
4	GO:0050819	negative regulation of coagulation	Biological Process	1	P31809
4	GO:0050818	regulation of coagulation	Biological Process	2	P54763,P31809
4	GO:0010632	regulation of epithelial cell migration	Biological Process	8	P31809,O88662,P41731,Q62469,P14602,Q03145,Q8R0W0,Q61072
4	GO:0042634	regulation of hair cycle	Biological Process	1	Q9QWL7
4	GO:0060264	regulation of respiratory burst involved in inflammatory response	Biological Process	1	Q61805
4	GO:0070255	regulation of mucus secretion	Biological Process	1	Q9CQV6
4	GO:1903365	regulation of fear response	Biological Process	1	Q4ACU6
4	GO:0003104	positive regulation of glomerular filtration	Biological Process	1	Q61592
4	GO:0010634	positive regulation of epithelial cell migration	Biological Process	3	P14602,Q61072,Q62469
4	GO:0010718	positive regulation of epithelial to mesenchymal transition	Biological Process	1	O08992
4	GO:0014742	positive regulation of muscle hypertrophy	Biological Process	3	Q6PHZ2,Q4PZA2,P06537
4	GO:0031646	positive regulation of neurological system process	Biological Process	2	Q62469,Q4ACU6
4	GO:0040019	positive regulation of embryonic development	Biological Process	1	Q8BRM2
4	GO:0042635	positive regulation of hair cycle	Biological Process	1	Q9QWL7
4	GO:0045618	positive regulation of keratinocyte differentiation	Biological Process	1	Q8CCK0
4	GO:0045933	positive regulation of muscle contraction	Biological Process	1	Q62469
4	GO:0048636	positive regulation of muscle organ development	Biological Process	2	P24860,P06537
4	GO:0051962	positive regulation of nervous system development	Biological Process	21	P14602,Q9D2M8,O35114,O70421,Q91WC3,O88398,O35943,Q8BZQ7,P54763,Q4ACU6,P27046,P23475,P97492,Q7M6Y3,P53564,Q64487,Q80TS3,Q8CGM1,Q9Z0L0,P06537,Q8BRM2
4	GO:0060265	positive regulation of respiratory burst involved in inflammatory response	Biological Process	1	Q61805
4	GO:0061036	positive regulation of cartilage development	Biological Process	1	P37040
4	GO:0070257	positive regulation of mucus secretion	Biological Process	1	Q9CQV6
4	GO:0090184	positive regulation of kidney development	Biological Process	1	Q9QYH6
4	GO:0110110	positive regulation of animal organ morphogenesis	Biological Process	1	Q9QYH6
4	GO:1903524	positive regulation of blood circulation	Biological Process	1	P13597
4	GO:1904018	positive regulation of vasculature development	Biological Process	3	P14602,P56565,P31809
4	GO:1905209	positive regulation of cardiocyte differentiation	Biological Process	1	P06537
4	GO:2000078	positive regulation of type B pancreatic cell development	Biological Process	1	Q61337
4	GO:2001153	positive regulation of renal water transport	Biological Process	1	Q8C5L6
4	GO:0010633	negative regulation of epithelial cell migration	Biological Process	2	Q8R0W0,P41731
4	GO:0010719	negative regulation of epithelial to mesenchymal transition	Biological Process	1	P50220
4	GO:0045829	negative regulation of isotype switching	Biological Process	1	Q99JB6
4	GO:0045992	negative regulation of embryonic development	Biological Process	1	Q61090
4	GO:0048635	negative regulation of muscle organ development	Biological Process	2	Q9Z2S7,Q61090
4	GO:0051961	negative regulation of nervous system development	Biological Process	10	P02340,Q9EPK8,O35239,Q6P549,Q9R207,Q8R2U2,Q61982,Q924Z4,P54763,P55271
4	GO:0070168	negative regulation of biomineral tissue development	Biological Process	2	P06802,Q61592
4	GO:0110111	negative regulation of animal organ morphogenesis	Biological Process	1	P31809
4	GO:1901343	negative regulation of vasculature development	Biological Process	2	Q03145,Q8CGM1
4	GO:1903523	negative regulation of blood circulation	Biological Process	2	Q9WVA8,P30561
4	GO:1905208	negative regulation of cardiocyte differentiation	Biological Process	1	Q61090
4	GO:2000533	negative regulation of renal albumin absorption	Biological Process	1	Q61592
4	GO:0034369	plasma lipoprotein particle remodeling	Biological Process	2	P55065,Q8K448
4	GO:0034377	plasma lipoprotein particle assembly	Biological Process	1	Q61263
4	GO:0090132	epithelium migration	Biological Process	10	P31809,O88662,P41731,Q62469,P14602,Q03145,Q8R0W0,Q61072,Q8K298,Q9JL15
4	GO:0150093	amyloid-beta clearance by transcytosis	Biological Process	1	Q7M6Y3
4	GO:0001946	lymphangiogenesis	Biological Process	1	Q03145
4	GO:0002089	lens morphogenesis in camera-type eye	Biological Process	3	P25425,Q03145,P62484
4	GO:0003149	membranous septum morphogenesis	Biological Process	1	O70421
4	GO:0003151	outflow tract morphogenesis	Biological Process	1	O70421
4	GO:0003206	cardiac chamber morphogenesis	Biological Process	3	O70421,P30561,P02340
4	GO:0007164	establishment of tissue polarity	Biological Process	3	O35161,Q8CG73,O70421
4	GO:0009887	animal organ morphogenesis	Biological Process	28	P53690,Q6P549,O70421,P30561,P14824,P37040,Q63870,Q03145,Q8VE09,P54763,Q5SSL4,O35161,Q60680,Q62469,Q4ACU6,P27046,P25425,Q9EPK8,P02340,Q6PDN3,P50220,P06537,Q69ZF7,P62484,Q9QYH6,P31809,Q61092,Q9DBC7
4	GO:0010171	body morphogenesis	Biological Process	2	Q2KN98,O35207
4	GO:0021575	hindbrain morphogenesis	Biological Process	2	P70257,Q0KK55
4	GO:0021587	cerebellum morphogenesis	Biological Process	2	P70257,Q0KK55
4	GO:0021602	cranial nerve morphogenesis	Biological Process	1	P54763
4	GO:0021683	cerebellar granular layer morphogenesis	Biological Process	2	P70257,Q0KK55
4	GO:0021696	cerebellar cortex morphogenesis	Biological Process	2	P70257,Q0KK55
4	GO:0022603	regulation of anatomical structure morphogenesis	Biological Process	30	P37040,Q62159,P13597,Q6ZPF4,F8VQB6,Q03145,Q8CGM1,P25085,Q61072,Q61090,O88662,P14602,O35943,Q8BZQ7,Q0KK55,P54763,Q7M6Y3,P53564,Q64487,P31809,Q5SSL4,P33173,P62484,Q4ACU6,Q3KNM2,O70421,O35161,Q9QYH6,Q08879,P56565
4	GO:0031069	hair follicle morphogenesis	Biological Process	4	Q9QWL7,Q9R0H5,P06797,Q8BRM2
4	GO:0035107	appendage morphogenesis	Biological Process	3	Q8CG73,Q04592,Q4PZA2
4	GO:0036342	post-anal tail morphogenesis	Biological Process	1	Q03145
4	GO:0035239	tube morphogenesis	Biological Process	23	P54763,P53690,Q6ZPF4,Q62073,Q8K2J0,P30561,Q63810,Q03145,Q4ACU6,O35161,Q9WU03,Q8CGM1,O88662,P14602,Q61982,Q6PDN3,P50220,P06537,Q2KN98,O70421,Q9QYH6,P31809,P56565
4	GO:0036303	lymph vessel morphogenesis	Biological Process	2	Q03145,Q9JL15
4	GO:0048598	embryonic morphogenesis	Biological Process	21	Q9JIY7,Q9DBC7,Q9QZH6,Q4ACU6,Q62073,O35161,Q9WU03,P02340,Q03145,P25425,Q8VE09,P25085,Q8CG73,P53690,P54763,Q5SSL4,Q61090,Q4PZA2,Q62469,Q2KN98,O70421
4	GO:0048729	tissue morphogenesis	Biological Process	28	P30561,Q63810,Q9DBC7,Q9QZH6,O35161,Q8CG73,Q4ACU6,Q62073,Q9WU03,P50446,Q9Z331,Q9QWL7,Q60680,O70421,Q63870,Q9R0H5,P06797,Q8BRM2,P31809,Q62159,Q03145,Q62469,P53690,Q6PDN3,P50220,P06537,Q2KN98,Q9QYH6
4	GO:0060042	retina morphogenesis in camera-type eye	Biological Process	1	P27046
4	GO:0060323	head morphogenesis	Biological Process	2	Q2KN98,O35207
4	GO:0060325	face morphogenesis	Biological Process	2	Q2KN98,O35207
4	GO:0060411	cardiac septum morphogenesis	Biological Process	2	O70421,P02340
4	GO:0061438	renal system vasculature morphogenesis	Biological Process	1	Q61982
4	GO:0061439	kidney vasculature morphogenesis	Biological Process	1	Q61982
4	GO:0071697	ectodermal placode morphogenesis	Biological Process	1	P25425
4	GO:0072028	nephron morphogenesis	Biological Process	1	Q9QYH6
4	GO:0072102	glomerulus morphogenesis	Biological Process	2	Q61982,P30561
4	GO:0097094	craniofacial suture morphogenesis	Biological Process	1	P53690
4	GO:0090647	modulation of age-related behavioral decline	Biological Process	1	Q7M6Y3
4	GO:0001525	angiogenesis	Biological Process	14	P30561,Q63810,Q03145,Q8CGM1,O88662,P14602,Q61982,P31809,P56565,P54763,P53690,Q6ZPF4,Q62073,Q8K2J0
4	GO:0001704	formation of primary germ layer	Biological Process	6	Q9DBC7,Q9QZH6,P53690,Q61090,Q03145,Q62469
4	GO:0001756	somitogenesis	Biological Process	1	P02340
4	GO:0010927	cellular component assembly involved in morphogenesis	Biological Process	2	Q9DBC7,Q9DC07
4	GO:0014028	notochord formation	Biological Process	1	Q03145
4	GO:0021684	cerebellar granular layer formation	Biological Process	2	P70257,Q0KK55
4	GO:0021697	cerebellar cortex formation	Biological Process	2	P70257,Q0KK55
4	GO:0030220	platelet formation	Biological Process	2	Q7TPR4,Q6ZQA0
4	GO:0035148	tube formation	Biological Process	6	Q4ACU6,Q62073,O35161,Q9WU03,Q2KN98,O70421
4	GO:0060061	Spemann organizer formation	Biological Process	1	Q3UY34
4	GO:0060788	ectodermal placode formation	Biological Process	1	P25425
4	GO:0097186	amelogenesis	Biological Process	1	Q69ZF7
4	GO:0016188	synaptic vesicle maturation	Biological Process	2	P51791,Q7M6Y3
4	GO:0048757	pigment granule maturation	Biological Process	1	P41731
4	GO:0060074	synapse maturation	Biological Process	1	Q8BZQ7
4	GO:0071695	anatomical structure maturation	Biological Process	1	P24860
4	GO:0060235	lens induction in camera-type eye	Biological Process	1	P25425
4	GO:0001568	blood vessel development	Biological Process	16	P54763,P53690,Q6ZPF4,Q62073,Q8K2J0,P30561,Q63810,Q03145,Q8CGM1,O88662,P14602,Q61982,Q6PDN3,Q04592,P31809,P56565
4	GO:0001824	blastocyst development	Biological Process	2	Q9R207,O35130
4	GO:0001942	hair follicle development	Biological Process	5	Q9QWL7,Q9R0H5,P06797,Q8BRM2,O35161
4	GO:0001945	lymph vessel development	Biological Process	2	Q03145,Q9JL15
4	GO:0002088	lens development in camera-type eye	Biological Process	4	P25425,Q9WTR6,Q03145,P62484
4	GO:0003205	cardiac chamber development	Biological Process	4	O70421,P30561,Q04592,P02340
4	GO:0003279	cardiac septum development	Biological Process	3	O70421,P02340,Q04592
4	GO:0009888	tissue development	Biological Process	65	P30561,Q63810,Q9DBC7,Q9QZH6,O35161,Q8CG73,P14824,P02340,Q4ACU6,Q62073,Q9WU03,P50446,Q9Z331,Q9QWL7,Q60680,O70421,Q8BKE9,P37040,Q63870,P50220,Q60611,O08992,Q61090,P35762,Q03145,P06802,Q61781,P05063,P41731,Q8R0W0,Q9R0H5,P06797,Q8BRM2,P53690,P13020,P24860,P53564,P31809,Q62159,Q9Z0L3,Q8CCK0,Q62469,Q9Z2S7,P35456,Q8BHE5,Q9EPK8,Q6PDN3,P06537,Q7TSH3,Q8BGW1,P13597,Q6PHZ2,Q3UTJ2,Q2KN98,Q69ZF7,Q61592,Q9WTR6,…
4	GO:0016358	dendrite development	Biological Process	12	Q7M6Y3,Q0KK55,P53564,Q64487,Q8BZQ7,P54763,Q922H1,Q4ACU6,P33173,P06537,P62484,Q61092
4	GO:0021536	diencephalon development	Biological Process	1	P50220
4	GO:0021537	telencephalon development	Biological Process	8	Q8CG73,Q9WTR6,Q8BVL9,P50220,Q4ACU6,Q8CFE6,Q61337,P54763
4	GO:0021543	pallium development	Biological Process	3	P50220,Q8CFE6,Q61337
4	GO:0021544	subpallium development	Biological Process	3	Q9WTR6,Q8BVL9,Q4ACU6
4	GO:0021549	cerebellum development	Biological Process	5	P70257,Q0KK55,Q60668,P02340,Q8CG73
4	GO:0021670	lateral ventricle development	Biological Process	1	Q8CG73
4	GO:0021675	nerve development	Biological Process	2	P54763,P06797
4	GO:0021680	cerebellar Purkinje cell layer development	Biological Process	1	P70257
4	GO:0021681	cerebellar granular layer development	Biological Process	2	P70257,Q0KK55
4	GO:0021695	cerebellar cortex development	Biological Process	2	P70257,Q0KK55
4	GO:0021756	striatum development	Biological Process	3	Q4ACU6,Q9WTR6,Q8BVL9
4	GO:0021766	hippocampus development	Biological Process	1	P50220
4	GO:0021772	olfactory bulb development	Biological Process	1	Q8CG73
4	GO:0021987	cerebral cortex development	Biological Process	3	P50220,Q8CFE6,Q61337
4	GO:0021988	olfactory lobe development	Biological Process	1	Q8CG73
4	GO:0022037	metencephalon development	Biological Process	5	Q60668,P70257,P02340,Q8CG73,Q0KK55
4	GO:0022038	corpus callosum development	Biological Process	2	P54763,Q8CG73
4	GO:0030900	forebrain development	Biological Process	11	Q8CG73,P50220,Q9WTR6,Q8BVL9,Q4ACU6,Q3UIK4,Q8CFE6,Q61337,P33173,P54763,Q61982
4	GO:0030902	hindbrain development	Biological Process	5	Q60668,P70257,P02340,Q8CG73,Q0KK55
4	GO:0031018	endocrine pancreas development	Biological Process	1	Q61337
4	GO:0031099	regeneration	Biological Process	9	Q61090,P35762,P19157,Q61233,Q61592,P13020,P24860,Q924Z4,Q8R0W0
4	GO:0032835	glomerulus development	Biological Process	2	P30561,Q61982
4	GO:0048286	lung alveolus development	Biological Process	4	P50220,P50404,P27046,Q9WTR6
4	GO:0048513	animal organ development	Biological Process	104	P30561,P53690,P35293,Q8BVF7,P14824,Q5SVQ0,P53564,Q8CG73,Q04592,Q63810,Q60668,P27046,O35161,Q6P549,Q01320,Q0VGB7,Q921K8,Q8K298,P02340,Q9JL15,Q99JB6,O70421,Q8BKE9,P37040,Q63870,P54763,Q61092,Q9DBC7,P50220,Q8CCK0,Q80TS3,Q9Z2D8,Q9WTR6,Q5SSL4,Q8CJ26,Q80TJ7,Q8R1G6,Q4PZA2,Q60680,P06797,O08992,Q03145,Q9WVA8,Q04891,P70257,Q0KK55,Q8BVL9,Q4ACU6,Q3UIK4,Q8CFE6,Q61337,P33173,Q7M6Y3,Q06180,Q91VL9,O35143,P55271,…
4	GO:0048839	inner ear development	Biological Process	7	Q8VE09,P54763,Q5SSL4,O35161,P53564,Q9Z0L3,Q8CG73
4	GO:0048840	otolith development	Biological Process	2	Q8VE09,Q9Z0L3
4	GO:0048857	neural nucleus development	Biological Process	1	P50220
4	GO:0060021	roof of mouth development	Biological Process	2	O70421,P54763
4	GO:0060022	hard palate development	Biological Process	1	O70421
4	GO:0060041	retina development in camera-type eye	Biological Process	1	P27046
4	GO:0060322	head development	Biological Process	25	Q8CCK0,P35293,Q80TS3,Q9Z2D8,Q9WTR6,Q5SSL4,Q8CJ26,Q80TJ7,Q8CG73,P50220,Q60668,P70257,P02340,Q0KK55,Q8BVL9,Q4ACU6,Q3UIK4,Q8CFE6,Q61337,P33173,P54763,Q61982,Q2KN98,O35207,P53690
4	GO:0060324	face development	Biological Process	2	Q2KN98,O35207
4	GO:0060430	lung saccule development	Biological Process	1	P50220
4	GO:0060749	mammary gland alveolus development	Biological Process	1	Q60680
4	GO:0060996	dendritic spine development	Biological Process	6	P54763,Q922H1,Q4ACU6,P33173,P06537,P62484
4	GO:0061061	muscle structure development	Biological Process	19	O70421,Q69ZN7,P53690,P35762,Q6DIC0,Q9DBC7,P51670,Q9Z2S7,Q9DC07,Q60680,Q99LG2,P24860,Q6PDN3,Q6PHZ2,Q3UTJ2,P06537,Q61090,Q9CQY6,Q8R1G6
4	GO:0061377	mammary gland lobule development	Biological Process	1	Q60680
4	GO:0071696	ectodermal placode development	Biological Process	1	P25425
4	GO:0072006	nephron development	Biological Process	3	P30561,Q61982,Q9QYH6
4	GO:0090102	cochlea development	Biological Process	1	Q8CG73
4	GO:1904888	cranial skeletal system development	Biological Process	1	P53690
4	GO:0040034	regulation of development, heterochronic	Biological Process	1	P09602
4	GO:0045682	regulation of epidermis development	Biological Process	2	Q8CCK0,Q9QWL7
4	GO:1901861	regulation of muscle tissue development	Biological Process	5	Q9Z2S7,P24860,P06537,Q61090,Q9CQY6
4	GO:2000383	regulation of ectoderm development	Biological Process	1	Q61090
4	GO:0060313	negative regulation of blood vessel remodeling	Biological Process	1	Q5SSL4
4	GO:1901862	negative regulation of muscle tissue development	Biological Process	2	Q9Z2S7,Q61090
4	GO:2000384	negative regulation of ectoderm development	Biological Process	1	Q61090
4	GO:0045684	positive regulation of epidermis development	Biological Process	2	Q8CCK0,Q9QWL7
4	GO:0060143	positive regulation of syncytium formation by plasma membrane fusion	Biological Process	1	Q61072
4	GO:0090141	positive regulation of mitochondrial fission	Biological Process	1	Q3KNM2
4	GO:1901863	positive regulation of muscle tissue development	Biological Process	2	P24860,P06537
4	GO:1905332	positive regulation of morphogenesis of an epithelium	Biological Process	1	Q9QYH6
4	GO:0014834	skeletal muscle satellite cell maintenance involved in skeletal muscle regeneration	Biological Process	1	Q61090
4	GO:0050920	regulation of chemotaxis	Biological Process	7	Q9EPK8,P14602,Q06180,Q62469,Q64277,Q61805,Q61592
4	GO:2000145	regulation of cell motility	Biological Process	39	Q62469,P02340,Q5SSL4,P13597,P31809,O88662,P41731,Q9EPK8,Q6PHZ2,Q62159,Q61092,Q921K8,O08992,P53690,Q6PDN3,Q63739,Q99L85,Q8R0W0,B9EJ86,P25085,Q80TN7,P50220,P14602,Q03145,Q61072,Q8BTU1,Q64277,Q61805,Q924Z4,Q08879,Q04592,P35762,Q9WU03,O54724,Q9DAK9,Q9Z261,O55098,Q9EPB4,Q61592
4	GO:0050922	negative regulation of chemotaxis	Biological Process	1	Q06180
4	GO:2000146	negative regulation of cell motility	Biological Process	10	Q5SSL4,P41731,Q8R0W0,B9EJ86,P25085,Q80TN7,P50220,Q924Z4,Q08879,Q9WU03
4	GO:0050921	positive regulation of chemotaxis	Biological Process	5	Q9EPK8,P14602,Q62469,Q61805,Q61592
4	GO:2000147	positive regulation of cell motility	Biological Process	24	Q62469,P02340,P13597,Q9EPK8,Q6PHZ2,Q62159,Q61092,Q921K8,O08992,P53690,Q6PDN3,Q63739,Q99L85,P14602,Q61072,Q61805,Q08879,Q04592,Q9EPB4,Q61592,O54724,Q9DAK9,Q8BTU1,Q9Z261
4	GO:0006935	chemotaxis	Biological Process	12	Q61805,P51670,Q03145,P54763,P50220,Q61092,Q9EPK8,Q61592,P14602,Q06180,Q62469,Q64277
4	GO:0001539	cilium or flagellum-dependent cell motility	Biological Process	1	Q8BTU1
4	GO:0016477	cell migration	Biological Process	47	P14824,Q80TS3,Q61592,O35161,P50220,Q61805,P51670,Q62469,P02340,Q5SSL4,P13597,P31809,O88662,P41731,Q9EPK8,P11214,Q6PHZ2,Q62159,Q61092,Q921K8,O08992,P53690,Q6PDN3,Q63739,Q99L85,Q8R0W0,B9EJ86,P25085,Q80TN7,P14602,Q03145,Q61072,Q64277,Q8K298,Q924Z4,Q08879,Q04592,Q9JL15,P35762,O55098,Q9EPB4,Q61233,P51655,Q2KN98,P62484,Q99M15,Q6ZPF4
4	GO:0097722	sperm motility	Biological Process	2	P55065,Q8K337
4	GO:0050931	pigment cell differentiation	Biological Process	3	P06802,P41731,P59511
4	GO:0048524	positive regulation of viral process	Biological Process	2	Q80XU3,Q01320
4	GO:0031334	positive regulation of protein complex assembly	Biological Process	12	Q9EPB4,P13597,Q80TN7,Q04592,Q3UQ44,P13020,P30561,P02340,Q61233,P62484,Q62159,Q6P9P0
4	GO:0032233	positive regulation of actin filament bundle assembly	Biological Process	1	Q62159
4	GO:0051965	positive regulation of synapse assembly	Biological Process	6	Q9D2M8,P54763,Q80TS3,Q64487,Q8CGM1,Q9Z0L0
4	GO:0090070	positive regulation of ribosome biogenesis	Biological Process	1	Q3U821
4	GO:0090261	positive regulation of inclusion body assembly	Biological Process	1	Q8CFI2
4	GO:0120034	positive regulation of plasma membrane bounded cell projection assembly	Biological Process	2	O88398,Q8K298
4	GO:1901890	positive regulation of cell junction assembly	Biological Process	1	Q03145
4	GO:1902117	positive regulation of organelle assembly	Biological Process	2	Q61233,O08992
4	GO:1903543	positive regulation of exosomal secretion	Biological Process	2	O08992,P70297
4	GO:0010811	positive regulation of cell-substrate adhesion	Biological Process	3	O88662,Q08879,Q04592
4	GO:0022409	positive regulation of cell-cell adhesion	Biological Process	10	Q9JL15,Q99JB6,P35456,P35762,Q9EPB4,Q61337,Q91VL9,Q04891,P13597,F8VQB6
4	GO:0033630	positive regulation of cell adhesion mediated by integrin	Biological Process	2	Q61072,Q8BKE9
4	GO:0050942	positive regulation of pigment cell differentiation	Biological Process	1	P59511
4	GO:0031349	positive regulation of defense response	Biological Process	8	Q9EPB4,P23475,P35762,P70434,Q61805,P11438,Q9EPK8,Q62469
4	GO:0032103	positive regulation of response to external stimulus	Biological Process	6	P35762,Q9EPK8,P14602,Q62469,Q61805,Q61592
4	GO:0035774	positive regulation of insulin secretion involved in cellular response to glucose stimulus	Biological Process	3	Q9DAK9,Q61337,P62761
4	GO:0060760	positive regulation of response to cytokine stimulus	Biological Process	2	Q61592,P70434
4	GO:1902884	positive regulation of response to oxidative stress	Biological Process	2	Q62172,Q9QXD1
4	GO:1903036	positive regulation of response to wounding	Biological Process	1	Q6PDN3
4	GO:0032370	positive regulation of lipid transport	Biological Process	3	Q91WC3,P55065,P70236
4	GO:0032388	positive regulation of intracellular transport	Biological Process	3	Q61592,P35762,Q921K8
4	GO:0032411	positive regulation of transporter activity	Biological Process	5	P0DP27,P56565,P54763,O54828,Q4ACU6
4	GO:0032892	positive regulation of organic acid transport	Biological Process	3	Q91WC3,P06537,P70236
4	GO:0034764	positive regulation of transmembrane transport	Biological Process	8	Q91WC3,Q9R0Y5,B9EJ86,P0DP27,P56565,P54763,O54828,Q4ACU6
4	GO:0043270	positive regulation of ion transport	Biological Process	9	Q91WC3,P06537,P70236,Q6PDN3,P0DP27,P56565,P54763,O54828,Q4ACU6
4	GO:0045807	positive regulation of endocytosis	Biological Process	9	P41731,P50404,Q9EPB4,P35242,Q61592,Q5SSL4,Q62469,Q61805,Q7M6Y3
4	GO:0051047	positive regulation of secretion	Biological Process	14	P06537,Q61337,P70236,Q9DAK9,P62761,P11438,Q8BNY6,Q61072,Q9EPB4,Q9CQV6,Q60680,O08992,P70297,Q9EPK8
4	GO:0051222	positive regulation of protein transport	Biological Process	10	Q61337,Q9DAK9,P62761,Q61592,Q61072,Q9EPB4,P35762,Q921K8,Q60680,Q9EPK8
4	GO:0051954	positive regulation of amine transport	Biological Process	1	P06537
4	GO:1901030	positive regulation of mitochondrial outer membrane permeabilization involved in apoptotic signaling pathway	Biological Process	1	O35143
4	GO:1903423	positive regulation of synaptic vesicle recycling	Biological Process	1	Q7M6Y3
4	GO:2000809	positive regulation of synaptic vesicle clustering	Biological Process	1	Q7M6Y3
4	GO:0051092	positive regulation of NF-kappaB transcription factor activity	Biological Process	4	Q9CZY3,Q9EPB4,P13597,Q60680
4	GO:0090316	positive regulation of intracellular protein transport	Biological Process	3	Q61592,P35762,Q921K8
4	GO:1900182	positive regulation of protein localization to nucleus	Biological Process	1	Q5SVQ0
4	GO:1904377	positive regulation of protein localization to cell periphery	Biological Process	3	Q03145,P54763,O35239
4	GO:1905477	positive regulation of protein localization to membrane	Biological Process	5	Q921K8,Q03145,P54763,O35239,P35762
4	GO:0032088	negative regulation of NF-kappaB transcription factor activity	Biological Process	3	Q9EPB4,Q60680,Q99JB6
4	GO:0032792	negative regulation of CREB transcription factor activity	Biological Process	1	Q99JB6
4	GO:0048525	negative regulation of viral process	Biological Process	5	Q8C5L6,O54962,P13020,Q9R207,Q08879
4	GO:0002832	negative regulation of response to biotic stimulus	Biological Process	1	P31809
4	GO:0031348	negative regulation of defense response	Biological Process	9	P19157,Q99JB6,P31809,P27812,Q61503,Q06180,Q5SSL4,Q9EPB4,P27931
4	GO:0032102	negative regulation of response to external stimulus	Biological Process	11	P19157,Q99JB6,Q9WVA8,Q924Z4,Q61503,Q06180,Q5SSL4,Q8R0W0,P31809,Q9EPB4,P27931
4	GO:0060761	negative regulation of response to cytokine stimulus	Biological Process	5	Q9JLZ8,Q06180,Q61592,P25085,P27931
4	GO:0070571	negative regulation of neuron projection regeneration	Biological Process	1	Q924Z4
4	GO:1902883	negative regulation of response to oxidative stress	Biological Process	3	P14602,Q9WTR6,O70421
4	GO:1903035	negative regulation of response to wounding	Biological Process	3	Q924Z4,Q8R0W0,P31809
4	GO:0032387	negative regulation of intracellular transport	Biological Process	3	Q8C5L6,P60605,Q9JJZ4
4	GO:0032410	negative regulation of transporter activity	Biological Process	4	Q921K8,P0DP27,P54763,Q6PHZ2
4	GO:0032891	negative regulation of organic acid transport	Biological Process	1	P25085
4	GO:0034763	negative regulation of transmembrane transport	Biological Process	9	Q921K8,Q05816,Q8C5L6,Q62048,P06802,P0DP27,Q6PHZ2,P30561,P54763
4	GO:0043271	negative regulation of ion transport	Biological Process	8	Q921K8,P25085,P13597,Q8C5L6,P0DP27,Q6PHZ2,P30561,P54763
4	GO:0045806	negative regulation of endocytosis	Biological Process	3	O08992,Q7M6Y3,P50404
4	GO:0051048	negative regulation of secretion	Biological Process	9	P25085,Q5SSL4,P31809,P62761,Q9WVA8,Q99JB6,Q61592,P27931,Q08879
4	GO:0051224	negative regulation of protein transport	Biological Process	9	P62761,Q9WVA8,Q99JB6,Q61592,P27931,Q8C5L6,P60605,Q9JJZ4,Q08879
4	GO:0051953	negative regulation of amine transport	Biological Process	1	P25085
4	GO:1901029	negative regulation of mitochondrial outer membrane permeabilization involved in apoptotic signaling pathway	Biological Process	1	P97494
4	GO:0030195	negative regulation of blood coagulation	Biological Process	1	P31809
4	GO:0090317	negative regulation of intracellular protein transport	Biological Process	3	Q8C5L6,P60605,Q9JJZ4
4	GO:1900181	negative regulation of protein localization to nucleus	Biological Process	2	Q8R2Q0,Q9QYH6
4	GO:1904376	negative regulation of protein localization to cell periphery	Biological Process	1	Q7M6Y3
4	GO:1905476	negative regulation of protein localization to membrane	Biological Process	2	Q8C5L6,Q7M6Y3
4	GO:2000009	negative regulation of protein localization to cell surface	Biological Process	1	Q7M6Y3
4	GO:0010888	negative regulation of lipid storage	Biological Process	2	B9EJ86,Q06180
4	GO:0010810	regulation of cell-substrate adhesion	Biological Process	6	O88662,Q64277,Q61090,P53690,Q08879,Q04592
4	GO:0022407	regulation of cell-cell adhesion	Biological Process	20	Q9WU03,F8VQB6,Q9JL15,Q99JB6,P35456,P25085,P35762,Q2KN98,Q9EPB4,P50404,P31809,Q61337,Q91VL9,Q04891,Q9DBC7,Q9EPK8,Q8BLY3,Q06180,P13597,P19157
4	GO:0033628	regulation of cell adhesion mediated by integrin	Biological Process	3	Q61072,Q8BKE9,Q03145
4	GO:0032880	regulation of protein localization	Biological Process	39	Q9CQY6,Q61337,Q61233,Q9DAK9,P62761,Q9WVA8,Q61592,Q9D312,Q99JB6,P27931,Q61072,Q9EPB4,Q7M6Y3,Q9WTR6,Q8BQZ4,Q9DCB1,P18242,P35762,Q921K8,Q8C5L6,P51655,Q8R2Q0,Q9QYH6,Q5SVQ0,Q60680,Q6PHZ2,P53690,Q03145,P54763,O35239,O35143,P13020,P60605,Q9JJZ4,Q3UTJ2,Q4ACU6,Q9EPK8,Q08879,Q7TPM3
4	GO:0051049	regulation of transport	Biological Process	63	Q6PHZ2,O08992,P41731,Q9WUQ2,Q9CQY6,Q921K8,Q91WC3,Q9R0Y5,Q05816,Q8C5L6,P55065,P0DP27,Q8CHS7,P06537,P25085,B9EJ86,Q7M6Y3,Q61337,P70236,Q61233,Q9ER47,Q8BXR5,Q5KU39,Q9DAK9,P62761,Q5SSL4,P31809,P11438,Q8BNY6,Q62048,P06802,Q9WVA8,Q61592,Q9D312,Q99JB6,P27931,Q61072,Q9EPB4,P50404,P35242,Q9WTR6,P13597,Q6PDN3,Q62469,Q61805,Q9DCB1,Q9CQV6,P35762,Q63810,P97494,O35143,P56565,Q60680,P30561,P70297,P60605,Q9JJZ4,…
4	GO:0060341	regulation of cellular localization	Biological Process	33	Q9WUQ2,Q6PHZ2,P0DP27,Q8CHS7,Q61233,Q9DAK9,Q61337,P62761,Q61592,Q8BQZ4,Q9DCB1,P35762,Q921K8,Q8C5L6,P51655,Q63810,Q8R2Q0,Q9QYH6,Q5SVQ0,Q7M6Y3,P11438,P53690,Q03145,P54763,O35239,O35143,P13020,P60605,Q9JJZ4,Q3UTJ2,Q9WTR6,Q4ACU6,Q8BNY6
4	GO:1905952	regulation of lipid localization	Biological Process	6	Q91WC3,P55065,Q8BGW1,Q06180,B9EJ86,P70236
4	GO:0009649	entrainment of circadian clock	Biological Process	1	P02340
4	GO:0043903	regulation of symbiosis, encompassing mutualism through parasitism	Biological Process	9	Q8C5L6,Q80XU3,O54962,Q01320,P13020,Q9R207,Q61337,Q08879,P50404
4	GO:0050688	regulation of defense response to virus	Biological Process	1	Q9EPB4
4	GO:0032231	regulation of actin filament bundle assembly	Biological Process	3	Q4ACU6,Q62159,Q8C5L6
4	GO:0043254	regulation of protein complex assembly	Biological Process	19	Q9WUQ2,P13020,Q9CQI6,Q69ZF3,Q9EPB4,P13597,Q80TN7,Q9Z261,Q62159,Q6P9P0,Q04592,Q3UQ44,Q5KU39,P30561,P02340,O88398,Q61233,Q62073,P62484
4	GO:0051963	regulation of synapse assembly	Biological Process	10	Q9D2M8,P54763,Q80TS3,Q64487,Q8CGM1,Q9Z0L0,Q3UTH8,P51655,O70421,Q8BLY3
4	GO:0060491	regulation of cell projection assembly	Biological Process	6	Q03145,O88398,Q8CB62,F8VQB6,P13597,Q8K298
4	GO:0090069	regulation of ribosome biogenesis	Biological Process	1	Q3U821
4	GO:0090083	regulation of inclusion body assembly	Biological Process	1	Q8CFI2
4	GO:1901888	regulation of cell junction assembly	Biological Process	2	P53690,Q03145
4	GO:1902115	regulation of organelle assembly	Biological Process	8	Q8CB62,P13020,Q61233,Q3UTH8,Q64487,P70297,O08992,Q6DFW0
4	GO:1903541	regulation of exosomal secretion	Biological Process	2	O08992,P70297
4	GO:0050932	regulation of pigment cell differentiation	Biological Process	1	P59511
4	GO:0002831	regulation of response to biotic stimulus	Biological Process	2	Q9EPB4,P31809
4	GO:0032101	regulation of response to external stimulus	Biological Process	20	Q9EPB4,P19157,Q99JB6,P35762,Q9EPK8,P54763,Q9WVA8,P14602,Q924Z4,Q64277,P18581,Q61503,Q06180,Q5SSL4,Q62469,Q61805,Q8R0W0,P31809,P27931,Q61592
4	GO:0043502	regulation of muscle adaptation	Biological Process	3	Q6PHZ2,Q4PZA2,P06537
4	GO:0060759	regulation of response to cytokine stimulus	Biological Process	7	Q9JLZ8,Q61592,Q9EPB4,Q06180,P70434,P25085,P27931
4	GO:0061178	regulation of insulin secretion involved in cellular response to glucose stimulus	Biological Process	4	Q9DAK9,Q61337,P62761,Q9DCB1
4	GO:0080134	regulation of response to stress	Biological Process	42	Q9EPB4,P23475,P19157,Q99JB6,P31809,P35762,Q0VGB7,P54763,P70434,Q61805,P11438,P25085,Q62073,P02340,Q8R143,Q9D2M8,P46737,P27812,Q9EPK8,Q924Z4,Q64277,P18581,Q61503,Q06180,Q5SSL4,Q62469,Q8R0W0,Q8CFE6,Q6PDN3,P27931,Q9WTR6,P14602,Q61337,Q9QXD1,O70421,Q62172,P60605,Q9JJZ4,Q6P9P0,Q5SVQ0,Q4ACU6,A8VU90
4	GO:2001023	regulation of response to drug	Biological Process	1	P02340
4	GO:0098901	regulation of cardiac muscle cell action potential	Biological Process	1	Q6PHZ2
4	GO:0030193	regulation of blood coagulation	Biological Process	2	P31809,P54763
4	GO:0001666	response to hypoxia	Biological Process	9	P02340,Q61337,P24860,Q6PHZ2,Q4PZA2,Q62469,P53690,P11214,Q9JIF3
4	GO:0002931	response to ischemia	Biological Process	3	P70236,Q8K2C6,P02340
4	GO:0006952	defense response	Biological Process	40	P25085,Q9EPB4,P23475,Q61805,P13597,Q9WVA8,P18581,P19157,Q99JB6,P31809,P35762,Q9JLZ8,Q9CQI6,Q03145,P70202,P51670,P50446,P70434,P50404,P11438,Q8R2Q0,Q9Z183,Q9QZH6,Q8BHJ6,Q91VL9,P27812,Q64277,Q61503,Q06180,Q5SSL4,Q9EPK8,Q62469,Q60680,P23906,P02340,P13020,Q8CG50,Q9JL15,P27931,Q4ACU6
4	GO:0006970	response to osmotic stress	Biological Process	8	Q9EPK8,Q62469,P02340,P50220,P23475,Q6PDN3,Q61337,Q9Z2S7
4	GO:0006979	response to oxidative stress	Biological Process	17	P19157,Q9D975,Q9WTR6,Q60680,P02340,Q61072,Q61337,O35943,Q60668,P14602,Q9QXD1,O70421,Q62172,P97494,Q8VCH6,P53690,P97492
4	GO:0009408	response to heat	Biological Process	5	Q69ZN7,Q9EPK8,P02340,Q60790,P97494
4	GO:0009409	response to cold	Biological Process	2	O89086,Q7TSH3
4	GO:0009611	response to wounding	Biological Process	23	Q69ZN7,P14824,Q61592,Q6ZQA0,Q61090,P35762,Q9JMG2,P54763,P50446,Q8R0W0,Q62469,P02340,P12388,O35161,P13020,P24860,P31809,Q62159,Q924Z4,Q9WTR6,Q08879,Q6PDN3,Q61233
4	GO:0035966	response to topologically incorrect protein	Biological Process	3	P14602,Q9R049,Q06180
4	GO:0042594	response to starvation	Biological Process	8	P60521,Q9CQV6,Q9D312,P06797,Q61592,Q8CFE6,P02340,P28650
4	GO:0051409	response to nitrosative stress	Biological Process	1	P97494
4	GO:0055093	response to hyperoxia	Biological Process	1	P02340
4	GO:0009612	response to mechanical stimulus	Biological Process	9	P97494,Q8CFE6,Q61337,Q62469,Q60680,Q4ACU6,P15066,P53690,P24860
4	GO:0009581	detection of external stimulus	Biological Process	3	Q9QYF1,P70202,Q62469
4	GO:0009991	response to extracellular stimulus	Biological Process	22	Q9EPK8,P60521,Q9CQV6,P37040,P97494,P41216,Q8CHR6,Q9D312,P06797,Q61592,P19157,Q9Z2D8,Q8K2C6,P55271,Q9WVA8,Q00915,P02340,Q62469,Q8CFE6,Q9QY93,P28650,P13020
4	GO:0043207	response to external biotic stimulus	Biological Process	22	Q9EPB4,Q9CQI6,P14602,Q99JB6,P50446,Q03145,Q61805,Q8BHJ6,Q64378,Q9ET01,P15066,Q5SSL4,Q60680,Q9JLJ0,P50220,P50404,P23906,P70434,P19157,Q61072,Q9JIZ9,Q9JL15
4	GO:0060004	reflex	Biological Process	1	Q60611
4	GO:0071496	cellular response to external stimulus	Biological Process	13	P60521,Q9CQV6,Q9D312,P06797,Q61592,P97494,Q8CFE6,Q61337,Q62469,P55271,P02340,Q9QY93,P19157
4	GO:0002347	response to tumor cell	Biological Process	1	P31809
4	GO:0009595	detection of biotic stimulus	Biological Process	1	Q61805
4	GO:0009266	response to temperature stimulus	Biological Process	8	P97494,O89086,Q7TSH3,Q69ZN7,Q9EPK8,P02340,Q60790,P70202
4	GO:0009314	response to radiation	Biological Process	14	Q9WTR6,P97492,P02340,Q91WA1,Q9D479,P15066,P46737,Q61781,P23475,Q9QYF1,Q6A037,Q91VL9,A2A432,Q80XU3
4	GO:0009582	detection of abiotic stimulus	Biological Process	3	Q9QYF1,P70202,Q62469
4	GO:0051602	response to electrical stimulus	Biological Process	2	P28650,Q60668
4	GO:0070482	response to oxygen levels	Biological Process	9	Q6PHZ2,Q4PZA2,Q62469,P53690,P11214,Q9JIF3,P02340,Q61337,P24860
4	GO:0071214	cellular response to abiotic stimulus	Biological Process	14	Q9EPK8,Q9QYF1,P97494,Q8CFE6,Q61337,Q62469,P02340,Q6A037,Q91VL9,A2A432,P28650,P23475,Q6PDN3,Q80XU3
4	GO:0009725	response to hormone	Biological Process	31	Q06180,Q9JIF3,Q8CGW4,P19157,Q9Z2D8,Q61337,O54828,Q9EPK8,Q8C5L6,Q6P549,P97494,P31809,P06802,P15066,P41216,P06797,P06537,Q80XU3,B9EJ86,Q61072,P25085,P0DP27,Q60680,Q62469,P37040,Q60668,Q3UTJ2,P06801,Q8VCH6,P53690,P50220
4	GO:0055094	response to lipoprotein particle	Biological Process	1	P35762
4	GO:0070849	response to epidermal growth factor	Biological Process	2	P19157,Q8C5L6
4	GO:0071495	cellular response to endogenous stimulus	Biological Process	33	Q61072,P02340,Q62073,Q06180,Q9JIF3,Q60668,Q921I6,O88653,Q8BHE5,Q9QZH6,Q03172,O08992,P55271,P50220,O70421,P19157,P97494,P31809,P06802,Q8C5L6,P15066,P41216,P06537,Q80XU3,Q6P549,B9EJ86,P30561,P37040,Q62469,Q9WU03,Q3UTJ2,P13597,Q6ZQK5
4	GO:0071559	response to transforming growth factor beta	Biological Process	7	Q61072,P02340,Q62073,O08992,P55271,P50220,P06537
4	GO:0071772	response to BMP	Biological Process	5	Q8BHE5,Q9QZH6,Q03172,O70421,Q9WU03
4	GO:0071774	response to fibroblast growth factor	Biological Process	1	P97494
4	GO:1990089	response to nerve growth factor	Biological Process	1	Q6ZQK5
4	GO:0014850	response to muscle activity	Biological Process	2	P28650,Q62469
4	GO:0001101	response to acid chemical	Biological Process	12	Q60668,Q921I6,O88653,P02340,P19157,Q62469,P41216,Q61337,P13020,P24860,P97494,Q8CFE6
4	GO:0007584	response to nutrient	Biological Process	11	P55271,Q00915,P02340,P19157,Q62469,P13020,Q61592,P37040,P97494,P41216,Q8CHR6
4	GO:0042493	response to drug	Biological Process	41	P0DP27,O54828,P24860,O88968,P02340,Q61337,Q9WTR6,P28650,Q61592,Q6PDN3,Q80TS3,Q61072,Q62048,Q9WVA8,P19157,P13020,Q64516,Q9Z261,O35943,P06537,Q60668,Q5SVQ0,Q8K211,Q3UTJ2,P97494,Q09143,P18581,Q62172,P51912,P30561,O54804,Q8BHW2,P37040,Q8R016,P41216,P70236,Q8CHR6,O70421,P15066,Q62469,P43883
4	GO:0009636	response to toxic substance	Biological Process	19	P0DP27,O54828,P24860,Q9WTR6,Q61072,Q61337,P19157,P13020,Q64516,Q9Z261,P02340,O35943,P15626,Q8K211,P45377,Q9QYF1,Q8R016,P30561,O54804
4	GO:0009410	response to xenobiotic stimulus	Biological Process	14	P0DP27,O54828,P19157,Q64520,P30561,P02340,P15626,P41216,Q80TS3,Q62048,Q9WVA8,Q6ZQM8,P06537,P97494
4	GO:0009593	detection of chemical stimulus	Biological Process	2	P0DP27,Q61805
4	GO:0010033	response to organic substance	Biological Process	90	Q9JLZ8,Q61592,P0DP27,O54828,P14602,Q61072,P02340,Q62073,P24860,Q06180,Q9JIF3,P37040,P97494,P06801,Q8VCH6,P53690,P50220,P06797,Q61337,Q9EPB4,P41216,P30561,Q9WTR6,Q8CHR6,P43883,Q62469,Q60668,Q921I6,O88653,P70295,P60605,Q9JJZ4,Q9R049,Q8BHE5,Q9QZH6,Q03172,O08992,P55271,O70421,Q69ZN7,Q61805,Q8CGW4,P19157,Q9Z2D8,P15066,Q5SSL4,Q60680,Q9JLJ0,Q9EPK8,Q8C5L6,Q6P549,P31809,P06802,Q00915,Q8BUY9,Q8CFI2,Q9DAK9,…
4	GO:0010035	response to inorganic substance	Biological Process	15	P0DP27,P02340,O35943,Q61072,Q61781,P63300,P97494,Q6PDN3,Q61337,Q60668,P13020,Q60680,P15066,P24860,Q8CFE6
4	GO:0046685	response to arsenic-containing substance	Biological Process	3	Q8CFE6,P97494,P06537
4	GO:0046677	response to antibiotic	Biological Process	11	Q61072,Q61337,P19157,P13020,Q64516,Q9Z261,P02340,O35943,Q5SVQ0,Q60668,P30561
4	GO:0032094	response to food	Biological Process	1	Q9WVA8
4	GO:0097329	response to antimetabolite	Biological Process	1	Q5SVQ0
4	GO:1901698	response to nitrogen compound	Biological Process	37	P0DP27,O54828,Q06180,Q9JIF3,Q62469,Q60668,Q921I6,O88653,P70295,P60605,Q9JJZ4,Q9R049,P02340,Q9EPK8,Q8C5L6,Q6P549,P19157,P97494,P31809,P06802,Q80TS3,Q61337,Q62048,Q9WVA8,P10852,P15066,Q80XU3,B9EJ86,P13020,Q60680,P15626,P30561,P37040,P35762,Q5SVQ0,Q3UTJ2,P13597
4	GO:1901700	response to oxygen-containing compound	Biological Process	51	P19157,Q06180,Q9JIF3,P06797,Q61337,Q60668,Q921I6,O88653,Q61805,Q9Z2D8,O54828,P15066,Q5SSL4,Q60680,Q9JLJ0,P50220,P02340,Q9EPK8,Q8C5L6,Q6P549,P97494,P31809,P06802,Q62469,P41216,Q9DAK9,P62761,Q80TS3,Q61072,P13020,Q64516,Q9Z261,Q80XU3,B9EJ86,P0DP27,Q9DCB1,O35943,Q9EPB4,Q9JIZ9,P30561,P13597,Q61592,P37040,P24860,P06537,Q5SVQ0,P70236,Q3UTJ2,P45377,Q9QYF1,Q8CFE6
4	GO:1902074	response to salt	Biological Process	1	Q60668
4	GO:1990834	response to odorant	Biological Process	1	P53690
4	GO:0014888	striated muscle adaptation	Biological Process	1	P13020
4	GO:0014889	muscle atrophy	Biological Process	1	P13020
4	GO:0071391	cellular response to estrogen stimulus	Biological Process	1	Q8BP27
4	GO:0050906	detection of stimulus involved in sensory perception	Biological Process	2	P70202,Q62469
4	GO:0072378	blood coagulation, fibrin clot formation	Biological Process	1	Q08879
4	GO:0034629	cellular protein-containing complex localization	Biological Process	3	Q8VCB1,Q8BI71,Q8BQZ4
4	GO:0042073	intraciliary transport	Biological Process	1	Q8BKE9
4	GO:0097120	receptor localization to synapse	Biological Process	1	P51655
4	GO:0099590	neurotransmitter receptor internalization	Biological Process	1	Q63810
4	GO:0008104	protein localization	Biological Process	95	Q99LG2,Q8BFY9,P02340,Q8R143,Q63810,Q04592,P13020,Q8VCI5,O55100,Q60960,Q9CQT7,A8VU90,Q5Y5T1,O35114,Q80U44,Q5KU39,P35293,Q8CG50,P70297,P35294,Q80XC3,Q9CQY6,O54724,Q9WUQ2,Q9ERN0,O35648,Q8VCB1,Q921C5,P59481,O88951,P41731,P60521,Q8BVL9,Q9JJT9,P25085,Q9WTQ8,P70295,Q61337,Q7M6Y3,Q7TPM3,Q8BQZ4,Q61233,O88662,Q64520,O88653,Q9DAK9,P62761,Q3UTH8,Q9WV98,O35161,Q62469,Q9WVA8,Q61592,Q9D312,Q99JB6,P27931,Q61072,…
4	GO:0006403	RNA localization	Biological Process	5	Q9JJT9,Q3UFB2,O35648,Q8VCB1,Q921C5
4	GO:0010876	lipid localization	Biological Process	18	P55065,Q8K448,Q91WC3,Q61263,Q8BGW1,Q06180,B9EJ86,P31809,P41216,P43883,O35114,Q61805,Q09200,P29416,P06802,P70236,Q8C3B8,Q9Z0L3
4	GO:0070727	cellular macromolecule localization	Biological Process	67	Q99LG2,Q8BFY9,P02340,Q8R143,Q63810,P13020,Q8VCI5,O55100,Q60960,Q9CQT7,A8VU90,Q5Y5T1,O35114,Q80U44,Q5KU39,P35293,Q8CG50,P70297,P35294,Q80XC3,Q9WTQ8,P70295,Q8VCB1,Q9WUQ2,Q61233,Q921C5,O88662,P41731,O88653,Q3UTH8,Q9WV98,Q61592,Q8BI71,Q8BQZ4,P35762,Q921I6,Q3KNM2,Q8CCK0,P11438,Q9ET30,Q03145,Q8C5L6,Q9D787,P0DP27,B9EJ86,O35161,Q921K8,Q4ACU6,P51655,P33173,P14602,Q8R2Q0,Q9QYH6,Q5SVQ0,Q6PHZ2,P53690,Q7M6Y3,…
4	GO:0006810	transport	Biological Process	144	Q99LG2,Q8BFY9,P02340,Q8R143,Q63810,Q04592,Q6PHZ2,O08992,P41731,Q8CFE6,Q9WUQ2,P13020,Q7M6Y3,P33173,Q8VCI5,Q9JJT9,O55100,Q60960,Q9CQT7,A8VU90,Q5Y5T1,O35114,Q80U44,Q5KU39,O35943,P51791,Q9ER47,Q3LS21,P14824,Q9EPK8,Q9D7A8,O88968,P09528,Q8BW66,P51912,P55065,Q8K448,P35293,Q8CG50,P70297,P35294,Q80XC3,O88951,Q8CJ19,Q8BI71,P59481,Q921C5,P60521,Q6P549,Q921I6,Q62172,Q6DFW0,Q61592,P97492,Q8JZP2,Q60680,Q9CQY6,…
4	GO:0045184	establishment of protein localization	Biological Process	68	Q99LG2,Q8BFY9,P02340,Q8R143,Q63810,Q04592,Q8VCI5,O55100,Q60960,Q9CQT7,A8VU90,Q5Y5T1,O35114,Q80U44,Q5KU39,P35293,Q8CG50,P70297,P35294,Q80XC3,Q9CQY6,O54724,Q9WUQ2,Q9ERN0,O35648,Q8VCB1,Q921C5,P59481,O88951,P41731,P60521,Q8BVL9,Q9JJT9,P25085,Q9WTQ8,P70295,Q61337,Q61233,Q64520,Q9DAK9,P62761,Q9WV98,Q9WVA8,Q61592,Q9D312,Q99JB6,P27931,Q61072,Q9EPB4,Q7M6Y3,Q9WTR6,Q9DCB1,P18242,P35762,Q8CCK0,P11438,P0DP27,…
4	GO:0051236	establishment of RNA localization	Biological Process	4	Q9JJT9,O35648,Q8VCB1,Q921C5
4	GO:0051649	establishment of localization in cell	Biological Process	60	Q99LG2,Q8BFY9,P02340,Q8R143,Q63810,Q9WUQ2,Q8VCI5,Q9JJT9,O55100,Q60960,Q9CQT7,A8VU90,Q5Y5T1,O35114,Q80U44,Q5KU39,P35293,Q8CG50,P70297,P35294,Q80XC3,P59481,P97492,P24860,O88951,Q8JZP2,P33173,O55102,Q6PHZ2,P0DP27,Q8CHS7,Q7M6Y3,Q9WTQ8,F8VQB6,P70295,Q6ZQK5,Q61233,P41731,Q8BKE9,Q9DAK9,Q61337,P62761,Q8BKU8,O88662,Q9WV98,Q61592,Q8K2J0,Q9DCB1,P35762,Q921C5,P11438,Q921K8,Q8C5L6,P51791,P14602,Q9EPK8,O35143,…
4	GO:0051656	establishment of organelle localization	Biological Process	9	Q9WUQ2,P24860,Q7M6Y3,P33173,O55102,Q921C5,P11438,P0DP27,Q8BNY6
4	GO:0051208	sequestering of calcium ion	Biological Process	5	Q6PHZ2,P0DP27,Q8CHS7,Q8K2J0,P14824
4	GO:0019915	lipid storage	Biological Process	8	Q61263,Q8BGW1,Q06180,B9EJ86,P06802,Q09200,P29416,P43883
4	GO:0045185	maintenance of protein location	Biological Process	1	P13020
4	GO:0051238	sequestering of metal ion	Biological Process	1	P09528
4	GO:0046907	intracellular transport	Biological Process	48	Q99LG2,Q8BFY9,P02340,Q8R143,Q63810,Q9WUQ2,Q8VCI5,Q9JJT9,O55100,Q60960,Q9CQT7,A8VU90,Q5Y5T1,O35114,Q80U44,Q5KU39,P35293,Q8CG50,P70297,P35294,Q80XC3,P59481,P97492,P33173,O55102,Q7M6Y3,Q9WTQ8,F8VQB6,P70295,Q6ZQK5,Q61233,P41731,Q8BKE9,Q8BKU8,O88662,Q9WV98,Q61592,P35762,Q921C5,P11438,Q921K8,Q8C5L6,P14602,O35143,P60605,Q9JJZ4,P0DP27,Q8BNY6
4	GO:0051640	organelle localization	Biological Process	10	Q9WUQ2,P24860,Q7M6Y3,P33173,O55102,Q921C5,Q8JZP2,P11438,P0DP27,Q8BNY6
4	GO:0051668	localization within membrane	Biological Process	9	Q8VCB1,Q3UTH8,Q4ACU6,P51655,Q63810,P13020,P35762,Q3UTJ2,Q9WTR6
4	GO:0051642	centrosome localization	Biological Process	1	Q921C5
4	GO:0019730	antimicrobial humoral response	Biological Process	2	P50404,P50446
4	GO:0009615	response to virus	Biological Process	8	Q9EPB4,Q8BHJ6,Q60680,P23906,P70434,Q9JL15,P14602,Q99JB6
4	GO:0009617	response to bacterium	Biological Process	15	P50446,Q03145,Q61805,Q9EPB4,P15066,Q5SSL4,Q60680,Q9JLJ0,P50220,P50404,P19157,Q61072,Q9JIZ9,Q64378,Q9ET01
4	GO:0009620	response to fungus	Biological Process	1	Q9CQI6
4	GO:0098542	defense response to other organism	Biological Process	11	Q9EPB4,Q9CQI6,P50446,Q03145,Q61805,P50404,Q60680,P23906,P70434,Q8BHJ6,Q9JL15
4	GO:0044403	symbiont process	Biological Process	15	Q61592,P02340,Q80XU3,Q61337,Q04592,Q8CG50,Q80XC3,Q8C5L6,P13597,O54962,Q01320,P13020,Q9R207,P50404,Q08879
4	GO:0035821	modification of morphology or physiology of other organism	Biological Process	5	Q61337,Q8C5L6,Q80XU3,P50404,Q08879
4	GO:0051701	interaction with host	Biological Process	5	Q61592,Q61337,P13020,Q9R207,Q08879
4	GO:0051702	interaction with symbiont	Biological Process	3	Q8C5L6,Q80XU3,P50404
4	GO:0001505	regulation of neurotransmitter levels	Biological Process	12	P18581,O88951,Q8JZP2,Q9DBF1,Q8CHR6,O54804,P13597,P37040,Q9WTR6,P51912,P0DP27,Q8BNY6
4	GO:0002027	regulation of heart rate	Biological Process	2	Q9WVA8,P0DP27
4	GO:0008217	regulation of blood pressure	Biological Process	7	Q04592,P50220,P30561,O88662,Q61592,Q4PZA2,Q9WVA8
4	GO:0008360	regulation of cell shape	Biological Process	4	Q62159,P13597,Q6ZPF4,F8VQB6
4	GO:0010817	regulation of hormone levels	Biological Process	21	Q00915,P06797,P50171,O88736,Q6ZQM8,Q9CQY6,P06537,Q4PZA2,Q04592,Q8BI71,P25085,Q9EPK8,Q9WVA8,Q61337,Q9DAK9,P62761,Q8K078,Q9QYF1,Q64FW2,Q9DCB1,P37040
4	GO:0010883	regulation of lipid storage	Biological Process	3	Q06180,B9EJ86,Q8BGW1
4	GO:0031647	regulation of protein stability	Biological Process	7	P11438,P02340,Q8VCI5,P13020,P35762,Q9EPB4,Q8BLN5
4	GO:0032098	regulation of appetite	Biological Process	1	Q9WVA8
4	GO:0032204	regulation of telomere maintenance	Biological Process	2	Q9R207,Q60668
4	GO:0042391	regulation of membrane potential	Biological Process	11	Q6PHZ2,Q9WVA8,Q9WU63,Q61337,Q3LS21,P25085,O35143,P97494,Q8BXR5,Q4ACU6,Q9ER47
4	GO:0042592	homeostatic process	Biological Process	55	P23475,Q9R207,Q8BGW1,P25085,Q80XU3,P30561,Q99JB6,Q9ERH8,Q6PHZ2,Q9WVA8,P97494,Q91VW3,Q9EPK8,Q8K211,O35943,P09528,P63082,P0DP27,Q8CHS7,Q69ZF7,P50404,O35143,Q06180,P06802,Q60668,Q9WTR6,O08739,Q9DAK9,Q61337,P62761,Q9ET01,Q05816,Q64516,Q8C5L6,Q9JIZ9,Q61263,P51791,Q5SVQ0,P31809,Q4ACU6,Q8K2J0,P14824,P02340,Q7M6Y3,Q00915,Q8VD66,Q9QXD1,Q9DCB1,A2AJL3,Q9Z2S7,P13597,Q61592,P41216,Q7TSH3,P70236
4	GO:0043114	regulation of vascular permeability	Biological Process	4	P31809,P06537,Q9EPK8,Q5SSL4
4	GO:0043487	regulation of RNA stability	Biological Process	5	Q60668,Q4FZF3,O70348,Q8BGW1,Q3UIK4
4	GO:0045124	regulation of bone resorption	Biological Process	1	P31809
4	GO:0045646	regulation of erythrocyte differentiation	Biological Process	1	Q5SVQ0
4	GO:0048167	regulation of synaptic plasticity	Biological Process	7	P06537,P97492,P54763,Q8BZQ7,O55100,Q4ACU6,Q9D6V8
4	GO:0050803	regulation of synapse structure or activity	Biological Process	17	Q9WTR6,Q4ACU6,P54763,Q9D2M8,Q80TS3,Q64487,Q8CGM1,Q9Z0L0,P33173,P62484,Q8BZQ7,Q3UTH8,Q8BLY3,Q3UTJ2,P51655,O70421,Q7M6Y3
4	GO:0050878	regulation of body fluid levels	Biological Process	12	O88662,Q8C5L6,Q61592,Q6ZQA0,Q60680,Q9JMG2,P54763,Q9EPK8,Q9CQV6,Q9WTR6,Q08879,P31809
4	GO:0060296	regulation of cilium beat frequency involved in ciliary motility	Biological Process	1	Q8BTU1
4	GO:0061635	regulation of protein complex stability	Biological Process	1	Q9QZH6
4	GO:0090066	regulation of anatomical structure size	Biological Process	17	P13020,Q9CQI6,Q69ZF3,Q2KN98,Q9EPB4,P13597,Q3UQ44,O35943,Q8BZQ7,P30561,P51791,Q4ACU6,O88398,Q7M6Y3,P97494,Q4PZA2,P62484
4	GO:0090559	regulation of membrane permeability	Biological Process	6	P02340,Q9WU63,Q61337,P97494,O35143,Q61805
4	GO:0097035	regulation of membrane lipid distribution	Biological Process	3	Q9JIZ9,Q8C3B8,Q69ZF3
4	GO:0098696	regulation of neurotransmitter receptor localization to postsynaptic specialization membrane	Biological Process	1	P51655
4	GO:0099072	regulation of postsynaptic membrane neurotransmitter receptor levels	Biological Process	2	P51655,Q63810
4	GO:0099149	regulation of postsynaptic neurotransmitter receptor internalization	Biological Process	1	Q63810
4	GO:0010469	regulation of signaling receptor activity	Biological Process	4	Q99JP6,P54763,O54828,Q4ACU6
4	GO:0032409	regulation of transporter activity	Biological Process	7	Q921K8,P0DP27,P56565,P54763,O54828,Q4ACU6,Q6PHZ2
4	GO:0044092	negative regulation of molecular function	Biological Process	36	P14602,P31809,Q8C5L6,Q9DBC7,Q8BMK0,Q921K8,P30561,O08800,Q9CQV3,P12388,Q921I6,Q9EPB4,Q60680,Q99JB6,Q91WE2,Q8VDV8,Q8BH58,O35143,P37040,Q8VCH6,Q61592,P19157,Q6P549,P97492,Q9JLZ8,Q9DAK9,P54763,P02340,P50404,P0DP27,Q06180,Q8VCI5,Q7M6Y3,Q6DFW0,Q6PHZ2,P35456
4	GO:0044093	positive regulation of molecular function	Biological Process	49	Q61072,O88653,P35762,P70236,Q9EPB4,Q61337,Q62469,Q9R049,Q9CQV6,O88662,O55098,Q61592,B9EJ86,P0DP27,Q8K3G5,P37040,Q7M6Y3,P13597,P51670,Q62172,P97492,Q80XC3,Q03145,P54763,Q9R207,O35943,Q8BVF7,P18242,P35456,P31809,Q9QYH6,P25085,Q62073,P23475,P56565,O70421,Q9DCB1,Q9CZY3,Q60680,Q62159,P41216,Q5SSL4,Q3TES0,Q8BQZ4,Q8BHJ6,O54828,Q60668,Q4ACU6,P13020
4	GO:0050790	regulation of catalytic activity	Biological Process	64	P24860,P55271,Q61072,O88653,P35762,P70236,P14602,P31809,Q8C5L6,Q9DBC7,Q8BMK0,Q9EPB4,Q61337,P0DP27,P30561,Q62469,O35943,O08800,Q9CQV3,P12388,Q921I6,O88662,O55098,Q61592,B9EJ86,Q8BH58,Q8K3G5,P37040,O35143,Q3UQ44,Q62172,Q7M6Y3,P13597,P51670,P97492,Q80XC3,Q03145,P54763,Q9R207,Q8BVF7,Q8VCH6,P18242,Q9QYH6,P19157,Q6P549,P25085,Q62073,P23475,P56565,Q9QZH6,Q9DAK9,P02340,Q62159,Q06180,P41216,Q5SSL4,Q3TES0,…
4	GO:0051090	regulation of DNA-binding transcription factor activity	Biological Process	10	Q9EPB4,Q60680,Q99JB6,Q9JLZ8,Q61592,O70421,Q9DCB1,Q9CZY3,P13597,P06802
4	GO:0051098	regulation of binding	Biological Process	9	Q91WE2,Q8VDV8,Q9R049,Q9CQV6,Q62469,P35456,Q8VCI5,Q6DFW0,Q80XU3
4	GO:1905255	regulation of RNA binding transcription factor activity	Biological Process	1	Q80XU3
4	GO:0017126	nucleologenesis	Biological Process	1	O35130
4	GO:0022613	ribonucleoprotein complex biogenesis	Biological Process	14	A2A432,Q3U1G5,Q8CD15,Q8BKT3,Q62241,Q5SU73,Q3UFB2,Q571H0,Q4FZF3,Q3U821,Q5XG71,Q8K301,Q6DFW0,O35130
4	GO:0044091	membrane biogenesis	Biological Process	4	O88662,Q8VCI5,P54763,Q64487
4	GO:0140112	extracellular vesicle biogenesis	Biological Process	2	O08992,P70297
5	GO:0007292	female gamete generation	Biological Process	4	P24860,Q01320,Q9DBC7,P11214
5	GO:0048232	male gamete generation	Biological Process	12	Q9JIF3,P06797,P11438,Q09200,Q8VCB1,Q61337,P24860,Q8K337,Q3UIK4,Q9D6V8,Q8CGW4,Q9JJZ4
5	GO:0022904	respiratory electron transport chain	Biological Process	2	P24860,Q91V16
5	GO:0006112	energy reserve metabolic process	Biological Process	3	Q9ET01,Q8C5L6,P06802
5	GO:0006113	fermentation	Biological Process	1	P02340
5	GO:0045333	cellular respiration	Biological Process	5	P08249,Q91V16,O35943,O55102,P24860
5	GO:0019395	fatty acid oxidation	Biological Process	3	Q8BH95,Q9QXD1,P37040
5	GO:0035511	oxidative DNA demethylation	Biological Process	1	Q8BGW1
5	GO:0035513	oxidative RNA demethylation	Biological Process	1	Q8BGW1
5	GO:0019660	glycolytic fermentation	Biological Process	1	P02340
5	GO:0006577	amino-acid betaine metabolic process	Biological Process	2	P37040,Q9DBF1
5	GO:0043603	cellular amide metabolic process	Biological Process	31	Q09200,P19157,P15626,P97494,Q9WTR6,Q9JIY7,O89086,Q9CPY1,Q3U2U7,Q9D6V8,P48024,Q04592,Q69ZF3,P29416,Q8K009,Q4PZA2,Q9QWL7,Q60668,Q62469,Q9CWQ0,Q8BVF7,P41216,Q91WC3,P18155,Q924Z4,Q8BGW1,Q3UIK4,Q9CQY6,Q8VD66,Q7M6Y3,P02340
5	GO:0044106	cellular amine metabolic process	Biological Process	3	O54804,Q8VD66,Q9WTR6
5	GO:0044270	cellular nitrogen compound catabolic process	Biological Process	16	P05063,Q8CHR6,Q61503,P70453,Q9QY93,O70348,Q3UIK4,Q9CWD3,P06802,Q8K009,Q9D735,Q60668,P37040,Q4FZF3,Q8BGW1,P02340
5	GO:0044271	cellular nitrogen compound biosynthetic process	Biological Process	112	Q8CCK0,P09602,Q8R2Q0,P70257,Q06180,Q9Z2D8,P53564,P30561,P06537,Q9EPK8,P15066,P02340,Q61827,P30658,Q99JB6,Q8BKT3,P50220,Q61982,P56565,Q60611,Q8CGW4,Q9Z2S7,Q91VL9,Q03172,P25976,Q09200,O54724,Q9CY97,P05063,P28650,Q9R0Y5,Q64520,O08739,Q61503,P70453,Q9QY93,Q78WZ7,Q9EQS3,Q04891,Q68FE8,Q8CDD9,P23906,Q61090,Q8BLG0,Q80XU3,Q9QYH6,Q9DCB1,Q99KN2,Q9QZH6,Q9JL60,Q9D8C6,Q76KJ5,O89086,Q9CPY1,Q3U2U7,Q9D6V8,P48024,…
5	GO:0072521	purine-containing compound metabolic process	Biological Process	21	Q9CQY6,P05063,O35943,Q8CE08,P28650,Q64520,Q8CHR6,Q9R0Y5,O08739,Q61503,P70453,Q03145,Q8K4K6,Q8BGB7,P41216,Q91WC3,Q61337,P06802,O35143,P02340,P24860
5	GO:0072524	pyridine-containing compound metabolic process	Biological Process	6	P05063,P08249,Q64521,Q9CWD3,P06801,P02340
5	GO:0072527	pyrimidine-containing compound metabolic process	Biological Process	3	Q8CHR6,Q9QY93,Q8CE08
5	GO:0019219	regulation of nucleobase-containing compound metabolic process	Biological Process	94	Q04692,A8VU90,Q8CCK0,P09602,Q8R2Q0,P70257,Q06180,Q9Z2D8,P53564,P30561,P06537,Q9EPK8,P15066,P02340,Q61827,P30658,Q99JB6,Q8BKT3,P50220,Q61982,P56565,Q60611,Q8CGW4,Q9Z2S7,Q91VL9,Q03172,P25976,Q9CQY6,Q80XU3,Q9EQS3,Q04891,Q68FE8,Q8CDD9,P23906,Q61090,Q8BLG0,Q9QYH6,Q9DCB1,Q99KN2,Q9QZH6,Q9JL60,Q9D8C6,Q6P549,Q5SVQ0,Q0VGB7,P97494,Q6DIC0,P23475,Q61592,O70421,Q8C5L6,P25425,Q8BHE5,P24860,Q9EPB4,Q60680,Q60668,…
5	GO:0033238	regulation of cellular amine metabolic process	Biological Process	1	Q9WTR6
5	GO:0034248	regulation of cellular amide metabolic process	Biological Process	13	O89086,Q9D6V8,P48024,Q9QWL7,Q60668,Q62469,Q9CWQ0,Q8BGW1,Q3UIK4,Q9CQY6,Q7M6Y3,Q9WTR6,P02340
5	GO:0045428	regulation of nitric oxide biosynthetic process	Biological Process	1	P13597
5	GO:0051246	regulation of protein metabolic process	Biological Process	89	P24860,P55271,Q61072,O88653,P35762,P70236,P14602,P54763,Q08879,Q8C5L6,Q6DFW0,Q61592,O70421,P35456,O35207,Q0KK55,O89086,Q9D6V8,P48024,P31809,Q9DBC7,Q8BMK0,Q9EPB4,Q61337,O08992,Q8BHE5,O08800,Q9CQV3,P12388,P53690,P27931,Q9QWL7,Q60668,Q62469,Q9CWQ0,Q99JB6,P02340,P97494,Q922H1,Q6A037,Q8R143,P06802,Q9R207,O88662,O55098,B9EJ86,Q9CQT7,Q9D2M8,P62878,Q8BH58,P0DP27,Q8K3G5,P19157,Q06180,Q9JJZ4,Q61805,Q61263,…
5	GO:0034249	negative regulation of cellular amide metabolic process	Biological Process	4	Q9D6V8,Q8BGW1,Q3UIK4,Q60668
5	GO:0045934	negative regulation of nucleobase-containing compound metabolic process	Biological Process	41	A8VU90,Q8CCK0,P09602,Q8R2Q0,P70257,Q06180,Q9Z2D8,P53564,P30561,P06537,Q9EPK8,P15066,P02340,Q61827,P30658,Q99JB6,Q8BKT3,P50220,Q61982,P56565,Q60611,Q8CGW4,Q9Z2S7,Q91VL9,Q03172,P25976,Q6P549,P97494,Q6DIC0,P23475,Q61592,Q9QYH6,O70421,Q04891,Q8C5L6,Q5SVQ0,P25425,Q91WA1,Q60668,Q80TJ7,Q9R207
5	GO:0051248	negative regulation of protein metabolic process	Biological Process	42	P54763,Q08879,Q8C5L6,P24860,Q6DFW0,P14602,P31809,Q9DBC7,Q8BMK0,O08800,Q9CQV3,P12388,P27931,Q9D6V8,Q99JB6,P97494,Q922H1,Q6A037,P06802,O08992,Q8BH58,P19157,Q06180,P37040,Q8VCH6,Q61592,Q6P549,P97492,Q9JLZ8,P02340,P11214,Q8BGW1,Q3UIK4,Q60668,Q8K3G5,Q9EPB4,Q91WE2,P60521,Q7M6Y3,P60605,Q9JJZ4,P35456
5	GO:0045935	positive regulation of nucleobase-containing compound metabolic process	Biological Process	55	P06537,Q5SVQ0,P24860,Q9R207,Q8CFE6,P02340,Q9D2M8,P46737,Q6DIC0,Q7M6Y3,P23475,Q8BP27,P30561,Q9QYH6,O70421,Q60680,Q8C5L6,Q9D8Y8,Q7TSH3,Q80TJ7,A2AWT3,Q99JB6,Q61090,P70434,P50220,P25976,Q3U821,Q80XU3,Q01320,Q60668,P35762,Q9WUQ2,P70257,Q8BKE9,P15066,Q04891,Q9DCB1,Q3V1H1,P23906,Q63810,Q8BHE5,Q9JL60,Q9JLJ0,Q61982,P25425,Q3UTQ7,Q8CGW4,Q03172,O70230,O89086,O70348,Q8BGW1,Q3UIK4,Q6PHZ2,Q6P9P0
5	GO:0034250	positive regulation of cellular amide metabolic process	Biological Process	6	Q9QWL7,Q60668,O89086,Q62469,Q9CQY6,Q7M6Y3
5	GO:0051247	positive regulation of protein metabolic process	Biological Process	52	Q61072,O88653,P35762,P70236,Q61592,O70421,P35456,O35207,Q0KK55,Q9EPB4,Q61337,O08992,Q8BHE5,P53690,Q9QWL7,Q60668,O89086,Q62469,P02340,Q8R143,Q9R207,O88662,O55098,B9EJ86,P97494,Q9D2M8,P62878,P0DP27,Q8K3G5,P24860,Q99JB6,P14602,Q61805,Q61263,P18242,P31809,Q9QYH6,P25085,Q62073,A2A432,P23475,Q9EPK8,P13597,Q9CQY6,Q6PHZ2,P63082,P51670,P41216,Q5SVQ0,Q7M6Y3,O35143,P13020
5	GO:1904407	positive regulation of nitric oxide metabolic process	Biological Process	1	P13597
5	GO:0006580	ethanolamine metabolic process	Biological Process	1	O54804
5	GO:0009437	carnitine metabolic process	Biological Process	1	P37040
5	GO:0031455	glycine betaine metabolic process	Biological Process	1	Q9DBF1
5	GO:0044597	daunorubicin metabolic process	Biological Process	1	P45377
5	GO:0044598	doxorubicin metabolic process	Biological Process	1	P45377
5	GO:0046470	phosphatidylcholine metabolic process	Biological Process	3	Q05816,O54804,Q91ZH7
5	GO:0006022	aminoglycan metabolic process	Biological Process	3	P29416,Q8BFR4,A2AKQ0
5	GO:0006518	peptide metabolic process	Biological Process	21	P19157,P15626,P97494,Q9WTR6,Q9JIY7,O89086,Q9CPY1,Q3U2U7,Q9D6V8,P48024,Q04592,Q4PZA2,Q9QWL7,Q60668,Q62469,Q9CWQ0,Q8BVF7,Q8BGW1,Q3UIK4,Q9CQY6,Q7M6Y3
5	GO:0006665	sphingolipid metabolic process	Biological Process	6	Q09200,Q69ZF3,P29416,Q924Z4,P50405,Q8BHJ6
5	GO:0009112	nucleobase metabolic process	Biological Process	2	Q8CE08,Q8CHR6
5	GO:0009116	nucleoside metabolic process	Biological Process	7	Q8CHR6,Q8BGB7,Q64520,O08739,Q61503,Q8CE08,Q9R0Y5
5	GO:0009308	amine metabolic process	Biological Process	3	O54804,Q8VD66,Q9WTR6
5	GO:0033013	tetrapyrrole metabolic process	Biological Process	2	O35143,O35943
5	GO:0042558	pteridine-containing compound metabolic process	Biological Process	2	Q8K009,P18155
5	GO:0070292	N-acylphosphatidylethanolamine metabolic process	Biological Process	1	Q8VD66
5	GO:1901160	primary amino compound metabolic process	Biological Process	1	O54804
5	GO:1901565	organonitrogen compound catabolic process	Biological Process	41	Q8CHR6,Q61503,P70453,Q9QY93,P06797,P60605,P62838,A2A432,Q80U95,Q9R049,P62878,Q8BZQ7,Q8K2I4,Q69ZF3,P29416,Q9CWD3,Q8K009,O35955,Q8BG41,Q4PZA2,P18242,P70295,Q9JJZ4,Q99JP4,Q9CQT7,O08992,Q6A037,P97494,Q9D2M8,Q3U487,Q8CFI2,Q8CCH2,Q8R016,Q61072,P31809,Q91WE2,P60521,O35143,Q9CQY6,Q8R143,P35762
5	GO:1901566	organonitrogen compound biosynthetic process	Biological Process	48	Q09200,P29416,P05063,P28650,Q9R0Y5,Q64520,O08739,O89086,Q9CPY1,Q3U2U7,Q9D6V8,P48024,P27046,Q9WUP4,Q6PB93,Q9JMG2,Q9R1S3,Q9WTK3,Q91YL7,Q05816,O54804,Q9Z1X2,P97494,O35143,O35943,Q8K4K6,Q9QWL7,Q60668,Q62469,Q9CWQ0,Q5Y5T1,Q9JJZ4,Q8BGB7,Q9DBF1,Q8CHR6,Q924Z4,A2AKQ0,P41216,Q91WC3,Q8BLX4,Q61263,Q04592,Q99JB6,Q61503,Q8BGW1,Q3UIK4,Q9CQY6,Q9WTR6
5	GO:0042126	nitrate metabolic process	Biological Process	1	P37040
5	GO:0046209	nitric oxide metabolic process	Biological Process	3	P18581,P13597,P37040
5	GO:0031329	regulation of cellular catabolic process	Biological Process	26	Q9EPB4,Q6DFW0,Q921I6,Q62073,Q9CQT7,O08992,Q6A037,P97494,Q9D2M8,P62878,O35114,Q60668,Q4FZF3,O70348,Q61072,Q8BGW1,Q3UIK4,P02340,Q91WE2,P60521,O35143,Q9CQY6,Q8R143,P60605,Q9JJZ4,P35762
5	GO:0042176	regulation of protein catabolic process	Biological Process	16	Q9CQT7,O08992,Q6A037,P97494,Q9D2M8,P62878,A2A432,Q61072,Q91WE2,P60521,O35143,Q9CQY6,Q8R143,P60605,Q9JJZ4,P35762
5	GO:0043470	regulation of carbohydrate catabolic process	Biological Process	2	O35114,P02340
5	GO:0031330	negative regulation of cellular catabolic process	Biological Process	8	O08992,Q6A037,Q60668,P02340,Q91WE2,P60521,P60605,Q9JJZ4
5	GO:0042177	negative regulation of protein catabolic process	Biological Process	6	O08992,Q6A037,Q91WE2,P60521,P60605,Q9JJZ4
5	GO:0031331	positive regulation of cellular catabolic process	Biological Process	15	Q921I6,Q62073,Q6DFW0,P97494,Q9D2M8,P62878,O70348,Q61072,Q8BGW1,Q3UIK4,Q60668,O35143,Q9CQY6,Q8R143,P35762
5	GO:0045732	positive regulation of protein catabolic process	Biological Process	9	P97494,Q9D2M8,P62878,Q61072,O35143,Q9CQY6,Q8R143,P35762,A2A432
5	GO:0006711	estrogen catabolic process	Biological Process	1	Q6ZQM8
5	GO:0010816	calcitonin catabolic process	Biological Process	1	Q4PZA2
5	GO:0016054	organic acid catabolic process	Biological Process	4	Q8BH95,Q9QXD1,Q8K009,Q8R016
5	GO:0017001	antibiotic catabolic process	Biological Process	1	P45377
5	GO:0019439	aromatic compound catabolic process	Biological Process	16	P05063,Q8CHR6,Q61503,P70453,Q9QY93,O70348,Q3UIK4,Q9CWD3,P06802,Q8K009,Q9D735,Q60668,Q4FZF3,Q6ZQM8,Q8BGW1,P02340
5	GO:0042135	neurotransmitter catabolic process	Biological Process	1	P37040
5	GO:0042178	xenobiotic catabolic process	Biological Process	2	P15626,P41216
5	GO:0042737	drug catabolic process	Biological Process	4	Q61503,Q8CHR6,Q4PZA2,P37040
5	GO:0043171	peptide catabolic process	Biological Process	1	Q4PZA2
5	GO:0044242	cellular lipid catabolic process	Biological Process	6	Q8BH95,Q9QXD1,Q69ZF3,P29416,Q9WUP4,P45377
5	GO:0044265	cellular macromolecule catabolic process	Biological Process	34	O70348,Q3UIK4,P06797,P60605,P62838,A2A432,Q80U95,Q9R049,P62878,Q8BZQ7,Q8K2I4,O35955,Q8BG41,Q9D735,P70295,Q9JJZ4,Q99JP4,Q9CQT7,O08992,Q6A037,P97494,Q9D2M8,Q3U487,Q8CFI2,Q8CCH2,Q60668,Q4FZF3,Q8BGW1,Q91WE2,P60521,O35143,Q9CQY6,Q8R143,P35762
5	GO:0044273	sulfur compound catabolic process	Biological Process	1	Q8R016
5	GO:0044275	cellular carbohydrate catabolic process	Biological Process	5	Q9ET01,Q64521,Q64516,O35114,P02340
5	GO:0046700	heterocycle catabolic process	Biological Process	16	P05063,Q8CHR6,Q61503,P70453,Q9QY93,O70348,Q3UIK4,Q9CWD3,P06802,Q8K009,Q9D735,Q60668,Q4FZF3,Q6ZQM8,Q8BGW1,P02340
5	GO:0051187	cofactor catabolic process	Biological Process	2	Q9CWD3,Q8K009
5	GO:0034656	nucleobase-containing small molecule catabolic process	Biological Process	1	Q8CHR6
5	GO:0046164	alcohol catabolic process	Biological Process	6	Q9WUP4,P45377,Q64521,Q64516,Q8C5L6,Q8K337
5	GO:0046365	monosaccharide catabolic process	Biological Process	2	Q61337,P02340
5	GO:0009057	macromolecule catabolic process	Biological Process	38	Q9ET01,O70348,Q3UIK4,P06797,P60605,P62838,A2A432,Q80U95,Q9R049,P62878,Q8BZQ7,Q8K2I4,O35955,Q8BG41,Q9D735,P18242,P70295,Q9JJZ4,Q99JP4,Q9CQT7,O08992,Q6A037,P97494,Q9D2M8,Q3U487,Q8CFI2,Q8CCH2,Q60668,Q4FZF3,Q61072,Q8BGW1,P31809,Q91WE2,P60521,O35143,Q9CQY6,Q8R143,P35762
5	GO:0016042	lipid catabolic process	Biological Process	10	Q8BH95,Q9QXD1,Q69ZF3,P29416,Q6ZQM8,Q9WUP4,P45377,Q8VD66,Q9Z0L3,Q8K2J0
5	GO:0016052	carbohydrate catabolic process	Biological Process	7	Q9ET01,Q61337,P05063,Q64521,Q64516,O35114,P02340
5	GO:0046434	organophosphate catabolic process	Biological Process	9	P05063,Q61503,P70453,Q9QY93,Q9CWD3,P06802,Q8C5L6,Q8K337,P02340
5	GO:1901136	carbohydrate derivative catabolic process	Biological Process	7	Q61503,P70453,Q8CHR6,Q9QY93,Q8K2I4,Q69ZF3,P29416
5	GO:1901361	organic cyclic compound catabolic process	Biological Process	16	P05063,Q8CHR6,Q61503,P70453,Q9QY93,O70348,Q3UIK4,Q6ZQM8,Q9CWD3,P06802,Q8K009,Q9D735,Q60668,Q4FZF3,Q8BGW1,P02340
5	GO:1901616	organic hydroxy compound catabolic process	Biological Process	6	Q9WUP4,P45377,Q64521,Q64516,Q8C5L6,Q8K337
5	GO:0010556	regulation of macromolecule biosynthetic process	Biological Process	93	Q8CCK0,P09602,Q8R2Q0,P70257,Q06180,Q9Z2D8,P53564,P30561,P06537,Q9EPK8,P15066,P02340,Q61827,P30658,Q99JB6,Q8BKT3,P50220,Q61982,P56565,Q60611,Q8CGW4,Q9Z2S7,Q91VL9,Q03172,P25976,Q8C5L6,Q80XU3,Q9EQS3,Q04891,Q68FE8,Q8CDD9,P23906,Q61090,Q8BLG0,Q9QYH6,Q9DCB1,Q99KN2,Q9QZH6,Q9JL60,Q9D8C6,O89086,Q9D6V8,P48024,Q6P549,Q5SVQ0,Q9QWL7,Q60668,Q62469,P97494,Q6DIC0,P23475,Q61592,O70421,P25425,Q9CWQ0,Q8BHE5,Q9EPB4,…
5	GO:0031326	regulation of cellular biosynthetic process	Biological Process	96	Q8CCK0,P09602,Q8R2Q0,P70257,Q06180,Q9Z2D8,P53564,P30561,P06537,Q9EPK8,P15066,P02340,Q61827,P30658,Q99JB6,Q8BKT3,P50220,Q61982,P56565,Q60611,Q8CGW4,Q9Z2S7,Q91VL9,Q03172,P25976,Q8C5L6,Q80XU3,Q9EQS3,Q04891,Q68FE8,Q8CDD9,P23906,Q61090,Q8BLG0,Q9QYH6,Q9DCB1,Q99KN2,Q9QZH6,Q9JL60,Q9D8C6,O89086,Q9D6V8,P48024,Q6P549,Q5SVQ0,Q8K2C6,Q9QWL7,Q60668,Q62469,P97494,Q6DIC0,P23475,Q61592,O70421,P25425,Q9CWQ0,Q8BHE5,…
5	GO:0032965	regulation of collagen biosynthetic process	Biological Process	1	Q62469
5	GO:0043255	regulation of carbohydrate biosynthetic process	Biological Process	4	Q8C5L6,P06537,Q06180,P06802
5	GO:0046890	regulation of lipid biosynthetic process	Biological Process	6	Q05816,P06537,P37040,Q99J08,P31809,O88398
5	GO:1900376	regulation of secondary metabolite biosynthetic process	Biological Process	1	Q9WTR6
5	GO:1902930	regulation of alcohol biosynthetic process	Biological Process	2	P37040,Q99J08
5	GO:1903426	regulation of reactive oxygen species biosynthetic process	Biological Process	2	P13597,P51791
5	GO:0010558	negative regulation of macromolecule biosynthetic process	Biological Process	46	Q8CCK0,P09602,Q8R2Q0,P70257,Q06180,Q9Z2D8,P53564,P30561,P06537,Q9EPK8,P15066,P02340,Q61827,P30658,Q99JB6,Q8BKT3,P50220,Q61982,P56565,Q60611,Q8CGW4,Q9Z2S7,Q91VL9,Q03172,P25976,Q6P549,P97494,Q6DIC0,P23475,Q61592,Q9QYH6,O70421,Q04891,Q8C5L6,Q5SVQ0,P25425,Q9D6V8,Q91WA1,Q9JLZ8,P06802,P19157,Q8BUY9,Q8BGW1,Q3UIK4,Q60668,Q80TJ7
5	GO:0031327	negative regulation of cellular biosynthetic process	Biological Process	45	Q8CCK0,P09602,Q8R2Q0,P70257,Q06180,Q9Z2D8,P53564,P30561,P06537,Q9EPK8,P15066,P02340,Q61827,P30658,Q99JB6,Q8BKT3,P50220,Q61982,P56565,Q60611,Q8CGW4,Q9Z2S7,Q91VL9,Q03172,P25976,Q6P549,P97494,Q6DIC0,P23475,Q61592,Q9QYH6,O70421,Q04891,Q8C5L6,Q5SVQ0,P25425,Q9D6V8,Q91WA1,Q9JLZ8,P31809,P06802,Q8BGW1,Q3UIK4,Q60668,Q80TJ7
5	GO:0051055	negative regulation of lipid biosynthetic process	Biological Process	1	P31809
5	GO:0010557	positive regulation of macromolecule biosynthetic process	Biological Process	53	P06537,Q5SVQ0,Q9QWL7,Q60668,O89086,Q62469,P02340,P14602,Q61805,Q61263,Q6DIC0,Q7M6Y3,P23475,Q8BP27,P30561,Q9QYH6,O70421,Q60680,Q8C5L6,Q9D8Y8,Q7TSH3,Q80TJ7,A2AWT3,Q99JB6,Q61090,P70434,P50220,P25976,Q3U821,Q80XU3,Q01320,P35762,Q9WUQ2,P70257,Q8BKE9,P15066,Q04891,Q9DCB1,Q3V1H1,P23906,Q63810,Q8BHE5,Q9JL60,Q9JLJ0,Q61982,P25425,Q3UTQ7,Q8CGW4,Q03172,O70230,P70236,Q9CQY6,Q6PHZ2
5	GO:0046889	positive regulation of lipid biosynthetic process	Biological Process	2	P37040,Q99J08
5	GO:0031328	positive regulation of cellular biosynthetic process	Biological Process	55	P06537,Q5SVQ0,Q06180,Q9QWL7,Q60668,O89086,Q62469,P02340,P14602,Q61805,Q61263,P13597,Q6DIC0,Q7M6Y3,P23475,Q8BP27,P30561,Q9QYH6,O70421,Q60680,Q8C5L6,Q9D8Y8,Q7TSH3,Q80TJ7,A2AWT3,Q99JB6,Q61090,P70434,P50220,P25976,Q3U821,Q80XU3,Q01320,P35762,Q9WUQ2,P70257,Q8BKE9,P15066,Q04891,Q9DCB1,Q3V1H1,P23906,Q63810,Q8BHE5,Q9JL60,Q9JLJ0,Q61982,P25425,Q3UTQ7,Q8CGW4,Q03172,O70230,Q9CQY6,P37040,Q6PHZ2
5	GO:0032967	positive regulation of collagen biosynthetic process	Biological Process	1	Q62469
5	GO:1902932	positive regulation of alcohol biosynthetic process	Biological Process	2	P37040,Q99J08
5	GO:1903428	positive regulation of reactive oxygen species biosynthetic process	Biological Process	2	P13597,P51791
5	GO:0006703	estrogen biosynthetic process	Biological Process	2	P50171,O88736
5	GO:0006704	glucocorticoid biosynthetic process	Biological Process	1	P06537
5	GO:0046886	positive regulation of hormone biosynthetic process	Biological Process	1	P37040
5	GO:0046885	regulation of hormone biosynthetic process	Biological Process	2	P06537,P37040
5	GO:0042136	neurotransmitter biosynthetic process	Biological Process	3	P18581,Q8CHR6,P13597
5	GO:0008299	isoprenoid biosynthetic process	Biological Process	3	Q00915,Q8BLN5,Q9WUP4
5	GO:0008654	phospholipid biosynthetic process	Biological Process	13	Q9R1S3,Q9WTK3,Q91YL7,O54804,O88673,Q05816,Q9Z1X2,Q6P549,Q91WM2,Q8BH98,Q6NVG1,Q91WC3,Q8BHJ6
5	GO:0009110	vitamin biosynthetic process	Biological Process	1	P55065
5	GO:0016053	organic acid biosynthetic process	Biological Process	8	Q00915,P05063,P50171,Q8BGB7,Q8CHR6,Q05816,P31809,P02340
5	GO:0017183	peptidyl-diphthamide biosynthetic process from peptidyl-histidine	Biological Process	1	Q9CWQ0
5	GO:0018130	heterocycle biosynthetic process	Biological Process	96	Q8CCK0,P09602,Q8R2Q0,P70257,Q06180,Q9Z2D8,P53564,P30561,P06537,Q9EPK8,P15066,P02340,Q61827,P30658,Q99JB6,Q8BKT3,P50220,Q61982,P56565,Q60611,Q8CGW4,Q9Z2S7,Q91VL9,Q03172,P25976,O54724,Q9CY97,P05063,P28650,Q9R0Y5,Q64520,O08739,Q61503,P70453,Q9QY93,Q78WZ7,Q9EQS3,Q04891,Q68FE8,Q8CDD9,P23906,Q61090,Q8BLG0,Q80XU3,Q9QYH6,Q9DCB1,Q99KN2,Q9QZH6,Q9JL60,Q9D8C6,Q76KJ5,Q9CWD3,O35143,O35943,Q5SVQ0,P06802,P55065,…
5	GO:0019438	aromatic compound biosynthetic process	Biological Process	96	Q8CCK0,P09602,Q8R2Q0,P70257,Q06180,Q9Z2D8,P53564,P30561,P06537,Q9EPK8,P15066,P02340,Q61827,P30658,Q99JB6,Q8BKT3,P50220,Q61982,P56565,Q60611,Q8CGW4,Q9Z2S7,Q91VL9,Q03172,P25976,O54724,Q9CY97,P05063,P28650,Q9R0Y5,Q64520,O08739,Q61503,P70453,Q9QY93,Q78WZ7,Q9EQS3,Q04891,Q68FE8,Q8CDD9,P23906,Q61090,Q8BLG0,Q80XU3,Q9QYH6,Q9DCB1,Q99KN2,Q9QZH6,Q9JL60,Q9D8C6,Q76KJ5,Q9CWD3,O35143,O35943,Q5SVQ0,P06802,Q8K4K6,…
5	GO:0034637	cellular carbohydrate biosynthetic process	Biological Process	2	Q8C5L6,P06802
5	GO:0034645	cellular macromolecule biosynthetic process	Biological Process	105	P70257,Q9D8Y8,Q9QXE2,Q61493,Q5SVQ0,Q8CCK0,P09602,Q8R2Q0,Q06180,Q9Z2D8,P53564,P30561,P06537,Q9EPK8,P15066,P02340,Q61827,P30658,Q99JB6,Q8BKT3,P50220,Q61982,P56565,Q60611,Q8CGW4,Q9Z2S7,Q91VL9,Q03172,P25976,O54724,Q9CY97,Q8C5L6,Q80XU3,Q78WZ7,Q9EQS3,Q04891,Q68FE8,Q8CDD9,P23906,Q61090,Q8BLG0,Q9QYH6,Q9DCB1,Q99KN2,Q9QZH6,Q9JL60,Q9D8C6,Q76KJ5,O89086,Q9CPY1,Q3U2U7,Q9D6V8,P48024,P27046,Q9WUP4,Q6PB93,Q9JMG2,…
5	GO:0042181	ketone biosynthetic process	Biological Process	1	Q8K2C6
5	GO:0044272	sulfur compound biosynthetic process	Biological Process	6	P97494,Q8BGB7,A2AKQ0,P41216,Q91WC3,Q9WTR6
5	GO:0045017	glycerolipid biosynthetic process	Biological Process	12	Q9R1S3,Q9WTK3,Q91YL7,O54804,O88673,Q05816,Q9Z1X2,Q6P549,P41216,Q91WC3,Q91WM2,O88398
5	GO:0046460	neutral lipid biosynthetic process	Biological Process	3	P41216,Q91WC3,O88398
5	GO:0046467	membrane lipid biosynthetic process	Biological Process	5	Q09200,Q9R1S3,Q9WTK3,Q91YL7,Q924Z4
5	GO:0046504	glycerol ether biosynthetic process	Biological Process	1	Q8C0I1
5	GO:0051188	cofactor biosynthetic process	Biological Process	8	P05063,P97494,O35143,O35943,Q8K4K6,P41216,Q91WC3,Q9WTR6
5	GO:0034404	nucleobase-containing small molecule biosynthetic process	Biological Process	9	P05063,Q61503,P70453,Q9QY93,Q9CWD3,P06802,Q9R0Y5,Q64520,P02340
5	GO:0046165	alcohol biosynthetic process	Biological Process	7	Q8BLN5,O88736,Q8VCH6,Q9WUP4,Q8K2J0,P37040,Q99J08
5	GO:0046364	monosaccharide biosynthetic process	Biological Process	3	Q64521,P06537,Q06180
5	GO:0042438	melanin biosynthetic process	Biological Process	1	Q9WTR6
5	GO:0008610	lipid biosynthetic process	Biological Process	28	Q09200,Q00915,Q9R1S3,Q9WTK3,Q91YL7,P50171,O54804,O88673,Q05816,Q9Z1X2,Q6P549,Q8BLN5,O88736,Q8VCH6,Q8C0I1,Q8BH98,Q6NVG1,Q91WC3,Q8BHJ6,Q9WUP4,P41216,Q924Z4,P06537,P37040,Q99J08,P31809,Q91WM2,O88398
5	GO:0009059	macromolecule biosynthetic process	Biological Process	112	P70257,Q9D8Y8,Q9QXE2,Q61493,Q5SVQ0,Q8CCK0,P09602,Q8R2Q0,Q06180,Q9Z2D8,P53564,P30561,P06537,Q9EPK8,P15066,P02340,Q61827,P30658,Q99JB6,Q8BKT3,P50220,Q61982,P56565,Q60611,Q8CGW4,Q9Z2S7,Q91VL9,Q03172,P25976,Q6PB93,O54724,Q9CY97,Q8C5L6,P29416,Q80XU3,Q78WZ7,Q9EQS3,Q04891,Q68FE8,Q8CDD9,P23906,Q61090,Q8BLG0,Q9QYH6,Q9DCB1,Q99KN2,Q9QZH6,Q9JL60,Q9D8C6,Q76KJ5,O89086,Q9CPY1,Q3U2U7,Q9D6V8,P48024,P27046,Q9WUP4,…
5	GO:0016051	carbohydrate biosynthetic process	Biological Process	5	Q8C5L6,Q64521,P06537,Q06180,P06802
5	GO:0035384	thioester biosynthetic process	Biological Process	2	P41216,Q91WC3
5	GO:0090407	organophosphate biosynthetic process	Biological Process	23	Q9ET01,P05063,P28650,Q9R0Y5,Q64520,O08739,Q9R1S3,Q9WTK3,Q91YL7,O54804,O88673,Q05816,Q9Z1X2,Q6P549,Q8BH98,Q6NVG1,Q91WC3,Q8BHJ6,Q8K4K6,Q8K2J0,P41216,Q64516,Q91WM2
5	GO:1901137	carbohydrate derivative biosynthetic process	Biological Process	25	Q09200,Q9ET01,P29416,P05063,P28650,Q9R0Y5,Q64520,O08739,P27046,Q9WUP4,Q6PB93,Q9JMG2,Q9R1S3,Q9WTK3,Q91YL7,Q8K4K6,Q9JJZ4,A2AKQ0,Q91XL3,P41216,Q91WC3,Q8BLX4,Q61263,Q61503,Q64516
5	GO:1901362	organic cyclic compound biosynthetic process	Biological Process	103	Q8CCK0,P09602,Q8R2Q0,P70257,Q06180,Q9Z2D8,P53564,P30561,P06537,Q9EPK8,P15066,P02340,Q61827,P30658,Q99JB6,Q8BKT3,P50220,Q61982,P56565,Q60611,Q8CGW4,Q9Z2S7,Q91VL9,Q03172,P25976,O54724,Q9CY97,P05063,P28650,Q9R0Y5,Q64520,O08739,Q61503,P70453,Q9QY93,Q78WZ7,Q9EQS3,Q04891,Q68FE8,Q8CDD9,P23906,Q61090,Q8BLG0,Q80XU3,Q9QYH6,Q9DCB1,Q99KN2,Q9QZH6,Q9JL60,Q9D8C6,Q76KJ5,Q8BLN5,O88736,Q8VCH6,P50171,Q9CWD3,O35143,…
5	GO:1901503	ether biosynthetic process	Biological Process	1	Q8C0I1
5	GO:1901570	fatty acid derivative biosynthetic process	Biological Process	3	Q05816,P41216,Q91WC3
5	GO:1901617	organic hydroxy compound biosynthetic process	Biological Process	10	Q8BLN5,O88736,Q8VCH6,P55065,Q9WUP4,Q8K2J0,P37040,Q99J08,Q9WTR6,P02340
5	GO:0006809	nitric oxide biosynthetic process	Biological Process	2	P13597,P18581
5	GO:0002091	negative regulation of receptor internalization	Biological Process	1	O08992
5	GO:0010629	negative regulation of gene expression	Biological Process	48	Q8CCK0,P09602,Q8R2Q0,P70257,Q06180,Q9Z2D8,P53564,P30561,P06537,Q9EPK8,P15066,P02340,Q61827,P30658,Q99JB6,Q8BKT3,P50220,Q61982,P56565,Q60611,Q8CGW4,Q9Z2S7,Q91VL9,Q03172,P25976,O70348,Q3UIK4,O89086,P27931,P97494,Q6DIC0,P23475,Q61592,Q9QYH6,O70421,Q04891,Q8C5L6,Q5SVQ0,P25425,Q9D6V8,Q60668,P68433,Q8BGW1,Q80TJ7,Q7M6Y3,P24860,Q6P549,Q8BZQ7
5	GO:0051053	negative regulation of DNA metabolic process	Biological Process	7	A8VU90,P02340,Q6P549,Q91WA1,Q99JB6,Q9R207,P30561
5	GO:0051253	negative regulation of RNA metabolic process	Biological Process	37	Q8CCK0,P09602,Q8R2Q0,P70257,Q06180,Q9Z2D8,P53564,P30561,P06537,Q9EPK8,P15066,P02340,Q61827,P30658,Q99JB6,Q8BKT3,P50220,Q61982,P56565,Q60611,Q8CGW4,Q9Z2S7,Q91VL9,Q03172,P25976,P97494,Q6DIC0,P23475,Q61592,Q9QYH6,O70421,Q04891,Q8C5L6,Q5SVQ0,P25425,Q60668,Q80TJ7
5	GO:0070874	negative regulation of glycogen metabolic process	Biological Process	2	P06802,Q8C5L6
5	GO:0010563	negative regulation of phosphorus metabolic process	Biological Process	20	P54763,Q08879,Q8C5L6,P24860,Q6DFW0,P14602,P31809,Q9DBC7,Q8BMK0,P30561,P06802,Q8BH58,P19157,P55271,Q06180,Q6P549,P97492,Q8K3G5,Q9EPB4,P02340
5	GO:2000378	negative regulation of reactive oxygen species metabolic process	Biological Process	3	Q8K2C6,P02340,Q62073
5	GO:0010677	negative regulation of cellular carbohydrate metabolic process	Biological Process	2	P06802,Q8C5L6
5	GO:0032269	negative regulation of cellular protein metabolic process	Biological Process	41	P54763,Q08879,Q8C5L6,P24860,Q6DFW0,P14602,P31809,Q9DBC7,Q8BMK0,O08800,Q9CQV3,P12388,P27931,Q9D6V8,Q99JB6,P97494,Q922H1,Q6A037,P06802,O08992,Q8BH58,P19157,Q06180,P37040,Q8VCH6,Q61592,Q6P549,P97492,P02340,P11214,Q8BGW1,Q3UIK4,Q60668,Q8K3G5,Q9EPB4,Q91WE2,P60521,Q7M6Y3,P60605,Q9JJZ4,P35456
5	GO:0045922	negative regulation of fatty acid metabolic process	Biological Process	1	P31809
5	GO:0051195	negative regulation of cofactor metabolic process	Biological Process	1	P02340
5	GO:1901003	negative regulation of fermentation	Biological Process	1	P02340
5	GO:1904024	negative regulation of glucose catabolic process to lactate via pyruvate	Biological Process	1	P02340
5	GO:0045980	negative regulation of nucleotide metabolic process	Biological Process	1	P02340
5	GO:0002092	positive regulation of receptor internalization	Biological Process	1	P41731
5	GO:0010628	positive regulation of gene expression	Biological Process	57	P06537,Q5SVQ0,P53690,Q9QWL7,Q60668,O89086,Q62469,P24860,Q8CFE6,P02340,Q6DIC0,Q7M6Y3,P23475,Q8BP27,P30561,Q9QYH6,O70421,Q60680,Q8C5L6,Q9D8Y8,Q7TSH3,Q80TJ7,A2AWT3,Q99JB6,Q61090,P70434,P50220,P25976,Q3U821,Q80XU3,Q01320,P35762,Q9WUQ2,P70257,Q8BKE9,P15066,Q04891,Q9DCB1,Q3V1H1,P23906,Q63810,Q8BHE5,Q9JL60,Q9JLJ0,Q61982,P25425,Q3UTQ7,Q8CGW4,Q03172,O70230,Q9CQY6,P13020,P54763,Q61592,Q9EPK8,Q08879,Q9JIY7
5	GO:0051054	positive regulation of DNA metabolic process	Biological Process	7	Q9R207,Q9D2M8,P46737,Q5SVQ0,Q60668,Q6PHZ2,Q6P9P0
5	GO:0051254	positive regulation of RNA metabolic process	Biological Process	50	P06537,Q5SVQ0,P24860,Q8CFE6,P02340,Q6DIC0,Q7M6Y3,P23475,Q8BP27,P30561,Q9QYH6,O70421,Q60680,Q8C5L6,Q9D8Y8,Q7TSH3,Q80TJ7,A2AWT3,Q99JB6,Q61090,P70434,P50220,P25976,Q3U821,Q80XU3,Q01320,Q60668,P35762,Q9WUQ2,P70257,Q8BKE9,P15066,Q04891,Q9DCB1,Q3V1H1,P23906,Q63810,Q8BHE5,Q9JL60,Q9JLJ0,Q61982,P25425,Q3UTQ7,Q8CGW4,Q03172,O70230,O89086,O70348,Q8BGW1,Q3UIK4
5	GO:0010562	positive regulation of phosphorus metabolic process	Biological Process	36	Q61072,O88653,P35762,P70236,Q61592,O70421,P35456,O35207,Q0KK55,Q62469,O08992,Q8BHE5,Q9R207,O88662,O55098,B9EJ86,P0DP27,Q8K3G5,P24860,Q61337,Q03145,P54763,Q61090,P31809,Q9QYH6,P25085,Q62073,P23475,Q9EPB4,Q9EPK8,P13597,P02340,Q6PHZ2,P63082,P51670,P41216
5	GO:2000379	positive regulation of reactive oxygen species metabolic process	Biological Process	4	P19157,P13597,P51791,P02340
5	GO:0010676	positive regulation of cellular carbohydrate metabolic process	Biological Process	2	Q06180,Q61337
5	GO:0032270	positive regulation of cellular protein metabolic process	Biological Process	48	Q61072,O88653,P35762,P70236,Q61592,O70421,P35456,O35207,Q0KK55,Q9EPB4,Q61337,O08992,Q8BHE5,P53690,Q9QWL7,Q60668,O89086,Q62469,P02340,Q8R143,Q9R207,O88662,O55098,B9EJ86,P97494,Q9D2M8,P62878,P0DP27,Q8K3G5,P24860,Q99JB6,P18242,P31809,Q9QYH6,P25085,Q62073,P23475,Q9EPK8,P13597,Q9CQY6,Q6PHZ2,P63082,P51670,P41216,Q5SVQ0,Q7M6Y3,O35143,P13020
5	GO:1901857	positive regulation of cellular respiration	Biological Process	1	P24860
5	GO:1903020	positive regulation of glycoprotein metabolic process	Biological Process	1	Q61263
5	GO:0045940	positive regulation of steroid metabolic process	Biological Process	2	P37040,Q99J08
5	GO:0090218	positive regulation of lipid kinase activity	Biological Process	1	P35762
5	GO:1903727	positive regulation of phospholipid metabolic process	Biological Process	1	P35762
5	GO:0032770	positive regulation of monooxygenase activity	Biological Process	3	P0DP27,P56565,P37040
5	GO:1904231	positive regulation of succinate dehydrogenase activity	Biological Process	1	O35943
5	GO:0010907	positive regulation of glucose metabolic process	Biological Process	1	Q06180
5	GO:0045981	positive regulation of nucleotide metabolic process	Biological Process	1	P24860
5	GO:0090205	positive regulation of cholesterol metabolic process	Biological Process	2	P37040,Q99J08
5	GO:0002090	regulation of receptor internalization	Biological Process	3	O08992,P41731,Q63810
5	GO:0010565	regulation of cellular ketone metabolic process	Biological Process	5	Q8K2C6,Q64516,Q05816,P31809,Q9WTR6
5	GO:0010675	regulation of cellular carbohydrate metabolic process	Biological Process	7	Q8C5L6,P06537,Q06180,Q61337,O35114,P06802,P02340
5	GO:0031943	regulation of glucocorticoid metabolic process	Biological Process	1	P06537
5	GO:0032268	regulation of cellular protein metabolic process	Biological Process	84	P24860,P55271,Q61072,O88653,P35762,P70236,P14602,P54763,Q08879,Q8C5L6,Q6DFW0,Q61592,O70421,P35456,O35207,Q0KK55,O89086,Q9D6V8,P48024,P31809,Q9DBC7,Q8BMK0,Q9EPB4,Q61337,O08992,Q8BHE5,O08800,Q9CQV3,P12388,P53690,P27931,Q9QWL7,Q60668,Q62469,Q9CWQ0,Q99JB6,P02340,P97494,Q922H1,Q6A037,Q8R143,P06802,Q9R207,O88662,O55098,B9EJ86,Q9CQT7,Q9D2M8,P62878,Q8BH58,P0DP27,Q8K3G5,P19157,Q06180,P37040,Q8VCH6,P18242,…
5	GO:0042762	regulation of sulfur metabolic process	Biological Process	1	Q9WTR6
5	GO:0043467	regulation of generation of precursor metabolites and energy	Biological Process	6	Q9CQY6,Q8C5L6,P06802,Q9EPK8,P02340,P24860
5	GO:0051174	regulation of phosphorus metabolic process	Biological Process	56	P24860,P55271,Q61072,O88653,P35762,P70236,P14602,P54763,Q08879,Q8C5L6,Q6DFW0,Q61592,O70421,P35456,O35207,Q0KK55,Q9CQY6,P31809,Q9DBC7,Q8BMK0,P30561,Q62469,O08992,Q8BHE5,P06802,Q9R207,O88662,O55098,B9EJ86,Q8BH58,P0DP27,Q8K3G5,P19157,Q61337,Q03145,Q61090,Q06180,Q9QYH6,Q6P549,P97492,P25085,Q62073,P23475,Q9EPB4,Q9EPK8,Q64277,P13597,P02340,Q9Z2C4,Q4PZA2,Q6PHZ2,P63082,P51670,P41216,P06801,O35143
5	GO:0051193	regulation of cofactor metabolic process	Biological Process	3	P06801,Q9WTR6,P02340
5	GO:2000377	regulation of reactive oxygen species metabolic process	Biological Process	6	P02340,Q8K2C6,Q62073,P19157,P13597,P51791
5	GO:1903018	regulation of glycoprotein metabolic process	Biological Process	1	Q61263
5	GO:0043456	regulation of pentose-phosphate shunt	Biological Process	1	P02340
5	GO:0032768	regulation of monooxygenase activity	Biological Process	3	P37040,P0DP27,P56565
5	GO:1904229	regulation of succinate dehydrogenase activity	Biological Process	2	O35943,Q8K2C6
5	GO:0010468	regulation of gene expression	Biological Process	98	Q8CCK0,P09602,Q8R2Q0,P70257,Q06180,Q9Z2D8,P53564,P30561,P06537,Q9EPK8,P15066,P02340,Q61827,P30658,Q99JB6,Q8BKT3,P50220,Q61982,P56565,Q60611,Q8CGW4,Q9Z2S7,Q91VL9,Q03172,P25976,Q9EQS3,Q04891,Q68FE8,Q8CDD9,P23906,Q61090,Q8BLG0,Q80XU3,Q9QYH6,Q9DCB1,Q99KN2,Q9QZH6,Q9JL60,Q9D8C6,O70348,Q3UIK4,O89086,Q9D6V8,P48024,Q5SVQ0,P13020,Q60668,P54763,Q8CFE6,Q61592,Q08879,Q9JIY7,Q7M6Y3,P24860,Q6P549,Q8BZQ7,P25425,…
5	GO:0032881	regulation of polysaccharide metabolic process	Biological Process	2	Q8C5L6,P06802
5	GO:0043471	regulation of cellular carbohydrate catabolic process	Biological Process	2	P02340,O35114
5	GO:0051052	regulation of DNA metabolic process	Biological Process	17	Q04692,A8VU90,Q80XU3,P02340,Q6P549,Q0VGB7,Q5SVQ0,Q60668,Q9R207,Q91WA1,Q9Z2D8,Q9D2M8,P46737,Q99JB6,P30561,Q6PHZ2,Q6P9P0
5	GO:0051252	regulation of RNA metabolic process	Biological Process	81	Q8CCK0,P09602,Q8R2Q0,P70257,Q06180,Q9Z2D8,P53564,P30561,P06537,Q9EPK8,P15066,P02340,Q61827,P30658,Q99JB6,Q8BKT3,P50220,Q61982,P56565,Q60611,Q8CGW4,Q9Z2S7,Q91VL9,Q03172,P25976,Q9EQS3,Q04891,Q68FE8,Q8CDD9,P23906,Q61090,Q8BLG0,Q80XU3,Q9QYH6,Q9DCB1,Q99KN2,Q9QZH6,Q9JL60,Q9D8C6,Q5SVQ0,P97494,Q6DIC0,P23475,Q61592,O70421,Q8C5L6,P25425,Q8BHE5,P24860,Q9EPB4,Q60680,Q8CFE6,Q9JLZ8,Q60668,P97492,Q4FZF3,Q7M6Y3,…
5	GO:0060304	regulation of phosphatidylinositol dephosphorylation	Biological Process	1	Q9Z2C4
5	GO:0006140	regulation of nucleotide metabolic process	Biological Process	5	Q9CQY6,P06801,O35143,P02340,P24860
5	GO:0010906	regulation of glucose metabolic process	Biological Process	6	Q8C5L6,P06537,Q06180,Q61337,P06802,P02340
5	GO:0090181	regulation of cholesterol metabolic process	Biological Process	2	P37040,Q99J08
5	GO:0006109	regulation of carbohydrate metabolic process	Biological Process	7	Q8C5L6,P06537,Q06180,Q61337,O35114,P06802,P02340
5	GO:0006521	regulation of cellular amino acid metabolic process	Biological Process	1	Q9WTR6
5	GO:0019216	regulation of lipid metabolic process	Biological Process	9	Q64516,Q05816,P06537,P35762,P37040,Q99J08,P31809,Q9Z2C4,O88398
5	GO:0009804	coumarin metabolic process	Biological Process	1	Q6ZQM8
5	GO:0046271	phenylpropanoid catabolic process	Biological Process	1	Q6ZQM8
5	GO:0001510	RNA methylation	Biological Process	2	O35130,Q3UIK4
5	GO:0006306	DNA methylation	Biological Process	1	Q9Z2D8
5	GO:0006479	protein methylation	Biological Process	2	Q60611,Q922H1
5	GO:0006783	heme biosynthetic process	Biological Process	2	O35143,O35943
5	GO:0034959	endothelin maturation	Biological Process	1	Q4PZA2
5	GO:0008209	androgen metabolic process	Biological Process	1	P50171
5	GO:0008210	estrogen metabolic process	Biological Process	3	P50171,O88736,Q6ZQM8
5	GO:0042572	retinol metabolic process	Biological Process	3	Q00915,Q9QYF1,Q64FW2
5	GO:0042573	retinoic acid metabolic process	Biological Process	1	Q00915
5	GO:0006590	thyroid hormone generation	Biological Process	1	P06797
5	GO:0000096	sulfur amino acid metabolic process	Biological Process	4	P97494,Q8BGB7,Q8R016,Q9WTR6
5	GO:0006749	glutathione metabolic process	Biological Process	5	P97494,Q9WTR6,P19157,P15626,Q9JIY7
5	GO:0016226	iron-sulfur cluster assembly	Biological Process	2	O35943,Q99KN2
5	GO:0030204	chondroitin sulfate metabolic process	Biological Process	1	A2AKQ0
5	GO:0042723	thiamine-containing compound metabolic process	Biological Process	1	Q8CE08
5	GO:0046498	S-adenosylhomocysteine metabolic process	Biological Process	1	Q8BGB7
5	GO:0050427	3'-phosphoadenosine 5'-phosphosulfate metabolic process	Biological Process	1	P06802
5	GO:0019682	glyceraldehyde-3-phosphate metabolic process	Biological Process	1	P02340
5	GO:0042574	retinal metabolic process	Biological Process	1	Q9QYF1
5	GO:0043436	oxoacid metabolic process	Biological Process	26	P41216,Q91WC3,Q00915,P06801,P05063,P08249,P28650,P97494,Q99KP3,P50171,Q8BH95,Q9QXD1,Q8K009,Q64516,Q8BGB7,P37040,Q8CHR6,A2AKQ0,Q05816,P18155,Q8R016,P31809,P06802,Q6ZQM8,Q9WTR6,P02340
5	GO:0006119	oxidative phosphorylation	Biological Process	3	Q9CQY6,P24860,O35943
5	GO:0006757	ATP generation from ADP	Biological Process	1	P05063
5	GO:0006446	regulation of translational initiation	Biological Process	2	Q9D6V8,P48024
5	GO:0045947	negative regulation of translational initiation	Biological Process	1	Q9D6V8
5	GO:0006658	phosphatidylserine metabolic process	Biological Process	2	Q9Z1X2,Q8BHJ6
5	GO:0006760	folic acid-containing compound metabolic process	Biological Process	2	Q8K009,P18155
5	GO:0018958	phenol-containing compound metabolic process	Biological Process	3	P06797,Q8K078,Q9WTR6
5	GO:0042537	benzene-containing compound metabolic process	Biological Process	1	P15626
5	GO:0035999	tetrahydrofolate interconversion	Biological Process	1	P18155
5	GO:0006796	phosphate-containing compound metabolic process	Biological Process	103	P24860,P55271,P70236,Q62073,Q4ACU6,Q61072,O88653,P35762,P14602,P54763,Q08879,Q8C5L6,Q6DFW0,Q61592,O70421,P35456,O35207,Q0KK55,Q9CQY6,Q9ET01,Q64521,P05063,O35943,P28650,Q64520,Q9R0Y5,O08739,Q61503,P70453,Q9QY93,Q6PHZ2,Q60680,Q99PW4,Q9DBC7,A2AAJ9,P31809,Q8BMK0,Q0VGB7,Q9DAK9,Q06180,Q64487,O35239,Q63810,Q9R1S3,Q9WTK3,Q91YL7,Q6NVG1,P50220,Q9Z0L3,O54804,O88673,Q05816,Q8BHJ6,Q9Z1X2,Q6P549,P08249,Q9CWD3,…
5	GO:0033319	UDP-D-xylose metabolic process	Biological Process	1	Q91XL3
5	GO:0006801	superoxide metabolic process	Biological Process	1	P19157
5	GO:0052697	xenobiotic glucuronidation	Biological Process	1	Q6ZQM8
5	GO:0046033	AMP metabolic process	Biological Process	4	P28650,Q61503,O08739,Q9R0Y5
5	GO:0016999	antibiotic metabolic process	Biological Process	2	P08249,P45377
5	GO:0019860	uracil metabolic process	Biological Process	1	Q8CHR6
5	GO:0046034	ATP metabolic process	Biological Process	11	Q9CQY6,P05063,O35943,O35143,P02340,P24860,P06802,O08739,Q64520,Q61337,Q9R0Y5
5	GO:0046085	adenosine metabolic process	Biological Process	2	Q61503,Q8CE08
5	GO:0071265	L-methionine biosynthetic process	Biological Process	1	Q8BGB7
5	GO:0019482	beta-alanine metabolic process	Biological Process	1	Q8CHR6
5	GO:1901661	quinone metabolic process	Biological Process	1	P45377
5	GO:0043101	purine-containing compound salvage	Biological Process	1	O08739
5	GO:0043102	amino acid salvage	Biological Process	1	Q8BGB7
5	GO:0043173	nucleotide salvage	Biological Process	1	O08739
5	GO:0006490	oligosaccharide-lipid intermediate biosynthetic process	Biological Process	1	Q9WUP4
5	GO:0006631	fatty acid metabolic process	Biological Process	10	P41216,Q91WC3,P50171,Q8BH95,Q9QXD1,Q64516,P37040,Q05816,P31809,Q99KP3
5	GO:0006638	neutral lipid metabolic process	Biological Process	5	Q64516,P41216,Q91WC3,O88673,O88398
5	GO:0006643	membrane lipid metabolic process	Biological Process	9	Q09200,Q9R1S3,Q9WTK3,Q91YL7,P50405,Q8BHJ6,Q69ZF3,P29416,Q924Z4
5	GO:0006644	phospholipid metabolic process	Biological Process	21	Q9R1S3,Q9WTK3,Q91YL7,O54804,O88673,Q05816,Q8BHJ6,Q9Z1X2,Q6P549,Q8BH98,Q6NVG1,Q91WC3,P35762,Q91ZH7,Q91WM2,Q8C5L6,Q8K337,Q9Z2C4,Q8VD66,P50220,Q9Z0L3
5	GO:0006720	isoprenoid metabolic process	Biological Process	6	P45377,Q9QYF1,Q00915,Q9WUP4,Q8BLN5,Q64FW2
5	GO:0030258	lipid modification	Biological Process	12	Q8BH95,Q9QXD1,P37040,Q09200,Q8BLX4,Q69ZF3,Q61263,O88673,Q8C5L6,Q6P549,Q8K337,Q9Z2C4
5	GO:0046485	ether lipid metabolic process	Biological Process	1	Q8C0I1
5	GO:0046486	glycerolipid metabolic process	Biological Process	19	Q9R1S3,Q9WTK3,Q91YL7,Q64516,O54804,O88673,Q05816,Q8BHJ6,Q9Z1X2,Q6P549,P41216,Q91WC3,Q91ZH7,Q91WM2,Q8C5L6,Q8K337,Q9Z2C4,Q8VD66,O88398
5	GO:0097384	cellular lipid biosynthetic process	Biological Process	1	Q8C0I1
5	GO:0006259	DNA metabolic process	Biological Process	32	Q04692,A8VU90,P70257,Q9D8Y8,Q9QXE2,Q61493,Q5SVQ0,Q01320,P23475,Q9R207,Q80XU3,Q8BP27,Q9D2M8,P02340,P46737,P62878,Q6P9P0,Q91VL9,Q9D479,Q9CZY3,Q8BGW1,Q9Z2D8,Q6P549,Q0VGB7,O54962,Q60668,Q9QY93,Q91WA1,Q99JB6,A2A432,P30561,Q6PHZ2
5	GO:0009100	glycoprotein metabolic process	Biological Process	10	P27046,Q9WUP4,Q6PB93,Q9JMG2,Q8K2I4,Q64191,Q9JJZ4,A2AKQ0,Q8BLX4,Q61263
5	GO:0043112	receptor metabolic process	Biological Process	7	Q4PZA2,O08992,P41731,P35762,Q7M6Y3,P31809,Q63810
5	GO:0044264	cellular polysaccharide metabolic process	Biological Process	3	Q9ET01,Q8C5L6,P06802
5	GO:0044267	cellular protein metabolic process	Biological Process	153	P24860,P55271,P70236,Q62073,Q4ACU6,Q61072,O88653,P35762,P60605,P62838,Q80U95,Q9R049,Q8CFI2,Q3KNM2,Q8CCH2,Q9D787,Q64378,Q3TKY6,Q8CEC6,P14602,P54763,Q08879,Q8C5L6,Q6DFW0,Q61592,O70421,P35456,O35207,Q0KK55,A2A432,P62878,Q9D8C6,Q9D479,O89086,Q9CPY1,Q3U2U7,Q9D6V8,P48024,Q04592,Q6PHZ2,Q60680,Q99PW4,Q9DBC7,A2AAJ9,P31809,Q8BMK0,Q0VGB7,Q9DAK9,Q06180,Q64487,O35239,Q63810,Q9D8Y8,P08249,Q8K2C6,Q922H1,P27046,…
5	GO:0019400	alditol metabolic process	Biological Process	3	Q69ZN7,Q64516,Q64521
5	GO:0046835	carbohydrate phosphorylation	Biological Process	1	A2AJL3
5	GO:0046838	phosphorylated carbohydrate dephosphorylation	Biological Process	2	Q8C5L6,Q8K337
5	GO:0042360	vitamin E metabolic process	Biological Process	1	P55065
5	GO:0006732	coenzyme metabolic process	Biological Process	13	P05063,P08249,Q64521,Q9CWD3,Q8K009,Q8K4K6,Q8BGB7,P97494,P41216,Q91WC3,P18155,P06801,P02340
5	GO:0006778	porphyrin-containing compound metabolic process	Biological Process	2	O35143,O35943
5	GO:0090346	cellular organofluorine metabolic process	Biological Process	1	P37040
5	GO:0018342	protein prenylation	Biological Process	1	Q8BUY9
5	GO:0005976	polysaccharide metabolic process	Biological Process	3	Q9ET01,Q8C5L6,P06802
5	GO:0034654	nucleobase-containing compound biosynthetic process	Biological Process	93	Q8CCK0,P09602,Q8R2Q0,P70257,Q06180,Q9Z2D8,P53564,P30561,P06537,Q9EPK8,P15066,P02340,Q61827,P30658,Q99JB6,Q8BKT3,P50220,Q61982,P56565,Q60611,Q8CGW4,Q9Z2S7,Q91VL9,Q03172,P25976,O54724,Q9CY97,P05063,P28650,Q9R0Y5,Q64520,O08739,Q61503,P70453,Q9QY93,Q78WZ7,Q9EQS3,Q04891,Q68FE8,Q8CDD9,P23906,Q61090,Q8BLG0,Q80XU3,Q9QYH6,Q9DCB1,Q99KN2,Q9QZH6,Q9JL60,Q9D8C6,Q76KJ5,Q9CWD3,Q5SVQ0,P06802,Q8K4K6,P97494,Q6DIC0,…
5	GO:0034655	nucleobase-containing compound catabolic process	Biological Process	14	P05063,Q61503,P70453,Q8CHR6,Q9QY93,O70348,Q3UIK4,Q9CWD3,P06802,Q9D735,Q60668,Q4FZF3,Q8BGW1,P02340
5	GO:0090304	nucleic acid metabolic process	Biological Process	118	Q04692,A8VU90,P70257,Q9D8Y8,Q9QXE2,Q61493,Q5SVQ0,Q8CCK0,P09602,Q8R2Q0,Q06180,Q9Z2D8,P53564,P30561,P06537,Q9EPK8,P15066,P02340,Q61827,P30658,Q99JB6,Q8BKT3,P50220,Q61982,P56565,Q60611,Q8CGW4,Q9Z2S7,Q91VL9,Q03172,P25976,Q62241,Q5SU73,Q3UIK4,Q3UFB2,Q571H0,Q01320,P23475,Q9R207,Q80XU3,Q8BP27,Q9D2M8,Q99L85,O54724,Q9CY97,P46737,P62878,Q6P9P0,Q9D479,Q9CZY3,Q8BGW1,Q78WZ7,Q9EQS3,Q04891,Q68FE8,Q8CDD9,P23906,…
5	GO:0008652	cellular amino acid biosynthetic process	Biological Process	2	Q8BGB7,Q8CHR6
5	GO:0009063	cellular amino acid catabolic process	Biological Process	1	Q8R016
5	GO:1901605	alpha-amino acid metabolic process	Biological Process	5	P28650,P97494,Q8BGB7,Q8R016,Q9WTR6
5	GO:0008202	steroid metabolic process	Biological Process	11	Q8BLN5,O88736,Q8VCH6,P50171,Q6ZQM8,Q61263,Q69ZF3,P06537,Q9D0P0,P37040,Q99J08
5	GO:1903509	liposaccharide metabolic process	Biological Process	6	Q09200,Q9R1S3,Q9WTK3,Q91YL7,Q69ZF3,P29416
5	GO:0006508	proteolysis	Biological Process	51	Q04592,Q61072,Q8BVF7,Q4PZA2,Q920A7,P06797,P60605,P62838,A2A432,Q80U95,Q9R049,P62878,Q8BZQ7,Q9EPB4,Q61337,O35955,Q8BG41,O08800,Q9CQV3,P12388,P53690,P27931,O35943,A2AWT3,P70295,Q9JJZ4,Q99JP4,Q8VCH6,P11214,Q9CQT7,O08992,Q6A037,P97494,Q9D2M8,P37040,Q61592,Q3U487,Q8CFI2,Q8CCH2,P18242,P02340,P46737,Q8K337,Q91WE2,P60521,Q7M6Y3,O35143,P13020,P35456,P59511,Q9QXE5
5	GO:0030163	protein catabolic process	Biological Process	31	P06797,P60605,P62838,A2A432,Q80U95,Q9R049,P62878,Q8BZQ7,Q8K2I4,O35955,Q8BG41,P70295,Q9JJZ4,Q99JP4,Q9CQT7,O08992,Q6A037,P97494,Q9D2M8,P18242,Q3U487,Q8CFI2,Q8CCH2,Q61072,P31809,Q91WE2,P60521,O35143,Q9CQY6,Q8R143,P35762
5	GO:0036211	protein modification process	Biological Process	119	P24860,P55271,P70236,Q62073,Q4ACU6,Q61072,O88653,P35762,P60605,P62838,Q80U95,Q9R049,Q8CFI2,Q3KNM2,Q8CCH2,Q9D787,Q64378,Q3TKY6,Q8CEC6,P14602,P54763,Q08879,Q8C5L6,Q6DFW0,Q61592,O70421,P35456,O35207,Q0KK55,A2A432,P62878,Q9D8C6,Q9D479,Q6PHZ2,Q60680,Q99PW4,Q9DBC7,A2AAJ9,P31809,Q8BMK0,Q0VGB7,Q9DAK9,Q06180,Q64487,O35239,Q63810,Q9D8Y8,P08249,Q8K2C6,Q922H1,P27046,Q9WUP4,Q6PB93,Q9JMG2,Q8BUY9,Q9R1S3,Q9WTK3,…
5	GO:0042107	cytokine metabolic process	Biological Process	7	Q99JB6,Q04592,Q9JJZ4,P14602,Q61805,Q9JLZ8,P70434
5	GO:0042157	lipoprotein metabolic process	Biological Process	5	Q9R1S3,Q9WTK3,Q91YL7,Q5Y5T1,P18242
5	GO:0042982	amyloid precursor protein metabolic process	Biological Process	4	Q8BVF7,Q61263,Q8VCH6,Q7M6Y3
5	GO:0051604	protein maturation	Biological Process	16	Q04592,Q4PZA2,Q920A7,Q8BVF7,Q9CR21,P53690,P27931,P06797,O35943,Q8VCH6,P11214,Q8K337,Q9EPB4,Q61337,Q99KN2,P13020
5	GO:1901142	insulin metabolic process	Biological Process	1	P31809
5	GO:1990000	amyloid fibril formation	Biological Process	1	P13020
5	GO:0006063	uronic acid metabolic process	Biological Process	1	Q6ZQM8
5	GO:0019318	hexose metabolic process	Biological Process	11	Q8C5L6,Q05816,Q6P549,Q9JIF3,Q61337,P27046,Q64521,P06537,Q06180,P06802,P02340
5	GO:0019321	pentose metabolic process	Biological Process	1	A2AJL3
5	GO:0019852	L-ascorbic acid metabolic process	Biological Process	1	P97494
5	GO:0016093	polyprenol metabolic process	Biological Process	2	Q9WUP4,P45377
5	GO:0019751	polyol metabolic process	Biological Process	7	Q69ZN7,Q64516,Q64521,Q6P549,Q8K2J0,Q8C5L6,Q8K337
5	GO:0034308	primary alcohol metabolic process	Biological Process	6	O54804,P45377,Q00915,Q9QYF1,Q64FW2,Q8VD66
5	GO:0042439	ethanolamine-containing compound metabolic process	Biological Process	2	O54804,Q8VD66
5	GO:1902644	tertiary alcohol metabolic process	Biological Process	1	P45377
5	GO:1902652	secondary alcohol metabolic process	Biological Process	7	Q8BLN5,O88736,Q8VCH6,Q61263,Q69ZF3,P37040,Q99J08
5	GO:0006767	water-soluble vitamin metabolic process	Biological Process	2	Q8CE08,P97494
5	GO:0006775	fat-soluble vitamin metabolic process	Biological Process	2	Q00915,P55065
5	GO:0006662	glycerol ether metabolic process	Biological Process	1	Q8C0I1
5	GO:0006753	nucleoside phosphate metabolic process	Biological Process	24	Q9CQY6,P05063,O35943,P28650,Q64520,Q9R0Y5,O08739,Q61503,P70453,Q9QY93,P08249,Q64521,Q9CWD3,Q03145,Q8CE08,P06802,Q8K4K6,P41216,Q91WC3,Q61337,P06801,O35143,P02340,P24860
5	GO:0009225	nucleotide-sugar metabolic process	Biological Process	2	Q64520,Q91XL3
5	GO:0036066	protein O-linked fucosylation	Biological Process	1	Q8BLX4
5	GO:0006486	protein glycosylation	Biological Process	6	Q9WUP4,Q6PB93,Q9JMG2,Q9JJZ4,Q8BLX4,P27046
5	GO:0016577	histone demethylation	Biological Process	1	Q80TJ7
5	GO:0052696	flavonoid glucuronidation	Biological Process	1	Q6ZQM8
5	GO:0019692	deoxyribose phosphate metabolic process	Biological Process	2	Q64520,Q9QY93
5	GO:0019693	ribose phosphate metabolic process	Biological Process	19	Q9CQY6,Q9ET01,P05063,O35943,P28650,Q9R0Y5,O08739,Q61503,P70453,Q03145,Q8K4K6,P41216,Q91WC3,Q61337,P06802,Q64520,O35143,P02340,P24860
5	GO:0030388	fructose 1,6-bisphosphate metabolic process	Biological Process	1	P05063
5	GO:0043647	inositol phosphate metabolic process	Biological Process	4	Q6P549,Q8K2J0,Q8C5L6,Q8K337
5	GO:0051156	glucose 6-phosphate metabolic process	Biological Process	1	P02340
5	GO:0052646	alditol phosphate metabolic process	Biological Process	2	Q64521,Q64516
5	GO:0019285	glycine betaine biosynthetic process from choline	Biological Process	1	Q9DBF1
5	GO:0006637	acyl-CoA metabolic process	Biological Process	2	P41216,Q91WC3
5	GO:0010467	gene expression	Biological Process	130	Q8CCK0,P09602,Q8R2Q0,P70257,Q06180,Q9Z2D8,P53564,P30561,P06537,Q9EPK8,P15066,P02340,Q61827,P30658,Q99JB6,Q8BKT3,P50220,Q61982,P56565,Q60611,Q8CGW4,Q9Z2S7,Q91VL9,Q03172,P25976,Q62241,Q5SU73,Q3UIK4,Q3UFB2,Q571H0,Q99L85,O54724,Q9CY97,Q78WZ7,Q9EQS3,Q04891,Q68FE8,Q8CDD9,P23906,Q61090,Q8BLG0,Q80XU3,Q9QYH6,Q9DCB1,Q99KN2,Q9QZH6,Q9JL60,Q9D8C6,Q76KJ5,Q4FZF3,Q3U821,Q5XG71,O35218,Q0VGB7,Q9R020,Q8CEC6,Q8CFC7,…
5	GO:0043412	macromolecule modification	Biological Process	124	P24860,P55271,P70236,Q62073,Q4ACU6,Q61072,O88653,P35762,P60605,P62838,Q80U95,Q9R049,Q8CFI2,Q3KNM2,Q8CCH2,Q9D787,Q64378,Q3TKY6,Q8CEC6,Q3UIK4,P14602,P54763,Q08879,Q8C5L6,Q6DFW0,Q61592,O70421,P35456,O35207,Q0KK55,Q99L85,A2A432,P62878,Q9D8C6,Q9D479,Q8BGW1,Q9Z2D8,Q99J36,Q6PHZ2,Q60680,Q99PW4,Q9DBC7,A2AAJ9,P31809,Q8BMK0,Q0VGB7,Q9DAK9,Q06180,Q64487,O35239,Q63810,Q9D8Y8,P08249,Q8K2C6,Q922H1,P27046,Q9WUP4,…
5	GO:0033353	S-adenosylmethionine cycle	Biological Process	1	Q8BGB7
5	GO:0009262	deoxyribonucleotide metabolic process	Biological Process	2	Q64520,Q9QY93
5	GO:1901657	glycosyl compound metabolic process	Biological Process	9	Q8CHR6,Q69ZF3,Q8BGB7,P45377,Q64520,O08739,Q61503,Q8CE08,Q9R0Y5
5	GO:0006690	icosanoid metabolic process	Biological Process	1	Q05816
5	GO:0035337	fatty-acyl-CoA metabolic process	Biological Process	2	P41216,Q91WC3
5	GO:0006089	lactate metabolic process	Biological Process	1	P02340
5	GO:0016125	sterol metabolic process	Biological Process	8	Q8BLN5,O88736,Q8VCH6,Q61263,Q69ZF3,P37040,Q99J08,Q9D0P0
5	GO:0001914	regulation of T cell mediated cytotoxicity	Biological Process	1	P31809
5	GO:0042269	regulation of natural killer cell mediated cytotoxicity	Biological Process	3	P31809,P11438,P27812
5	GO:0001915	negative regulation of T cell mediated cytotoxicity	Biological Process	1	P31809
5	GO:0045953	negative regulation of natural killer cell mediated cytotoxicity	Biological Process	2	P31809,P27812
5	GO:0045954	positive regulation of natural killer cell mediated cytotoxicity	Biological Process	1	P11438
5	GO:0043316	cytotoxic T cell degranulation	Biological Process	1	P31809
5	GO:0002420	natural killer cell mediated cytotoxicity directed against tumor cell target	Biological Process	1	P31809
5	GO:0043320	natural killer cell degranulation	Biological Process	1	P11438
5	GO:0052330	positive regulation by organism of programmed cell death in other organism involved in symbiotic interaction	Biological Process	1	Q61337
5	GO:0001907	killing by symbiont of host cells	Biological Process	1	Q61337
5	GO:0001781	neutrophil apoptotic process	Biological Process	1	Q9WTR6
5	GO:0001782	B cell homeostasis	Biological Process	2	P30561,Q99JB6
5	GO:0043029	T cell homeostasis	Biological Process	2	Q9Z2S7,P30561
5	GO:0016447	somatic recombination of immunoglobulin gene segments	Biological Process	2	Q9R207,Q99JB6
5	GO:0033151	V(D)J recombination	Biological Process	1	P23475
5	GO:0002208	somatic diversification of immunoglobulins involved in immune response	Biological Process	2	Q9R207,Q99JB6
5	GO:0002444	myeloid leukocyte mediated immunity	Biological Process	1	Q5SSL4
5	GO:0002449	lymphocyte mediated immunity	Biological Process	10	O88662,P31809,P35762,Q99JB6,P13597,Q91VL9,P70434,P11438,Q9R207,P27812
5	GO:0002703	regulation of leukocyte mediated immunity	Biological Process	7	P31809,Q91VL9,Q99JB6,Q5SSL4,P11438,P27812,P35762
5	GO:0002704	negative regulation of leukocyte mediated immunity	Biological Process	4	P31809,Q99JB6,Q5SSL4,P27812
5	GO:0002705	positive regulation of leukocyte mediated immunity	Biological Process	4	Q91VL9,Q99JB6,P11438,P35762
5	GO:0043300	regulation of leukocyte degranulation	Biological Process	3	Q5SSL4,P31809,P11438
5	GO:0045622	regulation of T-helper cell differentiation	Biological Process	1	Q99JB6
5	GO:2001188	regulation of T cell activation via T cell receptor contact with antigen bound to MHC molecule on antigen presenting cell	Biological Process	1	P35762
5	GO:0043301	negative regulation of leukocyte degranulation	Biological Process	2	Q5SSL4,P31809
5	GO:0045623	negative regulation of T-helper cell differentiation	Biological Process	1	Q99JB6
5	GO:0043302	positive regulation of leukocyte degranulation	Biological Process	1	P11438
5	GO:2001190	positive regulation of T cell activation via T cell receptor contact with antigen bound to MHC molecule on antigen presenting cell	Biological Process	1	P35762
5	GO:0043312	neutrophil degranulation	Biological Process	1	Q5SSL4
5	GO:0002758	innate immune response-activating signal transduction	Biological Process	2	P70434,Q61805
5	GO:0002429	immune response-activating cell surface receptor signaling pathway	Biological Process	5	Q99JB6,P35762,P31809,Q9DAK9,Q06180
5	GO:0030218	erythrocyte differentiation	Biological Process	3	Q5SVQ0,O35143,Q06180
5	GO:0002369	T cell cytokine production	Biological Process	2	Q99JB6,P35762
5	GO:0002718	regulation of cytokine production involved in immune response	Biological Process	2	Q99JB6,P35762
5	GO:0002719	negative regulation of cytokine production involved in immune response	Biological Process	1	Q99JB6
5	GO:0002720	positive regulation of cytokine production involved in immune response	Biological Process	1	P35762
5	GO:0061082	myeloid leukocyte cytokine production	Biological Process	1	Q61592
5	GO:0002378	immunoglobulin biosynthetic process	Biological Process	1	Q6PB93
5	GO:0002381	immunoglobulin production involved in immunoglobulin mediated immune response	Biological Process	2	Q9R207,Q99JB6
5	GO:0002637	regulation of immunoglobulin production	Biological Process	1	Q99JB6
5	GO:0002638	negative regulation of immunoglobulin production	Biological Process	1	Q99JB6
5	GO:0002870	T cell anergy	Biological Process	1	Q99JB6
5	GO:0002911	regulation of lymphocyte anergy	Biological Process	1	Q99JB6
5	GO:0002913	positive regulation of lymphocyte anergy	Biological Process	1	Q99JB6
5	GO:0002465	peripheral tolerance induction	Biological Process	1	Q99JB6
5	GO:0002652	regulation of tolerance induction dependent upon immune response	Biological Process	1	Q99JB6
5	GO:0002654	positive regulation of tolerance induction dependent upon immune response	Biological Process	1	Q99JB6
5	GO:0002458	peripheral T cell tolerance induction	Biological Process	1	Q99JB6
5	GO:0002664	regulation of T cell tolerance induction	Biological Process	1	Q99JB6
5	GO:0002666	positive regulation of T cell tolerance induction	Biological Process	1	Q99JB6
5	GO:0030097	hemopoiesis	Biological Process	29	Q5SVQ0,Q01320,Q0VGB7,Q921K8,Q8K298,P02340,Q9JL15,Q99JB6,Q06180,P30561,Q91VL9,O35143,P55271,Q7TPR4,Q6ZQA0,Q03145,Q60680,Q00915,P31809,Q61592,Q61090,Q04891,Q60611,Q8BG41,Q61337,P53690,P35762,A8VU90,Q7M6Y3
5	GO:0048536	spleen development	Biological Process	2	P30561,P55271
5	GO:0048538	thymus development	Biological Process	1	Q91VL9
5	GO:0048539	bone marrow development	Biological Process	1	P02340
5	GO:0002580	regulation of antigen processing and presentation of peptide or polysaccharide antigen via MHC class II	Biological Process	1	Q9EPB4
5	GO:0002583	regulation of antigen processing and presentation of peptide antigen	Biological Process	1	Q9EPB4
5	GO:0002688	regulation of leukocyte chemotaxis	Biological Process	4	Q9EPK8,Q64277,Q61805,Q61592
5	GO:0002691	regulation of cellular extravasation	Biological Process	2	Q5SSL4,P13597
5	GO:0071675	regulation of mononuclear cell migration	Biological Process	1	Q9EPK8
5	GO:1902622	regulation of neutrophil migration	Biological Process	2	Q64277,Q61805
5	GO:1905521	regulation of macrophage migration	Biological Process	3	Q9EPK8,P53690,P35762
5	GO:2000401	regulation of lymphocyte migration	Biological Process	2	Q9EPB4,O55098
5	GO:0043030	regulation of macrophage activation	Biological Process	2	Q61805,P18581
5	GO:0051249	regulation of lymphocyte activation	Biological Process	17	P30561,P35762,Q64277,Q9JL15,Q61592,Q91VL9,Q99JB6,Q9EPB4,P50404,P31809,P11438,Q61337,P53690,Q04891,Q9DBC7,Q06180,P13020
5	GO:1902563	regulation of neutrophil activation	Biological Process	1	Q5SSL4
5	GO:0002819	regulation of adaptive immune response	Biological Process	6	P31809,Q91VL9,Q99JB6,Q9EPB4,P35762,P70434
5	GO:0002828	regulation of type 2 immune response	Biological Process	1	P35762
5	GO:0002837	regulation of immune response to tumor cell	Biological Process	1	P31809
5	GO:0002861	regulation of inflammatory response to antigenic stimulus	Biological Process	1	P35762
5	GO:0043313	regulation of neutrophil degranulation	Biological Process	1	Q5SSL4
5	GO:0045088	regulation of innate immune response	Biological Process	8	Q9EPB4,P23475,P31809,P70434,Q61805,P11438,P27812,Q06180
5	GO:0050854	regulation of antigen receptor-mediated signaling pathway	Biological Process	4	P35762,P31809,Q9DAK9,Q06180
5	GO:0045637	regulation of myeloid cell differentiation	Biological Process	4	Q00915,P31809,Q5SVQ0,Q06180
5	GO:1901532	regulation of hematopoietic progenitor cell differentiation	Biological Process	2	A8VU90,Q91VL9
5	GO:1902033	regulation of hematopoietic stem cell proliferation	Biological Process	1	Q5SVQ0
5	GO:1902105	regulation of leukocyte differentiation	Biological Process	9	Q00915,P31809,Q61592,Q91VL9,Q99JB6,Q61337,P53690,Q04891,Q06180
5	GO:0002692	negative regulation of cellular extravasation	Biological Process	1	Q5SSL4
5	GO:0051250	negative regulation of lymphocyte activation	Biological Process	5	P50404,P31809,Q99JB6,Q9DBC7,Q06180
5	GO:1902564	negative regulation of neutrophil activation	Biological Process	1	Q5SSL4
5	GO:0002820	negative regulation of adaptive immune response	Biological Process	2	P31809,Q99JB6
5	GO:0002838	negative regulation of immune response to tumor cell	Biological Process	1	P31809
5	GO:0043314	negative regulation of neutrophil degranulation	Biological Process	1	Q5SSL4
5	GO:0045824	negative regulation of innate immune response	Biological Process	3	P31809,P27812,Q06180
5	GO:0050860	negative regulation of T cell receptor signaling pathway	Biological Process	3	P31809,Q9DAK9,Q06180
5	GO:0045638	negative regulation of myeloid cell differentiation	Biological Process	2	P31809,Q06180
5	GO:1902106	negative regulation of leukocyte differentiation	Biological Process	3	P31809,Q06180,Q99JB6
5	GO:0002582	positive regulation of antigen processing and presentation of peptide or polysaccharide antigen via MHC class II	Biological Process	1	Q9EPB4
5	GO:0002585	positive regulation of antigen processing and presentation of peptide antigen	Biological Process	1	Q9EPB4
5	GO:0002690	positive regulation of leukocyte chemotaxis	Biological Process	3	Q9EPK8,Q61805,Q61592
5	GO:0002693	positive regulation of cellular extravasation	Biological Process	1	P13597
5	GO:1902624	positive regulation of neutrophil migration	Biological Process	1	Q61805
5	GO:1905523	positive regulation of macrophage migration	Biological Process	2	Q9EPK8,P53690
5	GO:2000403	positive regulation of lymphocyte migration	Biological Process	1	Q9EPB4
5	GO:0043032	positive regulation of macrophage activation	Biological Process	1	Q61805
5	GO:0051251	positive regulation of lymphocyte activation	Biological Process	11	P35762,Q64277,Q9JL15,Q61592,Q91VL9,Q99JB6,Q9EPB4,P11438,Q61337,P53690,Q04891
5	GO:0002821	positive regulation of adaptive immune response	Biological Process	4	Q91VL9,Q99JB6,P35762,Q9EPB4
5	GO:0002830	positive regulation of type 2 immune response	Biological Process	1	P35762
5	GO:0002863	positive regulation of inflammatory response to antigenic stimulus	Biological Process	1	P35762
5	GO:0045089	positive regulation of innate immune response	Biological Process	5	Q9EPB4,P23475,P70434,Q61805,P11438
5	GO:0050857	positive regulation of antigen receptor-mediated signaling pathway	Biological Process	1	P35762
5	GO:0045639	positive regulation of myeloid cell differentiation	Biological Process	1	Q5SVQ0
5	GO:1901534	positive regulation of hematopoietic progenitor cell differentiation	Biological Process	1	Q91VL9
5	GO:1902035	positive regulation of hematopoietic stem cell proliferation	Biological Process	1	Q5SVQ0
5	GO:1902107	positive regulation of leukocyte differentiation	Biological Process	6	Q61592,Q91VL9,Q99JB6,Q61337,P53690,Q04891
5	GO:0002460	adaptive immune response based on somatic recombination of immune receptors built from immunoglobulin superfamily domains	Biological Process	8	O88662,P31809,P35762,Q99JB6,P13597,Q91VL9,P70434,Q9R207
5	GO:0002423	natural killer cell mediated immune response to tumor cell	Biological Process	1	P31809
5	GO:0002438	acute inflammatory response to antigenic stimulus	Biological Process	2	P13597,Q9WVA8
5	GO:0002455	humoral immune response mediated by circulating immunoglobulin	Biological Process	1	P35762
5	GO:0035745	T-helper 2 cell cytokine production	Biological Process	1	P35762
5	GO:0002228	natural killer cell mediated immunity	Biological Process	3	P31809,P11438,P27812
5	GO:0034340	response to type I interferon	Biological Process	2	P70434,Q06180
5	GO:0034341	response to interferon-gamma	Biological Process	5	P02340,Q06180,P13020,Q8CG50,P51670
5	GO:0002495	antigen processing and presentation of peptide antigen via MHC class II	Biological Process	1	Q9EPB4
5	GO:0035783	CD4-positive, alpha-beta T cell costimulation	Biological Process	1	P35762
5	GO:0043369	CD4-positive or CD8-positive, alpha-beta T cell lineage commitment	Biological Process	1	Q99JB6
5	GO:0045059	positive thymic T cell selection	Biological Process	1	Q06180
5	GO:0001773	myeloid dendritic cell activation	Biological Process	1	Q9EPB4
5	GO:0002275	myeloid cell activation involved in immune response	Biological Process	3	Q9EPB4,Q61805,Q5SSL4
5	GO:0036230	granulocyte activation	Biological Process	1	Q5SSL4
5	GO:0042116	macrophage activation	Biological Process	2	Q61805,P18581
5	GO:0042117	monocyte activation	Biological Process	1	Q61072
5	GO:0002285	lymphocyte activation involved in immune response	Biological Process	10	Q61233,P13597,Q8R5A3,P02340,Q9JL15,P31809,P11438,Q9R207,Q99JB6,P35762
5	GO:0001767	establishment of lymphocyte polarity	Biological Process	1	P13020
5	GO:0001771	immunological synapse formation	Biological Process	1	P35762
5	GO:0030098	lymphocyte differentiation	Biological Process	14	Q5SVQ0,Q9JL15,P02340,Q99JB6,Q06180,P30561,Q91VL9,Q61592,Q61090,Q04891,Q60611,Q8BG41,Q61337,P53690
5	GO:0030101	natural killer cell activation	Biological Process	4	Q5SVQ0,Q61592,Q91VL9,P11438
5	GO:0042110	T cell activation	Biological Process	20	Q61233,P13597,Q8R5A3,P02340,Q99JB6,Q06180,Q9JL15,Q61090,Q91VL9,P35762,O35955,Q9EPB4,P50404,P31809,Q04891,Q60611,Q8BG41,Q61337,Q9DBC7,P13020
5	GO:0042113	B cell activation	Biological Process	12	Q9JL15,P02340,Q06180,P30561,Q91VL9,P35762,Q64277,Q9R207,Q61337,P53690,Q99JB6,Q9QUN3
5	GO:0046651	lymphocyte proliferation	Biological Process	11	P02340,P30561,P35762,Q64277,Q99JB6,O35955,Q9EPB4,P50404,P31809,Q9DBC7,Q60611
5	GO:0002232	leukocyte chemotaxis involved in inflammatory response	Biological Process	1	Q61805
5	GO:0002407	dendritic cell chemotaxis	Biological Process	1	Q61592
5	GO:0002548	monocyte chemotaxis	Biological Process	1	P51670
5	GO:0048246	macrophage chemotaxis	Biological Process	1	Q9EPK8
5	GO:0048247	lymphocyte chemotaxis	Biological Process	2	Q61592,P51670
5	GO:0071621	granulocyte chemotaxis	Biological Process	4	Q9EPK8,P51670,Q64277,Q61805
5	GO:0072683	T cell extravasation	Biological Process	1	P13597
5	GO:0072678	T cell migration	Biological Process	2	P13597,Q9EPB4
5	GO:0097530	granulocyte migration	Biological Process	4	Q9EPK8,P51670,Q64277,Q61805
5	GO:1905517	macrophage migration	Biological Process	3	Q9EPK8,P35762,P53690
5	GO:1905674	regulation of adaptive immune memory response	Biological Process	1	P35762
5	GO:1905676	positive regulation of adaptive immune memory response	Biological Process	1	P35762
5	GO:0061050	regulation of cell growth involved in cardiac muscle cell development	Biological Process	1	P06537
5	GO:0061387	regulation of extent of cell growth	Biological Process	2	O35943,Q8BZQ7
5	GO:1903859	regulation of dendrite extension	Biological Process	1	Q7M6Y3
5	GO:0045773	positive regulation of axon extension	Biological Process	2	O35943,Q8BZQ7
5	GO:0061051	positive regulation of cell growth involved in cardiac muscle cell development	Biological Process	1	P06537
5	GO:1903861	positive regulation of dendrite extension	Biological Process	1	Q7M6Y3
5	GO:0061049	cell growth involved in cardiac muscle cell development	Biological Process	3	P06537,Q6PHZ2,Q3UTJ2
5	GO:1990138	neuron projection extension	Biological Process	4	O35943,Q8BZQ7,Q6DFW0,Q7M6Y3
5	GO:0030516	regulation of axon extension	Biological Process	2	O35943,Q8BZQ7
5	GO:1905041	regulation of epithelium regeneration	Biological Process	1	Q8R0W0
5	GO:0043403	skeletal muscle tissue regeneration	Biological Process	2	Q61090,P35762
5	GO:1990399	epithelium regeneration	Biological Process	1	Q8R0W0
5	GO:0003301	physiological cardiac muscle hypertrophy	Biological Process	3	Q6PHZ2,Q3UTJ2,P06537
5	GO:0055021	regulation of cardiac muscle tissue growth	Biological Process	2	P24860,P06537
5	GO:0055023	positive regulation of cardiac muscle tissue growth	Biological Process	2	P24860,P06537
5	GO:0060038	cardiac muscle cell proliferation	Biological Process	2	P24860,Q9DBC7
5	GO:0003241	growth involved in heart morphogenesis	Biological Process	1	P30561
5	GO:0008306	associative learning	Biological Process	2	Q9WTR6,P97492
5	GO:0098597	observational learning	Biological Process	1	Q4ACU6
5	GO:0007616	long-term memory	Biological Process	1	P97492
5	GO:0042297	vocal learning	Biological Process	1	Q4ACU6
5	GO:0007628	adult walking behavior	Biological Process	2	O35943,P29416
5	GO:0042711	maternal behavior	Biological Process	1	P06537
5	GO:1904707	positive regulation of vascular smooth muscle cell proliferation	Biological Process	1	Q6PHZ2
5	GO:0060054	positive regulation of epithelial cell proliferation involved in wound healing	Biological Process	2	Q8R0W0,Q61090
5	GO:0032946	positive regulation of mononuclear cell proliferation	Biological Process	4	P35762,Q64277,Q99JB6,Q9EPB4
5	GO:0001937	negative regulation of endothelial cell proliferation	Biological Process	1	O35143
5	GO:0010839	negative regulation of keratinocyte proliferation	Biological Process	2	Q8R0W0,P06797
5	GO:2000346	negative regulation of hepatocyte proliferation	Biological Process	1	P31809
5	GO:0010626	negative regulation of Schwann cell proliferation	Biological Process	1	Q924Z4
5	GO:0032945	negative regulation of mononuclear cell proliferation	Biological Process	4	P50404,P31809,Q99JB6,Q9DBC7
5	GO:0007406	negative regulation of neuroblast proliferation	Biological Process	1	P02340
5	GO:0010624	regulation of Schwann cell proliferation	Biological Process	1	Q924Z4
5	GO:0014011	Schwann cell proliferation involved in axon regeneration	Biological Process	1	Q924Z4
5	GO:1990874	vascular smooth muscle cell proliferation	Biological Process	1	Q6PHZ2
5	GO:1904705	regulation of vascular smooth muscle cell proliferation	Biological Process	1	Q6PHZ2
5	GO:0001936	regulation of endothelial cell proliferation	Biological Process	1	O35143
5	GO:0010837	regulation of keratinocyte proliferation	Biological Process	2	Q8R0W0,P06797
5	GO:2000345	regulation of hepatocyte proliferation	Biological Process	1	P31809
5	GO:0070350	regulation of white fat cell proliferation	Biological Process	1	Q8BGW1
5	GO:0032944	regulation of mononuclear cell proliferation	Biological Process	8	P30561,P35762,Q64277,Q99JB6,Q9EPB4,P50404,P31809,Q9DBC7
5	GO:1902692	regulation of neuroblast proliferation	Biological Process	1	P02340
5	GO:0002043	blood vessel endothelial cell proliferation involved in sprouting angiogenesis	Biological Process	1	Q03145
5	GO:0072574	hepatocyte proliferation	Biological Process	1	P31809
5	GO:0022027	interkinetic nuclear migration	Biological Process	1	P33173
5	GO:0051306	mitotic sister chromatid separation	Biological Process	2	Q99JP4,P24860
5	GO:1905818	regulation of chromosome separation	Biological Process	2	Q99JP4,P24860
5	GO:1905819	negative regulation of chromosome separation	Biological Process	1	P24860
5	GO:0033045	regulation of sister chromatid segregation	Biological Process	3	Q99JP4,Q6P9P0,P24860
5	GO:0051988	regulation of attachment of spindle microtubules to kinetochore	Biological Process	1	P24860
5	GO:0045876	positive regulation of sister chromatid cohesion	Biological Process	1	Q6P9P0
5	GO:0051987	positive regulation of attachment of spindle microtubules to kinetochore	Biological Process	1	P24860
5	GO:0062033	positive regulation of mitotic sister chromatid segregation	Biological Process	1	Q6P9P0
5	GO:0033046	negative regulation of sister chromatid segregation	Biological Process	1	P24860
5	GO:0000819	sister chromatid segregation	Biological Process	5	Q920F6,P24860,Q99JP4,Q6P9P0,Q01320
5	GO:0051310	metaphase plate congression	Biological Process	1	P24860
5	GO:0031109	microtubule polymerization or depolymerization	Biological Process	6	Q2KN98,Q3V1H1,Q80TN7,Q8C263,Q69ZF3,Q9EPK8
5	GO:0031122	cytoplasmic microtubule organization	Biological Process	1	Q9EPK8
5	GO:0034453	microtubule anchoring	Biological Process	1	Q921C5
5	GO:0070507	regulation of microtubule cytoskeleton organization	Biological Process	9	Q2KN98,Q3V1H1,Q80TN7,Q8C263,Q69ZF3,Q9EPK8,Q6P9P6,Q8BMK0,Q921C5
5	GO:1902850	microtubule cytoskeleton organization involved in mitosis	Biological Process	3	P24860,Q62172,Q6P9P6
5	GO:0003341	cilium movement	Biological Process	1	Q8BTU1
5	GO:0060632	regulation of microtubule-based movement	Biological Process	2	Q8BTU1,P11438
5	GO:0099111	microtubule-based transport	Biological Process	6	P33173,O55102,Q8BKE9,Q921C5,P14602,P11438
5	GO:0098534	centriole assembly	Biological Process	1	Q8CB62
5	GO:0044774	mitotic DNA integrity checkpoint	Biological Process	4	P02340,Q9R207,Q91WA1,Q01320
5	GO:0044818	mitotic G2/M transition checkpoint	Biological Process	1	Q9R207
5	GO:0044819	mitotic G1/S transition checkpoint	Biological Process	1	P02340
5	GO:0071174	mitotic spindle checkpoint	Biological Process	1	P24860
5	GO:0072413	signal transduction involved in mitotic cell cycle checkpoint	Biological Process	1	P02340
5	GO:0000076	DNA replication checkpoint	Biological Process	1	Q91WA1
5	GO:0000077	DNA damage checkpoint	Biological Process	6	P02340,Q9R207,Q91WA1,P46737,Q62048,Q8BH58
5	GO:0072401	signal transduction involved in DNA integrity checkpoint	Biological Process	2	P02340,P46737
5	GO:0071173	spindle assembly checkpoint	Biological Process	1	P24860
5	GO:0090231	regulation of spindle checkpoint	Biological Process	1	P24860
5	GO:0010543	regulation of platelet activation	Biological Process	1	P31809
5	GO:0010544	negative regulation of platelet activation	Biological Process	1	P31809
5	GO:0070527	platelet aggregation	Biological Process	2	P31809,Q9WTR6
5	GO:2000489	regulation of hepatic stellate cell activation	Biological Process	1	P97494
5	GO:2000490	negative regulation of hepatic stellate cell activation	Biological Process	1	P97494
5	GO:0035733	hepatic stellate cell activation	Biological Process	1	P97494
5	GO:0002768	immune response-regulating cell surface receptor signaling pathway	Biological Process	5	Q99JB6,P35762,P31809,Q9DAK9,Q06180
5	GO:0000165	MAPK cascade	Biological Process	26	Q61072,O88653,P35762,P70236,Q62073,P19157,P31809,Q9QYH6,Q8C5L6,Q6P549,P97492,P25085,Q9EPB4,Q9EPK8,P54763,Q03145,Q4PZA2,Q06180,Q08879,Q8K3G5,Q6PHZ2,P13597,Q61592,P63082,P51670,Q4ACU6
5	GO:0007249	I-kappaB kinase/NF-kappaB signaling	Biological Process	7	Q60680,Q62073,P14602,Q9CZY3,Q9JLJ0,P19157,Q9EPB4
5	GO:0007264	small GTPase mediated signal transduction	Biological Process	20	Q8VCH6,O08992,P02340,Q62159,Q60680,Q8CJ26,O88327,O35161,P62484,Q3TES0,P35293,Q8CG50,P35294,Q8BQZ4,Q6PHZ2,P54763,Q60790,Q3UTH8,Q62172,Q0KK55
5	GO:0010737	protein kinase A signaling	Biological Process	1	Q61233
5	GO:0019932	second-messenger-mediated signaling	Biological Process	10	Q80TS3,Q8CGM1,P0DP27,P30561,Q9DBC7,Q63810,Q4PZA2,Q8CFI2,Q64277,Q99JP6
5	GO:0048017	inositol lipid-mediated signaling	Biological Process	5	P31809,A2AAJ9,P13020,Q8BNY6,Q8K2J0
5	GO:0031098	stress-activated protein kinase signaling cascade	Biological Process	9	Q62073,P19157,P25085,P31809,Q9EPB4,Q9EPK8,P70236,O55098,Q5SVQ0
5	GO:0031929	TOR signaling	Biological Process	6	Q09143,Q921I6,Q61592,O88653,Q6DFW0,Q8BH58
5	GO:0038061	NIK/NF-kappaB signaling	Biological Process	2	Q9JLJ0,Q60680
5	GO:0042770	signal transduction in response to DNA damage	Biological Process	4	P02340,Q8R143,P46737,Q9R207
5	GO:0043491	protein kinase B signaling	Biological Process	6	Q2KN98,Q61592,B9EJ86,P97368,Q03145,Q8C5L6
5	GO:0072331	signal transduction by p53 class mediator	Biological Process	3	P02340,Q9EPB4,Q8R143
5	GO:0097193	intrinsic apoptotic signaling pathway	Biological Process	10	Q03145,Q9EPB4,Q61337,P02340,P14602,Q06180,Q8R143,Q62172,P35456,Q9R207
5	GO:0097696	STAT cascade	Biological Process	2	Q06180,Q64487
5	GO:1902531	regulation of intracellular signal transduction	Biological Process	49	Q61072,O88653,P35762,P70236,P31809,A2AAJ9,Q09143,Q921I6,Q61592,Q3TES0,P19157,Q6PHZ2,Q06180,P14602,Q9CZY3,Q60680,Q9JLJ0,Q62073,Q9EPB4,Q9QYH6,Q8C5L6,Q6P549,P97492,P25085,P02340,Q8R143,Q4PZA2,Q8CFI2,Q9EPK8,Q64487,P54763,Q60790,Q64277,Q8BQZ4,Q2KN98,B9EJ86,P97368,Q03145,P0DP27,Q08879,Q8K3G5,P13597,P63082,P51670,Q99JP6,Q61337,Q62172,Q6DFW0,P35456
5	GO:1902532	negative regulation of intracellular signal transduction	Biological Process	22	A2AAJ9,Q921I6,P19157,Q06180,Q9EPB4,Q8C5L6,Q6P549,P97492,Q8R143,Q8CFI2,P31809,Q64487,P54763,Q60790,Q03145,P0DP27,Q08879,Q8K3G5,Q99JP6,Q9JLJ0,P14602,P35456
5	GO:1902533	positive regulation of intracellular signal transduction	Biological Process	27	Q61072,O88653,P35762,P70236,Q61592,Q6PHZ2,Q9CZY3,Q60680,Q9JLJ0,Q62073,P31809,Q9QYH6,P25085,Q4PZA2,Q9EPB4,Q9EPK8,Q2KN98,B9EJ86,P97368,P0DP27,P13597,P63082,P51670,Q61337,Q06180,Q62172,P02340
5	GO:0006983	ER overload response	Biological Process	1	P02340
5	GO:0036499	PERK-mediated unfolded protein response	Biological Process	1	Q06180
5	GO:0007167	enzyme linked receptor protein signaling pathway	Biological Process	29	Q03145,P54763,Q9QUN3,Q9QZH6,Q61072,P02340,Q62073,Q06180,Q9JIF3,Q6P549,O08992,Q8BHE5,Q03172,P55271,P50220,O70421,Q69ZN7,P14602,P31809,P35456,Q80XU3,P06802,Q8C5L6,B9EJ86,P11214,P97492,P29416,P41731,Q61592
5	GO:0007215	glutamate receptor signaling pathway	Biological Process	4	Q99JP6,Q4ACU6,P54763,O54828
5	GO:0007219	Notch signaling pathway	Biological Process	7	P53690,Q8BLX4,Q8R2U2,Q3UTJ2,Q8BKE9,Q8BVF7,Q61982
5	GO:0007224	smoothened signaling pathway	Biological Process	4	Q8CG73,P37040,Q8BRM2,P06802
5	GO:0007229	integrin-mediated signaling pathway	Biological Process	4	O88662,P41731,Q04592,Q62469
5	GO:0019221	cytokine-mediated signaling pathway	Biological Process	13	Q9JLZ8,Q61592,Q9EPB4,Q06180,Q60680,P02340,P41216,P31809,P70434,P51670,P25085,P27931,Q61337
5	GO:0031663	lipopolysaccharide-mediated signaling pathway	Biological Process	1	Q61805
5	GO:0035587	purinergic receptor signaling pathway	Biological Process	1	Q8CE08
5	GO:0038065	collagen-activated signaling pathway	Biological Process	1	Q62469
5	GO:0097191	extrinsic apoptotic signaling pathway	Biological Process	6	Q61337,Q9EPB4,P13597,Q62048,P19157,P97494
5	GO:0007187	G protein-coupled receptor signaling pathway, coupled to cyclic nucleotide second messenger	Biological Process	2	Q80TS3,Q8CGM1
5	GO:0007205	protein kinase C-activating G protein-coupled receptor signaling pathway	Biological Process	1	O88673
5	GO:0007212	dopamine receptor signaling pathway	Biological Process	1	O54828
5	GO:0007216	G protein-coupled glutamate receptor signaling pathway	Biological Process	1	Q99JP6
5	GO:0007218	neuropeptide signaling pathway	Biological Process	1	Q9WVA8
5	GO:0008277	regulation of G protein-coupled receptor signaling pathway	Biological Process	6	Q8CG73,P97492,Q4PZA2,Q8CE08,Q6WVG3,O54828
5	GO:0016056	rhodopsin mediated signaling pathway	Biological Process	1	Q9QYF1
5	GO:0045744	negative regulation of G protein-coupled receptor signaling pathway	Biological Process	2	Q8CG73,P97492
5	GO:0035588	G protein-coupled purinergic receptor signaling pathway	Biological Process	1	Q8CE08
5	GO:0045745	positive regulation of G protein-coupled receptor signaling pathway	Biological Process	2	Q8CE08,Q4PZA2
5	GO:0070493	thrombin-activated receptor signaling pathway	Biological Process	1	Q3UQ44
5	GO:0007603	phototransduction, visible light	Biological Process	1	Q9QYF1
5	GO:0033211	adiponectin-activated signaling pathway	Biological Process	1	P41216
5	GO:0043401	steroid hormone mediated signaling pathway	Biological Process	1	P06537
5	GO:0001959	regulation of cytokine-mediated signaling pathway	Biological Process	7	Q9JLZ8,Q61592,Q9EPB4,Q06180,P70434,P25085,P27931
5	GO:0008589	regulation of smoothened signaling pathway	Biological Process	4	P37040,Q8BRM2,P06802,Q8CG73
5	GO:0008593	regulation of Notch signaling pathway	Biological Process	3	P53690,Q8BLX4,Q8R2U2
5	GO:0010640	regulation of platelet-derived growth factor receptor signaling pathway	Biological Process	2	Q6P549,Q06180
5	GO:0023058	adaptation of signaling pathway	Biological Process	1	Q9QYF1
5	GO:0030111	regulation of Wnt signaling pathway	Biological Process	6	P63082,Q3UY34,Q8CGW4,Q61090,O70421,Q9R049
5	GO:0030947	regulation of vascular endothelial growth factor receptor signaling pathway	Biological Process	1	Q69ZN7
5	GO:0033143	regulation of intracellular steroid hormone receptor signaling pathway	Biological Process	1	P06537
5	GO:0034121	regulation of toll-like receptor signaling pathway	Biological Process	2	P70434,Q61805
5	GO:0035358	regulation of peroxisome proliferator activated receptor signaling pathway	Biological Process	1	Q05816
5	GO:0043567	regulation of insulin-like growth factor receptor signaling pathway	Biological Process	1	Q6P549
5	GO:0046626	regulation of insulin receptor signaling pathway	Biological Process	6	Q06180,P06802,Q8C5L6,Q6P549,Q80XU3,B9EJ86
5	GO:0090092	regulation of transmembrane receptor protein serine/threonine kinase signaling pathway	Biological Process	6	O08992,Q8BHE5,P55271,P02340,P50220,O70421
5	GO:0098815	modulation of excitatory postsynaptic potential	Biological Process	1	Q4ACU6
5	GO:1900101	regulation of endoplasmic reticulum unfolded protein response	Biological Process	1	Q06180
5	GO:1900169	regulation of glucocorticoid mediated signaling pathway	Biological Process	1	P06537
5	GO:1900449	regulation of glutamate receptor signaling pathway	Biological Process	3	Q4ACU6,P54763,O54828
5	GO:1900746	regulation of vascular endothelial growth factor signaling pathway	Biological Process	1	P41731
5	GO:1901184	regulation of ERBB signaling pathway	Biological Process	3	P31809,Q06180,P35456
5	GO:1902202	regulation of hepatocyte growth factor receptor signaling pathway	Biological Process	1	Q06180
5	GO:2001044	regulation of integrin-mediated signaling pathway	Biological Process	3	O88662,P41731,Q04592
5	GO:2001233	regulation of apoptotic signaling pathway	Biological Process	19	Q9EPB4,Q61337,P35456,P02340,O35943,P97494,O35143,P13597,Q62048,P14602,Q06180,Q8R143,Q62172,P97368,Q62073,Q9QYH6,Q9D8Y8,P19157,P13020
5	GO:0001961	positive regulation of cytokine-mediated signaling pathway	Biological Process	2	P70434,Q61592
5	GO:0030177	positive regulation of Wnt signaling pathway	Biological Process	1	P63082
5	GO:0033145	positive regulation of intracellular steroid hormone receptor signaling pathway	Biological Process	1	P06537
5	GO:0034123	positive regulation of toll-like receptor signaling pathway	Biological Process	1	Q61805
5	GO:0035360	positive regulation of peroxisome proliferator activated receptor signaling pathway	Biological Process	1	Q05816
5	GO:0045747	positive regulation of Notch signaling pathway	Biological Process	1	Q8R2U2
5	GO:0045880	positive regulation of smoothened signaling pathway	Biological Process	2	Q8BRM2,P37040
5	GO:0046628	positive regulation of insulin receptor signaling pathway	Biological Process	2	Q80XU3,B9EJ86
5	GO:0090100	positive regulation of transmembrane receptor protein serine/threonine kinase signaling pathway	Biological Process	3	O08992,Q8BHE5,P55271
5	GO:1900103	positive regulation of endoplasmic reticulum unfolded protein response	Biological Process	1	Q06180
5	GO:1900451	positive regulation of glutamate receptor signaling pathway	Biological Process	3	P54763,O54828,Q4ACU6
5	GO:1901186	positive regulation of ERBB signaling pathway	Biological Process	1	P35456
5	GO:2000463	positive regulation of excitatory postsynaptic potential	Biological Process	1	Q4ACU6
5	GO:2001046	positive regulation of integrin-mediated signaling pathway	Biological Process	3	O88662,P41731,Q04592
5	GO:2001235	positive regulation of apoptotic signaling pathway	Biological Process	11	Q9EPB4,Q61337,P35456,P02340,O35143,Q62048,Q06180,Q62172,P13020,Q9QYH6,Q9D8Y8
5	GO:0001960	negative regulation of cytokine-mediated signaling pathway	Biological Process	5	Q06180,Q61592,P25085,P27931,Q9JLZ8
5	GO:0010642	negative regulation of platelet-derived growth factor receptor signaling pathway	Biological Process	2	Q06180,Q6P549
5	GO:0030178	negative regulation of Wnt signaling pathway	Biological Process	4	O70421,Q9R049,Q3UY34,Q8CGW4
5	GO:0043569	negative regulation of insulin-like growth factor receptor signaling pathway	Biological Process	1	Q6P549
5	GO:0045746	negative regulation of Notch signaling pathway	Biological Process	2	P53690,Q8BLX4
5	GO:0045879	negative regulation of smoothened signaling pathway	Biological Process	1	P06802
5	GO:0046627	negative regulation of insulin receptor signaling pathway	Biological Process	4	Q06180,P06802,Q8C5L6,Q6P549
5	GO:0090101	negative regulation of transmembrane receptor protein serine/threonine kinase signaling pathway	Biological Process	3	P02340,P50220,O70421
5	GO:1900170	negative regulation of glucocorticoid mediated signaling pathway	Biological Process	1	P06537
5	GO:1900450	negative regulation of glutamate receptor signaling pathway	Biological Process	1	P54763
5	GO:1901185	negative regulation of ERBB signaling pathway	Biological Process	1	Q06180
5	GO:2001234	negative regulation of apoptotic signaling pathway	Biological Process	10	O35943,P97494,P13597,Q62048,P14602,Q8R143,P19157,P35456,P97368,Q62073
5	GO:0030518	intracellular steroid hormone receptor signaling pathway	Biological Process	1	P06537
5	GO:0035357	peroxisome proliferator activated receptor signaling pathway	Biological Process	1	Q05816
5	GO:0097192	extrinsic apoptotic signaling pathway in absence of ligand	Biological Process	2	Q9EPB4,Q61337
5	GO:0001836	release of cytochrome c from mitochondria	Biological Process	5	Q9EPB4,Q61337,P35456,P02340,O35943
5	GO:0008626	granzyme-mediated apoptotic signaling pathway	Biological Process	1	P11438
5	GO:0097345	mitochondrial outer membrane permeabilization	Biological Process	2	P97494,O35143
5	GO:0099527	postsynapse to nucleus signaling pathway	Biological Process	1	Q60960
5	GO:0095500	acetylcholine receptor signaling pathway	Biological Process	1	Q3UTJ2
5	GO:0048207	vesicle targeting, rough ER to cis-Golgi	Biological Process	1	Q9WUQ2
5	GO:0048209	regulation of vesicle targeting, to, from or within Golgi	Biological Process	1	Q9WUQ2
5	GO:0070252	actin-mediated cell contraction	Biological Process	2	Q6PHZ2,O88662
5	GO:0007411	axon guidance	Biological Process	4	Q61092,P54763,Q03145,P50220
5	GO:0007520	myoblast fusion	Biological Process	2	P35762,Q69ZN7
5	GO:0034238	macrophage fusion	Biological Process	2	Q61072,P35762
5	GO:0060142	regulation of syncytium formation by plasma membrane fusion	Biological Process	1	Q61072
5	GO:0072675	osteoclast fusion	Biological Process	1	P35762
5	GO:0007346	regulation of mitotic cell cycle	Biological Process	15	P02340,Q9R207,P55271,Q6PHZ2,P24860,Q99JP4,Q91WA1,Q6P9P0,Q01320,Q6P9P6,Q8BMK0,A2A432,P70236,O08992,O55098
5	GO:0045930	negative regulation of mitotic cell cycle	Biological Process	6	P02340,Q9R207,P55271,Q91WA1,Q01320,P24860
5	GO:0045931	positive regulation of mitotic cell cycle	Biological Process	4	Q6PHZ2,P24860,Q6P9P0,A2A432
5	GO:1904029	regulation of cyclin-dependent protein kinase activity	Biological Process	2	P24860,P55271
5	GO:0010649	regulation of cell communication by electrical coupling	Biological Process	1	Q6PHZ2
5	GO:0031669	cellular response to nutrient levels	Biological Process	8	P60521,Q9CQV6,Q9D312,P06797,Q61592,P55271,Q8CFE6,P02340
5	GO:0042262	DNA protection	Biological Process	1	Q9QY93
5	GO:0071460	cellular response to cell-matrix adhesion	Biological Process	1	P19157
5	GO:2000114	regulation of establishment of cell polarity	Biological Process	1	P13020
5	GO:0035090	maintenance of apical/basal cell polarity	Biological Process	1	O88951
5	GO:0030950	establishment or maintenance of actin cytoskeleton polarity	Biological Process	1	Q62159
5	GO:0035088	establishment or maintenance of apical/basal cell polarity	Biological Process	1	O88951
5	GO:0032292	peripheral nervous system axon ensheathment	Biological Process	1	Q63810
5	GO:0042552	myelination	Biological Process	4	Q63810,P29416,Q8BI08,Q8BHJ6
5	GO:0006915	apoptotic process	Biological Process	54	Q61337,P02340,Q9EPB4,P37040,P19157,P26350,P97494,O35943,Q8VCH6,P06537,Q61592,P35456,P25085,Q9Z261,P12388,P59511,Q9D2U5,Q9JIY7,P11438,Q03145,Q6PHZ2,Q8K2C6,Q80UQ2,Q01320,Q9WTR6,P18242,P70236,Q9D8Y8,Q62073,Q9D2M8,Q8CFI2,Q9Z2S7,P14824,Q9R207,P13020,O35143,P13597,Q62048,P14602,Q06180,Q8R143,Q62172,P97368,Q9QYH6,Q9D312,P05063,Q91VC9,Q4PZA2,O54974,Q3V1H1,Q8CJ26,Q9CV28,Q9JIZ9,Q91WM6
5	GO:0048102	autophagic cell death	Biological Process	3	P63082,P06797,P11438
5	GO:0043067	regulation of programmed cell death	Biological Process	41	Q9EPB4,Q61337,P37040,P19157,P26350,P97494,O35943,Q8VCH6,P06537,Q61592,P35456,P25085,Q9Z261,P02340,P12388,P59511,Q9D2U5,Q9JIY7,Q6PHZ2,Q8K2C6,Q80UQ2,Q9WTR6,P18242,Q01320,P70236,Q9D8Y8,Q9D2M8,Q8CFI2,Q62073,Q9Z2S7,O35143,P13597,Q62048,P13020,P14602,Q06180,Q8R143,Q62172,P63082,P97368,Q9QYH6
5	GO:0043068	positive regulation of programmed cell death	Biological Process	18	Q9EPB4,Q61337,Q6PHZ2,P02340,P18242,Q01320,P70236,Q9D8Y8,Q80UQ2,P06537,Q8CFI2,P35456,O35143,Q62048,P13020,Q06180,Q62172,Q9QYH6
5	GO:0043069	negative regulation of programmed cell death	Biological Process	27	P37040,P19157,P26350,P97494,O35943,Q8VCH6,P06537,Q61592,P35456,P25085,Q9Z261,P02340,P12388,P59511,Q9D2U5,Q9JIY7,Q8K2C6,Q61337,Q9D2M8,Q62073,Q9Z2S7,P13597,Q62048,P14602,Q8R143,P63082,P97368
5	GO:0097300	programmed necrotic cell death	Biological Process	3	Q62073,Q9ET01,P02340
5	GO:1902686	mitochondrial outer membrane permeabilization involved in programmed cell death	Biological Process	2	P97494,O35143
5	GO:0010939	regulation of necrotic cell death	Biological Process	3	Q9WU63,Q62073,P30561
5	GO:0010940	positive regulation of necrotic cell death	Biological Process	1	Q9WU63
5	GO:0060547	negative regulation of necrotic cell death	Biological Process	2	Q62073,P30561
5	GO:1901214	regulation of neuron death	Biological Process	10	P02340,P97494,Q9D2M8,P06537,Q8CFI2,Q7M6Y3,Q61337,Q9WTR6,O70421,Q62172
5	GO:1903201	regulation of oxidative stress-induced cell death	Biological Process	5	P14602,Q9WTR6,O70421,P02340,Q62172
5	GO:1901216	positive regulation of neuron death	Biological Process	6	P06537,P02340,Q8CFI2,Q62172,Q7M6Y3,Q61337
5	GO:1903209	positive regulation of oxidative stress-induced cell death	Biological Process	1	Q62172
5	GO:0008631	intrinsic apoptotic signaling pathway in response to oxidative stress	Biological Process	2	P14602,Q62172
5	GO:0036474	cell death in response to hydrogen peroxide	Biological Process	1	P02340
5	GO:0036475	neuron death in response to oxidative stress	Biological Process	3	Q9WTR6,O70421,Q62172
5	GO:1903202	negative regulation of oxidative stress-induced cell death	Biological Process	3	P14602,Q9WTR6,O70421
5	GO:1901215	negative regulation of neuron death	Biological Process	4	P97494,Q9D2M8,Q9WTR6,O70421
5	GO:0051402	neuron apoptotic process	Biological Process	6	P02340,P97494,Q9D2M8,P06537,Q8CFI2,Q62172
5	GO:0007413	axonal fasciculation	Biological Process	1	P54763
5	GO:0006333	chromatin assembly or disassembly	Biological Process	5	P68433,Q8CCK0,Q6DIC0,Q9Z183,P02340
5	GO:0034728	nucleosome organization	Biological Process	5	P68433,Q8CCK0,Q6DIC0,Q9Z183,P26350
5	GO:0006338	chromatin remodeling	Biological Process	7	P26350,P06537,Q6DIC0,Q04692,Q9Z183,Q60611,Q91VL9
5	GO:0016569	covalent chromatin modification	Biological Process	15	Q9Z2D8,A2AWT3,Q60611,Q99JB6,P02340,P24860,Q80TJ7,A2A432,Q9Z183,Q9D8Y8,Q5SVQ0,Q2VPQ9,Q8BLG0,P46737,Q04692
5	GO:1902275	regulation of chromatin organization	Biological Process	5	Q99JB6,P02340,P24860,Q80TJ7,Q5SVQ0
5	GO:1905268	negative regulation of chromatin organization	Biological Process	2	Q99JB6,Q80TJ7
5	GO:1905269	positive regulation of chromatin organization	Biological Process	4	P02340,P24860,Q99JB6,Q5SVQ0
5	GO:0051276	chromosome organization	Biological Process	35	P25976,P23475,Q9R207,P02340,Q01320,P68433,Q8CCK0,Q6DIC0,Q9Z183,P26350,Q80XU3,Q9DCB1,P30658,Q60611,Q91W18,P06537,Q91VL9,Q9Z2D8,Q920F6,P24860,Q8VCB1,A2AWT3,Q99JP4,O54962,Q99JB6,Q60668,Q80TJ7,Q6P9P0,A2A432,Q04692,Q9D8Y8,Q5SVQ0,Q2VPQ9,Q8BLG0,P46737
5	GO:0007010	cytoskeleton organization	Biological Process	51	P0DP27,Q8K298,Q7TPR4,Q62159,Q61233,P13020,Q8CJ19,Q8R1G6,O08992,Q2KN98,Q5SSL4,Q9R059,Q3TES0,Q3UTJ2,O88662,Q9EPK8,Q6P549,O88398,Q3V1H1,Q80TN7,Q6P9P6,P97492,P24860,Q62172,Q8CB62,P62484,Q9CQI6,Q69ZF3,Q9EPB4,P13597,Q6ZPF4,Q8C263,Q4ACU6,Q64277,O35161,Q3UQ44,Q8R0W0,P50446,Q9Z331,Q9QWL7,Q9D312,Q9R0H5,Q61781,Q9DBC7,Q8BMK0,Q8C5L6,Q921C5,Q9DC07,Q6DFW0,Q9DAK9,Q99M15
5	GO:0007033	vacuole organization	Biological Process	8	P18242,P60521,Q9CQV6,P29416,P63082,Q5KU39,Q6DFW0,P27046
5	GO:0006997	nucleus organization	Biological Process	2	Q8VCB1,O35130
5	GO:0007005	mitochondrion organization	Biological Process	22	P60521,Q9CQV6,Q61337,P02340,Q920A7,Q8BK03,Q9WTQ8,Q9CR21,Q9CPU2,Q8BT51,Q9CQY6,Q3U276,Q9WU63,Q9WV98,Q3KNM2,P0DP27,Q9EPB4,P35456,O35943,P97494,O35143,P27046
5	GO:0007029	endoplasmic reticulum organization	Biological Process	2	P35293,P59481
5	GO:0007030	Golgi organization	Biological Process	3	Q80XC3,Q8CG50,P59481
5	GO:0007031	peroxisome organization	Biological Process	1	Q8VCI5
5	GO:0010638	positive regulation of organelle organization	Biological Process	21	Q9EPB4,P13597,P02340,Q80TN7,Q9EPK8,Q9R207,P24860,Q6P9P0,Q3UQ44,Q99JB6,P13020,Q62159,Q61233,Q3KNM2,Q61337,P35456,Q5SVQ0,O35143,O08992,Q60668,P62484
5	GO:0010639	negative regulation of organelle organization	Biological Process	16	P13020,Q2KN98,Q3V1H1,Q80TN7,Q99JB6,Q4ACU6,Q9DBC7,Q8C5L6,O88398,Q80TJ7,O35943,P24860,P97494,P02340,Q9R207,Q01320
5	GO:0016050	vesicle organization	Biological Process	8	Q9WUQ2,Q7M6Y3,Q5KU39,Q0P5W1,Q6ZQA0,P51791,P70297,O08992
5	GO:0033043	regulation of organelle organization	Biological Process	49	Q9WUQ2,P13020,Q2KN98,Q3V1H1,Q80TN7,Q99JP4,Q8CB62,Q9CQI6,Q69ZF3,Q9EPB4,P13597,Q99JB6,P02340,Q8C263,Q9EPK8,Q60668,Q9R207,Q4ACU6,Q62159,Q64277,O35161,P24860,Q6P9P0,Q3UQ44,Q5KU39,Q9DBC7,Q6P9P6,Q8BMK0,Q8C5L6,O88398,Q80TJ7,Q921C5,Q61233,Q3KNM2,Q61337,P35456,O35943,Q5SVQ0,Q3UTH8,Q64487,Q6DFW0,P97494,O35143,Q80XC3,P70297,O08992,Q01320,Q9DAK9,P62484
5	GO:0034389	lipid droplet organization	Biological Process	1	P35293
5	GO:0044782	cilium organization	Biological Process	9	P13020,Q8BTU1,Q8BKE9,Q8VE09,O88398,Q8CG73,Q8VBW8,Q8CB62,Q8BRM2
5	GO:0048284	organelle fusion	Biological Process	4	Q920A7,Q8BK03,Q5KU39,Q0P5W1
5	GO:0048285	organelle fission	Biological Process	12	Q01320,P24860,Q6P9P6,Q8VCB1,Q9JIF3,Q9DBC7,Q925E7,Q8VCI5,Q99JP4,Q6P9P0,Q8BMK0,Q3KNM2
5	GO:0070925	organelle assembly	Biological Process	22	P18242,P60521,Q9CQV6,Q8CB62,P13020,Q8BTU1,Q8BKE9,Q8VE09,O88398,Q8CG73,Q8VBW8,Q6DFW0,Q9DBC7,Q6P9P6,Q9DC07,Q61233,Q4ACU6,Q3UTH8,Q64487,P70297,O08992,Q8BRM2
5	GO:0090382	phagosome maturation	Biological Process	1	Q8CG50
5	GO:0099084	postsynaptic specialization organization	Biological Process	3	Q4ACU6,Q3UTH8,Q64487
5	GO:1903008	organelle disassembly	Biological Process	4	P60521,Q9CQV6,P02340,O35143
5	GO:0007009	plasma membrane organization	Biological Process	4	Q69ZN7,P14824,Q9JIZ9,P13020
5	GO:0033363	secretory granule organization	Biological Process	1	Q6ZQA0
5	GO:0048499	synaptic vesicle membrane organization	Biological Process	1	O55100
5	GO:0000912	assembly of actomyosin apparatus involved in cytokinesis	Biological Process	1	Q8K298
5	GO:0001325	formation of extrachromosomal circular DNA	Biological Process	1	Q9R207
5	GO:0051017	actin filament bundle assembly	Biological Process	5	Q4ACU6,Q62159,Q8C5L6,Q7TPR4,Q61233
5	GO:0031497	chromatin assembly	Biological Process	5	P68433,Q8CCK0,Q6DIC0,Q9Z183,P02340
5	GO:0007416	synapse assembly	Biological Process	12	Q4ACU6,P54763,Q9D2M8,Q80TS3,Q64487,Q8CGM1,Q9Z0L0,O08992,Q3UTH8,P51655,O70421,Q8BLY3
5	GO:0030031	cell projection assembly	Biological Process	17	P13020,Q8BTU1,Q8BKE9,Q8VE09,O88398,Q8CG73,Q8VBW8,Q03145,Q8CB62,O88662,Q6PDN3,F8VQB6,Q8C5L6,Q6P549,P13597,Q8K298,Q8BRM2
5	GO:0031163	metallo-sulfur cluster assembly	Biological Process	2	O35943,Q99KN2
5	GO:0034329	cell junction assembly	Biological Process	8	Q9EPK8,Q07563,Q62159,P62484,Q7TPR4,Q62469,P53690,Q03145
5	GO:0045110	intermediate filament bundle assembly	Biological Process	2	Q61781,Q8R0W0
5	GO:0065003	protein-containing complex assembly	Biological Process	46	Q8BKT3,Q62241,Q5SU73,Q3UFB2,Q9WUQ2,P68433,Q8CCK0,Q6DIC0,Q9Z183,P13020,Q61337,Q9CQI6,Q69ZF3,Q9EPB4,P13597,Q80TN7,Q9Z261,Q62159,Q6P9P0,Q9CR21,Q9CPU2,Q8BT51,Q04592,Q6DFW0,Q3UQ44,Q61263,Q9CQY6,Q3U276,Q7M6Y3,Q5KU39,Q6WVG3,Q8C1E7,Q91VL9,P30561,P02340,Q9EPK8,P50171,Q8VCB1,O88398,P51912,Q61233,Q62073,P62484,Q920A7,Q9WTK3,P24860
5	GO:0070841	inclusion body assembly	Biological Process	1	Q8CFI2
5	GO:0071709	membrane assembly	Biological Process	3	O88662,P54763,Q64487
5	GO:0085029	extracellular matrix assembly	Biological Process	1	Q61592
5	GO:0099054	presynapse assembly	Biological Process	5	Q64487,P51655,O70421,Q8BLY3,O08992
5	GO:0099068	postsynapse assembly	Biological Process	4	P54763,Q4ACU6,Q3UTH8,Q64487
5	GO:1905224	clathrin-coated pit assembly	Biological Process	1	Q7M6Y3
5	GO:0022617	extracellular matrix disassembly	Biological Process	1	Q61233
5	GO:0032984	protein-containing complex disassembly	Biological Process	9	P13020,Q8CJ19,Q2KN98,Q3V1H1,Q80TN7,Q9EPK8,O88398,P60521,Q9CQV6
5	GO:1905878	invadopodium disassembly	Biological Process	1	Q80TN7
5	GO:0031344	regulation of cell projection organization	Biological Process	29	Q03145,O88398,Q8BNY6,P14602,Q9D2M8,O35114,O70421,Q91WC3,Q9EPK8,O35239,Q6P549,Q8CB62,Q62469,O35943,Q8BZQ7,Q924Z4,Q0KK55,P54763,Q7M6Y3,P53564,Q64487,F8VQB6,P33173,P06537,Q4ACU6,P62484,P13597,Q8K298,Q80TN7
5	GO:0031345	negative regulation of cell projection organization	Biological Process	5	Q9EPK8,O35239,Q6P549,Q924Z4,P54763
5	GO:0031346	positive regulation of cell projection organization	Biological Process	16	O88398,P14602,Q9D2M8,O35114,O70421,Q91WC3,O35943,Q8BZQ7,Q7M6Y3,P53564,Q64487,P06537,Q4ACU6,Q8K298,Q80TN7,Q62469
5	GO:0048858	cell projection morphogenesis	Biological Process	15	Q7M6Y3,Q03145,P54763,P50220,Q61092,O35943,Q8BZQ7,Q6DFW0,Q0KK55,P53564,Q64487,Q922H1,Q4ACU6,P33173,P62484
5	GO:0120036	plasma membrane bounded cell projection organization	Biological Process	44	Q7M6Y3,Q03145,P54763,P50220,Q61092,P13020,Q8BTU1,Q8BKE9,Q8VE09,O88398,Q8CG73,Q8VBW8,Q8BNY6,P14602,Q9D2M8,O35114,O70421,Q91WC3,Q9EPK8,O35239,Q6P549,P62484,Q8CB62,A2A432,O55102,O88662,Q6PDN3,O35943,Q8BZQ7,Q6DFW0,Q924Z4,Q0KK55,P53564,Q64487,F8VQB6,Q922H1,Q4ACU6,P33173,P06537,Q8C5L6,P13597,Q8K298,Q8BRM2,Q80TN7
5	GO:0030832	regulation of actin filament length	Biological Process	9	P13020,Q9CQI6,Q69ZF3,Q2KN98,Q9EPB4,P13597,Q3UQ44,O88398,P62484
5	GO:0008361	regulation of cell size	Biological Process	5	O35943,Q8BZQ7,P30561,P51791,Q4ACU6
5	GO:0097494	regulation of vesicle size	Biological Process	1	Q7M6Y3
5	GO:0000902	cell morphogenesis	Biological Process	29	Q63870,Q7M6Y3,Q03145,P54763,P50220,Q61092,Q62159,P13597,Q6ZPF4,F8VQB6,Q7TPR4,Q6ZQA0,Q61090,Q9JMG2,O35943,Q8BZQ7,P29416,Q6DFW0,Q0KK55,P53564,Q64487,Q9WU03,Q922H1,Q4ACU6,P33173,P62484,Q08879,P30561,O35955
5	GO:0032990	cell part morphogenesis	Biological Process	15	Q7M6Y3,Q03145,P54763,P50220,Q61092,O35943,Q8BZQ7,Q6DFW0,Q0KK55,P53564,Q64487,Q922H1,Q4ACU6,P33173,P62484
5	GO:0034332	adherens junction organization	Biological Process	5	P62484,Q7TPR4,Q62469,P53690,Q2KN98
5	GO:0045216	cell-cell junction organization	Biological Process	5	Q9EPK8,Q62159,P62484,Q03145,P31809
5	GO:0030198	extracellular matrix organization	Biological Process	7	Q61233,Q9WU03,Q61592,Q07563,Q08879,P53690,P59511
5	GO:0071971	extracellular exosome assembly	Biological Process	2	P70297,O08992
5	GO:0006999	nuclear pore organization	Biological Process	1	Q8VCB1
5	GO:0034367	protein-containing complex remodeling	Biological Process	2	P55065,Q8K448
5	GO:0071824	protein-DNA complex subunit organization	Biological Process	7	P68433,Q8CCK0,Q6DIC0,Q9Z183,P26350,P30561,P02340
5	GO:0071825	protein-lipid complex subunit organization	Biological Process	3	P55065,Q8K448,Q61263
5	GO:0071826	ribonucleoprotein complex subunit organization	Biological Process	5	Q8BKT3,Q62241,Q5SU73,Q3UFB2,Q6DFW0
5	GO:0007528	neuromuscular junction development	Biological Process	2	Q4ACU6,Q3UTJ2
5	GO:0050807	regulation of synapse organization	Biological Process	17	Q4ACU6,P54763,Q9D2M8,Q80TS3,Q64487,Q8CGM1,Q9Z0L0,P33173,P62484,Q8BZQ7,Q3UTH8,Q8BLY3,Q3UTJ2,Q9WTR6,P51655,O70421,Q7M6Y3
5	GO:0072578	neurotransmitter-gated ion channel clustering	Biological Process	2	Q4ACU6,Q9WTR6
5	GO:0097090	presynaptic membrane organization	Biological Process	1	Q64487
5	GO:0099560	synaptic membrane adhesion	Biological Process	3	Q8BLY3,P51655,Q64487
5	GO:0099563	modification of synaptic structure	Biological Process	1	Q9CS72
5	GO:0022604	regulation of cell morphogenesis	Biological Process	15	Q62159,P13597,Q6ZPF4,F8VQB6,O35943,Q8BZQ7,Q0KK55,P54763,Q7M6Y3,P53564,Q64487,P33173,P62484,Q4ACU6,Q08879
5	GO:0030100	regulation of endocytosis	Biological Process	12	O08992,P41731,Q7M6Y3,P50404,Q9EPB4,P35242,Q61592,Q5SSL4,Q62469,Q61805,Q63810,P0DP27
5	GO:0043244	regulation of protein complex disassembly	Biological Process	6	P13020,Q2KN98,Q3V1H1,Q80TN7,Q9EPK8,O88398
5	GO:1902903	regulation of supramolecular fiber organization	Biological Process	16	P13020,Q2KN98,Q3V1H1,Q80TN7,Q9CQI6,Q69ZF3,Q9EPB4,P13597,Q9EPK8,Q4ACU6,Q3UQ44,Q62159,Q8C5L6,O88398,Q6DFW0,P62484
5	GO:1903391	regulation of adherens junction organization	Biological Process	1	P53690
[truncated: 3,798 more rows]

## Sheet: MF
Level	GO_ID	Term	Type	Seqs_Num	Sequences
1	GO:0003674	molecular_function	Molecular Function	427	P14602,Q5SU73,Q9CR21,P37040,Q91VW3,Q61263,Q9D061,Q09143,P18581,Q7M6Y3,Q8BI71,Q61503,Q9R049,O70348,Q61493,Q3U1G5,Q8VCH6,Q8BLN5,O88736,Q9ERH8,P63082,P35293,Q8CG50,Q62159,P28650,P35294,Q01320,P97494,P18155,Q8BGB7,Q9QY93,Q8BNY6,Q62073,Q8K385,Q9D6V8,Q04891,Q61827,P25425,Q8CCK0,P70257,P53564,P06537,P02340,P23906,P50220,Q60611,Q9WUQ2,P15066,Q99JB6,Q8BKT3,Q9JL60,P70434,Q9JLJ0,O70230,P30561,Q7TSH3,Q80XU3,…
2	GO:0140110	transcription regulator activity	Molecular Function	35	P70257,P30561,P15066,P02340,P23906,Q99JB6,P70434,P50220,P25425,Q80XU3,P06537,P97368,Q9JL60,Q9JLJ0,Q8CGW4,O70230,Q61827,Q8BKT3,Q60611,Q04891,Q9WUQ2,Q68FE8,Q99KN2,Q9QZH6,Q9Z2S7,Q9R059,Q9D8C6,Q6DIC0,Q9EQS3,Q9QYH6,A2AWT3,Q91W18,Q8CD15,Q7TPR4,Q8BP27
2	GO:0003824	catalytic activity	Molecular Function	188	Q5SU73,P37040,Q91VW3,Q3U1G5,Q8VCH6,Q8BLN5,O88736,P63082,P35293,Q8CG50,Q62159,P28650,P35294,Q8K385,P06797,Q8R016,P70665,P45377,P23475,Q9R207,Q04692,Q4FZF3,Q6P5D3,Q8K301,Q64378,Q3TKY6,Q8CEC6,Q9D787,P33173,Q6P9P6,O08672,P11214,Q04592,P50171,Q99KP3,Q9WUP4,O08739,Q9Z1X2,Q9QXE2,Q61493,Q78WZ7,Q01320,Q9WTK3,Q09200,Q64191,O88673,Q64277,Q8CE08,P41216,Q91WC3,Q9QXD1,Q8K448,Q62172,Q9R0Y5,Q8K009,Q9DBF1,Q9D6N1,…
2	GO:0038024	cargo receptor activity	Molecular Function	3	Q07797,O35114,P06802
2	GO:0005198	structural molecule activity	Molecular Function	18	Q9CPY1,Q07563,Q08879,Q8VCB1,Q8BI08,P97492,Q4ACU6,Q7TPR4,Q61781,Q9QWL7,Q9D312,Q8R0W0,Q99PS0,A6BLY7,Q62168,Q61765,Q9Z261,Q9Z0L3
2	GO:0005215	transporter activity	Molecular Function	35	Q09143,P18581,Q9ERH8,P63082,Q8K448,Q62172,Q9EPK8,P51791,Q9ER47,Q8BXR5,Q8BNY6,Q3LS21,P14824,Q8CFE6,Q69ZF7,Q8BHW2,Q8BLX4,Q91ZN5,A2AKQ0,Q8C3B8,Q9CR58,Q9JIF3,Q8K211,Q9WTQ8,Q8K078,P55065,P31809,P10852,P51912,Q9WTR6,Q8BW66,B9EJ86,Q60790,Q9JIZ9,P28667
2	GO:0005488	binding	Molecular Function	341	P14602,Q9CR21,Q61263,Q9D061,Q7M6Y3,Q8BI71,Q61503,Q9R049,O70348,Q61493,Q01320,P97494,P18155,P28650,Q8BGB7,Q9QY93,Q8BNY6,Q62073,Q9D6V8,Q04891,Q61827,P25425,Q8CCK0,P70257,P53564,P06537,P02340,P23906,P50220,Q60611,Q9WUQ2,P15066,Q99JB6,Q8BKT3,Q9JL60,P70434,Q9JLJ0,O70230,Q7TSH3,Q80XU3,Q60668,P30561,Q9R207,P62878,Q9D479,Q3UFB2,P25976,Q7TPR4,Q64521,P14824,P13020,P0DP27,Q61233,Q80TS3,P06802,O35648,Q9Z183,…
2	GO:0016209	antioxidant activity	Molecular Function	3	P19157,Q9D975,P63300
2	GO:0098772	molecular function regulator	Molecular Function	49	P55271,Q9DBC7,Q61838,P28665,Q63870,O08800,Q9DAU7,Q9CQV3,P12388,Q9WU03,Q5SSL4,Q3UTH8,O88653,A2AAJ9,Q3TES0,Q0KK55,Q9WUQ2,Q921I6,P97492,Q6ZQK5,Q80WC7,Q60790,Q62172,O54828,Q8BQZ4,Q80XC3,P25085,Q8BHE5,Q9WVA8,P51670,Q99J08,P70202,P14602,Q61337,P0DP27,Q08879,Q9EPB4,P24860,Q6DFW0,P19157,Q9DAK9,Q6PHZ2,Q925E7,Q0VGB7,Q61592,P46737,P02340,O35143,P70295
2	GO:0045182	translation regulator activity	Molecular Function	1	Q9D6V8
2	GO:0060089	molecular transducer activity	Molecular Function	18	Q03145,P54763,P06537,P27931,O70421,Q61090,Q80TS3,Q99LE2,Q8CGM1,O35161,Q8C5L6,Q9EPK8,Q8CJ26,Q9R049,P27812,Q61982,P35456,Q62469
2	GO:0104005	hijacked molecular function	Molecular Function	2	P35762,P31809
2	GO:0140104	molecular carrier activity	Molecular Function	5	Q9CR21,O35943,Q99LG2,Q8BFY9,Q60960
3	GO:0003700	DNA-binding transcription factor activity	Molecular Function	25	P70257,P30561,P15066,P02340,P23906,Q99JB6,P70434,P50220,P25425,Q80XU3,P06537,P97368,Q9JL60,Q9JLJ0,Q8CGW4,O70230,Q61827,Q8BKT3,Q60611,Q04891,Q9WUQ2,Q68FE8,Q99KN2,Q9QZH6,Q9Z2S7
3	GO:0003712	transcription coregulator activity	Molecular Function	14	Q6DIC0,Q9EQS3,P06537,Q9QYH6,P15066,A2AWT3,Q9JL60,Q91W18,Q8CD15,Q99JB6,Q7TPR4,Q8BP27,Q9R059,Q9D8C6
3	GO:0016491	oxidoreductase activity	Molecular Function	33	Q5SU73,P37040,Q91VW3,Q8VCH6,O88736,Q8K385,P45377,P50171,Q99KP3,Q9WUP4,Q9QXD1,Q8K009,Q9DBF1,Q8CHR6,P09528,O35943,Q64521,P06801,P18155,P19157,Q9QYF1,Q8CHS7,P08249,Q9D975,Q80TJ7,Q8CJ19,Q8BGW1,Q64FW2,Q8CD15,Q8C0I1,Q99L04,Q9CXR1,P63300
3	GO:0009975	cyclase activity	Molecular Function	1	Q64277
3	GO:0016740	transferase activity	Molecular Function	68	Q9Z1X2,Q9QXE2,Q61493,Q78WZ7,Q09200,O88673,Q9R0Y5,O54804,Q9CWQ0,P19157,P15626,Q64516,Q64520,Q5SVQ0,Q9JIY7,Q8K4K6,Q6PB93,Q8BUY9,Q6PHZ2,Q60680,Q6PDN3,A2AAJ9,P70236,Q99PW4,Q8K3G5,O55098,Q8BLK9,Q62073,P0C5K0,P54763,Q03145,Q61263,P60605,P62838,Q9R049,Q3U487,Q8CFI2,Q7TPM3,P62878,Q9D787,Q922H1,Q3U2U7,Q3UTQ7,Q9ET01,P29416,Q8C0I1,Q6ZQM8,Q9JMG2,Q5Y5T1,Q924Z4,Q3UIK4,Q8BH73,Q8K009,Q8BH98,Q99J08,Q9R1S3,A2AJL3,…
3	GO:0016787	hydrolase activity	Molecular Function	84	Q3U1G5,P63082,P35293,Q8CG50,Q62159,P28650,P35294,P06797,Q8R016,P70665,P23475,Q9R207,Q04692,Q4FZF3,Q6P5D3,Q8K301,P33173,Q6P9P6,O08672,P11214,Q04592,O08739,Q01320,Q9WTK3,Q64191,Q64277,Q8CE08,Q8K448,Q62172,O54804,P70453,P18242,Q4PZA2,O35955,Q8BVF7,P53690,P59511,Q8BG41,Q9QXE5,P46737,Q9CV28,Q9JLN6,Q920A7,Q61072,Q9CQT7,Q69ZF3,Q6DIC0,Q8K2J0,Q8C5L6,Q9Z2C4,Q8K337,Q6P549,P18155,A8VU90,P06802,P27046,P29416,…
3	GO:0016829	lyase activity	Molecular Function	8	Q9D6N1,Q8BH95,P05063,P06801,Q64277,Q91XL3,P23475,Q9QXE2
3	GO:0016853	isomerase activity	Molecular Function	8	Q8BLN5,Q64378,Q3TKY6,Q8CEC6,Q9D787,Q01320,Q8BGB7,Q9D0P0
3	GO:0016874	ligase activity	Molecular Function	5	P41216,Q91WC3,P28650,P97494,A4Q9F3
3	GO:0032451	demethylase activity	Molecular Function	3	Q80TJ7,Q8CD15,Q8BGW1
3	GO:0140096	catalytic activity, acting on a protein	Molecular Function	67	P06797,Q8R016,Q64378,Q3TKY6,Q8CEC6,Q9D787,P11214,Q04592,Q9WTK3,P18242,Q4PZA2,O35955,Q8BVF7,P53690,P59511,Q8BG41,Q9QXE5,P46737,Q9CV28,Q9JLN6,Q920A7,Q61072,Q64191,Q9CQT7,Q6PB93,Q8BUY9,Q6PHZ2,Q60680,Q6PDN3,A2AAJ9,P70236,Q99PW4,Q8K3G5,O55098,Q8BLK9,Q62073,P0C5K0,P54763,Q03145,Q63810,Q06180,Q64487,O35239,Q63739,Q9Z2C4,P60605,P62838,Q9R049,Q3U487,Q8CFI2,Q7TPM3,P62878,Q9CY97,Q9JMG2,Q922H1,Q8BH73,Q5Y5T1,…
3	GO:0140097	catalytic activity, acting on DNA	Molecular Function	7	P23475,Q9R207,Q04692,Q9QXE2,Q61493,Q01320,Q8BGW1
3	GO:0140098	catalytic activity, acting on RNA	Molecular Function	8	Q3U1G5,Q4FZF3,Q6P5D3,Q8K301,Q78WZ7,Q3UIK4,Q8BGW1,O35130
3	GO:0005044	scavenger receptor activity	Molecular Function	3	Q07797,O35114,P06802
3	GO:0003735	structural constituent of ribosome	Molecular Function	1	Q9CPY1
3	GO:0005201	extracellular matrix structural constituent	Molecular Function	2	Q07563,Q08879
3	GO:0017056	structural constituent of nuclear pore	Molecular Function	1	Q8VCB1
3	GO:0019911	structural constituent of myelin sheath	Molecular Function	1	Q8BI08
3	GO:0032947	protein-containing complex scaffold activity	Molecular Function	2	P97492,Q4ACU6
3	GO:0098918	structural constituent of synapse	Molecular Function	2	Q4ACU6,Q7TPR4
3	GO:0022857	transmembrane transporter activity	Molecular Function	31	Q09143,P18581,Q9ERH8,P63082,Q8K448,Q62172,Q9EPK8,P51791,Q9ER47,Q8BXR5,Q8BNY6,Q3LS21,P14824,Q8CFE6,Q9CR58,Q9JIF3,Q8K211,Q8BLX4,A2AKQ0,Q9WTQ8,Q8K078,Q69ZF7,P31809,P10852,P51912,Q9WTR6,Q8BW66,Q60790,Q91ZN5,P28667,Q8BHW2
3	GO:0005319	lipid transporter activity	Molecular Function	6	P55065,P31809,B9EJ86,Q9JIZ9,Q8C3B8,Q8K448
3	GO:0005326	neurotransmitter transporter activity	Molecular Function	1	P51912
3	GO:0008565	protein transporter activity	Molecular Function	1	Q9WTQ8
3	GO:0000035	acyl binding	Molecular Function	1	Q9CR21
3	GO:0005515	protein binding	Molecular Function	219	P14602,Q7M6Y3,Q8BI71,Q80XU3,Q60668,P30561,P06537,P15066,P02340,Q9R207,P62878,P50220,Q9D479,Q3UFB2,Q61827,Q9WVA8,P97492,Q08879,Q9EPB4,Q61838,P28665,Q8R2Q0,Q8R143,Q99PW4,P26350,P06797,Q6DIC0,Q64516,Q5SVQ0,O35114,Q9WV98,Q9R049,P13020,Q9CQI6,P31809,Q8R1G6,P28667,Q8C0P5,Q9EPK8,Q8K298,Q6PDN3,Q8CJ19,Q99M15,Q6P549,Q9R059,O88398,Q4ACU6,Q0VGB7,Q61592,Q7TPM3,Q7TPR4,P14824,Q3UQ44,Q61233,P28650,Q9DC07,Q6ZPF4,…
3	GO:0001871	pattern binding	Molecular Function	1	P06802
3	GO:0003682	chromatin binding	Molecular Function	23	Q8CCK0,P09602,Q9DCB1,P02340,Q80XU3,Q01320,Q60668,P25976,Q6DIC0,Q9Z2D8,P53564,Q8BKE9,P06537,P97368,Q9D8Y8,Q04692,Q80TJ7,P30658,Q9QZH6,P25425,Q60611,Q91W18,O70230
3	GO:0003823	antigen binding	Molecular Function	1	Q8VCH6
3	GO:0030246	carbohydrate binding	Molecular Function	13	Q8K2I4,P59481,Q9JIF3,P06802,P50404,P35242,P27046,Q6PB93,Q9ET01,Q80TS3,O54974,P27812,Q9JL15
3	GO:0098631	cell adhesion mediator activity	Molecular Function	2	Q9R069,Q62469
3	GO:0008289	lipid binding	Molecular Function	35	P50404,Q9R020,Q61805,P14824,O35114,Q61592,B9EJ86,Q05816,P06537,Q00915,P19157,Q9QXD1,Q69ZN7,Q61337,O88673,Q9Z0L3,Q7M6Y3,Q80U44,O08992,Q61090,A2AAJ9,Q3UQ44,Q6P549,F8VQB6,P55065,P35762,Q61263,Q8BUY9,Q9WTK3,Q8VDV8,Q8BLK9,Q6ZQK5,Q9EPK8,Q9D061,Q99J08
3	GO:0008144	drug binding	Molecular Function	56	Q8CHR6,Q8CEC6,Q63810,Q01320,P97494,Q6PHZ2,Q03145,P54763,Q6DIC0,P41216,P23475,P70236,Q9ET01,P06802,Q64516,Q8K4K6,P60605,Q64520,P62838,Q920A7,Q9D975,Q9JJZ4,P33173,Q9EPK8,Q4FZF3,Q6P9P6,P51791,O54804,Q60680,Q920F6,P02340,Q6P5D3,Q8CFI2,O88673,Q8JZP2,Q9R0Y5,Q99PW4,Q6PDN3,Q04692,Q8K3G5,O55098,F8VQB6,Q80TN7,Q8K448,Q91WC3,Q8K301,O08672,Q8BLK9,Q62073,P0C5K0,A4Q9F3,A2AAJ9,Q64378,O88968,P19157,Q8BUY9
3	GO:0015643	toxic substance binding	Molecular Function	2	P30561,Q9JJT9
3	GO:0050840	extracellular matrix binding	Molecular Function	3	Q9R069,Q61072,Q62469
3	GO:0033218	amide binding	Molecular Function	20	Q61263,Q9D061,P54763,Q62469,Q8CEC6,Q63810,Q8VCH6,Q61805,Q99LG2,Q8BFY9,Q60960,Q8VCI5,P18242,P06797,Q04592,Q8BUY9,P19157,P15626,P55065,Q8K4K6
3	GO:0035731	dinitrosyl-iron complex binding	Molecular Function	1	P19157
3	GO:0036094	small molecule binding	Molecular Function	88	Q61263,Q9D061,Q61503,Q9R049,O70348,Q61493,Q05816,Q8CHR6,Q9ET01,P19157,Q9QXD1,Q01320,P97494,Q6PHZ2,Q03145,P54763,Q6DIC0,P41216,P23475,P70236,P06802,Q64516,Q8K4K6,P60605,Q64520,P62838,Q920A7,Q9D975,Q9JJZ4,P33173,Q9EPK8,Q4FZF3,Q6P9P6,P51791,O54804,Q60680,Q920F6,P02340,Q6P5D3,Q8CFI2,O88673,Q8JZP2,Q9R0Y5,Q99PW4,Q6PDN3,Q04692,Q8K3G5,O55098,F8VQB6,Q80TN7,Q8K448,Q91WC3,Q8K301,O08672,Q8BLK9,Q62073,P0C5K0,…
3	GO:0042165	neurotransmitter binding	Molecular Function	2	Q8CE08,O54804
3	GO:0042562	hormone binding	Molecular Function	1	P06537
3	GO:0043167	ion binding	Molecular Function	178	Q61263,Q9D061,Q01320,P97494,P18155,P28650,Q8BGB7,Q9QY93,O70348,Q8BNY6,Q62073,Q7TPR4,Q64521,P14824,P13020,P0DP27,Q61233,Q80TS3,P06802,O35648,Q9Z183,Q05186,Q61592,Q08879,P62761,O88673,Q63810,O35161,Q61982,Q9Z0L3,P56565,O35114,B9EJ86,Q05816,P19157,Q9QXD1,Q69ZN7,Q9JLN6,P27046,Q8R1G6,P51912,P35242,Q8BFR4,Q9DC07,O08739,Q6ZQK5,Q9WV98,Q80WC7,Q61072,Q9R020,Q9EPK8,P46737,P59481,Q62469,O88968,Q68FE8,Q9R049,…
3	GO:0044877	protein-containing complex binding	Molecular Function	55	P30561,P02340,Q3UFB2,Q7TPR4,P14824,P13020,Q3UQ44,Q9CQI6,Q61233,P28650,Q8C0P5,Q9DC07,Q9EPK8,Q6ZPF4,O88327,F8VQB6,O88398,P06802,P35762,O88662,P13597,Q06180,Q61072,Q08879,Q62469,P53690,Q9JL15,P55065,Q8R0W0,P09602,Q9DCB1,O35648,Q922H1,O89086,P48024,Q921C5,O35143,Q9R049,Q61781,Q62241,P05063,P97494,P06797,P54763,P23475,O08992,P06537,Q60680,P24860,P41731,P62878,Q61838,Q6P9P0,Q9ER47,Q4ACU6
3	GO:0048037	cofactor binding	Molecular Function	23	Q9CR21,Q61263,Q9D061,P37040,Q9WU63,Q9ET01,O88968,P19157,P15626,P50171,Q9QXD1,P06801,Q8CHR6,P97494,O35943,Q61493,Q99KP3,Q8K2C6,Q91XL3,Q8C0I1,Q8VCH6,Q8CJ19,Q8K4K6
3	GO:0050997	quaternary ammonium group binding	Molecular Function	2	O35114,P55065
3	GO:0051540	metal cluster binding	Molecular Function	3	Q8CHR6,O35943,Q61493
3	GO:0060090	molecular adaptor activity	Molecular Function	7	Q0VGB7,Q61592,Q9R049,Q7TPM3,Q9QUN3,Q921C5,O88653
3	GO:0072341	modified amino acid binding	Molecular Function	7	P14824,O35114,Q61592,B9EJ86,P19157,P15626,Q922H1
3	GO:0097159	organic cyclic compound binding	Molecular Function	145	Q61263,Q9D061,Q61503,Q9R049,O70348,Q61493,Q9D6V8,Q04891,Q61827,P25425,Q8CCK0,P70257,P53564,P06537,P02340,P23906,P50220,Q60611,Q9WUQ2,P15066,Q99JB6,Q8BKT3,Q9JL60,P70434,Q9JLJ0,O70230,Q7TSH3,P25976,Q8CHR6,Q9ET01,Q3UTJ2,P06802,Q3U1G5,Q3UFS4,P68433,Q01320,Q6DIC0,O54962,Q924Z4,Q9Z2D8,P30561,Q68FE8,Q920F6,Q04692,Q9QXE2,P30658,Q9JLZ6,Q8BLG0,Q3UTQ7,Q91WA1,Q91VL9,Q03172,Q60668,P23475,A2A432,Q9R207,Q5SVQ0,…
3	GO:0097367	carbohydrate derivative binding	Molecular Function	68	Q61263,Q9D061,P50404,Q9R020,Q61805,Q01320,P97494,Q6PHZ2,Q03145,P54763,Q6DIC0,P41216,P23475,P70236,Q9ET01,P06802,Q64516,Q8K4K6,P60605,Q64520,P62838,Q920A7,Q9D975,Q9JJZ4,P33173,Q9EPK8,Q4FZF3,Q6P9P6,P51791,O54804,Q60680,Q920F6,P02340,Q6P5D3,Q8CFI2,O88673,Q8JZP2,Q9R0Y5,Q99PW4,Q6PDN3,Q04692,Q8K3G5,O55098,F8VQB6,Q80TN7,Q8K448,Q91WC3,Q8K301,O08672,Q8BLK9,Q62073,P0C5K0,A4Q9F3,A2AAJ9,P14824,P35293,Q8CG50,…
3	GO:1901363	heterocyclic compound binding	Molecular Function	142	Q61263,Q9D061,Q61503,Q9R049,O70348,Q61493,Q9D6V8,Q04891,Q61827,P25425,Q8CCK0,P70257,P53564,P06537,P02340,P23906,P50220,Q60611,Q9WUQ2,P15066,Q99JB6,Q8BKT3,Q9JL60,P70434,Q9JLJ0,O70230,Q7TSH3,P25976,Q8CHR6,Q9ET01,Q3UTJ2,P06802,Q3U1G5,Q3UFS4,P68433,Q01320,Q6DIC0,O54962,Q924Z4,Q9Z2D8,P30561,Q68FE8,Q920F6,Q04692,Q9QXE2,P30658,Q9JLZ6,Q8BLG0,Q3UTQ7,Q91WA1,Q91VL9,Q03172,Q60668,P23475,A2A432,Q9R207,Q5SVQ0,…
3	GO:1901567	fatty acid derivative binding	Molecular Function	2	Q61263,Q9D061
3	GO:1901681	sulfur compound binding	Molecular Function	9	Q61263,Q9D061,Q61092,P70202,P14824,P19157,Q8BFR4,P15626,Q8K4K6
3	GO:0004601	peroxidase activity	Molecular Function	1	P19157
3	GO:0032542	sulfiredoxin activity	Molecular Function	1	Q9D975
3	GO:0005085	guanyl-nucleotide exchange factor activity	Molecular Function	8	Q3TES0,Q0KK55,Q9WUQ2,Q6DFW0,Q5SSL4,Q3UTH8,O88653,A2AAJ9
3	GO:0016247	channel regulator activity	Molecular Function	3	P0DP27,Q9DAK9,Q6PHZ2
3	GO:0030234	enzyme regulator activity	Molecular Function	38	P55271,Q9DBC7,Q61838,P28665,Q63870,O08800,Q9DAU7,Q9CQV3,P12388,Q9WU03,Q9WUQ2,Q921I6,P97492,Q6ZQK5,Q80WC7,Q5SSL4,Q60790,Q62172,O54828,Q8BQZ4,Q80XC3,Q99J08,P70202,P14602,Q61337,P0DP27,Q08879,Q9EPB4,P24860,P19157,O88653,Q925E7,Q0VGB7,Q61592,P02340,O35143,P70295,P46737
3	GO:0030545	receptor regulator activity	Molecular Function	5	P25085,Q8BHE5,Q9WVA8,P51670,Q61592
3	GO:0030371	translation repressor activity	Molecular Function	1	Q9D6V8
3	GO:0090079	translation regulator activity, nucleic acid binding	Molecular Function	1	Q9D6V8
3	GO:0038023	signaling receptor activity	Molecular Function	18	Q03145,P54763,P06537,P27931,O70421,Q61090,Q80TS3,Q99LE2,Q8CGM1,O35161,Q8C5L6,Q9EPK8,Q8CJ26,P35456,Q62469,Q9R049,P27812,Q61982
3	GO:0001618	virus receptor activity	Molecular Function	2	P35762,P31809
3	GO:0000036	acyl carrier activity	Molecular Function	1	Q9CR21
3	GO:0016530	metallochaperone activity	Molecular Function	1	O35943
3	GO:0140142	nucleocytoplasmic carrier activity	Molecular Function	3	Q99LG2,Q8BFY9,Q60960
4	GO:0000981	DNA-binding transcription factor activity, RNA polymerase II-specific	Molecular Function	19	Q80XU3,P70257,P06537,P15066,P02340,P97368,P23906,Q9JL60,Q9JLJ0,P50220,P25425,Q8CGW4,O70230,Q61827,Q8BKT3,Q60611,P30561,Q99JB6,P70434
4	GO:0001130	bacterial-type RNA polymerase transcription factor activity, sequence-specific DNA binding	Molecular Function	1	Q04891
4	GO:0098531	transcription factor activity, direct ligand regulated sequence-specific DNA binding	Molecular Function	2	P30561,P06537
4	GO:0003713	transcription coactivator activity	Molecular Function	10	Q7TPR4,Q8BP27,A2AWT3,Q6DIC0,Q9EQS3,P06537,Q9QYH6,P15066,Q9JL60,Q91W18
4	GO:0003714	transcription corepressor activity	Molecular Function	2	Q8CD15,Q99JB6
4	GO:0009055	electron transfer activity	Molecular Function	2	P37040,Q91VW3
4	GO:0004497	monooxygenase activity	Molecular Function	2	P37040,Q8CJ19
4	GO:0016651	oxidoreductase activity, acting on NAD(P)H	Molecular Function	1	P37040
4	GO:0016229	steroid dehydrogenase activity	Molecular Function	3	Q9WUP4,P50171,O88736
4	GO:0016614	oxidoreductase activity, acting on CH-OH group of donors	Molecular Function	9	O88736,P50171,Q99KP3,P45377,Q64521,P06801,Q9QYF1,Q8CHS7,P08249
4	GO:0016903	oxidoreductase activity, acting on the aldehyde or oxo group of donors	Molecular Function	4	P45377,Q8K009,Q9DBF1,Q9QYF1
4	GO:0016627	oxidoreductase activity, acting on the CH-CH group of donors	Molecular Function	5	Q8VCH6,Q9WUP4,Q9QXD1,Q8CHR6,Q64FW2
4	GO:0016645	oxidoreductase activity, acting on the CH-NH group of donors	Molecular Function	2	P18155,Q8K009
4	GO:0016667	oxidoreductase activity, acting on a sulfur group of donors	Molecular Function	3	Q5SU73,Q91VW3,Q9D975
4	GO:0016675	oxidoreductase activity, acting on a heme group of donors	Molecular Function	1	P37040
4	GO:0016684	oxidoreductase activity, acting on peroxide as acceptor	Molecular Function	1	P19157
4	GO:0016705	oxidoreductase activity, acting on paired donors, with incorporation or reduction of molecular oxygen	Molecular Function	5	P37040,Q80TJ7,Q8CJ19,Q8BGW1,Q8CD15
4	GO:0016722	oxidoreductase activity, oxidizing metal ions	Molecular Function	3	Q8K385,P09528,O35943
4	GO:0016725	oxidoreductase activity, acting on CH or CH2 groups	Molecular Function	1	Q9QXD1
4	GO:0035515	oxidative RNA demethylase activity	Molecular Function	1	Q8BGW1
4	GO:0035516	oxidative DNA demethylase activity	Molecular Function	1	Q8BGW1
4	GO:0045550	geranylgeranyl reductase activity	Molecular Function	1	P45377
4	GO:0051213	dioxygenase activity	Molecular Function	4	P37040,Q80TJ7,Q8BGW1,Q8CD15
4	GO:0061811	ADP-ribosyl cyclase activity	Molecular Function	1	Q64277
4	GO:0016741	transferase activity, transferring one-carbon groups	Molecular Function	7	Q9CWQ0,Q922H1,Q3U2U7,Q3UTQ7,Q3UIK4,Q8K009,O35130
4	GO:0016746	transferase activity, transferring acyl groups	Molecular Function	9	Q5SVQ0,Q9JIY7,Q61263,Q5Y5T1,Q924Z4,Q8BH73,Q8BLG0,Q6NVG1,Q8BH98
4	GO:0016757	transferase activity, transferring glycosyl groups	Molecular Function	7	Q09200,Q6PB93,Q9ET01,P29416,Q6ZQM8,Q9JMG2,Q69ZF3
4	GO:0016765	transferase activity, transferring alkyl or aryl (other than methyl) groups	Molecular Function	5	P19157,P15626,Q8BUY9,Q8C0I1,Q99J08
4	GO:0016772	transferase activity, transferring phosphorus-containing groups	Molecular Function	26	Q9Z1X2,Q9QXE2,Q61493,Q78WZ7,O88673,Q9R0Y5,O54804,Q64516,Q64520,Q8K4K6,Q6PHZ2,Q60680,Q6PDN3,A2AAJ9,P70236,Q99PW4,Q8K3G5,O55098,Q8BLK9,Q62073,P0C5K0,P54763,Q03145,Q9R1S3,A2AJL3,P24860
4	GO:0019787	ubiquitin-like protein transferase activity	Molecular Function	12	P60605,P62838,Q9R049,Q3U487,Q8CFI2,Q7TPM3,P62878,Q9D787,Q80U95,Q3KNM2,Q8CCH2,Q9JJZ4
4	GO:0003923	GPI-anchor transamidase activity	Molecular Function	1	Q9WTK3
4	GO:0008233	peptidase activity	Molecular Function	20	P06797,Q8R016,P11214,Q04592,P18242,Q4PZA2,O35955,Q8BVF7,P53690,P59511,Q8BG41,Q9QXE5,P46737,Q9CV28,Q9JLN6,Q920A7,Q61072,Q9EPB4,Q64191,Q9CQT7
4	GO:0016788	hydrolase activity, acting on ester bonds	Molecular Function	30	Q3U1G5,P70665,Q8CE08,O54804,P70453,Q8K2J0,Q8C5L6,Q9Z2C4,Q8K337,Q6P549,A8VU90,P06802,Q8VD66,Q91ZH7,Q9Z0L3,Q63810,Q06180,Q64487,O35239,Q63739,Q61503,Q9D735,O70348,Q9CY97,Q8BFR4,Q9D2L1,Q8BGB7,Q9DBC7,Q8BK48,Q9DAK9
4	GO:0016798	hydrolase activity, acting on glycosyl bonds	Molecular Function	5	Q64277,Q69ZF3,P27046,P29416,Q8K2I4
4	GO:0016810	hydrolase activity, acting on carbon-nitrogen (but not peptide) bonds	Molecular Function	5	O08739,Q64191,P18155,Q9Z183,Q8K2C6
4	GO:0016817	hydrolase activity, acting on acid anhydrides	Molecular Function	24	P63082,P35293,Q8CG50,Q62159,P28650,P35294,P23475,Q9R207,Q04692,Q4FZF3,Q6P5D3,Q8K301,P33173,Q6P9P6,O08672,Q01320,Q8K448,Q62172,Q6DIC0,P06802,Q9QY93,F8VQB6,O70348,Q9CWD3
4	GO:0017171	serine hydrolase activity	Molecular Function	3	P11214,Q04592,Q9QXE5
4	GO:0019239	deaminase activity	Molecular Function	1	O08739
4	GO:0101005	ubiquitinyl hydrolase activity	Molecular Function	2	P46737,Q9CV28
4	GO:0016830	carbon-carbon lyase activity	Molecular Function	3	P05063,P06801,Q91XL3
4	GO:0016835	carbon-oxygen lyase activity	Molecular Function	4	Q9D6N1,Q8BH95,P23475,Q9QXE2
4	GO:0016849	phosphorus-oxygen lyase activity	Molecular Function	1	Q64277
4	GO:0003916	DNA topoisomerase activity	Molecular Function	1	Q01320
4	GO:0016859	cis-trans isomerase activity	Molecular Function	4	Q64378,Q3TKY6,Q8CEC6,Q9D787
4	GO:0016860	intramolecular oxidoreductase activity	Molecular Function	2	Q8BGB7,Q9D0P0
4	GO:0016866	intramolecular transferase activity	Molecular Function	1	Q8BLN5
4	GO:0016877	ligase activity, forming carbon-sulfur bonds	Molecular Function	2	P41216,Q91WC3
4	GO:0016879	ligase activity, forming carbon-nitrogen bonds	Molecular Function	3	P28650,P97494,A4Q9F3
4	GO:0032452	histone demethylase activity	Molecular Function	2	Q8CD15,Q80TJ7
4	GO:0035514	DNA demethylase activity	Molecular Function	1	Q8BGW1
4	GO:0003755	peptidyl-prolyl cis-trans isomerase activity	Molecular Function	4	Q64378,Q3TKY6,Q8CEC6,Q9D787
4	GO:0004653	polypeptide N-acetylgalactosaminyltransferase activity	Molecular Function	1	Q6PB93
4	GO:0004672	protein kinase activity	Molecular Function	14	Q6PHZ2,P70236,Q60680,Q99PW4,Q8K3G5,O55098,Q8BLK9,Q62073,P0C5K0,A2AAJ9,Q6PDN3,P54763,Q03145,P24860
4	GO:0004721	phosphoprotein phosphatase activity	Molecular Function	8	Q06180,Q64487,O35239,Q63739,Q9Z2C4,Q9CY97,Q9DAK9,Q63810
4	GO:0008276	protein methyltransferase activity	Molecular Function	1	Q922H1
4	GO:0008318	protein prenyltransferase activity	Molecular Function	1	Q8BUY9
4	GO:0016755	transferase activity, transferring amino-acyl groups	Molecular Function	1	Q8BH73
4	GO:0019707	protein-cysteine S-acyltransferase activity	Molecular Function	1	Q5Y5T1
4	GO:0070735	protein-glycine ligase activity	Molecular Function	1	A4Q9F3
4	GO:0140103	catalytic activity, acting on a glycoprotein	Molecular Function	1	Q9JMG2
4	GO:0003678	DNA helicase activity	Molecular Function	3	P23475,Q9R207,Q04692
4	GO:0034061	DNA polymerase activity	Molecular Function	2	Q9QXE2,Q61493
4	GO:0051575	5'-deoxyribose-5-phosphate lyase activity	Molecular Function	2	P23475,Q9QXE2
4	GO:0003724	RNA helicase activity	Molecular Function	3	Q4FZF3,Q6P5D3,Q8K301
4	GO:0004540	ribonuclease activity	Molecular Function	1	Q3U1G5
4	GO:0008173	RNA methyltransferase activity	Molecular Function	2	Q3UIK4,O35130
4	GO:0097747	RNA polymerase activity	Molecular Function	1	Q78WZ7
4	GO:0140101	catalytic activity, acting on a tRNA	Molecular Function	1	Q8BGW1
4	GO:0140102	catalytic activity, acting on a rRNA	Molecular Function	1	O35130
4	GO:0030159	receptor signaling complex scaffold activity	Molecular Function	2	Q4ACU6,P97492
4	GO:0099186	structural constituent of postsynapse	Molecular Function	2	Q4ACU6,Q7TPR4
4	GO:0005342	organic acid transmembrane transporter activity	Molecular Function	7	Q09143,P18581,Q8CFE6,P31809,P10852,P51912,Q9WTR6
4	GO:0015075	ion transmembrane transporter activity	Molecular Function	26	Q09143,P18581,P63082,Q9EPK8,P51791,Q9ER47,Q8BXR5,Q8BNY6,Q3LS21,P14824,Q8CFE6,Q9CR58,Q9JIF3,Q8K211,Q9ERH8,A2AKQ0,Q8K078,Q69ZF7,P31809,P10852,P51912,Q9WTR6,Q8BW66,Q60790,Q91ZN5,P28667
4	GO:0015144	carbohydrate transmembrane transporter activity	Molecular Function	1	Q9JIF3
4	GO:0015205	nucleobase transmembrane transporter activity	Molecular Function	1	Q9ERH8
4	GO:0090482	vitamin transmembrane transporter activity	Molecular Function	1	Q9JIF3
4	GO:0015238	drug transmembrane transporter activity	Molecular Function	5	Q09143,P18581,Q9CR58,P51912,Q8CFE6
4	GO:0042887	amide transmembrane transporter activity	Molecular Function	1	Q9WTQ8
4	GO:0015318	inorganic molecular entity transmembrane transporter activity	Molecular Function	21	Q09143,P18581,P63082,Q9EPK8,P51791,Q9ER47,Q8BNY6,Q3LS21,Q8BXR5,P14824,Q8CFE6,Q9JIF3,Q8K211,Q9ERH8,Q69ZF7,P31809,P10852,P51912,Q9WTR6,Q60790,P28667
4	GO:0015605	organophosphate ester transmembrane transporter activity	Molecular Function	2	Q9CR58,Q91ZN5
4	GO:0015932	nucleobase-containing compound transmembrane transporter activity	Molecular Function	5	Q9ERH8,Q9CR58,Q8BLX4,A2AKQ0,Q91ZN5
4	GO:0022803	passive transmembrane transporter activity	Molecular Function	9	Q9EPK8,P51791,Q9ER47,Q8BXR5,Q8BNY6,Q3LS21,P14824,Q60790,P28667
4	GO:0022804	active transmembrane transporter activity	Molecular Function	12	P63082,Q8K448,Q62172,Q8CFE6,Q9JIF3,Q9ERH8,P51912,P51791,Q8BLX4,A2AKQ0,Q8K078,Q9WTQ8
4	GO:0022884	macromolecule transmembrane transporter activity	Molecular Function	1	Q9WTQ8
4	GO:0042910	xenobiotic transmembrane transporter activity	Molecular Function	1	Q62172
4	GO:1901505	carbohydrate derivative transmembrane transporter activity	Molecular Function	5	Q9ERH8,Q9CR58,Q8BLX4,A2AKQ0,Q91ZN5
4	GO:1901682	sulfur compound transmembrane transporter activity	Molecular Function	1	Q91ZN5
4	GO:0005548	phospholipid transporter activity	Molecular Function	2	P55065,Q9JIZ9
4	GO:0015125	bile acid transmembrane transporter activity	Molecular Function	1	P31809
4	GO:0015248	sterol transporter activity	Molecular Function	2	P55065,B9EJ86
4	GO:0046624	sphingolipid transporter activity	Molecular Function	1	P55065
4	GO:0120013	intermembrane lipid transfer activity	Molecular Function	1	P55065
4	GO:0015183	L-aspartate transmembrane transporter activity	Molecular Function	1	P51912
4	GO:0008320	protein transmembrane transporter activity	Molecular Function	1	Q9WTQ8
4	GO:0044183	protein binding involved in protein folding	Molecular Function	1	P14602
4	GO:0000149	SNARE binding	Molecular Function	4	Q06180,Q3U487,Q7M6Y3,Q8BI71
4	GO:0008134	transcription factor binding	Molecular Function	16	P02340,P30561,Q3UFB2,Q61827,P15066,P50220,P26350,Q7TSH3,Q8CDD9,Q9Z2S7,Q99JB6,Q80XU3,Q60668,P06537,Q9R207,P62878
4	GO:0001098	basal transcription machinery binding	Molecular Function	4	Q9D479,P30561,P02340,Q3UFB2
4	GO:0001965	G-protein alpha-subunit binding	Molecular Function	1	P97492
4	GO:0001968	fibronectin binding	Molecular Function	1	Q08879
4	GO:0002039	p53 binding	Molecular Function	4	Q8R2Q0,P02340,Q8R143,Q99PW4
4	GO:0042393	histone binding	Molecular Function	9	Q9D8Y8,Q80TJ7,P30658,Q91W18,P26350,P06797,Q6DIC0,Q64516,Q5SVQ0
4	GO:0051087	chaperone binding	Molecular Function	5	O35114,Q9WV98,P30561,Q9R049,P02340
4	GO:0030674	protein binding, bridging	Molecular Function	6	Q9QUN3,Q921C5,Q0VGB7,Q61592,Q9R049,Q7TPM3
4	GO:0005102	signaling receptor binding	Molecular Function	44	Q9WVA8,O08992,O70421,Q61090,P24860,P25085,Q8BHE5,P31809,Q9EPB4,O88736,P06802,Q8CJ26,Q7TPR4,P35762,O88662,P13597,Q61233,Q06180,Q61072,Q08879,Q62469,P53690,Q9JL15,P06537,Q61592,P02340,Q62073,P51670,Q8BVL9,P15066,P30561,P0DP27,Q8CG73,Q4ACU6,Q99JP6,Q8CDD9,Q7M6Y3,Q60680,P54763,Q64487,P35456,Q61805,P11214,P25425
4	GO:0050839	cell adhesion molecule binding	Molecular Function	16	Q7TPR4,P35762,O88662,P13597,Q61233,Q06180,Q61072,Q08879,Q62469,P53690,Q9JL15,O88327,A2AAJ9,O08992,Q64487,Q9Z261
4	GO:0019838	growth factor binding	Molecular Function	5	Q8CJ26,Q61838,P25085,P27931,O08992
4	GO:0051018	protein kinase A binding	Molecular Function	1	Q9DBC7
4	GO:0005516	calmodulin binding	Molecular Function	9	Q6PHZ2,Q3UQ44,P31809,O35143,P28667,Q9EPK8,Q6PDN3,F8VQB6,A2AAJ9
4	GO:0046983	protein dimerization activity	Molecular Function	36	P08249,Q7TPR4,P15626,P14602,Q01320,Q6PHZ2,P31809,Q9EPB4,Q62241,O54962,Q99KP3,O35114,Q4PZA2,P06802,Q8K4K6,Q9WV98,P30561,Q8CHR6,O70421,Q8CE08,Q60680,Q8BK03,Q91XL3,O55098,Q9QXD1,Q91WC3,Q99JB6,Q9Z2C4,P56565,Q91VL9,P68433,Q8CCK0,O08992,P29416,P02340,Q8BQZ4
4	GO:0008013	beta-catenin binding	Molecular Function	2	Q2KN98,Q8CGW4
4	GO:0008022	protein C-terminus binding	Molecular Function	11	Q01320,O54962,P23475,Q9R069,O08992,Q08879,Q99JP6,P02340,Q5SU73,Q9JLZ6,Q4ACU6
4	GO:0008092	cytoskeletal protein binding	Molecular Function	42	P13020,Q9CQI6,P31809,Q8R1G6,P28667,Q8C0P5,Q9EPK8,Q8K298,Q6PDN3,Q8CJ19,Q99M15,Q6P549,Q9R059,O88398,Q4ACU6,Q7TPR4,P14824,Q3UQ44,Q61233,P28650,Q9DC07,Q6ZPF4,O88327,F8VQB6,Q9EPB4,O35648,P33173,Q6P9P6,Q80TN7,P60521,Q8BVL9,O08672,Q9CQV6,P97492,Q5KU39,Q921C5,A2AAJ9,Q6PHZ2,P0DP27,Q7M6Y3,Q8BKE9,P05063
4	GO:0042802	identical protein binding	Molecular Function	75	P08249,Q7TPR4,P15626,P14602,Q01320,Q6PHZ2,P31809,Q9EPB4,Q62241,O54962,Q99KP3,O35114,Q4PZA2,P06802,Q8K4K6,Q9WV98,P30561,Q8CHR6,O70421,Q8CE08,Q60680,Q8BK03,Q91XL3,O55098,Q9QXD1,Q91WC3,Q99JB6,Q9Z2C4,P56565,Q91VL9,P05063,P14824,Q63870,P50404,O54724,Q8R016,P54763,Q8R2Q0,O35143,Q7M6Y3,P70236,Q9ET01,Q61233,P28650,Q05816,Q6WVG3,P60605,O08992,Q9Z183,P33173,P06537,Q9QYH6,Q9EPK8,P62484,Q9QY93,Q04891,Q08879,…
4	GO:0031072	heat shock protein binding	Molecular Function	3	P30561,P06537,Q64378
4	GO:0019899	enzyme binding	Molecular Function	88	Q9D479,Q9EPB4,P02340,Q61838,P28665,P14602,Q01320,Q62048,Q61072,Q9EPK8,Q5SSL4,Q3UTH8,O88653,A2AAJ9,Q3TES0,Q0KK55,Q9WUQ2,Q99LG2,Q8BFY9,Q06180,P06537,Q61592,Q62073,P0DP27,P19157,Q921I6,Q3UQ44,Q6ZPF4,Q8K298,Q6DFW0,Q7M6Y3,Q6ZQK5,Q921C5,Q8CJ19,Q80XC3,Q62172,P31809,O88662,Q8BVL9,Q62159,P70236,Q61337,Q6P9P6,P24860,Q8BNY6,P55271,P97492,Q63810,Q8K3G5,Q9CZY3,P62838,Q9JJZ4,P63082,P62484,A2A432,Q9DBC7,P60521,…
4	GO:0017147	Wnt-protein binding	Molecular Function	2	O70421,Q61090
4	GO:0019904	protein domain specific binding	Molecular Function	30	Q9JJU8,Q7M6Y3,Q61072,P62484,Q9JIZ9,Q6P549,Q4ACU6,O70421,P51791,O88951,Q61090,Q9EPB4,Q9EPK8,Q9JLJ0,Q61827,Q03172,P0DP27,P02340,O54962,Q7TPR4,Q3UTJ2,P11438,P35456,Q8VDV8,Q99JP6,Q9Z261,Q9DBC7,Q63810,Q8CB62,Q9CQV6
4	GO:0019955	cytokine binding	Molecular Function	2	P25085,P27931
4	GO:0030276	clathrin binding	Molecular Function	1	Q7M6Y3
4	GO:0030332	cyclin binding	Molecular Function	1	P23475
4	GO:0030984	kininogen binding	Molecular Function	1	P06797
4	GO:0031369	translation initiation factor binding	Molecular Function	1	P62878
4	GO:0032182	ubiquitin-like protein binding	Molecular Function	3	P14602,Q01320,P70295
4	GO:0032794	GTPase activating protein binding	Molecular Function	2	Q6ZPF4,P97492
4	GO:0034189	very-low-density lipoprotein particle binding	Molecular Function	1	P55065
4	GO:0044325	ion channel binding	Molecular Function	6	Q7TPR4,Q6PHZ2,Q9EPB4,P0DP27,Q9DAK9,Q921K8
4	GO:0043236	laminin binding	Molecular Function	3	Q9R069,Q61072,Q62469
4	GO:0043394	proteoglycan binding	Molecular Function	1	O08992
4	GO:0043532	angiostatin binding	Molecular Function	1	O35143
4	GO:0043548	phosphatidylinositol 3-kinase binding	Molecular Function	1	P0DP27
4	GO:0043621	protein self-association	Molecular Function	5	P08249,Q64191,P02340,Q4ACU6,Q5KU39
4	GO:0044548	S100 protein binding	Molecular Function	1	P56565
4	GO:0047485	protein N-terminus binding	Molecular Function	6	P0DP27,O54962,O08992,P02340,Q9R207,Q8VCI5
4	GO:0048306	calcium-dependent protein binding	Molecular Function	4	P14824,P0DP27,Q9JIZ9,P56565
4	GO:0051219	phosphoprotein binding	Molecular Function	1	P11214
4	GO:0051959	dynein light intermediate chain binding	Molecular Function	1	Q921C5
4	GO:0061676	importin-alpha family protein binding	Molecular Function	1	Q9CQT7
4	GO:0070064	proline-rich region binding	Molecular Function	1	P62484
4	GO:0097371	MDM2/MDM4 family protein binding	Molecular Function	1	P02340
4	GO:0071889	14-3-3 protein binding	Molecular Function	1	Q61337
4	GO:0097110	scaffold protein binding	Molecular Function	4	P25976,Q60680,Q62073,Q4ACU6
4	GO:0097602	cullin family protein binding	Molecular Function	1	P62878
4	GO:0097677	STAT family protein binding	Molecular Function	1	Q06180
4	GO:0140030	modification-dependent protein binding	Molecular Function	6	P46737,Q9D8Y8,Q80TJ7,P30658,Q91W18,Q91VL9
4	GO:0030247	polysaccharide binding	Molecular Function	1	P06802
4	GO:0031490	chromatin DNA binding	Molecular Function	3	P09602,Q9DCB1,Q8CCK0
4	GO:0031491	nucleosome binding	Molecular Function	2	P09602,Q9DCB1
4	GO:1990841	promoter-specific chromatin binding	Molecular Function	1	P02340
4	GO:0042605	peptide antigen binding	Molecular Function	1	Q8VCH6
4	GO:0048029	monosaccharide binding	Molecular Function	5	Q8K2I4,P59481,Q9JIF3,P50404,P35242
4	GO:0005055	laminin receptor activity	Molecular Function	1	Q9R069
4	GO:0098634	cell-matrix adhesion mediator activity	Molecular Function	1	Q62469
4	GO:0001530	lipopolysaccharide binding	Molecular Function	3	P50404,Q9R020,Q61805
4	GO:0005496	steroid binding	Molecular Function	6	P14824,P35762,O35114,Q61263,B9EJ86,P06537
4	GO:0005504	fatty acid binding	Molecular Function	3	P19157,Q05816,Q9QXD1
4	GO:0005543	phospholipid binding	Molecular Function	21	P14824,O35114,Q61592,B9EJ86,Q7M6Y3,Q80U44,O08992,Q61090,A2AAJ9,Q3UQ44,Q6P549,F8VQB6,P55065,Q9WTK3,Q8VDV8,Q8BLK9,Q6ZQK5,Q69ZN7,Q61337,O88673,Q9Z0L3
4	GO:0071723	lipopeptide binding	Molecular Function	1	Q61805
4	GO:0019840	isoprenoid binding	Molecular Function	3	Q05816,Q00915,Q8BUY9
4	GO:0019992	diacylglycerol binding	Molecular Function	1	P55065
4	GO:0046625	sphingolipid binding	Molecular Function	1	P55065
4	GO:0051861	glycolipid binding	Molecular Function	1	Q9WTK3
4	GO:0002058	uracil binding	Molecular Function	1	Q8CHR6
4	GO:0016018	cyclosporin A binding	Molecular Function	2	Q8CEC6,Q63810
4	GO:0005524	ATP binding	Molecular Function	49	Q01320,P97494,Q6PHZ2,Q03145,P54763,Q6DIC0,P41216,P23475,P70236,Q9ET01,P06802,Q64516,Q8K4K6,P60605,Q64520,P62838,Q920A7,Q9D975,Q9JJZ4,P33173,Q9EPK8,Q4FZF3,Q6P9P6,P51791,O54804,Q60680,Q920F6,P02340,Q6P5D3,Q8CFI2,O88673,Q8JZP2,Q9R0Y5,Q99PW4,Q6PDN3,Q04692,Q8K3G5,O55098,F8VQB6,Q80TN7,Q8K448,Q91WC3,Q8K301,O08672,Q8BLK9,Q62073,P0C5K0,A4Q9F3,A2AAJ9
4	GO:0005527	macrolide binding	Molecular Function	1	Q64378
4	GO:0016208	AMP binding	Molecular Function	1	Q9ET01
4	GO:0031419	cobalamin binding	Molecular Function	1	O88968
4	GO:0070279	vitamin B6 binding	Molecular Function	1	Q9ET01
4	GO:0000062	fatty-acyl-CoA binding	Molecular Function	2	Q61263,Q9D061
4	GO:0042277	peptide binding	Molecular Function	16	P54763,Q62469,Q8CEC6,Q63810,Q8VCH6,Q61805,Q99LG2,Q8BFY9,Q60960,Q8VCI5,P19157,P15626,P18242,P06797,Q04592,Q8BUY9
4	GO:0097001	ceramide binding	Molecular Function	1	P55065
4	GO:1905502	acetyl-CoA binding	Molecular Function	1	Q8K4K6
4	GO:0000166	nucleotide binding	Molecular Function	75	Q61263,Q9D061,Q01320,P97494,Q6PHZ2,Q03145,P54763,Q6DIC0,P41216,P23475,P70236,Q9ET01,P06802,Q64516,Q8K4K6,P60605,Q64520,P62838,Q920A7,Q9D975,Q9JJZ4,P33173,Q9EPK8,Q4FZF3,Q6P9P6,P51791,O54804,Q60680,Q920F6,P02340,Q6P5D3,Q8CFI2,O88673,Q8JZP2,Q9R0Y5,Q99PW4,Q6PDN3,Q04692,Q8K3G5,O55098,F8VQB6,Q80TN7,Q8K448,Q91WC3,Q8K301,O08672,Q8BLK9,Q62073,P0C5K0,A4Q9F3,A2AAJ9,P14824,P35293,Q8CG50,Q62159,P28650,P35294,…
4	GO:0001882	nucleoside binding	Molecular Function	6	P14824,P35293,Q8CG50,Q62159,P28650,P35294
4	GO:0002054	nucleobase binding	Molecular Function	2	Q8CHR6,Q9ET01
4	GO:0019842	vitamin binding	Molecular Function	3	Q00915,Q9ET01,O88968
4	GO:0043177	organic acid binding	Molecular Function	6	Q05816,P19157,Q9QXD1,P97494,Q9ET01,Q9Z183
4	GO:0043178	alcohol binding	Molecular Function	6	P14824,P35762,O35114,Q61263,B9EJ86,Q00915
4	GO:0033265	choline binding	Molecular Function	2	Q8CE08,O54804
4	GO:1990239	steroid hormone binding	Molecular Function	1	P06537
4	GO:0043168	anion binding	Molecular Function	92	Q61263,Q9D061,P14824,O35114,Q61592,B9EJ86,Q05816,P19157,Q9QXD1,Q01320,P97494,Q6PHZ2,Q03145,P54763,Q6DIC0,P41216,P23475,P70236,Q9ET01,P06802,Q64516,Q8K4K6,P60605,Q64520,P62838,Q920A7,Q9D975,Q9JJZ4,P33173,Q9EPK8,Q4FZF3,Q6P9P6,P51791,O54804,Q60680,Q920F6,P02340,Q6P5D3,Q8CFI2,O88673,Q8JZP2,Q9R0Y5,Q99PW4,Q6PDN3,Q04692,Q8K3G5,O55098,F8VQB6,Q80TN7,Q8K448,Q91WC3,Q8K301,O08672,Q8BLK9,Q62073,P0C5K0,A4Q9F3,…
4	GO:0043169	cation binding	Molecular Function	114	Q01320,P97494,P18155,P28650,Q8BGB7,Q9QY93,O70348,Q8BNY6,Q62073,Q7TPR4,Q64521,P14824,P13020,P0DP27,Q61233,Q80TS3,P06802,O35648,Q9Z183,Q05186,Q61592,Q08879,P62761,O88673,Q63810,O35161,Q61982,Q9Z0L3,P56565,Q69ZN7,Q9JLN6,P27046,Q8R1G6,P51912,P35242,Q8BFR4,Q9DC07,O08739,Q6ZQK5,Q9WV98,Q80WC7,Q61072,Q9R020,Q9EPK8,P46737,P59481,Q62469,O88968,Q68FE8,Q9R049,Q6P5D3,Q922H1,Q6PDN3,Q9D8Y8,Q8CJ19,Q8CD15,Q9D7A8,…
4	GO:0001094	TFIID-class transcription factor complex binding	Molecular Function	3	P30561,P02340,Q3UFB2
4	GO:0051015	actin filament binding	Molecular Function	14	Q7TPR4,P14824,P13020,Q3UQ44,Q9CQI6,Q61233,P28650,Q8C0P5,Q9DC07,Q9EPK8,Q6ZPF4,O88327,F8VQB6,O88398
4	GO:0005158	insulin receptor binding	Molecular Function	1	P06802
4	GO:0005178	integrin binding	Molecular Function	11	Q7TPR4,P35762,O88662,P13597,Q61233,Q06180,Q61072,Q08879,Q62469,P53690,Q9JL15
4	GO:0005518	collagen binding	Molecular Function	2	Q62469,Q61072
4	GO:0019215	intermediate filament binding	Molecular Function	2	Q61781,Q8R0W0
4	GO:0031683	G-protein beta/gamma-subunit complex binding	Molecular Function	1	O35648
4	GO:0043021	ribonucleoprotein complex binding	Molecular Function	4	Q922H1,O89086,P48024,Q62241
4	GO:0070051	fibrinogen binding	Molecular Function	1	Q08879
4	GO:0070840	dynein complex binding	Molecular Function	1	Q921C5
4	GO:0071814	protein-lipid complex binding	Molecular Function	1	P55065
4	GO:0071933	Arp2/3 complex binding	Molecular Function	2	Q3UQ44,O88398
4	GO:0140260	mitochondrial proton-transporting ATP synthase complex binding	Molecular Function	1	O35143
4	GO:1904288	BAT3 complex binding	Molecular Function	1	Q9R049
4	GO:0020037	heme binding	Molecular Function	1	Q9WU63
4	GO:0043295	glutathione binding	Molecular Function	2	P19157,P15626
4	GO:0048038	quinone binding	Molecular Function	1	P50171
4	GO:0050662	coenzyme binding	Molecular Function	16	Q61263,Q9D061,P37040,Q9ET01,Q9QXD1,P06801,Q8CHR6,Q99KP3,Q8K2C6,Q91XL3,P50171,Q8C0I1,Q8VCH6,Q8CJ19,Q8K4K6,P97494
4	GO:0051192	prosthetic group binding	Molecular Function	1	Q9CR21
4	GO:0051536	iron-sulfur cluster binding	Molecular Function	3	O35943,Q8CHR6,Q61493
4	GO:0031210	phosphatidylcholine binding	Molecular Function	2	O35114,P55065
4	GO:0035591	signaling adaptor activity	Molecular Function	1	Q9QUN3
4	GO:0001786	phosphatidylserine binding	Molecular Function	4	P14824,O35114,Q61592,B9EJ86
4	GO:0003676	nucleic acid binding	Molecular Function	77	Q9D6V8,Q04891,Q61827,P25425,Q8CCK0,P70257,P53564,P06537,P02340,P23906,P50220,Q60611,Q9WUQ2,P15066,Q99JB6,Q8BKT3,Q9JL60,P70434,Q9JLJ0,O70230,Q7TSH3,P25976,P68433,Q01320,Q6DIC0,O54962,Q924Z4,Q9Z2D8,P30561,Q68FE8,Q920F6,Q04692,Q9QXE2,P30658,Q61493,Q9JLZ6,Q8BLG0,Q3UTQ7,Q91WA1,Q91VL9,Q03172,Q60668,P23475,A2A432,Q9R207,Q5SVQ0,Q80XU3,O89086,Q99J36,P48024,Q9D735,Q9R020,Q4FZF3,Q6P5D3,O35218,Q8K301,Q8BVL9,…
4	GO:0046906	tetrapyrrole binding	Molecular Function	2	Q9WU63,O88968
4	GO:1901265	nucleoside phosphate binding	Molecular Function	75	Q61263,Q9D061,Q61503,Q9R049,O70348,Q61493,Q01320,P97494,Q6PHZ2,Q03145,P54763,Q6DIC0,P41216,P23475,P70236,Q9ET01,P06802,Q64516,Q8K4K6,P60605,Q64520,P62838,Q920A7,Q9D975,Q9JJZ4,P33173,Q9EPK8,Q4FZF3,Q6P9P6,P51791,O54804,Q60680,Q920F6,P02340,Q6P5D3,Q8CFI2,O88673,Q8JZP2,Q9R0Y5,Q99PW4,Q6PDN3,Q04692,Q8K3G5,O55098,F8VQB6,Q80TN7,Q8K448,Q91WC3,Q8K301,O08672,Q8BLK9,Q62073,P0C5K0,A4Q9F3,A2AAJ9,P14824,P35293,…
4	GO:0005539	glycosaminoglycan binding	Molecular Function	4	Q61092,P70202,P14824,Q8BFR4
4	GO:0032552	deoxyribonucleotide binding	Molecular Function	1	Q9QY93
4	GO:0032553	ribonucleotide binding	Molecular Function	59	Q61263,Q9D061,Q01320,P97494,Q6PHZ2,Q03145,P54763,Q6DIC0,P41216,P23475,P70236,Q9ET01,P06802,Q64516,Q8K4K6,P60605,Q64520,P62838,Q920A7,Q9D975,Q9JJZ4,P33173,Q9EPK8,Q4FZF3,Q6P9P6,P51791,O54804,Q60680,Q920F6,P02340,Q6P5D3,Q8CFI2,O88673,Q8JZP2,Q9R0Y5,Q99PW4,Q6PDN3,Q04692,Q8K3G5,O55098,F8VQB6,Q80TN7,Q8K448,Q91WC3,Q8K301,O08672,Q8BLK9,Q62073,P0C5K0,A4Q9F3,A2AAJ9,P14824,P35293,Q8CG50,Q62159,P28650,P35294,…
4	GO:0070891	lipoteichoic acid binding	Molecular Function	1	Q61805
4	GO:0008201	heparin binding	Molecular Function	2	Q61092,P70202
4	GO:0035374	chondroitin sulfate binding	Molecular Function	1	P14824
4	GO:0035730	S-nitrosoglutathione binding	Molecular Function	1	P19157
4	GO:0043199	sulfate binding	Molecular Function	1	Q8BFR4
4	GO:0004602	glutathione peroxidase activity	Molecular Function	1	P19157
4	GO:0005086	ARF guanyl-nucleotide exchange factor activity	Molecular Function	1	Q3TES0
4	GO:0005088	Ras guanyl-nucleotide exchange factor activity	Molecular Function	2	Q6DFW0,Q0KK55
4	GO:0005090	Sar guanyl-nucleotide exchange factor activity	Molecular Function	1	Q9WUQ2
4	GO:0016248	channel inhibitor activity	Molecular Function	3	P0DP27,Q9DAK9,Q6PHZ2
4	GO:0017080	sodium channel regulator activity	Molecular Function	1	Q6PHZ2
4	GO:0099106	ion channel regulator activity	Molecular Function	3	P0DP27,Q9DAK9,Q6PHZ2
4	GO:0004857	enzyme inhibitor activity	Molecular Function	14	P55271,Q9DBC7,Q61838,P28665,Q63870,O08800,Q9DAU7,Q9CQV3,P12388,Q9WU03,P70202,P14602,O35143,Q61592
4	GO:0008047	enzyme activator activity	Molecular Function	18	Q9WUQ2,Q6ZQK5,Q80WC7,Q5SSL4,Q60790,Q62172,P97492,O54828,Q8BQZ4,Q80XC3,Q61337,P0DP27,Q08879,Q9EPB4,O88653,Q61592,P24860,Q99J08
4	GO:0019207	kinase regulator activity	Molecular Function	7	P55271,Q9DBC7,P14602,P24860,O88653,Q61592,P19157
4	GO:0019208	phosphatase regulator activity	Molecular Function	3	Q925E7,Q0VGB7,P0DP27
4	GO:0030235	nitric-oxide synthase regulator activity	Molecular Function	1	P0DP27
4	GO:0035033	histone deacetylase regulator activity	Molecular Function	1	P02340
4	GO:0043028	cysteine-type endopeptidase regulator activity involved in apoptotic process	Molecular Function	2	Q61337,Q61592
4	GO:0055106	ubiquitin-protein transferase regulator activity	Molecular Function	1	P70295
4	GO:0060589	nucleoside-triphosphatase regulator activity	Molecular Function	12	Q9WUQ2,Q921I6,P97492,Q6ZQK5,Q80WC7,Q5SSL4,Q60790,Q62172,O54828,Q8BQZ4,Q80XC3,O35143
4	GO:0061134	peptidase regulator activity	Molecular Function	13	Q61838,P28665,Q63870,O08800,Q9DAU7,Q9CQV3,P12388,Q9WU03,P70202,Q61337,Q08879,Q9EPB4,Q61592
4	GO:0048018	receptor ligand activity	Molecular Function	5	P25085,Q8BHE5,Q9WVA8,P51670,Q61592
4	GO:0030547	receptor inhibitor activity	Molecular Function	1	P25085
4	GO:0000900	translation repressor activity, mRNA regulatory element binding	Molecular Function	1	Q9D6V8
4	GO:0001653	peptide receptor activity	Molecular Function	1	Q8C5L6
4	GO:0003707	steroid hormone receptor activity	Molecular Function	1	P06537
4	GO:0004888	transmembrane signaling receptor activity	Molecular Function	13	Q03145,P54763,P27931,O70421,Q61090,Q80TS3,Q99LE2,Q8CGM1,O35161,Q8C5L6,Q9EPK8,Q8CJ26,Q62469
4	GO:0015026	coreceptor activity	Molecular Function	1	Q8CJ26
4	GO:0030377	urokinase plasminogen activator receptor activity	Molecular Function	1	P35456
4	GO:0034986	iron chaperone activity	Molecular Function	1	O35943
4	GO:0061608	nuclear import signal receptor activity	Molecular Function	3	Q99LG2,Q8BFY9,Q60960
5	GO:0001228	DNA-binding transcription activator activity, RNA polymerase II-specific	Molecular Function	13	Q80XU3,P70257,P06537,P15066,P02340,P97368,P23906,Q9JL60,Q9JLJ0,P50220,P25425,Q8CGW4,O70230
5	GO:0001227	DNA-binding transcription repressor activity, RNA polymerase II-specific	Molecular Function	5	P06537,Q61827,Q8BKT3,Q60611,Q8CGW4
5	GO:0004879	nuclear receptor activity	Molecular Function	2	P30561,P06537
5	GO:0001217	bacterial-type RNA polymerase transcriptional repressor activity, sequence-specific DNA binding	Molecular Function	1	Q04891
5	GO:0030374	nuclear receptor transcription coactivator activity	Molecular Function	3	Q7TPR4,Q8BP27,A2AWT3
5	GO:0016709	oxidoreductase activity, acting on paired donors, with incorporation or reduction of molecular oxygen, NAD(P)H as one donor, and incorporation of one atom of oxygen	Molecular Function	2	P37040,Q8CJ19
5	GO:0016653	oxidoreductase activity, acting on NAD(P)H, heme protein as acceptor	Molecular Function	1	P37040
5	GO:0033764	steroid dehydrogenase activity, acting on the CH-OH group of donors, NAD or NADP as acceptor	Molecular Function	2	P50171,O88736
5	GO:0033765	steroid dehydrogenase activity, acting on the CH-CH group of donors	Molecular Function	1	Q9WUP4
5	GO:0016615	malate dehydrogenase activity	Molecular Function	2	P06801,P08249
5	GO:0016616	oxidoreductase activity, acting on the CH-OH group of donors, NAD or NADP as acceptor	Molecular Function	9	O88736,P50171,Q99KP3,P45377,Q64521,P06801,Q9QYF1,Q8CHS7,P08249
5	GO:0016901	oxidoreductase activity, acting on the CH-OH group of donors, quinone or similar compound as acceptor	Molecular Function	1	Q64521
5	GO:0016620	oxidoreductase activity, acting on the aldehyde or oxo group of donors, NAD or NADP as acceptor	Molecular Function	4	P45377,Q8K009,Q9DBF1,Q9QYF1
5	GO:0016628	oxidoreductase activity, acting on the CH-CH group of donors, NAD or NADP as acceptor	Molecular Function	3	Q8VCH6,Q8CHR6,Q9WUP4
5	GO:0016634	oxidoreductase activity, acting on the CH-CH group of donors, oxygen as acceptor	Molecular Function	1	Q9QXD1
5	GO:0051786	all-trans-retinol 13,14-reductase activity	Molecular Function	1	Q64FW2
5	GO:0016646	oxidoreductase activity, acting on the CH-NH group of donors, NAD or NADP as acceptor	Molecular Function	2	P18155,Q8K009
5	GO:0015036	disulfide oxidoreductase activity	Molecular Function	2	Q91VW3,Q5SU73
5	GO:0047726	iron-cytochrome-c reductase activity	Molecular Function	1	P37040
5	GO:0016706	oxidoreductase activity, acting on paired donors, with incorporation or reduction of molecular oxygen, 2-oxoglutarate as one donor, and incorporation of one atom each of oxygen into both donors	Molecular Function	3	Q8BGW1,Q8CD15,Q80TJ7
5	GO:0016708	oxidoreductase activity, acting on paired donors, with incorporation or reduction of molecular oxygen, NAD(P)H as one donor, and incorporation of two atoms of oxygen into one donor	Molecular Function	1	P37040
5	GO:0016723	oxidoreductase activity, oxidizing metal ions, NAD or NADP as acceptor	Molecular Function	1	Q8K385
5	GO:0016724	oxidoreductase activity, oxidizing metal ions, oxygen as acceptor	Molecular Function	2	P09528,O35943
5	GO:0033791	3alpha,7alpha,12alpha-trihydroxy-5beta-cholestanoyl-CoA 24-hydroxylase activity	Molecular Function	1	Q9QXD1
5	GO:1990931	RNA N6-methyladenosine dioxygenase activity	Molecular Function	1	Q8BGW1
5	GO:1990984	tRNA demethylase activity	Molecular Function	1	Q8BGW1
5	GO:0008168	methyltransferase activity	Molecular Function	6	Q9CWQ0,Q922H1,Q3UIK4,O35130,Q3U2U7,Q3UTQ7
5	GO:0016742	hydroxymethyl-, formyl- and related transferase activity	Molecular Function	1	Q8K009
5	GO:0016747	transferase activity, transferring acyl groups other than amino-acyl groups	Molecular Function	7	Q5SVQ0,Q9JIY7,Q61263,Q5Y5T1,Q924Z4,Q8BLG0,Q6NVG1
5	GO:0008194	UDP-glycosyltransferase activity	Molecular Function	4	Q09200,Q6PB93,P29416,Q6ZQM8
5	GO:0016758	transferase activity, transferring hexosyl groups	Molecular Function	7	Q09200,Q6PB93,Q9ET01,P29416,Q6ZQM8,Q9JMG2,Q69ZF3
5	GO:0004364	glutathione transferase activity	Molecular Function	2	P19157,P15626
5	GO:0004659	prenyltransferase activity	Molecular Function	1	Q8BUY9
5	GO:0008609	alkylglycerone-phosphate synthase activity	Molecular Function	1	Q8C0I1
5	GO:0016301	kinase activity	Molecular Function	21	O88673,Q9R0Y5,O54804,Q64516,Q64520,Q8K4K6,Q6PHZ2,Q60680,Q6PDN3,A2AAJ9,P70236,Q99PW4,Q8K3G5,O55098,Q8BLK9,Q62073,P0C5K0,P54763,Q03145,A2AJL3,P24860
5	GO:0016773	phosphotransferase activity, alcohol group as acceptor	Molecular Function	19	O88673,O54804,Q64516,Q8K4K6,Q6PHZ2,Q60680,Q6PDN3,A2AAJ9,P70236,Q99PW4,Q8K3G5,O55098,Q8BLK9,Q62073,P0C5K0,P54763,Q03145,A2AJL3,P24860
5	GO:0016776	phosphotransferase activity, phosphate group as acceptor	Molecular Function	2	Q9R0Y5,Q64520
5	GO:0016779	nucleotidyltransferase activity	Molecular Function	3	Q9QXE2,Q61493,Q78WZ7
5	GO:0016780	phosphotransferase activity, for other substituted phosphate groups	Molecular Function	2	Q9Z1X2,Q9R1S3
5	GO:0004842	ubiquitin-protein transferase activity	Molecular Function	12	Q9R049,P62878,Q9D787,Q80U95,Q3KNM2,Q8CCH2,P60605,P62838,Q9JJZ4,Q8CFI2,Q3U487,Q7TPM3
5	GO:0019788	NEDD8 transferase activity	Molecular Function	1	P62878
5	GO:0061650	ubiquitin-like protein conjugating enzyme activity	Molecular Function	5	P60605,P62838,Q9JJZ4,Q80U95,Q8CFI2
5	GO:0061659	ubiquitin-like protein ligase activity	Molecular Function	6	Q9R049,P62878,Q9D787,Q80U95,Q3KNM2,Q8CCH2
5	GO:0070011	peptidase activity, acting on L-amino acid peptides	Molecular Function	18	P06797,Q8R016,P11214,Q04592,P18242,Q4PZA2,O35955,Q8BVF7,P53690,P59511,Q8BG41,Q9QXE5,P46737,Q9CV28,Q9JLN6,Q920A7,Q61072,Q9EPB4
5	GO:0004518	nuclease activity	Molecular Function	5	Q3U1G5,A8VU90,P06802,Q9D735,O70348
5	GO:0008484	sulfuric ester hydrolase activity	Molecular Function	2	Q8BFR4,Q9D2L1
5	GO:0016298	lipase activity	Molecular Function	4	Q8K2J0,Q8VD66,Q91ZH7,Q9Z0L3
5	GO:0042578	phosphoric ester hydrolase activity	Molecular Function	18	Q8CE08,P70453,Q8K2J0,Q8C5L6,Q9Z2C4,Q8K337,Q6P549,P06802,Q63810,Q06180,Q64487,O35239,Q63739,Q61503,Q9CY97,Q8BGB7,Q9DBC7,Q9DAK9
5	GO:0052689	carboxylic ester hydrolase activity	Molecular Function	6	P70665,O54804,Q8VD66,Q91ZH7,Q9Z0L3,Q8BK48
5	GO:0004553	hydrolase activity, hydrolyzing O-glycosyl compounds	Molecular Function	4	Q69ZF3,P27046,P29416,Q8K2I4
5	GO:0016799	hydrolase activity, hydrolyzing N-glycosyl compounds	Molecular Function	2	Q64277,P27046
5	GO:0016811	hydrolase activity, acting on carbon-nitrogen (but not peptide) bonds, in linear amides	Molecular Function	2	Q64191,Q8K2C6
5	GO:0016813	hydrolase activity, acting on carbon-nitrogen (but not peptide) bonds, in linear amidines	Molecular Function	1	Q9Z183
5	GO:0016814	hydrolase activity, acting on carbon-nitrogen (but not peptide) bonds, in cyclic amidines	Molecular Function	2	O08739,P18155
5	GO:0016818	hydrolase activity, acting on acid anhydrides, in phosphorus-containing anhydrides	Molecular Function	24	P63082,P35293,Q8CG50,Q62159,P28650,P35294,P23475,Q9R207,Q04692,Q4FZF3,Q6P5D3,Q8K301,P33173,Q6P9P6,O08672,Q01320,Q8K448,Q62172,Q6DIC0,P06802,Q9QY93,F8VQB6,O70348,Q9CWD3
5	GO:0008236	serine-type peptidase activity	Molecular Function	3	P11214,Q04592,Q9QXE5
5	GO:0047623	adenosine-phosphate deaminase activity	Molecular Function	1	O08739
5	GO:0036459	thiol-dependent ubiquitinyl hydrolase activity	Molecular Function	2	P46737,Q9CV28
5	GO:1990380	Lys48-specific deubiquitinase activity	Molecular Function	1	Q9CV28
5	GO:0016831	carboxy-lyase activity	Molecular Function	2	P06801,Q91XL3
5	GO:0016832	aldehyde-lyase activity	Molecular Function	1	P05063
5	GO:0016836	hydro-lyase activity	Molecular Function	2	Q9D6N1,Q8BH95
5	GO:0061505	DNA topoisomerase II activity	Molecular Function	1	Q01320
5	GO:0016862	intramolecular oxidoreductase activity, interconverting keto- and enol-groups	Molecular Function	1	Q8BGB7
5	GO:0016863	intramolecular oxidoreductase activity, transposing C=C bonds	Molecular Function	1	Q9D0P0
5	GO:0031559	oxidosqualene cyclase activity	Molecular Function	1	Q8BLN5
5	GO:0016405	CoA-ligase activity	Molecular Function	2	P41216,Q91WC3
5	GO:0016878	acid-thiol ligase activity	Molecular Function	2	P41216,Q91WC3
5	GO:0004019	adenylosuccinate synthase activity	Molecular Function	1	P28650
5	GO:0016881	acid-amino acid ligase activity	Molecular Function	2	P97494,A4Q9F3
5	GO:0032453	histone demethylase activity (H3-K4 specific)	Molecular Function	1	Q8CD15
5	GO:0032454	histone demethylase activity (H3-K9 specific)	Molecular Function	1	Q80TJ7
5	GO:0035575	histone demethylase activity (H4-K20 specific)	Molecular Function	1	Q80TJ7
5	GO:0051864	histone demethylase activity (H3-K36 specific)	Molecular Function	2	Q8CD15,Q80TJ7
5	GO:0071558	histone demethylase activity (H3-K27 specific)	Molecular Function	1	Q80TJ7
5	GO:0004674	protein serine/threonine kinase activity	Molecular Function	11	Q6PHZ2,Q6PDN3,Q62073,Q60680,P70236,Q99PW4,Q8K3G5,O55098,Q8BLK9,P0C5K0,A2AAJ9
5	GO:0004712	protein serine/threonine/tyrosine kinase activity	Molecular Function	2	P70236,Q62073
5	GO:0004713	protein tyrosine kinase activity	Molecular Function	3	Q03145,P54763,P70236
5	GO:0019199	transmembrane receptor protein kinase activity	Molecular Function	2	Q03145,P54763
5	GO:0035173	histone kinase activity	Molecular Function	1	P24860
5	GO:0004722	protein serine/threonine phosphatase activity	Molecular Function	1	Q9CY97
5	GO:0004725	protein tyrosine phosphatase activity	Molecular Function	5	Q06180,Q63739,Q64487,O35239,Q9Z2C4
5	GO:0008138	protein tyrosine/serine/threonine phosphatase activity	Molecular Function	1	Q63739
5	GO:0101006	protein histidine phosphatase activity	Molecular Function	1	Q9DAK9
5	GO:0016274	protein-arginine N-methyltransferase activity	Molecular Function	1	Q922H1
5	GO:0004661	protein geranylgeranyltransferase activity	Molecular Function	1	Q8BUY9
5	GO:0016603	glutaminyl-peptide cyclotransferase activity	Molecular Function	1	Q8BH73
5	GO:0019706	protein-cysteine S-palmitoyltransferase activity	Molecular Function	1	Q5Y5T1
5	GO:0070737	protein-glycine ligase activity, elongating	Molecular Function	1	A4Q9F3
5	GO:0016263	glycoprotein-N-acetylgalactosamine 3-beta-galactosyltransferase activity	Molecular Function	1	Q9JMG2
5	GO:0003887	DNA-directed DNA polymerase activity	Molecular Function	2	Q9QXE2,Q61493
5	GO:0004532	exoribonuclease activity	Molecular Function	1	Q3U1G5
5	GO:0008174	mRNA methyltransferase activity	Molecular Function	1	Q3UIK4
5	GO:0008649	rRNA methyltransferase activity	Molecular Function	1	O35130
5	GO:0034062	5'-3' RNA polymerase activity	Molecular Function	1	Q78WZ7
5	GO:0030160	GKAP/Homer scaffold activity	Molecular Function	1	Q4ACU6
5	GO:0098879	structural constituent of postsynaptic specialization	Molecular Function	1	Q4ACU6
5	GO:0005343	organic acid:sodium symporter activity	Molecular Function	1	Q8CFE6
5	GO:0046943	carboxylic acid transmembrane transporter activity	Molecular Function	7	Q09143,P18581,Q8CFE6,P31809,P10852,P51912,Q9WTR6
5	GO:0005216	ion channel activity	Molecular Function	9	Q9ER47,Q8BNY6,P51791,Q3LS21,Q9EPK8,Q8BXR5,P14824,Q60790,P28667
5	GO:0008324	cation transmembrane transporter activity	Molecular Function	19	Q09143,P18581,P63082,Q9ER47,Q8BNY6,Q3LS21,Q9EPK8,Q8BXR5,P14824,Q8CFE6,Q9JIF3,Q8K211,Q9ERH8,Q69ZF7,P51912,Q8BW66,Q60790,P51791,P28667
5	GO:0008509	anion transmembrane transporter activity	Molecular Function	13	Q09143,P18581,P51791,Q8CFE6,Q9CR58,A2AKQ0,Q8K078,P31809,P10852,P51912,Q9WTR6,Q9JIF3,Q91ZN5
5	GO:0022839	ion gated channel activity	Molecular Function	9	Q9ER47,P51791,Q8BXR5,Q8BNY6,Q3LS21,Q9EPK8,P14824,Q60790,P28667
5	GO:0022853	active ion transmembrane transporter activity	Molecular Function	1	P63082
5	GO:0005402	carbohydrate:cation symporter activity	Molecular Function	1	Q9JIF3
5	GO:0051119	sugar transmembrane transporter activity	Molecular Function	1	Q9JIF3
5	GO:0005345	purine nucleobase transmembrane transporter activity	Molecular Function	1	Q9ERH8
5	GO:0005350	pyrimidine nucleobase transmembrane transporter activity	Molecular Function	1	Q9ERH8
5	GO:0015391	nucleobase:cation symporter activity	Molecular Function	1	Q9ERH8
5	GO:0033300	dehydroascorbic acid transmembrane transporter activity	Molecular Function	1	Q9JIF3
5	GO:0000064	L-ornithine transmembrane transporter activity	Molecular Function	2	P18581,Q09143
5	GO:0005347	ATP transmembrane transporter activity	Molecular Function	1	Q9CR58
5	GO:0015186	L-glutamine transmembrane transporter activity	Molecular Function	2	P51912,Q8CFE6
5	GO:0015189	L-lysine transmembrane transporter activity	Molecular Function	2	P18581,Q09143
5	GO:0061459	L-arginine transmembrane transporter activity	Molecular Function	1	P18581
5	GO:1904680	peptide transmembrane transporter activity	Molecular Function	1	Q9WTQ8
5	GO:0015103	inorganic anion transmembrane transporter activity	Molecular Function	1	P51791
5	GO:0022890	inorganic cation transmembrane transporter activity	Molecular Function	15	P63082,Q9ER47,Q8BNY6,Q3LS21,Q9EPK8,Q8BXR5,P14824,Q8CFE6,Q9JIF3,Q8K211,Q9ERH8,Q69ZF7,Q60790,P51791,P28667
5	GO:1901618	organic hydroxy compound transmembrane transporter activity	Molecular Function	1	P31809
5	GO:0015215	nucleotide transmembrane transporter activity	Molecular Function	2	Q9CR58,Q91ZN5
5	GO:0005337	nucleoside transmembrane transporter activity	Molecular Function	1	Q9ERH8
5	GO:0005338	nucleotide-sugar transmembrane transporter activity	Molecular Function	2	Q8BLX4,A2AKQ0
5	GO:0015267	channel activity	Molecular Function	9	Q9EPK8,P51791,Q9ER47,Q8BXR5,Q8BNY6,Q3LS21,P14824,Q60790,P28667
5	GO:0015291	secondary active transmembrane transporter activity	Molecular Function	8	Q8CFE6,Q9JIF3,Q9ERH8,P51912,P51791,Q8BLX4,A2AKQ0,Q8K078
5	GO:0015399	primary active transmembrane transporter activity	Molecular Function	4	P63082,Q8K448,Q62172,Q9WTQ8
5	GO:0005346	purine ribonucleotide transmembrane transporter activity	Molecular Function	2	Q9CR58,Q91ZN5
5	GO:0046964	3'-phosphoadenosine 5'-phosphosulfate transmembrane transporter activity	Molecular Function	1	Q91ZN5
5	GO:0008525	phosphatidylcholine transporter activity	Molecular Function	1	P55065
5	GO:0008526	phosphatidylinositol transporter activity	Molecular Function	1	P55065
5	GO:0017128	phospholipid scramblase activity	Molecular Function	1	Q9JIZ9
5	GO:0120014	intermembrane phospholipid transfer activity	Molecular Function	1	P55065
5	GO:1904121	phosphatidylethanolamine transporter activity	Molecular Function	1	P55065
5	GO:1990050	phosphatidic acid transporter activity	Molecular Function	1	P55065
5	GO:0017127	cholesterol transporter activity	Molecular Function	1	P55065
5	GO:0120015	intermembrane sterol transfer activity	Molecular Function	1	P55065
5	GO:0035620	ceramide transporter activity	Molecular Function	1	P55065
5	GO:0120016	intermembrane sphingolipid transfer activity	Molecular Function	1	P55065
5	GO:0015450	P-P-bond-hydrolysis-driven protein transmembrane transporter activity	Molecular Function	1	Q9WTQ8
5	GO:0019905	syntaxin binding	Molecular Function	2	Q06180,Q3U487
5	GO:0001085	RNA polymerase II transcription factor binding	Molecular Function	3	P30561,P02340,Q3UFB2
5	GO:0001221	transcription cofactor binding	Molecular Function	3	P30561,P02340,Q61827
5	GO:0017025	TBP-class protein binding	Molecular Function	2	P30561,P50220
5	GO:0017162	aryl hydrocarbon receptor binding	Molecular Function	1	P30561
5	GO:0033613	activating transcription factor binding	Molecular Function	3	P02340,P26350,Q7TSH3
5	GO:0035257	nuclear hormone receptor binding	Molecular Function	2	P15066,Q8CDD9
5	GO:0043425	bHLH transcription factor binding	Molecular Function	1	Q9Z2S7
5	GO:0051525	NFAT protein binding	Molecular Function	1	Q99JB6
5	GO:0001099	basal RNA polymerase II transcription machinery binding	Molecular Function	4	Q9D479,P30561,P02340,Q3UFB2
5	GO:0035064	methylated histone binding	Molecular Function	4	Q9D8Y8,Q80TJ7,P30658,Q91W18
5	GO:0005070	SH3/SH2 adaptor activity	Molecular Function	1	Q9QUN3
5	GO:0008093	cytoskeletal adaptor activity	Molecular Function	1	Q921C5
5	GO:0001664	G protein-coupled receptor binding	Molecular Function	8	O08992,O70421,Q61090,P51670,P0DP27,Q8CG73,Q99JP6,Q9WVA8
5	GO:0046875	ephrin receptor binding	Molecular Function	1	O08992
5	GO:0005113	patched binding	Molecular Function	1	P24860
5	GO:0005126	cytokine receptor binding	Molecular Function	7	P31809,O08992,Q9EPB4,O88736,P25085,Q8CJ26,P51670
5	GO:0042043	neurexin family protein binding	Molecular Function	1	O08992
5	GO:0030971	receptor tyrosine kinase binding	Molecular Function	5	Q06180,P06537,Q61592,P02340,Q62073
5	GO:0050811	GABA receptor binding	Molecular Function	1	Q8BVL9
5	GO:0033612	receptor serine/threonine kinase binding	Molecular Function	2	Q9EPB4,Q8BHE5
5	GO:0035254	glutamate receptor binding	Molecular Function	3	P0DP27,Q4ACU6,Q99JP6
5	GO:0035325	Toll-like receptor binding	Molecular Function	1	P31809
5	GO:0042287	MHC protein binding	Molecular Function	1	P35762
5	GO:0048019	receptor antagonist activity	Molecular Function	1	P25085
5	GO:0051427	hormone receptor binding	Molecular Function	2	P15066,Q8CDD9
5	GO:0070325	lipoprotein particle receptor binding	Molecular Function	1	Q7M6Y3
5	GO:0070851	growth factor receptor binding	Molecular Function	4	P31809,O08992,Q9EPB4,P25085
5	GO:1990459	transferrin receptor binding	Molecular Function	2	P35762,Q60680
5	GO:0045296	cadherin binding	Molecular Function	2	O88327,A2AAJ9
5	GO:0043121	neurotrophin binding	Molecular Function	2	Q8CJ26,Q61838
5	GO:0019966	interleukin-1 binding	Molecular Function	2	P25085,P27931
5	GO:0034236	protein kinase A catalytic subunit binding	Molecular Function	1	Q9DBC7
5	GO:0042803	protein homodimerization activity	Molecular Function	30	P08249,Q7TPR4,P15626,P14602,Q01320,Q6PHZ2,P31809,Q9EPB4,Q62241,O54962,Q99KP3,O35114,Q4PZA2,P06802,Q8K4K6,Q9WV98,P30561,Q8CHR6,O70421,Q8CE08,Q60680,Q8BK03,Q91XL3,O55098,Q9QXD1,Q91WC3,Q99JB6,Q9Z2C4,P56565,Q91VL9
5	GO:0046982	protein heterodimerization activity	Molecular Function	12	P68433,Q01320,Q8CCK0,O08992,P30561,P29416,O70421,Q60680,P02340,Q8BK03,Q8BQZ4,Q91VL9
5	GO:0003779	actin binding	Molecular Function	24	Q7TPR4,P14824,P13020,Q3UQ44,Q9CQI6,Q61233,P28650,Q8C0P5,Q9DC07,Q9EPK8,Q6ZPF4,O88327,F8VQB6,O88398,P31809,Q8R1G6,P28667,Q8K298,Q6PDN3,Q8CJ19,Q99M15,Q6P549,Q9R059,Q4ACU6
5	GO:0005523	tropomyosin binding	Molecular Function	1	Q9EPB4
5	GO:0015631	tubulin binding	Molecular Function	12	O35648,P33173,Q9EPK8,Q6P9P6,Q80TN7,P60521,Q8BVL9,O08672,Q9CQV6,P97492,Q5KU39,Q8BKE9
5	GO:0017022	myosin binding	Molecular Function	3	Q9EPB4,Q8R1G6,P13020
5	GO:0017166	vinculin binding	Molecular Function	1	Q7TPR4
5	GO:0019894	kinesin binding	Molecular Function	1	Q8BVL9
5	GO:0030506	ankyrin binding	Molecular Function	1	A2AAJ9
5	GO:0030507	spectrin binding	Molecular Function	1	F8VQB6
5	GO:0031005	filamin binding	Molecular Function	2	P31809,Q8R1G6
5	GO:0031432	titin binding	Molecular Function	3	Q6PHZ2,P0DP27,A2AAJ9
5	GO:0034452	dynactin binding	Molecular Function	1	Q921C5
5	GO:0042805	actinin binding	Molecular Function	1	Q8R1G6
5	GO:0048156	tau protein binding	Molecular Function	1	Q7M6Y3
5	GO:0051879	Hsp90 protein binding	Molecular Function	2	P30561,P06537
5	GO:0030544	Hsp70 protein binding	Molecular Function	1	P06537
5	GO:0002020	protease binding	Molecular Function	5	Q9R049,Q9EPB4,P02340,Q61838,P28665
5	GO:0008179	adenylate cyclase binding	Molecular Function	1	P0DP27
5	GO:0019900	kinase binding	Molecular Function	24	P14602,Q01320,Q62048,Q61072,Q9EPK8,Q06180,P06537,Q61592,P02340,Q62073,P19157,P31809,Q62159,P0DP27,P70236,O88662,Q61337,Q6P9P6,P24860,Q8BNY6,P55271,P97492,Q9DBC7,Q8BVL9
5	GO:0019902	phosphatase binding	Molecular Function	5	P31809,Q61337,P02340,Q8K3G5,Q63810
5	GO:0035035	histone acetyltransferase binding	Molecular Function	2	P02340,Q99JB6
5	GO:0042826	histone deacetylase binding	Molecular Function	4	Q01320,Q60668,P02340,Q99JB6
5	GO:0044389	ubiquitin-like protein ligase binding	Molecular Function	14	P62838,Q9JJZ4,P63082,P62484,A2A432,P02340,Q9DBC7,P60521,P62878,Q8BZQ7,Q6P9P0,Q9CQV6,P70297,P24860
5	GO:0044390	ubiquitin-like protein conjugating enzyme binding	Molecular Function	1	Q9CZY3
5	GO:0050998	nitric-oxide synthase binding	Molecular Function	2	Q6PHZ2,P0DP27
5	GO:0051020	GTPase binding	Molecular Function	22	Q5SSL4,Q3UTH8,O88653,A2AAJ9,Q3TES0,Q0KK55,Q9WUQ2,Q99LG2,Q8BFY9,Q921I6,Q3UQ44,Q6ZPF4,Q8K298,Q6DFW0,Q7M6Y3,Q6ZQK5,Q921C5,Q8CJ19,Q80XC3,Q62172,Q61233,Q3KNM2
5	GO:0051117	ATPase binding	Molecular Function	4	O35143,Q8VCI5,Q3UFB2,P56565
5	GO:0070063	RNA polymerase binding	Molecular Function	1	Q9D479
5	GO:0070182	DNA polymerase binding	Molecular Function	1	O35207
5	GO:0017124	SH3 domain binding	Molecular Function	7	Q9JJU8,Q7M6Y3,Q61072,P62484,Q9JIZ9,Q6P549,Q4ACU6
5	GO:0030165	PDZ domain binding	Molecular Function	4	O70421,P51791,O88951,Q61090
5	GO:0032090	Pyrin domain binding	Molecular Function	1	Q9EPB4
5	GO:0042169	SH2 domain binding	Molecular Function	2	Q9EPK8,Q6P549
5	GO:0050699	WW domain binding	Molecular Function	1	Q9JLJ0
5	GO:0071535	RING-like zinc finger domain binding	Molecular Function	1	Q61827
5	GO:0071837	HMG box domain binding	Molecular Function	1	Q03172
5	GO:0097016	L27 domain binding	Molecular Function	1	O88951
5	GO:0097718	disordered domain specific binding	Molecular Function	2	P0DP27,P02340
5	GO:0097726	LEM domain binding	Molecular Function	1	O54962
5	GO:0032050	clathrin heavy chain binding	Molecular Function	1	Q7M6Y3
5	GO:0008190	eukaryotic initiation factor 4E binding	Molecular Function	1	P62878
5	GO:0043130	ubiquitin binding	Molecular Function	3	P14602,Q01320,P70295
5	GO:0045545	syndecan binding	Molecular Function	1	O08992
5	GO:0031997	N-terminal myristoylation domain binding	Molecular Function	1	P0DP27
5	GO:0031593	polyubiquitin modification-dependent protein binding	Molecular Function	2	Q91VL9,P46737
5	GO:0140034	methylation-dependent protein binding	Molecular Function	4	Q9D8Y8,Q80TJ7,P30658,Q91W18
5	GO:0031492	nucleosomal DNA binding	Molecular Function	2	P09602,Q9DCB1
5	GO:0005537	mannose binding	Molecular Function	2	Q8K2I4,P59481
5	GO:0005536	glucose binding	Molecular Function	1	Q9JIF3
5	GO:0098639	collagen binding involved in cell-matrix adhesion	Molecular Function	1	Q62469
5	GO:0032934	sterol binding	Molecular Function	5	P14824,P35762,O35114,Q61263,B9EJ86
5	GO:0005544	calcium-dependent phospholipid binding	Molecular Function	1	P14824
5	GO:0008429	phosphatidylethanolamine binding	Molecular Function	1	P55065
5	GO:0035091	phosphatidylinositol binding	Molecular Function	13	Q7M6Y3,Q80U44,O08992,Q61090,A2AAJ9,Q3UQ44,Q6P549,F8VQB6,Q9WTK3,B9EJ86,Q6ZQK5,Q8VDV8,Q8BLK9
5	GO:0070300	phosphatidic acid binding	Molecular Function	1	P55065
5	GO:1901611	phosphatidylglycerol binding	Molecular Function	1	P55065
5	GO:0005501	retinoid binding	Molecular Function	2	Q05816,Q00915
5	GO:0034235	GPI anchor binding	Molecular Function	1	Q9WTK3
5	GO:0005528	FK506 binding	Molecular Function	1	Q64378
5	GO:0030170	pyridoxal phosphate binding	Molecular Function	1	Q9ET01
5	GO:0001540	amyloid-beta binding	Molecular Function	2	P54763,Q62469
5	GO:0005048	signal sequence binding	Molecular Function	4	Q99LG2,Q8BFY9,Q60960,Q8VCI5
5	GO:1900750	oligopeptide binding	Molecular Function	2	P19157,P15626
5	GO:0008327	methyl-CpG binding	Molecular Function	1	Q9Z2D8
5	GO:0017076	purine nucleotide binding	Molecular Function	58	Q61263,Q9D061,Q01320,P97494,Q6PHZ2,Q03145,P54763,Q6DIC0,P41216,P23475,P70236,Q9ET01,P06802,Q64516,Q8K4K6,P60605,Q64520,P62838,Q920A7,Q9D975,Q9JJZ4,P33173,Q9EPK8,Q4FZF3,Q6P9P6,P51791,O54804,Q60680,Q920F6,P02340,Q6P5D3,Q8CFI2,O88673,Q8JZP2,Q9R0Y5,Q99PW4,Q6PDN3,Q04692,Q8K3G5,O55098,F8VQB6,Q80TN7,Q8K448,Q91WC3,Q8K301,O08672,Q8BLK9,Q62073,P0C5K0,A4Q9F3,A2AAJ9,P14824,P35293,Q8CG50,Q62159,P28650,P35294,…
5	GO:0019103	pyrimidine nucleotide binding	Molecular Function	1	Q9QY93
5	GO:0030551	cyclic nucleotide binding	Molecular Function	1	Q9DBC7
5	GO:0050660	flavin adenine dinucleotide binding	Molecular Function	6	Q8C0I1,Q8VCH6,Q8CHR6,Q8CJ19,Q9QXD1,P37040
5	GO:0050661	NADP binding	Molecular Function	3	P37040,P06801,Q8CHR6
5	GO:0051287	NAD binding	Molecular Function	5	Q99KP3,Q8K2C6,Q91XL3,P50171,P06801
5	GO:0001883	purine nucleoside binding	Molecular Function	6	P14824,P35293,Q8CG50,Q62159,P28650,P35294
5	GO:0032549	ribonucleoside binding	Molecular Function	6	P14824,P35293,Q8CG50,Q62159,P28650,P35294
5	GO:0002060	purine nucleobase binding	Molecular Function	1	Q9ET01
5	GO:0002061	pyrimidine nucleobase binding	Molecular Function	1	Q8CHR6
5	GO:0016918	retinal binding	Molecular Function	1	Q00915
5	GO:0019841	retinol binding	Molecular Function	1	Q00915
5	GO:0031406	carboxylic acid binding	Molecular Function	6	Q05816,P19157,Q9QXD1,P97494,Q9ET01,Q9Z183
5	GO:0015485	cholesterol binding	Molecular Function	5	P14824,P35762,O35114,Q61263,B9EJ86
5	GO:0010181	FMN binding	Molecular Function	1	P37040
5	GO:0019003	GDP binding	Molecular Function	1	P35293
5	GO:0030552	cAMP binding	Molecular Function	1	Q9DBC7
5	GO:0031404	chloride ion binding	Molecular Function	1	P51791
5	GO:0035639	purine ribonucleoside triphosphate binding	Molecular Function	55	Q01320,P97494,Q6PHZ2,Q03145,P54763,Q6DIC0,P41216,P23475,P70236,Q9ET01,P06802,Q64516,Q8K4K6,P60605,Q64520,P62838,Q920A7,Q9D975,Q9JJZ4,P33173,Q9EPK8,Q4FZF3,Q6P9P6,P51791,O54804,Q60680,Q920F6,P02340,Q6P5D3,Q8CFI2,O88673,Q8JZP2,Q9R0Y5,Q99PW4,Q6PDN3,Q04692,Q8K3G5,O55098,F8VQB6,Q80TN7,Q8K448,Q91WC3,Q8K301,O08672,Q8BLK9,Q62073,P0C5K0,A4Q9F3,A2AAJ9,P14824,P35293,Q8CG50,Q62159,P28650,P35294
5	GO:0042301	phosphate ion binding	Molecular Function	1	P18155
5	GO:0043531	ADP binding	Molecular Function	1	P97494
5	GO:0070403	NAD+ binding	Molecular Function	3	Q99KP3,Q8K2C6,Q91XL3
5	GO:0070404	NADH binding	Molecular Function	1	P50171
5	GO:0046872	metal ion binding	Molecular Function	109	Q01320,P97494,P18155,P28650,Q8BGB7,Q9QY93,O70348,Q8BNY6,Q62073,Q7TPR4,Q64521,P14824,P13020,P0DP27,Q61233,Q80TS3,P06802,O35648,Q9Z183,Q05186,Q61592,Q08879,P62761,O88673,Q63810,O35161,Q61982,Q9Z0L3,P56565,P09528,Q8CHR6,Q80TJ7,P02340,Q61503,O35943,Q8BGW1,Q8R2Q0,Q62241,Q4PZA2,Q920A7,Q8K2C6,Q9D6N1,P06537,P53690,Q8BH73,Q7TPM3,P62878,Q3KNM2,A2AWT3,P59511,Q5SVQ0,Q9JLJ0,Q8BUY9,Q4ACU6,Q5Y5T1,Q03172,P06801,…
5	GO:0034618	arginine binding	Molecular Function	1	Q9Z183
5	GO:0070405	ammonium ion binding	Molecular Function	4	O35114,P55065,Q8CE08,O54804
5	GO:1990254	keratin filament binding	Molecular Function	2	Q61781,Q8R0W0
5	GO:0043022	ribosome binding	Molecular Function	1	Q922H1
5	GO:0043023	ribosomal large subunit binding	Molecular Function	1	O89086
5	GO:0043024	ribosomal small subunit binding	Molecular Function	1	P48024
5	GO:0070990	snRNP binding	Molecular Function	1	Q62241
5	GO:0071813	lipoprotein particle binding	Molecular Function	1	P55065
5	GO:0044620	ACP phosphopantetheine attachment site binding	Molecular Function	1	Q9CR21
5	GO:0051537	2 iron, 2 sulfur cluster binding	Molecular Function	1	O35943
5	GO:0051539	4 iron, 4 sulfur cluster binding	Molecular Function	2	Q8CHR6,Q61493
5	GO:0001067	regulatory region nucleic acid binding	Molecular Function	24	Q04891,Q61827,P25425,Q8CCK0,P70257,P53564,P06537,P02340,P23906,P50220,Q60611,Q9WUQ2,P15066,Q99JB6,Q8BKT3,Q9JL60,P70434,Q9JLJ0,O70230,Q7TSH3,P25976,Q6DIC0,P23475,P30561
5	GO:0003677	DNA binding	Molecular Function	50	Q04891,Q61827,P25425,Q8CCK0,P70257,P53564,P06537,P02340,P23906,P50220,Q60611,Q9WUQ2,P15066,Q99JB6,Q8BKT3,Q9JL60,P70434,Q9JLJ0,O70230,Q7TSH3,P25976,Q60668,P23475,A2A432,Q9R207,Q5SVQ0,Q80XU3,Q01320,Q9Z2D8,Q6DIC0,P30561,P09602,Q9DCB1,P97368,Q8CGW4,P68433,O54962,Q924Z4,Q68FE8,Q920F6,Q04692,Q9QXE2,P30658,Q61493,Q9JLZ6,Q8BLG0,Q3UTQ7,Q91WA1,Q91VL9,Q03172
5	GO:0003723	RNA binding	Molecular Function	25	Q7TPR4,P10852,Q62241,Q60668,O70348,Q3UIK4,Q9D6V8,P02340,P48024,O35130,Q5SU73,O54724,O89086,Q99J36,Q9D735,Q9R020,Q4FZF3,Q6P5D3,O35218,Q8K301,Q8BVL9,Q6A037,Q9JJT9,Q8CH02,Q91W18
5	GO:0032556	pyrimidine deoxyribonucleotide binding	Molecular Function	1	Q9QY93
5	GO:0032555	purine ribonucleotide binding	Molecular Function	58	Q61263,Q9D061,Q01320,P97494,Q6PHZ2,Q03145,P54763,Q6DIC0,P41216,P23475,P70236,Q9ET01,P06802,Q64516,Q8K4K6,P60605,Q64520,P62838,Q920A7,Q9D975,Q9JJZ4,P33173,Q9EPK8,Q4FZF3,Q6P9P6,P51791,O54804,Q60680,Q920F6,P02340,Q6P5D3,Q8CFI2,O88673,Q8JZP2,Q9R0Y5,Q99PW4,Q6PDN3,Q04692,Q8K3G5,O55098,F8VQB6,Q80TN7,Q8K448,Q91WC3,Q8K301,O08672,Q8BLK9,Q62073,P0C5K0,A4Q9F3,A2AAJ9,P14824,P35293,Q8CG50,Q62159,P28650,P35294,…
5	GO:0017112	Rab guanyl-nucleotide exchange factor activity	Molecular Function	1	Q6DFW0
5	GO:0008200	ion channel inhibitor activity	Molecular Function	3	P0DP27,Q9DAK9,Q6PHZ2
5	GO:0019871	sodium channel inhibitor activity	Molecular Function	1	Q6PHZ2
5	GO:0005246	calcium channel regulator activity	Molecular Function	2	P0DP27,Q9DAK9
5	GO:0030414	peptidase inhibitor activity	Molecular Function	10	Q61838,P28665,Q63870,O08800,Q9DAU7,Q9CQV3,P12388,Q9WU03,P70202,Q61592
5	GO:0019210	kinase inhibitor activity	Molecular Function	3	P55271,Q9DBC7,P14602
5	GO:0042030	ATPase inhibitor activity	Molecular Function	1	O35143
5	GO:0005096	GTPase activator activity	Molecular Function	10	Q9WUQ2,Q6ZQK5,Q80WC7,Q5SSL4,Q60790,Q62172,P97492,O54828,Q8BQZ4,Q80XC3
5	GO:0010856	adenylate cyclase activator activity	Molecular Function	1	P0DP27
5	GO:0016504	peptidase activator activity	Molecular Function	3	Q61337,Q9EPB4,Q08879
5	GO:0019209	kinase activator activity	Molecular Function	3	Q61592,P24860,O88653
5	GO:0019211	phosphatase activator activity	Molecular Function	1	P0DP27
5	GO:0019887	protein kinase regulator activity	Molecular Function	5	P55271,Q9DBC7,P14602,P24860,Q61592
5	GO:0019888	protein phosphatase regulator activity	Molecular Function	3	P0DP27,Q925E7,Q0VGB7
5	GO:0008656	cysteine-type endopeptidase activator activity involved in apoptotic process	Molecular Function	1	Q61337
5	GO:0043027	cysteine-type endopeptidase inhibitor activity involved in apoptotic process	Molecular Function	1	Q61592
5	GO:0097027	ubiquitin-protein transferase activator activity	Molecular Function	1	P70295
5	GO:0030695	GTPase regulator activity	Molecular Function	11	Q9WUQ2,Q921I6,P97492,Q6ZQK5,Q80WC7,Q5SSL4,Q60790,Q62172,O54828,Q8BQZ4,Q80XC3
5	GO:0060590	ATPase regulator activity	Molecular Function	1	O35143
5	GO:0061135	endopeptidase regulator activity	Molecular Function	10	Q61838,P28665,Q63870,O08800,Q9DAU7,Q9CQV3,P12388,Q9WU03,P70202,Q61592
5	GO:0005125	cytokine activity	Molecular Function	3	P51670,P25085,Q8BHE5
5	GO:0005179	hormone activity	Molecular Function	1	Q9WVA8
5	GO:0008083	growth factor activity	Molecular Function	1	Q8BHE5
5	GO:0008528	G protein-coupled peptide receptor activity	Molecular Function	1	Q8C5L6
5	GO:0004883	glucocorticoid receptor activity	Molecular Function	1	P06537
5	GO:0004896	cytokine receptor activity	Molecular Function	1	P27931
5	GO:0042813	Wnt-activated receptor activity	Molecular Function	2	O70421,Q61090
5	GO:0004930	G protein-coupled receptor activity	Molecular Function	7	Q8C5L6,Q80TS3,O70421,Q99LE2,Q8CGM1,O35161,Q61090
5	GO:0005034	osmosensor activity	Molecular Function	1	Q9EPK8
5	GO:0005035	death receptor activity	Molecular Function	1	Q8CJ26
5	GO:0008046	axon guidance receptor activity	Molecular Function	1	P54763
5	GO:0038064	collagen receptor activity	Molecular Function	1	Q62469
6	GO:0003958	NADPH-hemoprotein reductase activity	Molecular Function	1	P37040
6	GO:0004128	cytochrome-b5 reductase activity, acting on NAD(P)H	Molecular Function	1	P37040
6	GO:0004303	estradiol 17-beta-dehydrogenase activity	Molecular Function	2	P50171,O88736
6	GO:0047035	testosterone dehydrogenase (NAD+) activity	Molecular Function	1	P50171
6	GO:0003865	3-oxo-5-alpha-steroid 4-dehydrogenase activity	Molecular Function	1	Q9WUP4
6	GO:0004470	malic enzyme activity	Molecular Function	1	P06801
6	GO:0030060	L-malate dehydrogenase activity	Molecular Function	1	P08249
6	GO:0046554	malate dehydrogenase (NADP+) activity	Molecular Function	1	P08249
6	GO:0000253	3-keto sterol reductase activity	Molecular Function	1	O88736
6	GO:0003857	3-hydroxyacyl-CoA dehydrogenase activity	Molecular Function	2	P50171,Q99KP3
6	GO:0004033	aldo-keto reductase (NADP) activity	Molecular Function	2	P45377,Q9QYF1
6	GO:0004367	glycerol-3-phosphate dehydrogenase [NAD+] activity	Molecular Function	1	Q64521
6	GO:0004471	malate dehydrogenase (decarboxylating) (NAD+) activity	Molecular Function	1	P06801
6	GO:0004473	malate dehydrogenase (decarboxylating) (NADP+) activity	Molecular Function	1	P06801
6	GO:0004745	retinol dehydrogenase activity	Molecular Function	2	Q9QYF1,Q8CHS7
6	GO:0047025	3-oxoacyl-[acyl-carrier-protein] reductase (NADH) activity	Molecular Function	1	P50171
6	GO:0047718	indanol dehydrogenase activity	Molecular Function	1	P45377
6	GO:0050104	L-gulonate 3-dehydrogenase activity	Molecular Function	1	Q99KP3
6	GO:0004368	glycerol-3-phosphate dehydrogenase (quinone) activity	Molecular Function	1	Q64521
6	GO:0001758	retinal dehydrogenase activity	Molecular Function	1	P45377
6	GO:0004029	aldehyde dehydrogenase (NAD) activity	Molecular Function	2	Q9DBF1,Q8K009
6	GO:0004043	L-aminoadipate-semialdehyde dehydrogenase activity	Molecular Function	1	Q9DBF1
6	GO:0043878	glyceraldehyde-3-phosphate dehydrogenase (NAD+) (non-phosphorylating) activity	Molecular Function	1	Q9DBF1
6	GO:0033721	aldehyde dehydrogenase (NADP+) activity	Molecular Function	1	Q9QYF1
6	GO:0000246	delta24(24-1) sterol reductase activity	Molecular Function	1	Q8VCH6
6	GO:0004159	dihydrouracil dehydrogenase (NAD+) activity	Molecular Function	1	Q8CHR6
6	GO:0017113	dihydropyrimidine dehydrogenase (NADP+) activity	Molecular Function	1	Q8CHR6
6	GO:0035671	enone reductase activity	Molecular Function	1	Q9WUP4
6	GO:0050614	delta24-sterol reductase activity	Molecular Function	1	Q8VCH6
6	GO:0102389	polyprenol reductase activity	Molecular Function	1	Q9WUP4
6	GO:0003997	acyl-CoA oxidase activity	Molecular Function	1	Q9QXD1
6	GO:0004487	methylenetetrahydrofolate dehydrogenase (NAD+) activity	Molecular Function	1	P18155
6	GO:0004488	methylenetetrahydrofolate dehydrogenase (NADP+) activity	Molecular Function	1	P18155
6	GO:0016155	formyltetrahydrofolate dehydrogenase activity	Molecular Function	1	Q8K009
6	GO:0015035	protein disulfide oxidoreductase activity	Molecular Function	1	Q91VW3
6	GO:0043734	DNA-N1-methyladenine dioxygenase activity	Molecular Function	1	Q8BGW1
6	GO:0008941	nitric oxide dioxygenase activity	Molecular Function	1	P37040
6	GO:0000293	ferric-chelate reductase activity	Molecular Function	1	Q8K385
6	GO:0004322	ferroxidase activity	Molecular Function	2	P09528,O35943
6	GO:0008170	N-methyltransferase activity	Molecular Function	1	Q922H1
6	GO:0008757	S-adenosylmethionine-dependent methyltransferase activity	Molecular Function	4	Q9CWQ0,Q922H1,Q3UIK4,O35130
6	GO:0008374	O-acyltransferase activity	Molecular Function	2	Q61263,Q6NVG1
6	GO:0016407	acetyltransferase activity	Molecular Function	4	Q5SVQ0,Q9JIY7,Q8BLG0,Q6NVG1
6	GO:0016409	palmitoyltransferase activity	Molecular Function	1	Q5Y5T1
6	GO:0016410	N-acyltransferase activity	Molecular Function	4	Q5SVQ0,Q9JIY7,Q8BLG0,Q924Z4
6	GO:0016417	S-acyltransferase activity	Molecular Function	1	Q5Y5T1
6	GO:0071617	lysophospholipid acyltransferase activity	Molecular Function	1	Q6NVG1
6	GO:0008375	acetylglucosaminyltransferase activity	Molecular Function	1	P29416
6	GO:0008376	acetylgalactosaminyltransferase activity	Molecular Function	2	Q09200,Q6PB93
6	GO:0015020	glucuronosyltransferase activity	Molecular Function	1	Q6ZQM8
6	GO:0004645	phosphorylase activity	Molecular Function	1	Q9ET01
6	GO:0008378	galactosyltransferase activity	Molecular Function	1	Q9JMG2
6	GO:0046527	glucosyltransferase activity	Molecular Function	1	Q69ZF3
6	GO:0102250	linear malto-oligosaccharide phosphorylase activity	Molecular Function	1	Q9ET01
6	GO:0102499	SHG alpha-glucan phosphorylase activity	Molecular Function	1	Q9ET01
6	GO:0003951	NAD+ kinase activity	Molecular Function	1	O88673
6	GO:0004103	choline kinase activity	Molecular Function	1	O54804
6	GO:0004143	diacylglycerol kinase activity	Molecular Function	1	O88673
6	GO:0004305	ethanolamine kinase activity	Molecular Function	1	O54804
6	GO:0004370	glycerol kinase activity	Molecular Function	1	Q64516
6	GO:0004594	pantothenate kinase activity	Molecular Function	1	Q8K4K6
6	GO:0019200	carbohydrate kinase activity	Molecular Function	1	A2AJL3
6	GO:0019205	nucleobase-containing compound kinase activity	Molecular Function	2	Q9R0Y5,Q64520
6	GO:0019150	D-ribulokinase activity	Molecular Function	1	A2AJL3
6	GO:0004550	nucleoside diphosphate kinase activity	Molecular Function	1	Q9R0Y5
6	GO:0050145	nucleoside monophosphate kinase activity	Molecular Function	2	Q9R0Y5,Q64520
6	GO:0017169	CDP-alcohol phosphatidyltransferase activity	Molecular Function	1	Q9Z1X2
6	GO:0051377	mannose-ethanolamine phosphotransferase activity	Molecular Function	1	Q9R1S3
6	GO:0061630	ubiquitin protein ligase activity	Molecular Function	6	Q9R049,P62878,Q9D787,Q80U95,Q3KNM2,Q8CCH2
6	GO:0061631	ubiquitin conjugating enzyme activity	Molecular Function	5	P60605,P62838,Q9JJZ4,Q80U95,Q8CFI2
6	GO:0061663	NEDD8 ligase activity	Molecular Function	1	P62878
6	GO:0004175	endopeptidase activity	Molecular Function	15	P06797,Q8R016,P11214,Q04592,P18242,Q9JLN6,Q4PZA2,Q920A7,Q61072,P53690,P59511,O35955,Q8BG41,Q9EPB4,Q8BVF7
6	GO:0008234	cysteine-type peptidase activity	Molecular Function	5	P06797,Q8R016,P46737,Q9CV28,Q9EPB4
6	GO:0008237	metallopeptidase activity	Molecular Function	7	Q9JLN6,Q4PZA2,Q920A7,Q61072,P53690,P59511,P46737
6	GO:0008238	exopeptidase activity	Molecular Function	4	P06797,Q9QXE5,Q9CV28,P53690
6	GO:0070001	aspartic-type peptidase activity	Molecular Function	1	P18242
6	GO:0070003	threonine-type peptidase activity	Molecular Function	2	O35955,Q8BG41
6	GO:0004519	endonuclease activity	Molecular Function	1	A8VU90
6	GO:0004527	exonuclease activity	Molecular Function	4	Q3U1G5,P06802,Q9D735,O70348
6	GO:0008449	N-acetylglucosamine-6-sulfatase activity	Molecular Function	1	Q8BFR4
6	GO:0004620	phospholipase activity	Molecular Function	4	Q8K2J0,Q8VD66,Q91ZH7,Q9Z0L3
6	GO:0047372	acylglycerol lipase activity	Molecular Function	1	Q91ZH7
6	GO:0008081	phosphoric diester hydrolase activity	Molecular Function	4	P70453,Q8K2J0,P06802,Q9DBC7
6	GO:0016791	phosphatase activity	Molecular Function	14	Q8CE08,Q8C5L6,Q9Z2C4,Q8K337,Q6P549,Q63810,Q06180,Q64487,O35239,Q63739,Q61503,Q9CY97,Q8BGB7,Q9DAK9
6	GO:0004104	cholinesterase activity	Molecular Function	1	O54804
6	GO:0004622	lysophospholipase activity	Molecular Function	1	Q8VD66
6	GO:0004623	phospholipase A2 activity	Molecular Function	2	Q9Z0L3,Q91ZH7
6	GO:0008970	phospholipase A1 activity	Molecular Function	1	Q91ZH7
6	GO:0052739	phosphatidylserine 1-acylhydrolase activity	Molecular Function	1	Q91ZH7
6	GO:0052740	1-acyl-2-lysophosphatidylserine acylhydrolase activity	Molecular Function	1	Q91ZH7
6	GO:0034338	short-chain carboxylesterase activity	Molecular Function	2	P70665,Q91ZH7
6	GO:0102209	trans-permethrin hydrolase activity	Molecular Function	1	Q8BK48
6	GO:0102567	phospholipase A2 activity (consuming 1,2-dipalmitoylphosphatidylcholine)	Molecular Function	1	Q91ZH7
6	GO:0102568	phospholipase A2 activity consuming 1,2-dioleoylphosphatidylethanolamine)	Molecular Function	1	Q91ZH7
6	GO:0004348	glucosylceramidase activity	Molecular Function	1	Q69ZF3
6	GO:0015923	mannosidase activity	Molecular Function	2	P27046,Q8K2I4
6	GO:0015926	glucosidase activity	Molecular Function	1	Q69ZF3
6	GO:0015929	hexosaminidase activity	Molecular Function	1	P29416
6	GO:0102148	N-acetyl-beta-D-galactosaminidase activity	Molecular Function	1	P29416
6	GO:0003953	NAD+ nucleosidase activity	Molecular Function	1	Q64277
6	GO:0050135	NAD(P)+ nucleosidase activity	Molecular Function	1	Q64277
6	GO:0061812	cyclic ADP-ribose hydrolase	Molecular Function	1	Q64277
6	GO:0003948	N4-(beta-N-acetylglucosaminyl)-L-asparaginase activity	Molecular Function	1	Q64191
6	GO:0036054	protein-malonyllysine demalonylase activity	Molecular Function	1	Q8K2C6
6	GO:0036055	protein-succinyllysine desuccinylase activity	Molecular Function	1	Q8K2C6
6	GO:0061697	protein-glutaryllysine deglutarylase activity	Molecular Function	1	Q8K2C6
6	GO:0004668	protein-arginine deiminase activity	Molecular Function	1	Q9Z183
6	GO:0019238	cyclohydrolase activity	Molecular Function	1	P18155
6	GO:0016462	pyrophosphatase activity	Molecular Function	24	P63082,P35293,Q8CG50,Q62159,P28650,P35294,P23475,Q9R207,Q04692,Q4FZF3,Q6P5D3,Q8K301,P33173,Q6P9P6,O08672,Q01320,Q8K448,Q62172,Q6DIC0,P06802,F8VQB6,O70348,Q9CWD3,Q9QY93
6	GO:0004252	serine-type endopeptidase activity	Molecular Function	2	P11214,Q04592
6	GO:0003876	AMP deaminase activity	Molecular Function	1	O08739
6	GO:0004843	thiol-dependent ubiquitin-specific protease activity	Molecular Function	1	P46737
6	GO:0008948	oxaloacetate decarboxylase activity	Molecular Function	1	P06801
6	GO:0048040	UDP-glucuronate decarboxylase activity	Molecular Function	1	Q91XL3
6	GO:0004332	fructose-bisphosphate aldolase activity	Molecular Function	1	P05063
6	GO:0004089	carbonate dehydratase activity	Molecular Function	1	Q9D6N1
6	GO:0004300	enoyl-CoA hydratase activity	Molecular Function	1	Q8BH95
6	GO:0003918	DNA topoisomerase type II (ATP-hydrolyzing) activity	Molecular Function	1	Q01320
6	GO:0043715	2,3-diketo-5-methylthiopentyl-1-phosphate enolase activity	Molecular Function	1	Q8BGB7
6	GO:0047750	cholestenol delta-isomerase activity	Molecular Function	1	Q9D0P0
6	GO:0000250	lanosterol synthase activity	Molecular Function	1	Q8BLN5
6	GO:0042300	beta-amyrin synthase activity	Molecular Function	1	Q8BLN5
6	GO:0003996	acyl-CoA ligase activity	Molecular Function	2	P41216,Q91WC3
6	GO:0004467	long-chain fatty acid-CoA ligase activity	Molecular Function	2	P41216,Q91WC3
6	GO:0031956	medium-chain fatty acid-CoA ligase activity	Molecular Function	2	P41216,Q91WC3
6	GO:0047676	arachidonate-CoA ligase activity	Molecular Function	2	P41216,Q91WC3
6	GO:0050197	phytanate-CoA ligase activity	Molecular Function	1	P41216
6	GO:0015645	fatty acid ligase activity	Molecular Function	2	P41216,Q91WC3
6	GO:0004357	glutamate-cysteine ligase activity	Molecular Function	1	P97494
6	GO:0004683	calmodulin-dependent protein kinase activity	Molecular Function	1	Q6PHZ2
6	GO:0004687	myosin light chain kinase activity	Molecular Function	1	Q6PDN3
6	GO:0004709	MAP kinase kinase kinase activity	Molecular Function	1	Q62073
6	GO:0008384	IkappaB kinase activity	Molecular Function	1	Q60680
6	GO:0004708	MAP kinase kinase activity	Molecular Function	2	P70236,Q62073
6	GO:0004714	transmembrane receptor protein tyrosine kinase activity	Molecular Function	2	P54763,Q03145
6	GO:0008420	RNA polymerase II CTD heptapeptide repeat phosphatase activity	Molecular Function	1	Q9CY97
6	GO:0004726	non-membrane spanning protein tyrosine phosphatase activity	Molecular Function	1	Q06180
6	GO:0004727	prenylated protein tyrosine phosphatase activity	Molecular Function	1	Q63739
6	GO:0035242	protein-arginine omega-N asymmetric methyltransferase activity	Molecular Function	1	Q922H1
6	GO:0004662	CAAX-protein geranylgeranyltransferase activity	Molecular Function	1	Q8BUY9
6	GO:0016896	exoribonuclease activity, producing 5'-phosphomonoesters	Molecular Function	1	Q3U1G5
6	GO:0016422	mRNA (2'-O-methyladenosine-N6-)-methyltransferase activity	Molecular Function	1	Q3UIK4
6	GO:0070037	rRNA (pseudouridine) methyltransferase activity	Molecular Function	1	O35130
6	GO:0003899	DNA-directed 5'-3' RNA polymerase activity	Molecular Function	1	Q78WZ7
6	GO:0098919	structural constituent of postsynaptic density	Molecular Function	1	Q4ACU6
6	GO:0005283	amino acid:sodium symporter activity	Molecular Function	1	Q8CFE6
6	GO:0015171	amino acid transmembrane transporter activity	Molecular Function	6	Q09143,P18581,Q8CFE6,P10852,P51912,Q9WTR6
6	GO:0005310	dicarboxylic acid transmembrane transporter activity	Molecular Function	1	P51912
6	GO:0008028	monocarboxylic acid transmembrane transporter activity	Molecular Function	1	P31809
6	GO:0005253	anion channel activity	Molecular Function	1	P51791
6	GO:0005261	cation channel activity	Molecular Function	8	Q9ER47,Q8BNY6,Q3LS21,P14824,Q9EPK8,Q8BXR5,Q60790,P28667
6	GO:0015276	ligand-gated ion channel activity	Molecular Function	3	Q9ER47,Q60790,P14824
6	GO:0008519	ammonium transmembrane transporter activity	Molecular Function	1	Q8BW66
6	GO:0015101	organic cation transmembrane transporter activity	Molecular Function	1	Q8BW66
6	GO:0015181	arginine transmembrane transporter activity	Molecular Function	2	P18581,Q09143
6	GO:0015298	solute:cation antiporter activity	Molecular Function	1	P51791
6	GO:0022889	serine transmembrane transporter activity	Molecular Function	2	P51912,Q8CFE6
6	GO:0008514	organic anion transmembrane transporter activity	Molecular Function	12	Q09143,P18581,Q8CFE6,Q9CR58,A2AKQ0,P31809,P10852,P51912,Q9WTR6,Q8K078,Q9JIF3,Q91ZN5
6	GO:0005244	voltage-gated ion channel activity	Molecular Function	6	Q9ER47,Q8BNY6,P51791,Q3LS21,P28667,Q8BXR5
6	GO:0140135	mechanosensitive cation channel activity	Molecular Function	1	Q9EPK8
6	GO:0042625	ATPase coupled ion transmembrane transporter activity	Molecular Function	1	P63082
6	GO:0005351	carbohydrate:proton symporter activity	Molecular Function	1	Q9JIF3
6	GO:0015145	monosaccharide transmembrane transporter activity	Molecular Function	1	Q9JIF3
6	GO:0015389	pyrimidine- and adenine-specific:sodium symporter activity	Molecular Function	1	Q9ERH8
6	GO:0097627	high-affinity L-ornithine transmembrane transporter activity	Molecular Function	1	P18581
6	GO:0005292	high-affinity lysine transmembrane transporter activity	Molecular Function	1	P18581
6	GO:0097626	low-affinity L-arginine transmembrane transporter activity	Molecular Function	1	P18581
6	GO:0015108	chloride transmembrane transporter activity	Molecular Function	1	P51791
6	GO:0019829	cation-transporting ATPase activity	Molecular Function	1	P63082
6	GO:0046873	metal ion transmembrane transporter activity	Molecular Function	12	Q9ER47,Q8BNY6,Q3LS21,P14824,Q9EPK8,Q8BXR5,Q8CFE6,Q8K211,Q9ERH8,Q69ZF7,Q60790,P28667
6	GO:0015077	monovalent inorganic cation transmembrane transporter activity	Molecular Function	9	P63082,Q9ER47,Q3LS21,Q8BXR5,Q8CFE6,Q9JIF3,Q9ERH8,Q69ZF7,P51791
6	GO:0015294	solute:cation symporter activity	Molecular Function	3	Q8CFE6,Q9JIF3,Q9ERH8
6	GO:0015216	purine nucleotide transmembrane transporter activity	Molecular Function	2	Q9CR58,Q91ZN5
6	GO:0005415	nucleoside:sodium symporter activity	Molecular Function	1	Q9ERH8
6	GO:0015165	pyrimidine nucleotide-sugar transmembrane transporter activity	Molecular Function	1	A2AKQ0
6	GO:0036080	purine nucleotide-sugar transmembrane transporter activity	Molecular Function	1	Q8BLX4
6	GO:0022836	gated channel activity	Molecular Function	9	Q9ER47,P51791,Q8BXR5,Q8BNY6,Q3LS21,Q9EPK8,P14824,Q60790,P28667
6	GO:0022838	substrate-specific channel activity	Molecular Function	9	Q9EPK8,P51791,Q9ER47,Q8BNY6,Q3LS21,Q8BXR5,P14824,Q60790,P28667
6	GO:0022842	narrow pore channel activity	Molecular Function	2	Q8BXR5,Q3LS21
6	GO:0015292	uniporter activity	Molecular Function	1	Q9JIF3
6	GO:0015293	symporter activity	Molecular Function	4	Q8CFE6,Q9JIF3,Q9ERH8,P51912
6	GO:0015297	antiporter activity	Molecular Function	3	P51791,Q8BLX4,A2AKQ0
6	GO:0015347	sodium-independent organic anion transmembrane transporter activity	Molecular Function	1	Q8K078
6	GO:0015349	thyroid hormone transmembrane transporter activity	Molecular Function	1	Q8K078
6	GO:0015405	P-P-bond-hydrolysis-driven transmembrane transporter activity	Molecular Function	4	P63082,Q8K448,Q62172,Q9WTQ8
6	GO:0120019	intermembrane phosphotidylcholine transfer activity	Molecular Function	1	P55065
6	GO:0120020	intermembrane cholesterol transfer activity	Molecular Function	1	P55065
6	GO:0120017	intermembrane ceramide transfer activity	Molecular Function	1	P55065
6	GO:0001091	RNA polymerase II basal transcription factor binding	Molecular Function	3	P30561,P02340,Q3UFB2
6	GO:0001102	RNA polymerase II activating transcription factor binding	Molecular Function	1	P02340
6	GO:0001223	transcription coactivator binding	Molecular Function	1	P30561
6	GO:0016922	nuclear receptor binding	Molecular Function	1	P15066
6	GO:0042974	retinoic acid receptor binding	Molecular Function	1	Q8CDD9
6	GO:0043426	MRF binding	Molecular Function	1	Q9Z2S7
6	GO:0000993	RNA polymerase II complex binding	Molecular Function	1	Q9D479
6	GO:0005109	frizzled binding	Molecular Function	3	O08992,O70421,Q61090
6	GO:0031862	prostanoid receptor binding	Molecular Function	1	Q8CG73
6	GO:0035256	G protein-coupled glutamate receptor binding	Molecular Function	2	P0DP27,Q99JP6
6	GO:0042379	chemokine receptor binding	Molecular Function	1	P51670
6	GO:0005130	granulocyte colony-stimulating factor receptor binding	Molecular Function	1	P31809
6	GO:0005137	interleukin-5 receptor binding	Molecular Function	1	O08992
6	GO:0005138	interleukin-6 receptor binding	Molecular Function	1	Q9EPB4
6	GO:0005148	prolactin receptor binding	Molecular Function	1	O88736
6	GO:0005149	interleukin-1 receptor binding	Molecular Function	1	P25085
6	GO:0005152	interleukin-1 receptor antagonist activity	Molecular Function	1	P25085
6	GO:0005165	neurotrophin receptor binding	Molecular Function	1	Q8CJ26
6	GO:0070696	transmembrane receptor protein serine/threonine kinase binding	Molecular Function	2	Q9EPB4,Q8BHE5
6	GO:0035255	ionotropic glutamate receptor binding	Molecular Function	1	Q4ACU6
6	GO:0042289	MHC class II protein binding	Molecular Function	1	P35762
6	GO:0050750	low-density lipoprotein particle receptor binding	Molecular Function	1	Q7M6Y3
6	GO:0048406	nerve growth factor binding	Molecular Function	2	Q8CJ26,Q61838
6	GO:0048403	brain-derived neurotrophic factor binding	Molecular Function	1	Q61838
6	GO:0008017	microtubule binding	Molecular Function	11	O35648,P33173,Q9EPK8,Q6P9P6,Q80TN7,P60521,Q8BVL9,O08672,Q9CQV6,P97492,Q5KU39
6	GO:0043014	alpha-tubulin binding	Molecular Function	1	Q9EPK8
6	GO:0048487	beta-tubulin binding	Molecular Function	2	Q8BKE9,Q9EPK8
6	GO:0017024	myosin I binding	Molecular Function	1	Q9EPB4
6	GO:0032036	myosin heavy chain binding	Molecular Function	1	Q8R1G6
6	GO:0045159	myosin II binding	Molecular Function	1	P13020
6	GO:0051393	alpha-actinin binding	Molecular Function	1	Q8R1G6
6	GO:1990381	ubiquitin-specific protease binding	Molecular Function	1	Q9R049
6	GO:0019901	protein kinase binding	Molecular Function	23	P14602,Q01320,Q62048,Q61072,Q9EPK8,Q06180,P06537,Q61592,P02340,Q62073,P19157,Q9DBC7,Q61337,P31809,Q62159,P0DP27,P70236,O88662,Q6P9P6,P24860,Q8BNY6,P55271,P97492
6	GO:0019903	protein phosphatase binding	Molecular Function	4	Q61337,P02340,P31809,Q8K3G5
6	GO:0031625	ubiquitin protein ligase binding	Molecular Function	12	P62838,Q9JJZ4,P63082,P62484,A2A432,P02340,Q9DBC7,P60521,P62878,Q8BZQ7,Q6P9P0,Q9CQV6
6	GO:0031624	ubiquitin conjugating enzyme binding	Molecular Function	1	Q9CZY3
6	GO:0031267	small GTPase binding	Molecular Function	14	Q0KK55,Q99LG2,Q8BFY9,Q921I6,Q3UQ44,Q6ZPF4,Q8K298,Q6DFW0,Q7M6Y3,Q6ZQK5,Q921C5,Q8CJ19,Q80XC3,Q62172
6	GO:0043175	RNA polymerase core enzyme binding	Molecular Function	1	Q9D479
6	GO:0070530	K63-linked polyubiquitin modification-dependent protein binding	Molecular Function	1	Q91VL9
6	GO:0005545	1-phosphatidylinositol binding	Molecular Function	2	Q7M6Y3,Q80U44
6	GO:1901981	phosphatidylinositol phosphate binding	Molecular Function	10	Q7M6Y3,O08992,Q61090,A2AAJ9,Q3UQ44,Q6P549,F8VQB6,Q80U44,B9EJ86,Q6ZQK5
6	GO:0001972	retinoic acid binding	Molecular Function	1	Q05816
6	GO:0000268	peroxisome targeting sequence binding	Molecular Function	1	Q8VCI5
6	GO:0008139	nuclear localization sequence binding	Molecular Function	3	Q99LG2,Q8BFY9,Q60960
6	GO:0019001	guanyl nucleotide binding	Molecular Function	6	P14824,P35293,Q8CG50,Q62159,P28650,P35294
6	GO:0030554	adenyl nucleotide binding	Molecular Function	52	Q61263,Q9D061,Q01320,P97494,Q6PHZ2,Q03145,P54763,Q6DIC0,P41216,P23475,P70236,Q9ET01,P06802,Q64516,Q8K4K6,P60605,Q64520,P62838,Q920A7,Q9D975,Q9JJZ4,P33173,Q9EPK8,Q4FZF3,Q6P9P6,P51791,O54804,Q60680,Q920F6,P02340,Q6P5D3,Q8CFI2,O88673,Q8JZP2,Q9R0Y5,Q99PW4,Q6PDN3,Q04692,Q8K3G5,O55098,F8VQB6,Q80TN7,Q8K448,Q91WC3,Q8K301,O08672,Q8BLK9,Q62073,P0C5K0,A4Q9F3,A2AAJ9,Q9DBC7
6	GO:0071949	FAD binding	Molecular Function	5	Q8C0I1,Q8VCH6,Q8CHR6,Q8CJ19,Q9QXD1
6	GO:0032550	purine ribonucleoside binding	Molecular Function	6	P14824,P35293,Q8CG50,Q62159,P28650,P35294
6	GO:1904768	all-trans-retinol binding	Molecular Function	1	Q00915
6	GO:0016597	amino acid binding	Molecular Function	2	P97494,Q9Z183
6	GO:0033293	monocarboxylic acid binding	Molecular Function	4	Q05816,P19157,Q9QXD1,Q9ET01
6	GO:0005525	GTP binding	Molecular Function	6	P14824,P35293,Q8CG50,Q62159,P28650,P35294
6	GO:0000287	magnesium ion binding	Molecular Function	9	Q01320,P97494,P18155,P28650,Q8BGB7,Q9QY93,O70348,Q8BNY6,Q62073
6	GO:0005509	calcium ion binding	Molecular Function	21	Q7TPR4,Q64521,P14824,P13020,P0DP27,Q61233,Q80TS3,P06802,O35648,Q9Z183,Q05186,Q61592,Q08879,P62761,O88673,Q8BNY6,Q63810,O35161,Q61982,Q9Z0L3,P56565
6	GO:0046914	transition metal ion binding	Molecular Function	30	P09528,Q8CHR6,Q80TJ7,P02340,Q61503,O35943,Q8BGW1,Q8R2Q0,Q62241,Q4PZA2,P06802,Q920A7,Q8K2C6,Q9D6N1,P06537,P53690,Q8BH73,Q7TPM3,P62878,Q3KNM2,A2AWT3,P59511,Q5SVQ0,Q9JLJ0,Q8BUY9,Q4ACU6,Q5Y5T1,Q03172,P06801,Q6PB93
6	GO:1990446	U1 snRNP binding	Molecular Function	1	Q62241
6	GO:0008035	high-density lipoprotein particle binding	Molecular Function	1	P55065
6	GO:0030169	low-density lipoprotein particle binding	Molecular Function	1	P55065
6	GO:0044212	transcription regulatory region DNA binding	Molecular Function	24	Q04891,Q61827,P25425,Q8CCK0,P70257,P53564,P06537,P02340,P23906,P50220,Q60611,Q9WUQ2,P15066,Q99JB6,Q8BKT3,Q9JL60,P70434,Q9JLJ0,O70230,Q7TSH3,P25976,P30561,Q6DIC0,P23475
6	GO:0003684	damaged DNA binding	Molecular Function	3	P23475,A2A432,Q9R207
6	GO:0003690	double-stranded DNA binding	Molecular Function	26	Q04891,Q61827,P25425,Q8CCK0,P70257,P53564,P06537,P02340,P23906,P50220,Q60611,Q9WUQ2,P15066,Q99JB6,Q8BKT3,Q9JL60,P70434,Q9JLJ0,O70230,Q7TSH3,P25976,Q60668,Q5SVQ0,P30561,Q80XU3,P23475
6	GO:0003697	single-stranded DNA binding	Molecular Function	1	Q80XU3
6	GO:0008301	DNA binding, bending	Molecular Function	1	Q01320
6	GO:0043565	sequence-specific DNA binding	Molecular Function	29	Q04891,Q61827,P25425,Q8CCK0,P70257,P53564,P06537,P02340,P23906,P50220,Q60611,Q9WUQ2,P15066,Q99JB6,Q8BKT3,Q9JL60,P70434,Q9JLJ0,O70230,Q7TSH3,P25976,Q60668,Q5SVQ0,P23475,Q9Z2D8,P30561,Q01320,P97368,Q8CGW4
6	GO:0003725	double-stranded RNA binding	Molecular Function	2	Q7TPR4,P10852
6	GO:0003727	single-stranded RNA binding	Molecular Function	2	Q9D6V8,Q62241
6	GO:0003729	mRNA binding	Molecular Function	6	P02340,Q60668,Q62241,O70348,Q3UIK4,Q9D6V8
6	GO:0017069	snRNA binding	Molecular Function	2	Q62241,Q5SU73
6	GO:0008135	translation factor activity, RNA binding	Molecular Function	1	P48024
6	GO:0017091	AU-rich element binding	Molecular Function	1	Q60668
6	GO:0019843	rRNA binding	Molecular Function	2	O54724,O35130
6	GO:0036002	pre-mRNA binding	Molecular Function	1	Q62241
6	GO:0032559	adenyl ribonucleotide binding	Molecular Function	52	Q61263,Q9D061,Q01320,P97494,Q6PHZ2,Q03145,P54763,Q6DIC0,P41216,P23475,P70236,Q9ET01,P06802,Q64516,Q8K4K6,P60605,Q64520,P62838,Q920A7,Q9D975,Q9JJZ4,P33173,Q9EPK8,Q4FZF3,Q6P9P6,P51791,O54804,Q60680,Q920F6,P02340,Q6P5D3,Q8CFI2,O88673,Q8JZP2,Q9R0Y5,Q99PW4,Q6PDN3,Q04692,Q8K3G5,O55098,F8VQB6,Q80TN7,Q8K448,Q91WC3,Q8K301,O08672,Q8BLK9,Q62073,P0C5K0,A4Q9F3,A2AAJ9,Q9DBC7
6	GO:0032561	guanyl ribonucleotide binding	Molecular Function	6	P14824,P35293,Q8CG50,Q62159,P28650,P35294
6	GO:0019855	calcium channel inhibitor activity	Molecular Function	2	P0DP27,Q9DAK9
6	GO:0004866	endopeptidase inhibitor activity	Molecular Function	10	Q63870,O08800,Q9DAU7,Q9CQV3,P12388,Q61838,P28665,Q9WU03,P70202,Q61592
6	GO:0004860	protein kinase inhibitor activity	Molecular Function	3	P55271,Q9DBC7,P14602
6	GO:0016505	peptidase activator activity involved in apoptotic process	Molecular Function	2	Q61337,Q9EPB4
6	GO:0030295	protein kinase activator activity	Molecular Function	2	Q61592,P24860
6	GO:0072542	protein phosphatase activator activity	Molecular Function	1	P0DP27
6	GO:0008603	cAMP-dependent protein kinase regulator activity	Molecular Function	1	Q9DBC7
6	GO:0016538	cyclin-dependent protein serine/threonine kinase regulator activity	Molecular Function	2	P55271,P24860
6	GO:0005092	GDP-dissociation inhibitor activity	Molecular Function	2	Q921I6,P97492
6	GO:0008009	chemokine activity	Molecular Function	1	P51670
6	GO:0005184	neuropeptide hormone activity	Molecular Function	1	Q9WVA8
6	GO:0005000	vasopressin receptor activity	Molecular Function	1	Q8C5L6
6	GO:0004908	interleukin-1 receptor activity	Molecular Function	1	P27931
7	GO:0008106	alcohol dehydrogenase (NADP+) activity	Molecular Function	2	P45377,Q9QYF1
7	GO:0052590	sn-glycerol-3-phosphate:ubiquinone oxidoreductase activity	Molecular Function	1	Q64521
7	GO:0008802	betaine-aldehyde dehydrogenase activity	Molecular Function	1	Q9DBF1
7	GO:0047751	cholestenone 5-alpha-reductase activity	Molecular Function	1	Q9WUP4
7	GO:0016273	arginine N-methyltransferase activity	Molecular Function	1	Q922H1
7	GO:0004164	diphthine synthase activity	Molecular Function	1	Q9CWQ0
7	GO:0004772	sterol O-acyltransferase activity	Molecular Function	1	Q61263
7	GO:0016413	O-acetyltransferase activity	Molecular Function	1	Q6NVG1
7	GO:0047166	1-alkenylglycerophosphoethanolamine O-acyltransferase activity	Molecular Function	1	Q6NVG1
7	GO:0047184	1-acylglycerophosphocholine O-acyltransferase activity	Molecular Function	1	Q6NVG1
7	GO:0008080	N-acetyltransferase activity	Molecular Function	3	Q5SVQ0,Q9JIY7,Q8BLG0
7	GO:0050291	sphingosine N-acyltransferase activity	Molecular Function	1	Q924Z4
7	GO:0003947	(N-acetylneuraminyl)-galactosylglucosylceramide N-acetylgalactosaminyltransferase activity	Molecular Function	1	Q09200
7	GO:0008184	glycogen phosphorylase activity	Molecular Function	1	Q9ET01
7	GO:0048531	beta-1,3-galactosyltransferase activity	Molecular Function	1	Q9JMG2
7	GO:0004017	adenylate kinase activity	Molecular Function	1	Q9R0Y5
7	GO:0004385	guanylate kinase activity	Molecular Function	1	Q64520
7	GO:0003882	CDP-diacylglycerol-serine O-phosphatidyltransferase activity	Molecular Function	1	Q9Z1X2
7	GO:0034450	ubiquitin-ubiquitin ligase activity	Molecular Function	3	Q9R049,P62878,Q9D787
7	GO:0004197	cysteine-type endopeptidase activity	Molecular Function	3	Q9EPB4,P06797,Q8R016
7	GO:0004190	aspartic-type endopeptidase activity	Molecular Function	1	P18242
7	GO:0004222	metalloendopeptidase activity	Molecular Function	6	Q9JLN6,Q4PZA2,Q920A7,Q61072,P53690,P59511
7	GO:0004298	threonine-type endopeptidase activity	Molecular Function	2	O35955,Q8BG41
7	GO:0019783	ubiquitin-like protein-specific protease activity	Molecular Function	2	P46737,Q9CV28
7	GO:0070004	cysteine-type exopeptidase activity	Molecular Function	2	P06797,Q9CV28
7	GO:0008235	metalloexopeptidase activity	Molecular Function	1	P53690
7	GO:0004177	aminopeptidase activity	Molecular Function	3	Q9QXE5,P53690,P06797
7	GO:0004180	carboxypeptidase activity	Molecular Function	2	P06797,Q9CV28
7	GO:0004528	phosphodiesterase I activity	Molecular Function	1	P06802
7	GO:0008408	3'-5' exonuclease activity	Molecular Function	2	Q3U1G5,Q9D735
7	GO:0008409	5'-3' exonuclease activity	Molecular Function	2	Q9D735,O70348
7	GO:0016796	exonuclease activity, active with either ribo- or deoxyribonucleic acids and producing 5'-phosphomonoesters	Molecular Function	1	Q3U1G5
7	GO:0004629	phospholipase C activity	Molecular Function	1	Q8K2J0
7	GO:0004112	cyclic-nucleotide phosphodiesterase activity	Molecular Function	2	P70453,Q9DBC7
7	GO:0003993	acid phosphatase activity	Molecular Function	1	Q8CE08
7	GO:0052745	inositol phosphate phosphatase activity	Molecular Function	3	Q8C5L6,Q6P549,Q8K337
7	GO:0008252	nucleotidase activity	Molecular Function	2	Q61503,Q8CE08
7	GO:0043716	2-hydroxy-3-keto-5-methylthiopentenyl-1-phosphate phosphatase activity	Molecular Function	1	Q8BGB7
7	GO:0043874	acireductone synthase activity	Molecular Function	1	Q8BGB7
7	GO:0052642	lysophosphatidic acid phosphatase activity	Molecular Function	1	Q8CE08
7	GO:0052866	phosphatidylinositol phosphate phosphatase activity	Molecular Function	3	Q8C5L6,Q9Z2C4,Q8K337
7	GO:0047498	calcium-dependent phospholipase A2 activity	Molecular Function	1	Q9Z0L3
7	GO:0008126	acetylesterase activity	Molecular Function	1	P70665
7	GO:0004559	alpha-mannosidase activity	Molecular Function	1	P27046
7	GO:0004567	beta-mannosidase activity	Molecular Function	1	Q8K2I4
7	GO:0008422	beta-glucosidase activity	Molecular Function	1	Q69ZF3
7	GO:0004563	beta-N-acetylhexosaminidase activity	Molecular Function	1	P29416
7	GO:0061809	NAD+ nucleotidase, cyclic ADP-ribose generating	Molecular Function	1	Q64277
7	GO:0004477	methenyltetrahydrofolate cyclohydrolase activity	Molecular Function	1	P18155
7	GO:0017111	nucleoside-triphosphatase activity	Molecular Function	20	P63082,P35293,Q8CG50,Q62159,P28650,P35294,P23475,Q9R207,Q04692,Q4FZF3,Q6P5D3,Q8K301,P33173,Q6P9P6,O08672,Q01320,Q8K448,Q62172,Q6DIC0,F8VQB6
7	GO:0004551	nucleotide diphosphatase activity	Molecular Function	2	P06802,Q9CWD3
7	GO:0034353	RNA pyrophosphohydrolase activity	Molecular Function	1	O70348
7	GO:0047429	nucleoside-triphosphate diphosphatase activity	Molecular Function	2	Q9QY93,P06802
7	GO:0102391	decanoate-CoA ligase activity	Molecular Function	2	P41216,Q91WC3
7	GO:0005003	ephrin receptor activity	Molecular Function	2	Q03145,P54763
7	GO:0000175	3'-5'-exoribonuclease activity	Molecular Function	1	Q3U1G5
7	GO:0005295	neutral amino acid:sodium symporter activity	Molecular Function	1	Q8CFE6
7	GO:0005416	amino acid:cation symporter activity	Molecular Function	1	Q8CFE6
7	GO:0015172	acidic amino acid transmembrane transporter activity	Molecular Function	1	P51912
7	GO:0015174	basic amino acid transmembrane transporter activity	Molecular Function	2	P18581,Q09143
7	GO:0015175	neutral amino acid transmembrane transporter activity	Molecular Function	3	Q8CFE6,P51912,P10852
7	GO:0015179	L-amino acid transmembrane transporter activity	Molecular Function	5	Q09143,P18581,P51912,Q8CFE6,Q9WTR6
7	GO:0015556	C4-dicarboxylate transmembrane transporter activity	Molecular Function	1	P51912
7	GO:0005254	chloride channel activity	Molecular Function	1	P51791
7	GO:0008308	voltage-gated anion channel activity	Molecular Function	1	P51791
7	GO:0005262	calcium channel activity	Molecular Function	5	Q8BNY6,Q9EPK8,Q60790,P28667,P14824
7	GO:0005267	potassium channel activity	Molecular Function	2	Q9ER47,Q3LS21
7	GO:0005272	sodium channel activity	Molecular Function	1	Q8BXR5
7	GO:0022843	voltage-gated cation channel activity	Molecular Function	4	Q9ER47,Q8BNY6,Q3LS21,P28667
7	GO:0099094	ligand-gated cation channel activity	Molecular Function	2	Q9ER47,Q60790
7	GO:0005217	intracellular ligand-gated ion channel activity	Molecular Function	1	Q60790
7	GO:0015651	quaternary ammonium group transmembrane transporter activity	Molecular Function	1	Q8BW66
7	GO:0005289	high-affinity arginine transmembrane transporter activity	Molecular Function	1	P18581
7	GO:0015299	solute:proton antiporter activity	Molecular Function	1	P51791
7	GO:0015194	L-serine transmembrane transporter activity	Molecular Function	2	P51912,Q8CFE6
7	GO:0005462	UDP-N-acetylglucosamine transmembrane transporter activity	Molecular Function	1	A2AKQ0
7	GO:0015275	stretch-activated, cation-selective, calcium channel activity	Molecular Function	1	Q9EPK8
7	GO:0015662	ATPase activity, coupled to transmembrane movement of ions, phosphorylative mechanism	Molecular Function	1	P63082
7	GO:0044769	ATPase activity, coupled to transmembrane movement of ions, rotational mechanism	Molecular Function	1	P63082
7	GO:0015149	hexose transmembrane transporter activity	Molecular Function	1	Q9JIF3
7	GO:0036442	proton-exporting ATPase activity	Molecular Function	1	P63082
7	GO:0015079	potassium ion transmembrane transporter activity	Molecular Function	2	Q9ER47,Q3LS21
7	GO:0015081	sodium ion transmembrane transporter activity	Molecular Function	4	Q8BXR5,Q8CFE6,Q9ERH8,Q69ZF7
7	GO:0015085	calcium ion transmembrane transporter activity	Molecular Function	5	Q8BNY6,P14824,Q9EPK8,Q60790,P28667
7	GO:0015095	magnesium ion transmembrane transporter activity	Molecular Function	1	Q69ZF7
7	GO:0046915	transition metal ion transmembrane transporter activity	Molecular Function	1	Q8K211
7	GO:0015078	proton transmembrane transporter activity	Molecular Function	3	P63082,Q9JIF3,P51791
7	GO:0015295	solute:proton symporter activity	Molecular Function	1	Q9JIF3
7	GO:0015370	solute:sodium symporter activity	Molecular Function	2	Q8CFE6,Q9ERH8
7	GO:0000295	adenine nucleotide transmembrane transporter activity	Molecular Function	2	Q9CR58,Q91ZN5
7	GO:0005461	UDP-glucuronic acid transmembrane transporter activity	Molecular Function	1	A2AKQ0
7	GO:0005463	UDP-N-acetylgalactosamine transmembrane transporter activity	Molecular Function	1	A2AKQ0
7	GO:0005457	GDP-fucose transmembrane transporter activity	Molecular Function	1	Q8BLX4
7	GO:0008381	mechanosensitive ion channel activity	Molecular Function	1	Q9EPK8
7	GO:0022832	voltage-gated channel activity	Molecular Function	6	Q9ER47,P51791,Q8BXR5,Q8BNY6,Q3LS21,P28667
7	GO:0022834	ligand-gated channel activity	Molecular Function	3	Q9ER47,P14824,Q60790
7	GO:0022840	leak channel activity	Molecular Function	2	Q3LS21,Q8BXR5
7	GO:0008516	hexose uniporter activity	Molecular Function	1	Q9JIF3
7	GO:0042626	ATPase activity, coupled to transmembrane movement of substances	Molecular Function	3	P63082,Q8K448,Q62172
7	GO:0031870	thromboxane A2 receptor binding	Molecular Function	1	Q8CG73
7	GO:0031800	type 3 metabotropic glutamate receptor binding	Molecular Function	1	P0DP27
7	GO:0048020	CCR chemokine receptor binding	Molecular Function	1	P51670
7	GO:0005150	interleukin-1, type I receptor binding	Molecular Function	1	P25085
7	GO:0005151	interleukin-1, type II receptor binding	Molecular Function	1	P25085
7	GO:0045352	interleukin-1 type I receptor antagonist activity	Molecular Function	1	P25085
7	GO:0045353	interleukin-1 type II receptor antagonist activity	Molecular Function	1	P25085
7	GO:0005166	neurotrophin p75 receptor binding	Molecular Function	1	Q8CJ26
7	GO:0070700	BMP receptor binding	Molecular Function	2	Q9EPB4,Q8BHE5
7	GO:0051371	muscle alpha-actinin binding	Molecular Function	1	Q8R1G6
7	GO:0005080	protein kinase C binding	Molecular Function	5	P14602,Q01320,Q62048,Q61072,Q9EPK8
7	GO:0008432	JUN kinase binding	Molecular Function	1	P19157
7	GO:0043422	protein kinase B binding	Molecular Function	1	Q61337
7	GO:1990782	protein tyrosine kinase binding	Molecular Function	6	Q06180,P06537,Q61592,P02340,Q62073,P31809
7	GO:0030346	protein phosphatase 2B binding	Molecular Function	1	Q61337
7	GO:0051721	protein phosphatase 2A binding	Molecular Function	1	P02340
7	GO:0017016	Ras GTPase binding	Molecular Function	14	Q0KK55,Q99LG2,Q8BFY9,Q3UQ44,Q6ZPF4,Q8K298,Q6DFW0,Q7M6Y3,Q6ZQK5,Q921C5,Q8CJ19,Q80XC3,Q62172,Q921I6
7	GO:0005547	phosphatidylinositol-3,4,5-trisphosphate binding	Molecular Function	5	Q3UQ44,Q6P549,F8VQB6,Q80U44,A2AAJ9
7	GO:0010314	phosphatidylinositol-5-phosphate binding	Molecular Function	1	A2AAJ9
7	GO:0032266	phosphatidylinositol-3-phosphate binding	Molecular Function	1	A2AAJ9
7	GO:0070273	phosphatidylinositol-4-phosphate binding	Molecular Function	2	B9EJ86,A2AAJ9
7	GO:1902936	phosphatidylinositol bisphosphate binding	Molecular Function	5	Q7M6Y3,O08992,Q61090,A2AAJ9,Q6ZQK5
7	GO:0033328	peroxisome membrane targeting sequence binding	Molecular Function	1	Q8VCI5
7	GO:0016595	glutamate binding	Molecular Function	1	P97494
7	GO:0032052	bile acid binding	Molecular Function	1	Q9ET01
7	GO:0005506	iron ion binding	Molecular Function	6	Q61503,P09528,O35943,Q8BGW1,Q8CHR6,Q80TJ7
7	GO:0005507	copper ion binding	Molecular Function	1	P02340
7	GO:0008270	zinc ion binding	Molecular Function	22	Q8R2Q0,Q62241,Q4PZA2,P06802,Q920A7,Q8K2C6,Q9D6N1,P06537,P53690,Q80TJ7,Q8BH73,Q7TPM3,P62878,Q3KNM2,A2AWT3,P59511,Q5SVQ0,Q9JLJ0,Q8BUY9,Q4ACU6,Q5Y5T1,Q03172
7	GO:0030145	manganese ion binding	Molecular Function	2	P06801,Q6PB93
7	GO:0000976	transcription regulatory region sequence-specific DNA binding	Molecular Function	22	Q8CCK0,P70257,P53564,P06537,Q04891,P02340,P23906,P50220,Q60611,Q9WUQ2,P15066,Q61827,Q99JB6,Q8BKT3,Q9JL60,P70434,Q9JLJ0,P25425,O70230,Q7TSH3,P25976,P30561
7	GO:0001012	RNA polymerase II regulatory region DNA binding	Molecular Function	20	Q8CCK0,P70257,P53564,P06537,Q04891,P02340,P23906,P50220,Q60611,Q9WUQ2,P15066,Q61827,Q99JB6,Q8BKT3,Q9JL60,P70434,Q9JLJ0,P25425,O70230,P30561
7	GO:0001013	RNA polymerase I regulatory region DNA binding	Molecular Function	1	P25976
7	GO:0001047	core promoter binding	Molecular Function	5	P25425,P02340,P25976,P06537,P50220
7	GO:0035326	enhancer binding	Molecular Function	1	P30561
7	GO:0044213	intronic transcription regulatory region DNA binding	Molecular Function	1	P50220
7	GO:1990837	sequence-specific double-stranded DNA binding	Molecular Function	24	Q04891,Q61827,P25425,Q8CCK0,P70257,P53564,P06537,P02340,P23906,P50220,Q60611,Q9WUQ2,P15066,Q99JB6,Q8BKT3,Q9JL60,P70434,Q9JLJ0,O70230,Q7TSH3,P25976,Q60668,Q5SVQ0,P30561
7	GO:0042162	telomeric DNA binding	Molecular Function	2	Q60668,P23475
7	GO:0070717	poly-purine tract binding	Molecular Function	1	Q9D6V8
7	GO:0003730	mRNA 3'-UTR binding	Molecular Function	2	Q60668,P02340
7	GO:0030619	U1 snRNA binding	Molecular Function	2	Q62241,Q5SU73
7	GO:0030620	U2 snRNA binding	Molecular Function	1	Q5SU73
7	GO:0003743	translation initiation factor activity	Molecular Function	1	P48024
7	GO:0035925	mRNA 3'-UTR AU-rich region binding	Molecular Function	1	Q60668
7	GO:0042134	rRNA primary transcript binding	Molecular Function	1	O54724
7	GO:0030627	pre-mRNA 5'-splice site binding	Molecular Function	1	Q62241
7	GO:0004867	serine-type endopeptidase inhibitor activity	Molecular Function	8	Q63870,O08800,Q9DAU7,Q9CQV3,P12388,Q61838,P28665,Q9WU03
7	GO:0004869	cysteine-type endopeptidase inhibitor activity	Molecular Function	2	Q61592,Q9DAU7
7	GO:0008191	metalloendopeptidase inhibitor activity	Molecular Function	1	P70202
7	GO:0019828	aspartic-type endopeptidase inhibitor activity	Molecular Function	1	Q9DAU7
7	GO:0030291	protein serine/threonine kinase inhibitor activity	Molecular Function	3	P55271,Q9DBC7,P14602
7	GO:0030296	protein tyrosine kinase activator activity	Molecular Function	1	Q61592
7	GO:0061575	cyclin-dependent protein serine/threonine kinase activator activity	Molecular Function	1	P24860
7	GO:0004861	cyclin-dependent protein serine/threonine kinase inhibitor activity	Molecular Function	1	P55271
7	GO:0004910	interleukin-1, type II, blocking receptor activity	Molecular Function	1	P27931
8	GO:0004032	alditol:NADP+ 1-oxidoreductase activity	Molecular Function	1	P45377
8	GO:0052650	NADP-retinol dehydrogenase activity	Molecular Function	2	P45377,Q9QYF1
8	GO:0052591	sn-glycerol-3-phosphate:ubiquinone-8 oxidoreductase activity	Molecular Function	1	Q64521
8	GO:0034736	cholesterol O-acyltransferase activity	Molecular Function	1	Q61263
8	GO:0047192	1-alkylglycerophosphocholine O-acetyltransferase activity	Molecular Function	1	Q6NVG1
8	GO:0004468	lysine N-acetyltransferase activity, acting on acetyl phosphate as donor	Molecular Function	1	Q9JIY7
8	GO:0034212	peptide N-acetyltransferase activity	Molecular Function	2	Q5SVQ0,Q8BLG0
8	GO:0047198	cysteine-S-conjugate N-acetyltransferase activity	Molecular Function	1	Q9JIY7
8	GO:0097153	cysteine-type endopeptidase activity involved in apoptotic process	Molecular Function	1	Q9EPB4
8	GO:0016807	cysteine-type carboxypeptidase activity	Molecular Function	2	P06797,Q9CV28
8	GO:0070006	metalloaminopeptidase activity	Molecular Function	1	P53690
8	GO:0008239	dipeptidyl-peptidase activity	Molecular Function	1	Q9QXE5
8	GO:0004435	phosphatidylinositol phospholipase C activity	Molecular Function	1	Q8K2J0
8	GO:0004114	3',5'-cyclic-nucleotide phosphodiesterase activity	Molecular Function	2	P70453,Q9DBC7
8	GO:0042131	thiamine phosphate phosphatase activity	Molecular Function	1	Q8CE08
8	GO:0046030	inositol trisphosphate phosphatase activity	Molecular Function	3	Q8C5L6,Q6P549,Q8K337
8	GO:0016312	inositol bisphosphate phosphatase activity	Molecular Function	1	Q8C5L6
8	GO:0052743	inositol tetrakisphosphate phosphatase activity	Molecular Function	1	Q8C5L6
8	GO:0008253	5'-nucleotidase activity	Molecular Function	2	Q61503,Q8CE08
8	GO:0034593	phosphatidylinositol bisphosphate phosphatase activity	Molecular Function	3	Q8C5L6,Q8K337,Q9Z2C4
8	GO:0034594	phosphatidylinositol trisphosphate phosphatase activity	Molecular Function	1	Q8C5L6
8	GO:0052744	phosphatidylinositol monophosphate phosphatase activity	Molecular Function	1	Q9Z2C4
8	GO:0034595	phosphatidylinositol phosphate 5-phosphatase activity	Molecular Function	2	Q8C5L6,Q8K337
8	GO:0001681	sialate O-acetylesterase activity	Molecular Function	1	P70665
8	GO:0015924	mannosyl-oligosaccharide mannosidase activity	Molecular Function	1	P27046
8	GO:0050295	steryl-beta-glucosidase activity	Molecular Function	1	Q69ZF3
8	GO:0003924	GTPase activity	Molecular Function	5	P35293,Q8CG50,Q62159,P28650,P35294
8	GO:0003774	motor activity	Molecular Function	4	P33173,Q6P9P6,O08672,F8VQB6
8	GO:0004386	helicase activity	Molecular Function	7	P23475,Q9R207,Q04692,Q4FZF3,Q6P5D3,Q8K301,Q6DIC0
[truncated: 78 more rows]

## Sheet: CC
Level	GO_ID	Term	Type	Seqs_Num	Sequences
[truncated: 755 more rows]

## Sheet: Enrichment
GO_ID	Term	Category	Test	Ref	TestAll	RefAll	Test_per	Ref_per	Over_Under	TestSeqs	RefSeqs	P value	FDR	richFactor
[truncated: 7,714 more rows]

[truncated: 1 more sheets: significantly Enriched Terms]
