# Supplementary material for: Molecular distinctions of bronchoalveolar and alveolar organoids under differentiation conditions
Source: Physiol Rep. 2024 Jun 2;12(11):e16057. doi: 10.14814/phy2.16057 (PMC11144550; doi:10.14814/phy2.16057)
Supplement: Supplementary file 3 — Table S1. [file PHY2-12-e16057-s001.zip › PHYSREP-2024-03-139-file008.xlsx]

## Sheet: Sheet1
Different expressed proteins in cell junction
Accession	Gene Name	Function	DM/EM	Expression levels in bronchus	Expression levels in alveolar	Molecular alteration trends
Q03145	Epha2	FUNCTION: Receptor tyrosine kinase which binds promiscuously membrane-bound ephrin-A family ligands residing on adjacent cells, leading to contact-dependent bidirectional signaling into neighboring cells. The signaling pathway downstream of the receptor is referred to as forward signaling while the signaling pathway downstream of the ephrin ligand is referred to as reverse signaling. Activated by…	1.27434	N/A	N/A	N/A
Q3UTJ2	Sorbs2	FUNCTION: Adapter protein that plays a role in the assembling of signaling complexes, being a link between ABL kinases and actin cytoskeleton. Can form complex with ABL1 and CBL, thus promoting ubiquitination and degradation of ABL1 (By similarity). May play a role in the regulation of pancreatic cell adhesion, possibly by acting on WASF1 phosphorylation, enhancing phosphorylation by ABL1, as wel…	1.26027	N/A	N/A	N/A
P31809	Ceacam1	FUNCTION: [Isoform 1]: Cell adhesion protein that mediates homophilic cell adhesion in a calcium-independent manner (By similarity). Plays a role as coinhibitory receptor in immune response, insulin action and functions also as an activator during angiogenesis (PubMed:16680193, PubMed:17081782, PubMed:18544705, PubMed:21029969, PubMed:21081647, PubMed:22496641, PubMed:22962327, PubMed:23696226). …	1.24304	N/A	N/A	N/A
P18581	Slc7a2	FUNCTION: Isoform 1 functions as low-affinity, high capacity permease involved in the transport of the cationic amino acids (arginine, lysine and ornithine). Isoform 2 also functions as permease that mediates the transport of the cationic amino acids (arginine, lysine and ornithine), but it has much higher affinity for arginine than isoform 1. May play a role in classical or alternative activatio…	1.21304	N/A	N/A	N/A
Q2KN98	Specc1l	FUNCTION: Involved in cytokinesis and spindle organization. May play a role in actin cytoskeleton organization and microtubule stabilization and hence required for proper cell adhesion and migration (By similarity). {ECO:0000250}.	1.20209	N/A	N/A	N/A
O88398	Avil	FUNCTION: Ca(2+)-regulated actin-binding protein which plays an important role in actin bundling. May have a unique function in the morphogenesis of neuronal cells which form ganglia. Required for SREC1-mediated regulation of neurite-like outgrowth. Plays a role in regenerative sensory axon outgrowth and remodeling processes after peripheral injury in neonates. Involved in the formation of long f…	0.823546	N/A	N/A	N/A
Q6PDN3	Mylk	FUNCTION: Calcium/calmodulin-dependent myosin light chain kinase implicated in smooth muscle contraction via phosphorylation of myosin light chains (MLC). Also regulates actin-myosin interaction through a non-kinase activity. Phosphorylates PTK2B/PYK2 and myosin light-chains. Involved in the inflammatory response (e.g. apoptosis, vascular permeability, leukocyte diapedesis), cell motility and mor…	0.788046	N/A	N/A	N/A
O88951	Lin7b	FUNCTION: Plays a role in establishing and maintaining the asymmetric distribution of channels and receptors at the plasma membrane of polarized cells. Forms membrane-associated multiprotein complexes that may regulate delivery and recycling of proteins to the correct membrane domains. The tripartite complex composed of LIN7 (LIN7A, LIN7B or LIN7C), CASK and APBA1 associates with the motor protei…	0.779401	N/A	N/A	N/A
Q07563	Col17a1	FUNCTION: May play a role in the integrity of hemidesmosome and the attachment of basal keratinocytes to the underlying basement membrane. {ECO:0000250}.; FUNCTION: The 120 kDa linear IgA disease antigen homolog is an anchoring filament component involved in dermal-epidermal cohesion. {ECO:0000250}.	0.768254	Not detected	Not detected	N/A
P23906	Irf2	FUNCTION: Specifically binds to the upstream regulatory region of type I IFN and IFN-inducible MHC class I genes (the interferon consensus sequence (ICS)) and represses those genes. Also acts as an activator for several genes including H4 and IL7. Constitutively binds to the ISRE promoter to activate IL7. Involved in cell cycle regulation through binding the site II (HiNF-M) promoter region of H4…	0.750388	Medium	Medium	N/A
Q921K8	Tcaf2	FUNCTION: Negatively regulates the plasma membrane cation channel TRPM8 activity. Involved in the recruitment of TRPM8 to the cell surface. Promotes prostate cancer cell migration stimulation in a TRPM8-dependent manner. {ECO:0000250|UniProtKB:A6NFQ2}.	0.743312	N/A	N/A	N/A
Q8CG73	Rpgrip1l	FUNCTION: Negatively regulates signaling through the G-protein coupled thromboxane A2 receptor (TBXA2R) (By similarity). May be involved in mechanisms like programmed cell death, craniofacial development, patterning of the limbs, and formation of the left-right axis. Involved in the organization of apical junctions; the function is proposed to implicate a NPHP1-4-8 module. Does not seem to be str…	1.51803	High	High	Not same
Q9EPK8	Trpv4	FUNCTION: Non-selective calcium permeant cation channel involved in osmotic sensitivity and mechanosensitivity (PubMed:11094154). Activation by exposure to hypotonicity within the physiological range exhibits an outward rectification (PubMed:12093812, PubMed:14691263, PubMed:16368742, PubMed:16571723). Also activated by heat, low pH, citrate and phorbol esters (PubMed:14691263). Increase of intra…	1.42817	Medium	Medium	Not same
Q7TPR4	Actn1	FUNCTION: F-actin cross-linking protein which is thought to anchor actin to a variety of intracellular structures. This is a bundling protein (By similarity). {ECO:0000250}.	1.31791	High	High	Not same
Q8R0W0	Eppk1	FUNCTION: Cytoskeletal linker protein that connects to intermediate filaments and controls their reorganization in response to stress (PubMed:16382146, PubMed:20926261, PubMed:18285451, PubMed:25232867, PubMed:25617501, PubMed:23599337). In response to mechanical stress like wound healing, is associated with the machinery for cellular motility by slowing down keratinocyte migration and proliferat…	1.2572	Medium	Low	Not same
Q9Z261	Cldn7	FUNCTION: Plays a major role in tight junction-specific obliteration of the intercellular space, through calcium-independent cell-adhesion activity. {ECO:0000250}.	1.22033	High	Medium	Not same
P14824	Anxa6	FUNCTION: May associate with CD21. May regulate the release of Ca(2+) from intracellular stores.	0.800577	Low	Medium	Not same
Q8R5A3	Apbb1ip	FUNCTION: Appears to function in the signal transduction from Ras activation to actin cytoskeletal remodeling. Suppresses insulin-induced promoter activities through AP1 and SRE. Mediates Rap1-induced adhesion (By similarity). {ECO:0000250}.	1.39866	Not detected	Low to medium	The same
O08992	Sdcbp	FUNCTION: Multifunctional adapter protein involved in diverse array of functions including trafficking of transmembrane proteins, neuro and immunomodulation, exosome biogenesis, and tumorigenesis. Positively regulates TGFB1-mediated SMAD2/3 activation and TGFB1-induced epithelial-to-mesenchymal transition (EMT) and cell migration in various cell types. May increase TGFB1 signaling by enhancing ce…	1.3032	Low	Medium	The same
Q8R1G6	Pdlim2	FUNCTION: Probable adapter protein located at the actin cytoskeleton that promotes cell attachment. Necessary for the migratory capacity of epithelial cells. Overexpression enhances cell adhesion to collagen and fibronectin and suppresses anchorage independent growth. May contribute to tumor cell migratory capacity (By similarity). {ECO:0000250}.	1.20136	Not detected	Medium	The same
P62484	Abi2	FUNCTION: Regulator of actin cytoskeleton dynamics underlying cell motility and adhesion. Functions as a component of the WAVE complex, which activates actin nucleating machinery Arp2/3 to drive lamellipodia formation (By similarity). Acts as regulator and substrate of nonreceptor tyrosine kinases ABL1 and ABL2 involved in processes linked to cell growth and differentiation. Positively regulates …	0.733914	Medium	Not detected	The same
Q80TS3	Adgrl3	FUNCTION: Plays a role in cell-cell adhesion and neuron guidance via its interactions with FLRT2 and FLRT3 that are expressed at the surface of adjacent cells (PubMed:22405201, PubMed:25728924, PubMed:26235031). Plays a role in the development of glutamatergic synapses in the cortex (PubMed:22405201, PubMed:24739570). Important in determining the connectivity rates between the principal neurons i…	0.664349	Medium	Low	The same
A2AAJ9	Obscn	FUNCTION: Structural component of striated muscles which plays a role in myofibrillogenesis. Probably involved in the assembly of myosin into sarcomeric A bands in striated muscle (By similarity). Has serine/threonine protein kinase activity and phosphorylates N-cadherin CDH2 and sodium/potassium-transporting ATPase subunit ATP1B1 (PubMed:23392350). Binds (via the PH domain) strongly to phosphati…	0.528672	Medium	Low	The same
reference
Uhlén et al, (2005). "A human protein atlas for normal and cancer tissues based on antibody proteomics." Mol Cell Proteomics 4(12): 1920-1932.
