# Supplementary material for: Molecular distinctions of bronchoalveolar and alveolar organoids under differentiation conditions
Source: Physiol Rep. 2024 Jun 2;12(11):e16057. doi: 10.14814/phy2.16057 (PMC11144550; doi:10.14814/phy2.16057)
Supplement: Supplementary file 3 — Table S1. [file PHY2-12-e16057-s001.zip › PHYSREP-2024-03-139-file009.xlsx]

## Sheet: query2map
Protein_ID	KEGG_id/KO	Name	Definition	Map_ID	Map_Name	URL
P50446	mmu:16687
Q9Z331
P37040	mmu:18984
Q61781	mmu:16664	Krt14	keratin 14	mmu05150	Staphylococcus aureus infection	http://www.kegg.jp/kegg-bin/show_pathway?mmu05150+mmu:16664
Q61781	mmu:16664	Krt14	keratin 14	mmu04915	Estrogen signaling pathway	http://www.kegg.jp/kegg-bin/show_pathway?mmu04915+mmu:16664
Q9QWL7	mmu:16667	Krt17	keratin 17	mmu05150	Staphylococcus aureus infection	http://www.kegg.jp/kegg-bin/show_pathway?mmu05150+mmu:16667
Q9QWL7	mmu:16667	Krt17	keratin 17	mmu04915	Estrogen signaling pathway	http://www.kegg.jp/kegg-bin/show_pathway?mmu04915+mmu:16667
P08249	mmu:17448	Mdh2	malate dehydrogenase 2, NAD (mitochondrial)	mmu00270	Cysteine and methionine metabolism	http://www.kegg.jp/kegg-bin/show_pathway?mmu00270+mmu:17448
P08249	mmu:17448	Mdh2	malate dehydrogenase 2, NAD (mitochondrial)	mmu00020	Citrate cycle (TCA cycle)	http://www.kegg.jp/kegg-bin/show_pathway?mmu00020+mmu:17448
P08249	mmu:17448	Mdh2	malate dehydrogenase 2, NAD (mitochondrial)	mmu00630	Glyoxylate and dicarboxylate metabolism	http://www.kegg.jp/kegg-bin/show_pathway?mmu00630+mmu:17448
P08249	mmu:17448	Mdh2	malate dehydrogenase 2, NAD (mitochondrial)	mmu00620	Pyruvate metabolism	http://www.kegg.jp/kegg-bin/show_pathway?mmu00620+mmu:17448
P19157	mmu:14870	Gstp1	glutathione S-transferase, pi 1	mmu05418	Fluid shear stress and atherosclerosis	http://www.kegg.jp/kegg-bin/show_pathway?mmu05418+mmu:14870
P19157	mmu:14870	Gstp1	glutathione S-transferase, pi 1	mmu05200	Pathways in cancer	http://www.kegg.jp/kegg-bin/show_pathway?mmu05200+mmu:14870
P19157	mmu:14870	Gstp1	glutathione S-transferase, pi 1	mmu05225	Hepatocellular carcinoma	http://www.kegg.jp/kegg-bin/show_pathway?mmu05225+mmu:14870
P19157	mmu:14870	Gstp1	glutathione S-transferase, pi 1	mmu00982	Drug metabolism - cytochrome P450	http://www.kegg.jp/kegg-bin/show_pathway?mmu00982+mmu:14870
P19157	mmu:14870	Gstp1	glutathione S-transferase, pi 1	mmu00480	Glutathione metabolism	http://www.kegg.jp/kegg-bin/show_pathway?mmu00480+mmu:14870
P19157	mmu:14870	Gstp1	glutathione S-transferase, pi 1	mmu05215	Prostate cancer	http://www.kegg.jp/kegg-bin/show_pathway?mmu05215+mmu:14870
P19157	mmu:14870	Gstp1	glutathione S-transferase, pi 1	mmu05204	Chemical carcinogenesis	http://www.kegg.jp/kegg-bin/show_pathway?mmu05204+mmu:14870
P19157	mmu:14870	Gstp1	glutathione S-transferase, pi 1	mmu01524	Platinum drug resistance	http://www.kegg.jp/kegg-bin/show_pathway?mmu01524+mmu:14870
P19157	mmu:14870	Gstp1	glutathione S-transferase, pi 1	mmu00983	Drug metabolism - other enzymes	http://www.kegg.jp/kegg-bin/show_pathway?mmu00983+mmu:14870
P19157	mmu:14870	Gstp1	glutathione S-transferase, pi 1	mmu00980	Metabolism of xenobiotics by cytochrome P450	http://www.kegg.jp/kegg-bin/show_pathway?mmu00980+mmu:14870
Q7TPR4	mmu:109711	Actn1	actinin, alpha 1	mmu04520	Adherens junction	http://www.kegg.jp/kegg-bin/show_pathway?mmu04520+mmu:109711
Q7TPR4	mmu:109711	Actn1	actinin, alpha 1	mmu05146	Amoebiasis	http://www.kegg.jp/kegg-bin/show_pathway?mmu05146+mmu:109711
Q7TPR4	mmu:109711	Actn1	actinin, alpha 1	mmu04810	Regulation of actin cytoskeleton	http://www.kegg.jp/kegg-bin/show_pathway?mmu04810+mmu:109711
Q7TPR4	mmu:109711	Actn1	actinin, alpha 1	mmu04530	Tight junction	http://www.kegg.jp/kegg-bin/show_pathway?mmu04530+mmu:109711
Q7TPR4	mmu:109711	Actn1	actinin, alpha 1	mmu04510	Focal adhesion	http://www.kegg.jp/kegg-bin/show_pathway?mmu04510+mmu:109711
Q7TPR4	mmu:109711	Actn1	actinin, alpha 1	mmu04670	Leukocyte transendothelial migration	http://www.kegg.jp/kegg-bin/show_pathway?mmu04670+mmu:109711
Q7TPR4	mmu:109711	Actn1	actinin, alpha 1	mmu05203	Viral carcinogenesis	http://www.kegg.jp/kegg-bin/show_pathway?mmu05203+mmu:109711
Q7TPR4	mmu:109711	Actn1	actinin, alpha 1	mmu05322	Systemic lupus erythematosus	http://www.kegg.jp/kegg-bin/show_pathway?mmu05322+mmu:109711
Q9D312	mmu:66809	Krt20	keratin 20	mmu04915	Estrogen signaling pathway	http://www.kegg.jp/kegg-bin/show_pathway?mmu04915+mmu:66809
Q9D312	mmu:66809	Krt20	keratin 20	mmu05150	Staphylococcus aureus infection	http://www.kegg.jp/kegg-bin/show_pathway?mmu05150+mmu:66809
P68433	mmu:319152	H3c10	H3 clustered histone 10	mmu05034	Alcoholism	http://www.kegg.jp/kegg-bin/show_pathway?mmu05034+mmu:319152
P68433	mmu:319152	H3c10	H3 clustered histone 10	mmu05322	Systemic lupus erythematosus	http://www.kegg.jp/kegg-bin/show_pathway?mmu05322+mmu:319152
P68433	mmu:319152	H3c10	H3 clustered histone 10	mmu05202	Transcriptional misregulation in cancer	http://www.kegg.jp/kegg-bin/show_pathway?mmu05202+mmu:319152
Q69ZN7	mmu:226101
Q64521	mmu:14571	Gpd2	glycerol phosphate dehydrogenase 2, mitochondrial	mmu00564	Glycerophospholipid metabolism	http://www.kegg.jp/kegg-bin/show_pathway?mmu00564+mmu:14571
P05063	mmu:11676	Aldoc	aldolase C, fructose-bisphosphate	mmu00010	Glycolysis / Gluconeogenesis	http://www.kegg.jp/kegg-bin/show_pathway?mmu00010+mmu:11676
P05063	mmu:11676	Aldoc	aldolase C, fructose-bisphosphate	mmu04066	HIF-1 signaling pathway	http://www.kegg.jp/kegg-bin/show_pathway?mmu04066+mmu:11676
P05063	mmu:11676	Aldoc	aldolase C, fructose-bisphosphate	mmu00051	Fructose and mannose metabolism	http://www.kegg.jp/kegg-bin/show_pathway?mmu00051+mmu:11676
P05063	mmu:11676	Aldoc	aldolase C, fructose-bisphosphate	mmu00030	Pentose phosphate pathway	http://www.kegg.jp/kegg-bin/show_pathway?mmu00030+mmu:11676
Q9R0H5	mmu:56735
Q00915	mmu:19659
P14824	mmu:11749
P15626	mmu:14863	Gstm2	glutathione S-transferase, mu 2	mmu00982	Drug metabolism - cytochrome P450	http://www.kegg.jp/kegg-bin/show_pathway?mmu00982+mmu:14863
P15626	mmu:14863	Gstm2	glutathione S-transferase, mu 2	mmu05418	Fluid shear stress and atherosclerosis	http://www.kegg.jp/kegg-bin/show_pathway?mmu05418+mmu:14863
P15626	mmu:14863	Gstm2	glutathione S-transferase, mu 2	mmu05200	Pathways in cancer	http://www.kegg.jp/kegg-bin/show_pathway?mmu05200+mmu:14863
P15626	mmu:14863	Gstm2	glutathione S-transferase, mu 2	mmu00480	Glutathione metabolism	http://www.kegg.jp/kegg-bin/show_pathway?mmu00480+mmu:14863
P15626	mmu:14863	Gstm2	glutathione S-transferase, mu 2	mmu00980	Metabolism of xenobiotics by cytochrome P450	http://www.kegg.jp/kegg-bin/show_pathway?mmu00980+mmu:14863
P15626	mmu:14863	Gstm2	glutathione S-transferase, mu 2	mmu01524	Platinum drug resistance	http://www.kegg.jp/kegg-bin/show_pathway?mmu01524+mmu:14863
P15626	mmu:14863	Gstm2	glutathione S-transferase, mu 2	mmu05204	Chemical carcinogenesis	http://www.kegg.jp/kegg-bin/show_pathway?mmu05204+mmu:14863
P15626	mmu:14863	Gstm2	glutathione S-transferase, mu 2	mmu00983	Drug metabolism - other enzymes	http://www.kegg.jp/kegg-bin/show_pathway?mmu00983+mmu:14863
P15626	mmu:14863	Gstm2	glutathione S-transferase, mu 2	mmu05225	Hepatocellular carcinoma	http://www.kegg.jp/kegg-bin/show_pathway?mmu05225+mmu:14863
Q8K009	mmu:216188	Aldh1l2	aldehyde dehydrogenase 1 family, member L2	mmu00670	One carbon pool by folate	http://www.kegg.jp/kegg-bin/show_pathway?mmu00670+mmu:216188
P13020	mmu:227753	Gsn	gelsolin	mmu05203	Viral carcinogenesis	http://www.kegg.jp/kegg-bin/show_pathway?mmu05203+mmu:227753
P13020	mmu:227753	Gsn	gelsolin	mmu04810	Regulation of actin cytoskeleton	http://www.kegg.jp/kegg-bin/show_pathway?mmu04810+mmu:227753
P13020	mmu:227753	Gsn	gelsolin	mmu04666	Fc gamma R-mediated phagocytosis	http://www.kegg.jp/kegg-bin/show_pathway?mmu04666+mmu:227753
P14602	mmu:15507	Hspb1	heat shock protein 1	mmu04010	MAPK signaling pathway	http://www.kegg.jp/kegg-bin/show_pathway?mmu04010+mmu:15507
P14602	mmu:15507	Hspb1	heat shock protein 1	mmu04370	VEGF signaling pathway	http://www.kegg.jp/kegg-bin/show_pathway?mmu04370+mmu:15507
P14602	mmu:15507	Hspb1	heat shock protein 1	mmu05146	Amoebiasis	http://www.kegg.jp/kegg-bin/show_pathway?mmu05146+mmu:15507
Q8R0W0	mmu:223650
Q6ZQM8	mmu:394432	Ugt1a7c	UDP glucuronosyltransferase 1 family, polypeptide A7C	mmu05204	Chemical carcinogenesis	http://www.kegg.jp/kegg-bin/show_pathway?mmu05204+mmu:394432
Q6ZQM8	mmu:394432	Ugt1a7c	UDP glucuronosyltransferase 1 family, polypeptide A7C	mmu00983	Drug metabolism - other enzymes	http://www.kegg.jp/kegg-bin/show_pathway?mmu00983+mmu:394432
Q6ZQM8	mmu:394432	Ugt1a7c	UDP glucuronosyltransferase 1 family, polypeptide A7C	mmu00140	Steroid hormone biosynthesis	http://www.kegg.jp/kegg-bin/show_pathway?mmu00140+mmu:394432
Q6ZQM8	mmu:394432	Ugt1a7c	UDP glucuronosyltransferase 1 family, polypeptide A7C	mmu00980	Metabolism of xenobiotics by cytochrome P450	http://www.kegg.jp/kegg-bin/show_pathway?mmu00980+mmu:394432
Q6ZQM8	mmu:394432	Ugt1a7c	UDP glucuronosyltransferase 1 family, polypeptide A7C	mmu00040	Pentose and glucuronate interconversions	http://www.kegg.jp/kegg-bin/show_pathway?mmu00040+mmu:394432
Q6ZQM8	mmu:394432	Ugt1a7c	UDP glucuronosyltransferase 1 family, polypeptide A7C	mmu00982	Drug metabolism - cytochrome P450	http://www.kegg.jp/kegg-bin/show_pathway?mmu00982+mmu:394432
Q6ZQM8	mmu:394432	Ugt1a7c	UDP glucuronosyltransferase 1 family, polypeptide A7C	mmu00860	Porphyrin and chlorophyll metabolism	http://www.kegg.jp/kegg-bin/show_pathway?mmu00860+mmu:394432
Q6ZQM8	mmu:394432	Ugt1a7c	UDP glucuronosyltransferase 1 family, polypeptide A7C	mmu00830	Retinol metabolism	http://www.kegg.jp/kegg-bin/show_pathway?mmu00830+mmu:394432
Q6ZQM8	mmu:394432	Ugt1a7c	UDP glucuronosyltransferase 1 family, polypeptide A7C	mmu04976	Bile secretion	http://www.kegg.jp/kegg-bin/show_pathway?mmu04976+mmu:394432
Q6ZQM8	mmu:394432	Ugt1a7c	UDP glucuronosyltransferase 1 family, polypeptide A7C	mmu00053	Ascorbate and aldarate metabolism	http://www.kegg.jp/kegg-bin/show_pathway?mmu00053+mmu:394432
P18242	mmu:13033	Ctsd	cathepsin D	mmu04071	Sphingolipid signaling pathway	http://www.kegg.jp/kegg-bin/show_pathway?mmu04071+mmu:13033
P18242	mmu:13033	Ctsd	cathepsin D	mmu04140	Autophagy - animal	http://www.kegg.jp/kegg-bin/show_pathway?mmu04140+mmu:13033
P18242	mmu:13033	Ctsd	cathepsin D	mmu04210	Apoptosis	http://www.kegg.jp/kegg-bin/show_pathway?mmu04210+mmu:13033
P18242	mmu:13033	Ctsd	cathepsin D	mmu04915	Estrogen signaling pathway	http://www.kegg.jp/kegg-bin/show_pathway?mmu04915+mmu:13033
P18242	mmu:13033	Ctsd	cathepsin D	mmu04142	Lysosome	http://www.kegg.jp/kegg-bin/show_pathway?mmu04142+mmu:13033
P18242	mmu:13033	Ctsd	cathepsin D	mmu05152	Tuberculosis	http://www.kegg.jp/kegg-bin/show_pathway?mmu05152+mmu:13033
P26350	mmu:19231
Q80XU3	mmu:98415
Q63870	mmu:12836	Col7a1	collagen, type VII, alpha 1	mmu04974	Protein digestion and absorption	http://www.kegg.jp/kegg-bin/show_pathway?mmu04974+mmu:12836
Q8BH95	mmu:93747	Echs1	enoyl Coenzyme A hydratase, short chain, 1, mitochondrial	mmu00062	Fatty acid elongation	http://www.kegg.jp/kegg-bin/show_pathway?mmu00062+mmu:93747
Q8BH95	mmu:93747	Echs1	enoyl Coenzyme A hydratase, short chain, 1, mitochondrial	mmu00310	Lysine degradation	http://www.kegg.jp/kegg-bin/show_pathway?mmu00310+mmu:93747
Q8BH95	mmu:93747	Echs1	enoyl Coenzyme A hydratase, short chain, 1, mitochondrial	mmu00280	Valine, leucine and isoleucine degradation	http://www.kegg.jp/kegg-bin/show_pathway?mmu00280+mmu:93747
Q8BH95	mmu:93747	Echs1	enoyl Coenzyme A hydratase, short chain, 1, mitochondrial	mmu00650	Butanoate metabolism	http://www.kegg.jp/kegg-bin/show_pathway?mmu00650+mmu:93747
Q8BH95	mmu:93747	Echs1	enoyl Coenzyme A hydratase, short chain, 1, mitochondrial	mmu00410	beta-Alanine metabolism	http://www.kegg.jp/kegg-bin/show_pathway?mmu00410+mmu:93747
Q8BH95	mmu:93747	Echs1	enoyl Coenzyme A hydratase, short chain, 1, mitochondrial	mmu00071	Fatty acid degradation	http://www.kegg.jp/kegg-bin/show_pathway?mmu00071+mmu:93747
Q8BH95	mmu:93747	Echs1	enoyl Coenzyme A hydratase, short chain, 1, mitochondrial	mmu00380	Tryptophan metabolism	http://www.kegg.jp/kegg-bin/show_pathway?mmu00380+mmu:93747
Q8BH95	mmu:93747	Echs1	enoyl Coenzyme A hydratase, short chain, 1, mitochondrial	mmu00640	Propanoate metabolism	http://www.kegg.jp/kegg-bin/show_pathway?mmu00640+mmu:93747
Q01320	mmu:21973	Top2a	topoisomerase (DNA) II alpha	mmu01524	Platinum drug resistance	http://www.kegg.jp/kegg-bin/show_pathway?mmu01524+mmu:21973
Q60668	mmu:11991
P97494	mmu:14629	Gclc	glutamate-cysteine ligase, catalytic subunit	mmu00480	Glutathione metabolism	http://www.kegg.jp/kegg-bin/show_pathway?mmu00480+mmu:14629
P97494	mmu:14629	Gclc	glutamate-cysteine ligase, catalytic subunit	mmu04216	Ferroptosis	http://www.kegg.jp/kegg-bin/show_pathway?mmu04216+mmu:14629
P97494	mmu:14629	Gclc	glutamate-cysteine ligase, catalytic subunit	mmu00270	Cysteine and methionine metabolism	http://www.kegg.jp/kegg-bin/show_pathway?mmu00270+mmu:14629
P50404	mmu:20390	Sftpd	surfactant associated protein D	mmu04145	Phagosome	http://www.kegg.jp/kegg-bin/show_pathway?mmu04145+mmu:20390
Q64378	mmu:14229	Fkbp5	FK506 binding protein 5	mmu04915	Estrogen signaling pathway	http://www.kegg.jp/kegg-bin/show_pathway?mmu04915+mmu:14229
Q99PS0	mmu:94179	Krt23	keratin 23	mmu05150	Staphylococcus aureus infection	http://www.kegg.jp/kegg-bin/show_pathway?mmu05150+mmu:94179
Q99PS0	mmu:94179	Krt23	keratin 23	mmu04915	Estrogen signaling pathway	http://www.kegg.jp/kegg-bin/show_pathway?mmu04915+mmu:94179
Q8CCK0	mmu:404634	Macroh2a2	macroH2A.2 histone	mmu05034	Alcoholism	http://www.kegg.jp/kegg-bin/show_pathway?mmu05034+mmu:404634
Q8CCK0	mmu:404634	Macroh2a2	macroH2A.2 histone	mmu04217	Necroptosis	http://www.kegg.jp/kegg-bin/show_pathway?mmu04217+mmu:404634
Q8CCK0	mmu:404634	Macroh2a2	macroH2A.2 histone	mmu05322	Systemic lupus erythematosus	http://www.kegg.jp/kegg-bin/show_pathway?mmu05322+mmu:404634
P10852	mmu:17254	Slc3a2	solute carrier family 3 (activators of dibasic and neutral amino acid transport), member 2	mmu04150	mTOR signaling pathway	http://www.kegg.jp/kegg-bin/show_pathway?mmu04150+mmu:17254
P10852	mmu:17254	Slc3a2	solute carrier family 3 (activators of dibasic and neutral amino acid transport), member 2	mmu04974	Protein digestion and absorption	http://www.kegg.jp/kegg-bin/show_pathway?mmu04974+mmu:17254
P10852	mmu:17254	Slc3a2	solute carrier family 3 (activators of dibasic and neutral amino acid transport), member 2	mmu04216	Ferroptosis	http://www.kegg.jp/kegg-bin/show_pathway?mmu04216+mmu:17254
O54724	mmu:19285
Q6PHZ2	mmu:108058	Camk2d	calcium/calmodulin-dependent protein kinase II, delta	mmu04217	Necroptosis	http://www.kegg.jp/kegg-bin/show_pathway?mmu04217+mmu:108058
Q6PHZ2	mmu:108058	Camk2d	calcium/calmodulin-dependent protein kinase II, delta	mmu05214	Glioma	http://www.kegg.jp/kegg-bin/show_pathway?mmu05214+mmu:108058
Q6PHZ2	mmu:108058	Camk2d	calcium/calmodulin-dependent protein kinase II, delta	mmu04911	Insulin secretion	http://www.kegg.jp/kegg-bin/show_pathway?mmu04911+mmu:108058
Q6PHZ2	mmu:108058	Camk2d	calcium/calmodulin-dependent protein kinase II, delta	mmu04114	Oocyte meiosis	http://www.kegg.jp/kegg-bin/show_pathway?mmu04114+mmu:108058
Q6PHZ2	mmu:108058	Camk2d	calcium/calmodulin-dependent protein kinase II, delta	mmu04925	Aldosterone synthesis and secretion	http://www.kegg.jp/kegg-bin/show_pathway?mmu04925+mmu:108058
Q6PHZ2	mmu:108058	Camk2d	calcium/calmodulin-dependent protein kinase II, delta	mmu04922	Glucagon signaling pathway	http://www.kegg.jp/kegg-bin/show_pathway?mmu04922+mmu:108058
Q6PHZ2	mmu:108058	Camk2d	calcium/calmodulin-dependent protein kinase II, delta	mmu04020	Calcium signaling pathway	http://www.kegg.jp/kegg-bin/show_pathway?mmu04020+mmu:108058
Q6PHZ2	mmu:108058	Camk2d	calcium/calmodulin-dependent protein kinase II, delta	mmu04720	Long-term potentiation	http://www.kegg.jp/kegg-bin/show_pathway?mmu04720+mmu:108058
Q6PHZ2	mmu:108058	Camk2d	calcium/calmodulin-dependent protein kinase II, delta	mmu04740	Olfactory transduction	http://www.kegg.jp/kegg-bin/show_pathway?mmu04740+mmu:108058
Q6PHZ2	mmu:108058	Camk2d	calcium/calmodulin-dependent protein kinase II, delta	mmu04024	cAMP signaling pathway	http://www.kegg.jp/kegg-bin/show_pathway?mmu04024+mmu:108058
Q6PHZ2	mmu:108058	Camk2d	calcium/calmodulin-dependent protein kinase II, delta	mmu04934	Cushing syndrome	http://www.kegg.jp/kegg-bin/show_pathway?mmu04934+mmu:108058
Q6PHZ2	mmu:108058	Camk2d	calcium/calmodulin-dependent protein kinase II, delta	mmu05031	Amphetamine addiction	http://www.kegg.jp/kegg-bin/show_pathway?mmu05031+mmu:108058
Q6PHZ2	mmu:108058	Camk2d	calcium/calmodulin-dependent protein kinase II, delta	mmu04971	Gastric acid secretion	http://www.kegg.jp/kegg-bin/show_pathway?mmu04971+mmu:108058
Q6PHZ2	mmu:108058	Camk2d	calcium/calmodulin-dependent protein kinase II, delta	mmu04713	Circadian entrainment	http://www.kegg.jp/kegg-bin/show_pathway?mmu04713+mmu:108058
Q6PHZ2	mmu:108058	Camk2d	calcium/calmodulin-dependent protein kinase II, delta	mmu04261	Adrenergic signaling in cardiomyocytes	http://www.kegg.jp/kegg-bin/show_pathway?mmu04261+mmu:108058
Q6PHZ2	mmu:108058	Camk2d	calcium/calmodulin-dependent protein kinase II, delta	mmu04916	Melanogenesis	http://www.kegg.jp/kegg-bin/show_pathway?mmu04916+mmu:108058
Q6PHZ2	mmu:108058	Camk2d	calcium/calmodulin-dependent protein kinase II, delta	mmu04310	Wnt signaling pathway	http://www.kegg.jp/kegg-bin/show_pathway?mmu04310+mmu:108058
Q6PHZ2	mmu:108058	Camk2d	calcium/calmodulin-dependent protein kinase II, delta	mmu04360	Axon guidance	http://www.kegg.jp/kegg-bin/show_pathway?mmu04360+mmu:108058
Q6PHZ2	mmu:108058	Camk2d	calcium/calmodulin-dependent protein kinase II, delta	mmu05012	Parkinson disease	http://www.kegg.jp/kegg-bin/show_pathway?mmu05012+mmu:108058
Q6PHZ2	mmu:108058	Camk2d	calcium/calmodulin-dependent protein kinase II, delta	mmu04912	GnRH signaling pathway	http://www.kegg.jp/kegg-bin/show_pathway?mmu04912+mmu:108058
Q6PHZ2	mmu:108058	Camk2d	calcium/calmodulin-dependent protein kinase II, delta	mmu05200	Pathways in cancer	http://www.kegg.jp/kegg-bin/show_pathway?mmu05200+mmu:108058
Q6PHZ2	mmu:108058	Camk2d	calcium/calmodulin-dependent protein kinase II, delta	mmu04722	Neurotrophin signaling pathway	http://www.kegg.jp/kegg-bin/show_pathway?mmu04722+mmu:108058
Q6PHZ2	mmu:108058	Camk2d	calcium/calmodulin-dependent protein kinase II, delta	mmu05205	Proteoglycans in cancer	http://www.kegg.jp/kegg-bin/show_pathway?mmu05205+mmu:108058
Q6PHZ2	mmu:108058	Camk2d	calcium/calmodulin-dependent protein kinase II, delta	mmu04750	Inflammatory mediator regulation of TRP channels	http://www.kegg.jp/kegg-bin/show_pathway?mmu04750+mmu:108058
Q6PHZ2	mmu:108058	Camk2d	calcium/calmodulin-dependent protein kinase II, delta	mmu04012	ErbB signaling pathway	http://www.kegg.jp/kegg-bin/show_pathway?mmu04012+mmu:108058
Q6PHZ2	mmu:108058	Camk2d	calcium/calmodulin-dependent protein kinase II, delta	mmu04725	Cholinergic synapse	http://www.kegg.jp/kegg-bin/show_pathway?mmu04725+mmu:108058
Q6PHZ2	mmu:108058	Camk2d	calcium/calmodulin-dependent protein kinase II, delta	mmu04728	Dopaminergic synapse	http://www.kegg.jp/kegg-bin/show_pathway?mmu04728+mmu:108058
Q6PHZ2	mmu:108058	Camk2d	calcium/calmodulin-dependent protein kinase II, delta	mmu04066	HIF-1 signaling pathway	http://www.kegg.jp/kegg-bin/show_pathway?mmu04066+mmu:108058
Q6PHZ2	mmu:108058	Camk2d	calcium/calmodulin-dependent protein kinase II, delta	mmu04921	Oxytocin signaling pathway	http://www.kegg.jp/kegg-bin/show_pathway?mmu04921+mmu:108058
Q6PHZ2	mmu:108058	Camk2d	calcium/calmodulin-dependent protein kinase II, delta	mmu05152	Tuberculosis	http://www.kegg.jp/kegg-bin/show_pathway?mmu05152+mmu:108058
Q9CZY3	mmu:66589
Q3UQ44	mmu:544963	Iqgap2	IQ motif containing GTPase activating protein 2	mmu04810	Regulation of actin cytoskeleton	http://www.kegg.jp/kegg-bin/show_pathway?mmu04810+mmu:544963
Q9CQI6	mmu:72042
Q07797	mmu:19039
Q9D2M8	mmu:70620
P50171	mmu:14979	H2-Ke6	H2-K region expressed gene 6	mmu00140	Steroid hormone biosynthesis	http://www.kegg.jp/kegg-bin/show_pathway?mmu00140+mmu:14979
P50171	mmu:14979	H2-Ke6	H2-K region expressed gene 6	mmu00061	Fatty acid biosynthesis	http://www.kegg.jp/kegg-bin/show_pathway?mmu00061+mmu:14979
P09602	mmu:15331
O89086	mmu:19652
P06801	mmu:17436	Me1	malic enzyme 1, NADP(+)-dependent, cytosolic	mmu00620	Pyruvate metabolism	http://www.kegg.jp/kegg-bin/show_pathway?mmu00620+mmu:17436
P06801	mmu:17436	Me1	malic enzyme 1, NADP(+)-dependent, cytosolic	mmu03320	PPAR signaling pathway	http://www.kegg.jp/kegg-bin/show_pathway?mmu03320+mmu:17436
Q03145	mmu:13836	Epha2	Eph receptor A2	mmu04360	Axon guidance	http://www.kegg.jp/kegg-bin/show_pathway?mmu04360+mmu:13836
Q03145	mmu:13836	Epha2	Eph receptor A2	mmu04014	Ras signaling pathway	http://www.kegg.jp/kegg-bin/show_pathway?mmu04014+mmu:13836
Q03145	mmu:13836	Epha2	Eph receptor A2	mmu04151	PI3K-Akt signaling pathway	http://www.kegg.jp/kegg-bin/show_pathway?mmu04151+mmu:13836
Q03145	mmu:13836	Epha2	Eph receptor A2	mmu04015	Rap1 signaling pathway	http://www.kegg.jp/kegg-bin/show_pathway?mmu04015+mmu:13836
Q03145	mmu:13836	Epha2	Eph receptor A2	mmu04010	MAPK signaling pathway	http://www.kegg.jp/kegg-bin/show_pathway?mmu04010+mmu:13836
P35293	mmu:19330
P35762	mmu:12520	Cd81	CD81 antigen	mmu04662	B cell receptor signaling pathway	http://www.kegg.jp/kegg-bin/show_pathway?mmu04662+mmu:12520
P35762	mmu:12520	Cd81	CD81 antigen	mmu05144	Malaria	http://www.kegg.jp/kegg-bin/show_pathway?mmu05144+mmu:12520
P35762	mmu:12520	Cd81	CD81 antigen	mmu05160	Hepatitis C	http://www.kegg.jp/kegg-bin/show_pathway?mmu05160+mmu:12520
Q3UTJ2	mmu:234214
P31809	mmu:26365
Q9JLN6	mmu:13522
P25976
P06797	mmu:13039	Ctsl	cathepsin L	mmu05205	Proteoglycans in cancer	http://www.kegg.jp/kegg-bin/show_pathway?mmu05205+mmu:13039
P06797	mmu:13039	Ctsl	cathepsin L	mmu05323	Rheumatoid arthritis	http://www.kegg.jp/kegg-bin/show_pathway?mmu05323+mmu:13039
P06797	mmu:13039	Ctsl	cathepsin L	mmu04612	Antigen processing and presentation	http://www.kegg.jp/kegg-bin/show_pathway?mmu04612+mmu:13039
P06797	mmu:13039	Ctsl	cathepsin L	mmu04145	Phagosome	http://www.kegg.jp/kegg-bin/show_pathway?mmu04145+mmu:13039
P06797	mmu:13039	Ctsl	cathepsin L	mmu05418	Fluid shear stress and atherosclerosis	http://www.kegg.jp/kegg-bin/show_pathway?mmu05418+mmu:13039
P06797	mmu:13039	Ctsl	cathepsin L	mmu04142	Lysosome	http://www.kegg.jp/kegg-bin/show_pathway?mmu04142+mmu:13039
P06797	mmu:13039	Ctsl	cathepsin L	mmu04140	Autophagy - animal	http://www.kegg.jp/kegg-bin/show_pathway?mmu04140+mmu:13039
P06797	mmu:13039	Ctsl	cathepsin L	mmu04210	Apoptosis	http://www.kegg.jp/kegg-bin/show_pathway?mmu04210+mmu:13039
Q8CG50	mmu:69834
P27046	mmu:17158	Man2a1	mannosidase 2, alpha 1	mmu00510	N-Glycan biosynthesis	http://www.kegg.jp/kegg-bin/show_pathway?mmu00510+mmu:17158
P27046	mmu:17158	Man2a1	mannosidase 2, alpha 1	mmu00513	Various types of N-glycan biosynthesis	http://www.kegg.jp/kegg-bin/show_pathway?mmu00513+mmu:17158
Q8R016	mmu:104184
P54763	mmu:13844	Ephb2	Eph receptor B2	mmu04360	Axon guidance	http://www.kegg.jp/kegg-bin/show_pathway?mmu04360+mmu:13844
Q8R1G6	mmu:213019
Q9EPB4	mmu:66824	Pycard	PYD and CARD domain containing	mmu04623	Cytosolic DNA-sensing pathway	http://www.kegg.jp/kegg-bin/show_pathway?mmu04623+mmu:66824
Q9EPB4	mmu:66824	Pycard	PYD and CARD domain containing	mmu04625	C-type lectin receptor signaling pathway	http://www.kegg.jp/kegg-bin/show_pathway?mmu04625+mmu:66824
Q9EPB4	mmu:66824	Pycard	PYD and CARD domain containing	mmu05135	Yersinia infection	http://www.kegg.jp/kegg-bin/show_pathway?mmu05135+mmu:66824
Q9EPB4	mmu:66824	Pycard	PYD and CARD domain containing	mmu05133	Pertussis	http://www.kegg.jp/kegg-bin/show_pathway?mmu05133+mmu:66824
Q9EPB4	mmu:66824	Pycard	PYD and CARD domain containing	mmu05132	Salmonella infection	http://www.kegg.jp/kegg-bin/show_pathway?mmu05132+mmu:66824
Q9EPB4	mmu:66824	Pycard	PYD and CARD domain containing	mmu04621	NOD-like receptor signaling pathway	http://www.kegg.jp/kegg-bin/show_pathway?mmu04621+mmu:66824
Q9EPB4	mmu:66824	Pycard	PYD and CARD domain containing	mmu05164	Influenza A	http://www.kegg.jp/kegg-bin/show_pathway?mmu05164+mmu:66824
Q9EPB4	mmu:66824	Pycard	PYD and CARD domain containing	mmu04217	Necroptosis	http://www.kegg.jp/kegg-bin/show_pathway?mmu04217+mmu:66824
Q9EPB4	mmu:66824	Pycard	PYD and CARD domain containing	mmu05134	Legionellosis	http://www.kegg.jp/kegg-bin/show_pathway?mmu05134+mmu:66824
Q8R2Q0	mmu:72169
Q07563	mmu:12821	Col17a1	collagen, type XVII, alpha 1	mmu04974	Protein digestion and absorption	http://www.kegg.jp/kegg-bin/show_pathway?mmu04974+mmu:12821
Q62159	mmu:11853
Q8BK48	mmu:234673	Ces2e	carboxylesterase 2E	mmu00983	Drug metabolism - other enzymes	http://www.kegg.jp/kegg-bin/show_pathway?mmu00983+mmu:234673
Q8BLN5	mmu:16987	Lss	lanosterol synthase	mmu00100	Steroid biosynthesis	http://www.kegg.jp/kegg-bin/show_pathway?mmu00100+mmu:16987
P0DP27	mmu:12313	Calm1	calmodulin 1	mmu04371	Apelin signaling pathway	http://www.kegg.jp/kegg-bin/show_pathway?mmu04371+mmu:12313
P0DP27	mmu:12313	Calm1	calmodulin 1	mmu04070	Phosphatidylinositol signaling system	http://www.kegg.jp/kegg-bin/show_pathway?mmu04070+mmu:12313
P0DP27	mmu:12313	Calm1	calmodulin 1	mmu04713	Circadian entrainment	http://www.kegg.jp/kegg-bin/show_pathway?mmu04713+mmu:12313
P0DP27	mmu:12313	Calm1	calmodulin 1	mmu04971	Gastric acid secretion	http://www.kegg.jp/kegg-bin/show_pathway?mmu04971+mmu:12313
P0DP27	mmu:12313	Calm1	calmodulin 1	mmu04728	Dopaminergic synapse	http://www.kegg.jp/kegg-bin/show_pathway?mmu04728+mmu:12313
P0DP27	mmu:12313	Calm1	calmodulin 1	mmu04270	Vascular smooth muscle contraction	http://www.kegg.jp/kegg-bin/show_pathway?mmu04270+mmu:12313
P0DP27	mmu:12313	Calm1	calmodulin 1	mmu05010	Alzheimer disease	http://www.kegg.jp/kegg-bin/show_pathway?mmu05010+mmu:12313
P0DP27	mmu:12313	Calm1	calmodulin 1	mmu05012	Parkinson disease	http://www.kegg.jp/kegg-bin/show_pathway?mmu05012+mmu:12313
P0DP27	mmu:12313	Calm1	calmodulin 1	mmu04114	Oocyte meiosis	http://www.kegg.jp/kegg-bin/show_pathway?mmu04114+mmu:12313
P0DP27	mmu:12313	Calm1	calmodulin 1	mmu05200	Pathways in cancer	http://www.kegg.jp/kegg-bin/show_pathway?mmu05200+mmu:12313
P0DP27	mmu:12313	Calm1	calmodulin 1	mmu04015	Rap1 signaling pathway	http://www.kegg.jp/kegg-bin/show_pathway?mmu04015+mmu:12313
P0DP27	mmu:12313	Calm1	calmodulin 1	mmu04925	Aldosterone synthesis and secretion	http://www.kegg.jp/kegg-bin/show_pathway?mmu04925+mmu:12313
P0DP27	mmu:12313	Calm1	calmodulin 1	mmu04744	Phototransduction	http://www.kegg.jp/kegg-bin/show_pathway?mmu04744+mmu:12313
P0DP27	mmu:12313	Calm1	calmodulin 1	mmu04921	Oxytocin signaling pathway	http://www.kegg.jp/kegg-bin/show_pathway?mmu04921+mmu:12313
P0DP27	mmu:12313	Calm1	calmodulin 1	mmu04022	cGMP-PKG signaling pathway	http://www.kegg.jp/kegg-bin/show_pathway?mmu04022+mmu:12313
P0DP27	mmu:12313	Calm1	calmodulin 1	mmu04625	C-type lectin receptor signaling pathway	http://www.kegg.jp/kegg-bin/show_pathway?mmu04625+mmu:12313
P0DP27	mmu:12313	Calm1	calmodulin 1	mmu05031	Amphetamine addiction	http://www.kegg.jp/kegg-bin/show_pathway?mmu05031+mmu:12313
P0DP27	mmu:12313	Calm1	calmodulin 1	mmu05152	Tuberculosis	http://www.kegg.jp/kegg-bin/show_pathway?mmu05152+mmu:12313
P0DP27	mmu:12313	Calm1	calmodulin 1	mmu04020	Calcium signaling pathway	http://www.kegg.jp/kegg-bin/show_pathway?mmu04020+mmu:12313
P0DP27	mmu:12313	Calm1	calmodulin 1	mmu04720	Long-term potentiation	http://www.kegg.jp/kegg-bin/show_pathway?mmu04720+mmu:12313
P0DP27	mmu:12313	Calm1	calmodulin 1	mmu05170	Human immunodeficiency virus 1 infection	http://www.kegg.jp/kegg-bin/show_pathway?mmu05170+mmu:12313
P0DP27	mmu:12313	Calm1	calmodulin 1	mmu04740	Olfactory transduction	http://www.kegg.jp/kegg-bin/show_pathway?mmu04740+mmu:12313
P0DP27	mmu:12313	Calm1	calmodulin 1	mmu04750	Inflammatory mediator regulation of TRP channels	http://www.kegg.jp/kegg-bin/show_pathway?mmu04750+mmu:12313
P0DP27	mmu:12313	Calm1	calmodulin 1	mmu05418	Fluid shear stress and atherosclerosis	http://www.kegg.jp/kegg-bin/show_pathway?mmu05418+mmu:12313
P0DP27	mmu:12313	Calm1	calmodulin 1	mmu05133	Pertussis	http://www.kegg.jp/kegg-bin/show_pathway?mmu05133+mmu:12313
P0DP27	mmu:12313	Calm1	calmodulin 1	mmu04024	cAMP signaling pathway	http://www.kegg.jp/kegg-bin/show_pathway?mmu04024+mmu:12313
P0DP27	mmu:12313	Calm1	calmodulin 1	mmu05034	Alcoholism	http://www.kegg.jp/kegg-bin/show_pathway?mmu05034+mmu:12313
P0DP27	mmu:12313	Calm1	calmodulin 1	mmu04261	Adrenergic signaling in cardiomyocytes	http://www.kegg.jp/kegg-bin/show_pathway?mmu04261+mmu:12313
P0DP27	mmu:12313	Calm1	calmodulin 1	mmu04722	Neurotrophin signaling pathway	http://www.kegg.jp/kegg-bin/show_pathway?mmu04722+mmu:12313
P0DP27	mmu:12313	Calm1	calmodulin 1	mmu05167	Kaposi sarcoma-associated herpesvirus infection	http://www.kegg.jp/kegg-bin/show_pathway?mmu05167+mmu:12313
P0DP27	mmu:12313	Calm1	calmodulin 1	mmu04924	Renin secretion	http://www.kegg.jp/kegg-bin/show_pathway?mmu04924+mmu:12313
P0DP27	mmu:12313	Calm1	calmodulin 1	mmu04922	Glucagon signaling pathway	http://www.kegg.jp/kegg-bin/show_pathway?mmu04922+mmu:12313
P0DP27	mmu:12313	Calm1	calmodulin 1	mmu04912	GnRH signaling pathway	http://www.kegg.jp/kegg-bin/show_pathway?mmu04912+mmu:12313
P0DP27	mmu:12313	Calm1	calmodulin 1	mmu05163	Human cytomegalovirus infection	http://www.kegg.jp/kegg-bin/show_pathway?mmu05163+mmu:12313
P0DP27	mmu:12313	Calm1	calmodulin 1	mmu04218	Cellular senescence	http://www.kegg.jp/kegg-bin/show_pathway?mmu04218+mmu:12313
P0DP27	mmu:12313	Calm1	calmodulin 1	mmu05214	Glioma	http://www.kegg.jp/kegg-bin/show_pathway?mmu05214+mmu:12313
P0DP27	mmu:12313	Calm1	calmodulin 1	mmu04915	Estrogen signaling pathway	http://www.kegg.jp/kegg-bin/show_pathway?mmu04915+mmu:12313
P0DP27	mmu:12313	Calm1	calmodulin 1	mmu04916	Melanogenesis	http://www.kegg.jp/kegg-bin/show_pathway?mmu04916+mmu:12313
P0DP27	mmu:12313	Calm1	calmodulin 1	mmu04970	Salivary secretion	http://www.kegg.jp/kegg-bin/show_pathway?mmu04970+mmu:12313
P0DP27	mmu:12313	Calm1	calmodulin 1	mmu04910	Insulin signaling pathway	http://www.kegg.jp/kegg-bin/show_pathway?mmu04910+mmu:12313
P0DP27	mmu:12313	Calm1	calmodulin 1	mmu04014	Ras signaling pathway	http://www.kegg.jp/kegg-bin/show_pathway?mmu04014+mmu:12313
Q6PB93	mmu:108148	Galnt2	polypeptide N-acetylgalactosaminyltransferase 2	mmu00514	Other types of O-glycan biosynthesis	http://www.kegg.jp/kegg-bin/show_pathway?mmu00514+mmu:108148
Q6PB93	mmu:108148	Galnt2	polypeptide N-acetylgalactosaminyltransferase 2	mmu00512	Mucin type O-glycan biosynthesis	http://www.kegg.jp/kegg-bin/show_pathway?mmu00512+mmu:108148
Q9Z2T6	mmu:53622
O35143	mmu:11983
Q8C0I1	mmu:228061	Agps	alkylglycerone phosphate synthase	mmu04146	Peroxisome	http://www.kegg.jp/kegg-bin/show_pathway?mmu04146+mmu:228061
Q8C0I1	mmu:228061	Agps	alkylglycerone phosphate synthase	mmu00565	Ether lipid metabolism	http://www.kegg.jp/kegg-bin/show_pathway?mmu00565+mmu:228061
Q99L04	mmu:52585
Q6DIC0	mmu:67155	Smarca2	SWI/SNF related, matrix associated, actin dependent regulator of chromatin, subfamily a, member 2	mmu04714	Thermogenesis	http://www.kegg.jp/kegg-bin/show_pathway?mmu04714+mmu:67155
Q6DIC0	mmu:67155	Smarca2	SWI/SNF related, matrix associated, actin dependent regulator of chromatin, subfamily a, member 2	mmu05225	Hepatocellular carcinoma	http://www.kegg.jp/kegg-bin/show_pathway?mmu05225+mmu:67155
Q91WE2	mmu:102122
Q9JJU8	mmu:56726
P11438	mmu:16783	Lamp1	lysosomal-associated membrane protein 1	mmu04142	Lysosome	http://www.kegg.jp/kegg-bin/show_pathway?mmu04142+mmu:16783
P11438	mmu:16783	Lamp1	lysosomal-associated membrane protein 1	mmu04140	Autophagy - animal	http://www.kegg.jp/kegg-bin/show_pathway?mmu04140+mmu:16783
P11438	mmu:16783	Lamp1	lysosomal-associated membrane protein 1	mmu05152	Tuberculosis	http://www.kegg.jp/kegg-bin/show_pathway?mmu05152+mmu:16783
P11438	mmu:16783	Lamp1	lysosomal-associated membrane protein 1	mmu04145	Phagosome	http://www.kegg.jp/kegg-bin/show_pathway?mmu04145+mmu:16783
Q99LG2	mmu:212999
Q7M6Y3	mmu:233489
Q62241	mmu:20630	Snrpc	U1 small nuclear ribonucleoprotein C	mmu03040	Spliceosome	http://www.kegg.jp/kegg-bin/show_pathway?mmu03040+mmu:20630
P41216	mmu:14081	Acsl1	acyl-CoA synthetase long-chain family member 1	mmu04146	Peroxisome	http://www.kegg.jp/kegg-bin/show_pathway?mmu04146+mmu:14081
P41216	mmu:14081	Acsl1	acyl-CoA synthetase long-chain family member 1	mmu00071	Fatty acid degradation	http://www.kegg.jp/kegg-bin/show_pathway?mmu00071+mmu:14081
P41216	mmu:14081	Acsl1	acyl-CoA synthetase long-chain family member 1	mmu00061	Fatty acid biosynthesis	http://www.kegg.jp/kegg-bin/show_pathway?mmu00061+mmu:14081
P41216	mmu:14081	Acsl1	acyl-CoA synthetase long-chain family member 1	mmu04216	Ferroptosis	http://www.kegg.jp/kegg-bin/show_pathway?mmu04216+mmu:14081
P41216	mmu:14081	Acsl1	acyl-CoA synthetase long-chain family member 1	mmu04920	Adipocytokine signaling pathway	http://www.kegg.jp/kegg-bin/show_pathway?mmu04920+mmu:14081
P41216	mmu:14081	Acsl1	acyl-CoA synthetase long-chain family member 1	mmu04714	Thermogenesis	http://www.kegg.jp/kegg-bin/show_pathway?mmu04714+mmu:14081
P41216	mmu:14081	Acsl1	acyl-CoA synthetase long-chain family member 1	mmu03320	PPAR signaling pathway	http://www.kegg.jp/kegg-bin/show_pathway?mmu03320+mmu:14081
Q9CXR1	mmu:66375
Q925E7	mmu:52432	Ppp2r2d	protein phosphatase 2, regulatory subunit B, delta	mmu04261	Adrenergic signaling in cardiomyocytes	http://www.kegg.jp/kegg-bin/show_pathway?mmu04261+mmu:52432
Q925E7	mmu:52432	Ppp2r2d	protein phosphatase 2, regulatory subunit B, delta	mmu04530	Tight junction	http://www.kegg.jp/kegg-bin/show_pathway?mmu04530+mmu:52432
Q925E7	mmu:52432	Ppp2r2d	protein phosphatase 2, regulatory subunit B, delta	mmu05160	Hepatitis C	http://www.kegg.jp/kegg-bin/show_pathway?mmu05160+mmu:52432
Q925E7	mmu:52432	Ppp2r2d	protein phosphatase 2, regulatory subunit B, delta	mmu05142	Chagas disease	http://www.kegg.jp/kegg-bin/show_pathway?mmu05142+mmu:52432
Q925E7	mmu:52432	Ppp2r2d	protein phosphatase 2, regulatory subunit B, delta	mmu04152	AMPK signaling pathway	http://www.kegg.jp/kegg-bin/show_pathway?mmu04152+mmu:52432
Q925E7	mmu:52432	Ppp2r2d	protein phosphatase 2, regulatory subunit B, delta	mmu05165	Human papillomavirus infection	http://www.kegg.jp/kegg-bin/show_pathway?mmu05165+mmu:52432
Q925E7	mmu:52432	Ppp2r2d	protein phosphatase 2, regulatory subunit B, delta	mmu04390	Hippo signaling pathway	http://www.kegg.jp/kegg-bin/show_pathway?mmu04390+mmu:52432
Q925E7	mmu:52432	Ppp2r2d	protein phosphatase 2, regulatory subunit B, delta	mmu04071	Sphingolipid signaling pathway	http://www.kegg.jp/kegg-bin/show_pathway?mmu04071+mmu:52432
Q925E7	mmu:52432	Ppp2r2d	protein phosphatase 2, regulatory subunit B, delta	mmu04151	PI3K-Akt signaling pathway	http://www.kegg.jp/kegg-bin/show_pathway?mmu04151+mmu:52432
Q925E7	mmu:52432	Ppp2r2d	protein phosphatase 2, regulatory subunit B, delta	mmu03015	mRNA surveillance pathway	http://www.kegg.jp/kegg-bin/show_pathway?mmu03015+mmu:52432
Q925E7	mmu:52432	Ppp2r2d	protein phosphatase 2, regulatory subunit B, delta	mmu04728	Dopaminergic synapse	http://www.kegg.jp/kegg-bin/show_pathway?mmu04728+mmu:52432
P18155	mmu:17768	Mthfd2	methylenetetrahydrofolate dehydrogenase (NAD+ dependent), methenyltetrahydrofolate cyclohydrolase	mmu00670	One carbon pool by folate	http://www.kegg.jp/kegg-bin/show_pathway?mmu00670+mmu:17768
O54962	mmu:23825
O08800	mmu:20725
Q91VW3	mmu:73723
P23475	mmu:14375	Xrcc6	X-ray repair complementing defective repair in Chinese hamster cells 6	mmu03450	Non-homologous end-joining	http://www.kegg.jp/kegg-bin/show_pathway?mmu03450+mmu:14375
P51912
P28667	mmu:17357	Marcksl1	MARCKS-like 1	mmu05140	Leishmaniasis	http://www.kegg.jp/kegg-bin/show_pathway?mmu05140+mmu:17357
P28667	mmu:17357	Marcksl1	MARCKS-like 1	mmu04666	Fc gamma R-mediated phagocytosis	http://www.kegg.jp/kegg-bin/show_pathway?mmu04666+mmu:17357
Q80ZW2	mmu:223626
Q8BI29	mmu:212439
Q91VC9	mmu:66092
Q61503	mmu:23959	Nt5e	5' nucleotidase, ecto	mmu00760	Nicotinate and nicotinamide metabolism	http://www.kegg.jp/kegg-bin/show_pathway?mmu00760+mmu:23959
Q61503	mmu:23959	Nt5e	5' nucleotidase, ecto	mmu00230	Purine metabolism	http://www.kegg.jp/kegg-bin/show_pathway?mmu00230+mmu:23959
Q61503	mmu:23959	Nt5e	5' nucleotidase, ecto	mmu00240	Pyrimidine metabolism	http://www.kegg.jp/kegg-bin/show_pathway?mmu00240+mmu:23959
Q0VGB7	mmu:232314
P45377	mmu:14187	Akr1b8	aldo-keto reductase family 1, member B8	mmu00052	Galactose metabolism	http://www.kegg.jp/kegg-bin/show_pathway?mmu00052+mmu:14187
P45377	mmu:14187	Akr1b8	aldo-keto reductase family 1, member B8	mmu00040	Pentose and glucuronate interconversions	http://www.kegg.jp/kegg-bin/show_pathway?mmu00040+mmu:14187
P45377	mmu:14187	Akr1b8	aldo-keto reductase family 1, member B8	mmu00561	Glycerolipid metabolism	http://www.kegg.jp/kegg-bin/show_pathway?mmu00561+mmu:14187
P45377	mmu:14187	Akr1b8	aldo-keto reductase family 1, member B8	mmu00051	Fructose and mannose metabolism	http://www.kegg.jp/kegg-bin/show_pathway?mmu00051+mmu:14187
P45377	mmu:14187	Akr1b8	aldo-keto reductase family 1, member B8	mmu00790	Folate biosynthesis	http://www.kegg.jp/kegg-bin/show_pathway?mmu00790+mmu:14187
Q9R069	mmu:57278
P35242
P70236	mmu:26399	Map2k6	mitogen-activated protein kinase kinase 6	mmu04668	TNF signaling pathway	http://www.kegg.jp/kegg-bin/show_pathway?mmu04668+mmu:26399
P70236	mmu:26399	Map2k6	mitogen-activated protein kinase kinase 6	mmu04218	Cellular senescence	http://www.kegg.jp/kegg-bin/show_pathway?mmu04218+mmu:26399
P70236	mmu:26399	Map2k6	mitogen-activated protein kinase kinase 6	mmu04010	MAPK signaling pathway	http://www.kegg.jp/kegg-bin/show_pathway?mmu04010+mmu:26399
P70236	mmu:26399	Map2k6	mitogen-activated protein kinase kinase 6	mmu05163	Human cytomegalovirus infection	http://www.kegg.jp/kegg-bin/show_pathway?mmu05163+mmu:26399
P70236	mmu:26399	Map2k6	mitogen-activated protein kinase kinase 6	mmu04380	Osteoclast differentiation	http://www.kegg.jp/kegg-bin/show_pathway?mmu04380+mmu:26399
P70236	mmu:26399	Map2k6	mitogen-activated protein kinase kinase 6	mmu04015	Rap1 signaling pathway	http://www.kegg.jp/kegg-bin/show_pathway?mmu04015+mmu:26399
P70236	mmu:26399	Map2k6	mitogen-activated protein kinase kinase 6	mmu04935	Growth hormone synthesis, secretion and action	http://www.kegg.jp/kegg-bin/show_pathway?mmu04935+mmu:26399
P70236	mmu:26399	Map2k6	mitogen-activated protein kinase kinase 6	mmu05014	Amyotrophic lateral sclerosis	http://www.kegg.jp/kegg-bin/show_pathway?mmu05014+mmu:26399
P70236	mmu:26399	Map2k6	mitogen-activated protein kinase kinase 6	mmu04620	Toll-like receptor signaling pathway	http://www.kegg.jp/kegg-bin/show_pathway?mmu04620+mmu:26399
P70236	mmu:26399	Map2k6	mitogen-activated protein kinase kinase 6	mmu05170	Human immunodeficiency virus 1 infection	http://www.kegg.jp/kegg-bin/show_pathway?mmu05170+mmu:26399
P70236	mmu:26399	Map2k6	mitogen-activated protein kinase kinase 6	mmu05135	Yersinia infection	http://www.kegg.jp/kegg-bin/show_pathway?mmu05135+mmu:26399
P70236	mmu:26399	Map2k6	mitogen-activated protein kinase kinase 6	mmu05418	Fluid shear stress and atherosclerosis	http://www.kegg.jp/kegg-bin/show_pathway?mmu05418+mmu:26399
P70236	mmu:26399	Map2k6	mitogen-activated protein kinase kinase 6	mmu05145	Toxoplasmosis	http://www.kegg.jp/kegg-bin/show_pathway?mmu05145+mmu:26399
P70236	mmu:26399	Map2k6	mitogen-activated protein kinase kinase 6	mmu04664	Fc epsilon RI signaling pathway	http://www.kegg.jp/kegg-bin/show_pathway?mmu04664+mmu:26399
P70236	mmu:26399	Map2k6	mitogen-activated protein kinase kinase 6	mmu05161	Hepatitis B	http://www.kegg.jp/kegg-bin/show_pathway?mmu05161+mmu:26399
P70236	mmu:26399	Map2k6	mitogen-activated protein kinase kinase 6	mmu05235	PD-L1 expression and PD-1 checkpoint pathway in cancer	http://www.kegg.jp/kegg-bin/show_pathway?mmu05235+mmu:26399
P70236	mmu:26399	Map2k6	mitogen-activated protein kinase kinase 6	mmu05167	Kaposi sarcoma-associated herpesvirus infection	http://www.kegg.jp/kegg-bin/show_pathway?mmu05167+mmu:26399
P70236	mmu:26399	Map2k6	mitogen-activated protein kinase kinase 6	mmu04912	GnRH signaling pathway	http://www.kegg.jp/kegg-bin/show_pathway?mmu04912+mmu:26399
P70236	mmu:26399	Map2k6	mitogen-activated protein kinase kinase 6	mmu05169	Epstein-Barr virus infection	http://www.kegg.jp/kegg-bin/show_pathway?mmu05169+mmu:26399
P70236	mmu:26399	Map2k6	mitogen-activated protein kinase kinase 6	mmu05132	Salmonella infection	http://www.kegg.jp/kegg-bin/show_pathway?mmu05132+mmu:26399
P70236	mmu:26399	Map2k6	mitogen-activated protein kinase kinase 6	mmu04750	Inflammatory mediator regulation of TRP channels	http://www.kegg.jp/kegg-bin/show_pathway?mmu04750+mmu:26399
Q9WUQ2	mmu:50907	Preb	prolactin regulatory element binding	mmu04141	Protein processing in endoplasmic reticulum	http://www.kegg.jp/kegg-bin/show_pathway?mmu04141+mmu:50907
Q64191	mmu:11593	Aga	aspartylglucosaminidase	mmu04142	Lysosome	http://www.kegg.jp/kegg-bin/show_pathway?mmu04142+mmu:11593
Q64191	mmu:11593	Aga	aspartylglucosaminidase	mmu00511	Other glycan degradation	http://www.kegg.jp/kegg-bin/show_pathway?mmu00511+mmu:11593
P09528	mmu:14319	Fth1	ferritin heavy polypeptide 1	mmu04978	Mineral absorption	http://www.kegg.jp/kegg-bin/show_pathway?mmu04978+mmu:14319
P09528	mmu:14319	Fth1	ferritin heavy polypeptide 1	mmu04216	Ferroptosis	http://www.kegg.jp/kegg-bin/show_pathway?mmu04216+mmu:14319
P09528	mmu:14319	Fth1	ferritin heavy polypeptide 1	mmu04217	Necroptosis	http://www.kegg.jp/kegg-bin/show_pathway?mmu04217+mmu:14319
Q8BFR4	mmu:75612	Gns	glucosamine (N-acetyl)-6-sulfatase	mmu04142	Lysosome	http://www.kegg.jp/kegg-bin/show_pathway?mmu04142+mmu:75612
Q8BFR4	mmu:75612	Gns	glucosamine (N-acetyl)-6-sulfatase	mmu00531	Glycosaminoglycan degradation	http://www.kegg.jp/kegg-bin/show_pathway?mmu00531+mmu:75612
Q9QYF1	mmu:17252	Rdh11	retinol dehydrogenase 11	mmu00830	Retinol metabolism	http://www.kegg.jp/kegg-bin/show_pathway?mmu00830+mmu:17252
A6BLY7	mmu:70843	Krt28	keratin 28	mmu04915	Estrogen signaling pathway	http://www.kegg.jp/kegg-bin/show_pathway?mmu04915+mmu:70843
A6BLY7	mmu:70843	Krt28	keratin 28	mmu05150	Staphylococcus aureus infection	http://www.kegg.jp/kegg-bin/show_pathway?mmu05150+mmu:70843
O88736	mmu:15490	Hsd17b7	hydroxysteroid (17-beta) dehydrogenase 7	mmu00140	Steroid hormone biosynthesis	http://www.kegg.jp/kegg-bin/show_pathway?mmu00140+mmu:15490
O88736	mmu:15490	Hsd17b7	hydroxysteroid (17-beta) dehydrogenase 7	mmu00100	Steroid biosynthesis	http://www.kegg.jp/kegg-bin/show_pathway?mmu00100+mmu:15490
O88736	mmu:15490	Hsd17b7	hydroxysteroid (17-beta) dehydrogenase 7	mmu04913	Ovarian steroidogenesis	http://www.kegg.jp/kegg-bin/show_pathway?mmu04913+mmu:15490
Q99KP3	mmu:68631	Cryl1	crystallin, lambda 1	mmu00040	Pentose and glucuronate interconversions	http://www.kegg.jp/kegg-bin/show_pathway?mmu00040+mmu:68631
Q9ET01	mmu:110095	Pygl	liver glycogen phosphorylase	mmu04931	Insulin resistance	http://www.kegg.jp/kegg-bin/show_pathway?mmu04931+mmu:110095
Q9ET01	mmu:110095	Pygl	liver glycogen phosphorylase	mmu04910	Insulin signaling pathway	http://www.kegg.jp/kegg-bin/show_pathway?mmu04910+mmu:110095
Q9ET01	mmu:110095	Pygl	liver glycogen phosphorylase	mmu04217	Necroptosis	http://www.kegg.jp/kegg-bin/show_pathway?mmu04217+mmu:110095
Q9ET01	mmu:110095	Pygl	liver glycogen phosphorylase	mmu04922	Glucagon signaling pathway	http://www.kegg.jp/kegg-bin/show_pathway?mmu04922+mmu:110095
Q9ET01	mmu:110095	Pygl	liver glycogen phosphorylase	mmu00500	Starch and sucrose metabolism	http://www.kegg.jp/kegg-bin/show_pathway?mmu00500+mmu:110095
Q8BFY9	mmu:238799
Q61092
O88662	mmu:13731
P13597	mmu:15894	Icam1	intercellular adhesion molecule 1	mmu05416	Viral myocarditis	http://www.kegg.jp/kegg-bin/show_pathway?mmu05416+mmu:15894
P13597	mmu:15894	Icam1	intercellular adhesion molecule 1	mmu04933	AGE-RAGE signaling pathway in diabetic complications	http://www.kegg.jp/kegg-bin/show_pathway?mmu04933+mmu:15894
P13597	mmu:15894	Icam1	intercellular adhesion molecule 1	mmu05418	Fluid shear stress and atherosclerosis	http://www.kegg.jp/kegg-bin/show_pathway?mmu05418+mmu:15894
P13597	mmu:15894	Icam1	intercellular adhesion molecule 1	mmu05143	African trypanosomiasis	http://www.kegg.jp/kegg-bin/show_pathway?mmu05143+mmu:15894
P13597	mmu:15894	Icam1	intercellular adhesion molecule 1	mmu05144	Malaria	http://www.kegg.jp/kegg-bin/show_pathway?mmu05144+mmu:15894
P13597	mmu:15894	Icam1	intercellular adhesion molecule 1	mmu05164	Influenza A	http://www.kegg.jp/kegg-bin/show_pathway?mmu05164+mmu:15894
P13597	mmu:15894	Icam1	intercellular adhesion molecule 1	mmu04064	NF-kappa B signaling pathway	http://www.kegg.jp/kegg-bin/show_pathway?mmu04064+mmu:15894
P13597	mmu:15894	Icam1	intercellular adhesion molecule 1	mmu04668	TNF signaling pathway	http://www.kegg.jp/kegg-bin/show_pathway?mmu04668+mmu:15894
P13597	mmu:15894	Icam1	intercellular adhesion molecule 1	mmu05167	Kaposi sarcoma-associated herpesvirus infection	http://www.kegg.jp/kegg-bin/show_pathway?mmu05167+mmu:15894
P13597	mmu:15894	Icam1	intercellular adhesion molecule 1	mmu05323	Rheumatoid arthritis	http://www.kegg.jp/kegg-bin/show_pathway?mmu05323+mmu:15894
P13597	mmu:15894	Icam1	intercellular adhesion molecule 1	mmu05150	Staphylococcus aureus infection	http://www.kegg.jp/kegg-bin/show_pathway?mmu05150+mmu:15894
P13597	mmu:15894	Icam1	intercellular adhesion molecule 1	mmu05166	Human T-cell leukemia virus 1 infection	http://www.kegg.jp/kegg-bin/show_pathway?mmu05166+mmu:15894
P13597	mmu:15894	Icam1	intercellular adhesion molecule 1	mmu04514	Cell adhesion molecules	http://www.kegg.jp/kegg-bin/show_pathway?mmu04514+mmu:15894
P13597	mmu:15894	Icam1	intercellular adhesion molecule 1	mmu05169	Epstein-Barr virus infection	http://www.kegg.jp/kegg-bin/show_pathway?mmu05169+mmu:15894
P13597	mmu:15894	Icam1	intercellular adhesion molecule 1	mmu04650	Natural killer cell mediated cytotoxicity	http://www.kegg.jp/kegg-bin/show_pathway?mmu04650+mmu:15894
P13597	mmu:15894	Icam1	intercellular adhesion molecule 1	mmu04670	Leukocyte transendothelial migration	http://www.kegg.jp/kegg-bin/show_pathway?mmu04670+mmu:15894
Q8BR63	mmu:100101807
O35114	mmu:12492	Scarb2	scavenger receptor class B, member 2	mmu04142	Lysosome	http://www.kegg.jp/kegg-bin/show_pathway?mmu04142+mmu:12492
Q61233	mmu:18826
Q9DAK9	mmu:75454
P70257	mmu:18032
P70295
P28650	mmu:11565	Adssl1	adenylosuccinate synthetase like 1	mmu00250	Alanine, aspartate and glutamate metabolism	http://www.kegg.jp/kegg-bin/show_pathway?mmu00250+mmu:11565
P28650	mmu:11565	Adssl1	adenylosuccinate synthetase like 1	mmu00230	Purine metabolism	http://www.kegg.jp/kegg-bin/show_pathway?mmu00230+mmu:11565
Q62168	mmu:16670	Krt32	keratin 32	mmu04915	Estrogen signaling pathway	http://www.kegg.jp/kegg-bin/show_pathway?mmu04915+mmu:16670
Q62168	mmu:16670	Krt32	keratin 32	mmu05150	Staphylococcus aureus infection	http://www.kegg.jp/kegg-bin/show_pathway?mmu05150+mmu:16670
Q4PZA2	mmu:230857
Q80TS3	mmu:319387
Q8C0P5	mmu:107684
Q921K8	mmu:232748
Q9EQS3	mmu:56309
Q61263	mmu:20652	Soat1	sterol O-acyltransferase 1	mmu00100	Steroid biosynthesis	http://www.kegg.jp/kegg-bin/show_pathway?mmu00100+mmu:20652
Q61263	mmu:20652	Soat1	sterol O-acyltransferase 1	mmu04979	Cholesterol metabolism	http://www.kegg.jp/kegg-bin/show_pathway?mmu04979+mmu:20652
Q62048	mmu:18611
Q8K2I4	mmu:110173	Manba	mannosidase, beta A, lysosomal	mmu04142	Lysosome	http://www.kegg.jp/kegg-bin/show_pathway?mmu04142+mmu:110173
Q8K2I4	mmu:110173	Manba	mannosidase, beta A, lysosomal	mmu00511	Other glycan degradation	http://www.kegg.jp/kegg-bin/show_pathway?mmu00511+mmu:110173
Q06180	mmu:19255	Ptpn2	protein tyrosine phosphatase, non-receptor type 2	mmu04630	JAK-STAT signaling pathway	http://www.kegg.jp/kegg-bin/show_pathway?mmu04630+mmu:19255
Q05816	mmu:16592	Fabp5	fatty acid binding protein 5, epidermal	mmu03320	PPAR signaling pathway	http://www.kegg.jp/kegg-bin/show_pathway?mmu03320+mmu:16592
Q9DC07	mmu:74103
Q91WM2	mmu:214932
O35943	mmu:14297	Fxn	frataxin	mmu00860	Porphyrin and chlorophyll metabolism	http://www.kegg.jp/kegg-bin/show_pathway?mmu00860+mmu:14297
P06802	mmu:18605	Enpp1	ectonucleotide pyrophosphatase/phosphodiesterase 1	mmu00500	Starch and sucrose metabolism	http://www.kegg.jp/kegg-bin/show_pathway?mmu00500+mmu:18605
P06802	mmu:18605	Enpp1	ectonucleotide pyrophosphatase/phosphodiesterase 1	mmu00230	Purine metabolism	http://www.kegg.jp/kegg-bin/show_pathway?mmu00230+mmu:18605
P06802	mmu:18605	Enpp1	ectonucleotide pyrophosphatase/phosphodiesterase 1	mmu00770	Pantothenate and CoA biosynthesis	http://www.kegg.jp/kegg-bin/show_pathway?mmu00770+mmu:18605
P06802	mmu:18605	Enpp1	ectonucleotide pyrophosphatase/phosphodiesterase 1	mmu00740	Riboflavin metabolism	http://www.kegg.jp/kegg-bin/show_pathway?mmu00740+mmu:18605
P06802	mmu:18605	Enpp1	ectonucleotide pyrophosphatase/phosphodiesterase 1	mmu00760	Nicotinate and nicotinamide metabolism	http://www.kegg.jp/kegg-bin/show_pathway?mmu00760+mmu:18605
P06802	mmu:18605	Enpp1	ectonucleotide pyrophosphatase/phosphodiesterase 1	mmu00240	Pyrimidine metabolism	http://www.kegg.jp/kegg-bin/show_pathway?mmu00240+mmu:18605
Q9DBF1	mmu:110695	Aldh7a1	aldehyde dehydrogenase family 7, member A1	mmu00330	Arginine and proline metabolism	http://www.kegg.jp/kegg-bin/show_pathway?mmu00330+mmu:110695
Q9DBF1	mmu:110695	Aldh7a1	aldehyde dehydrogenase family 7, member A1	mmu00340	Histidine metabolism	http://www.kegg.jp/kegg-bin/show_pathway?mmu00340+mmu:110695
Q9DBF1	mmu:110695	Aldh7a1	aldehyde dehydrogenase family 7, member A1	mmu00561	Glycerolipid metabolism	http://www.kegg.jp/kegg-bin/show_pathway?mmu00561+mmu:110695
Q9DBF1	mmu:110695	Aldh7a1	aldehyde dehydrogenase family 7, member A1	mmu00620	Pyruvate metabolism	http://www.kegg.jp/kegg-bin/show_pathway?mmu00620+mmu:110695
Q9DBF1	mmu:110695	Aldh7a1	aldehyde dehydrogenase family 7, member A1	mmu00260	Glycine, serine and threonine metabolism	http://www.kegg.jp/kegg-bin/show_pathway?mmu00260+mmu:110695
Q9DBF1	mmu:110695	Aldh7a1	aldehyde dehydrogenase family 7, member A1	mmu00380	Tryptophan metabolism	http://www.kegg.jp/kegg-bin/show_pathway?mmu00380+mmu:110695
Q9DBF1	mmu:110695	Aldh7a1	aldehyde dehydrogenase family 7, member A1	mmu00310	Lysine degradation	http://www.kegg.jp/kegg-bin/show_pathway?mmu00310+mmu:110695
Q9DBF1	mmu:110695	Aldh7a1	aldehyde dehydrogenase family 7, member A1	mmu00053	Ascorbate and aldarate metabolism	http://www.kegg.jp/kegg-bin/show_pathway?mmu00053+mmu:110695
Q9DBF1	mmu:110695	Aldh7a1	aldehyde dehydrogenase family 7, member A1	mmu00071	Fatty acid degradation	http://www.kegg.jp/kegg-bin/show_pathway?mmu00071+mmu:110695
Q9DBF1	mmu:110695	Aldh7a1	aldehyde dehydrogenase family 7, member A1	mmu00010	Glycolysis / Gluconeogenesis	http://www.kegg.jp/kegg-bin/show_pathway?mmu00010+mmu:110695
Q9DBF1	mmu:110695	Aldh7a1	aldehyde dehydrogenase family 7, member A1	mmu00280	Valine, leucine and isoleucine degradation	http://www.kegg.jp/kegg-bin/show_pathway?mmu00280+mmu:110695
Q9DBF1	mmu:110695	Aldh7a1	aldehyde dehydrogenase family 7, member A1	mmu00410	beta-Alanine metabolism	http://www.kegg.jp/kegg-bin/show_pathway?mmu00410+mmu:110695
Q9D2R8	mmu:14548
Q9CQY6	mmu:67267
Q64516	mmu:14933	Gk	glycerol kinase	mmu03320	PPAR signaling pathway	http://www.kegg.jp/kegg-bin/show_pathway?mmu03320+mmu:14933
Q64516	mmu:14933	Gk	glycerol kinase	mmu00561	Glycerolipid metabolism	http://www.kegg.jp/kegg-bin/show_pathway?mmu00561+mmu:14933
Q6WVG3	mmu:239217
Q69ZF7	mmu:94220
O08739	mmu:11717	Ampd3	adenosine monophosphate deaminase 3	mmu00230	Purine metabolism	http://www.kegg.jp/kegg-bin/show_pathway?mmu00230+mmu:11717
Q09200	mmu:14421	B4galnt1	beta-1,4-N-acetyl-galactosaminyl transferase 1	mmu00604	Glycosphingolipid biosynthesis - ganglio series	http://www.kegg.jp/kegg-bin/show_pathway?mmu00604+mmu:14421
Q99J36	mmu:233802
Q9ET30	mmu:107358
Q9WTQ8
Q8VCH6	mmu:74754	Dhcr24	24-dehydrocholesterol reductase	mmu00100	Steroid biosynthesis	http://www.kegg.jp/kegg-bin/show_pathway?mmu00100+mmu:74754
P51655	mmu:14735	Gpc4	glypican 4	mmu04310	Wnt signaling pathway	http://www.kegg.jp/kegg-bin/show_pathway?mmu04310+mmu:14735
Q8K4K6	mmu:75735	Pank1	pantothenate kinase 1	mmu00770	Pantothenate and CoA biosynthesis	http://www.kegg.jp/kegg-bin/show_pathway?mmu00770+mmu:75735
P60605	mmu:22213	Ube2g2	ubiquitin-conjugating enzyme E2G 2	mmu04141	Protein processing in endoplasmic reticulum	http://www.kegg.jp/kegg-bin/show_pathway?mmu04141+mmu:22213
P60605	mmu:22213	Ube2g2	ubiquitin-conjugating enzyme E2G 2	mmu04120	Ubiquitin mediated proteolysis	http://www.kegg.jp/kegg-bin/show_pathway?mmu04120+mmu:22213
P60605	mmu:22213	Ube2g2	ubiquitin-conjugating enzyme E2G 2	mmu05012	Parkinson disease	http://www.kegg.jp/kegg-bin/show_pathway?mmu05012+mmu:22213
Q64520	mmu:14923	Guk1	guanylate kinase 1	mmu00230	Purine metabolism	http://www.kegg.jp/kegg-bin/show_pathway?mmu00230+mmu:14923
P62838	mmu:56550	Ube2d2a	ubiquitin-conjugating enzyme E2D 2A	mmu04120	Ubiquitin mediated proteolysis	http://www.kegg.jp/kegg-bin/show_pathway?mmu04120+mmu:56550
P62838	mmu:56550	Ube2d2a	ubiquitin-conjugating enzyme E2D 2A	mmu04141	Protein processing in endoplasmic reticulum	http://www.kegg.jp/kegg-bin/show_pathway?mmu04141+mmu:56550
O08992	mmu:53378
Q8BTU1	mmu:14894
Q09143	mmu:11987	Slc7a1	solute carrier family 7 (cationic amino acid transporter, y+ system), member 1	mmu05206	MicroRNAs in cancer	http://www.kegg.jp/kegg-bin/show_pathway?mmu05206+mmu:11987
Q6ZQK5	mmu:78618	Acap2	ArfGAP with coiled-coil, ankyrin repeat and PH domains 2	mmu04144	Endocytosis	http://www.kegg.jp/kegg-bin/show_pathway?mmu04144+mmu:78618
Q920A7	mmu:114896	Afg3l1	AFG3-like AAA ATPase 1	mmu05017	Spinocerebellar ataxia	http://www.kegg.jp/kegg-bin/show_pathway?mmu05017+mmu:114896
Q924Z4	mmu:76893	Cers2	ceramide synthase 2	mmu04071	Sphingolipid signaling pathway	http://www.kegg.jp/kegg-bin/show_pathway?mmu04071+mmu:76893
Q924Z4	mmu:76893	Cers2	ceramide synthase 2	mmu00600	Sphingolipid metabolism	http://www.kegg.jp/kegg-bin/show_pathway?mmu00600+mmu:76893
Q9D0B6	mmu:67683
P48024	mmu:20918	Eif1	eukaryotic translation initiation factor 1	mmu03013	RNA transport	http://www.kegg.jp/kegg-bin/show_pathway?mmu03013+mmu:20918
Q9WV98	mmu:30056
Q80WC7	mmu:231801
Q8BP27	mmu:67788
Q61072	mmu:11502
Q9Z2D8	mmu:17192
Q7TQG1	mmu:240753
P53564	mmu:13047
Q9D735	mmu:68544
P70202	mmu:17035
Q9DAU7	mmu:67701
Q9CR21	mmu:70316	Ndufab1	NADH:ubiquinone oxidoreductase subunit AB1	mmu05010	Alzheimer disease	http://www.kegg.jp/kegg-bin/show_pathway?mmu05010+mmu:70316
Q9CR21	mmu:70316	Ndufab1	NADH:ubiquinone oxidoreductase subunit AB1	mmu05012	Parkinson disease	http://www.kegg.jp/kegg-bin/show_pathway?mmu05012+mmu:70316
Q9CR21	mmu:70316	Ndufab1	NADH:ubiquinone oxidoreductase subunit AB1	mmu05016	Huntington disease	http://www.kegg.jp/kegg-bin/show_pathway?mmu05016+mmu:70316
Q9CR21	mmu:70316	Ndufab1	NADH:ubiquinone oxidoreductase subunit AB1	mmu04932	Non-alcoholic fatty liver disease	http://www.kegg.jp/kegg-bin/show_pathway?mmu04932+mmu:70316
Q9CR21	mmu:70316	Ndufab1	NADH:ubiquinone oxidoreductase subunit AB1	mmu04714	Thermogenesis	http://www.kegg.jp/kegg-bin/show_pathway?mmu04714+mmu:70316
Q9CR21	mmu:70316	Ndufab1	NADH:ubiquinone oxidoreductase subunit AB1	mmu05020	Prion disease	http://www.kegg.jp/kegg-bin/show_pathway?mmu05020+mmu:70316
Q9CR21	mmu:70316	Ndufab1	NADH:ubiquinone oxidoreductase subunit AB1	mmu00190	Oxidative phosphorylation	http://www.kegg.jp/kegg-bin/show_pathway?mmu00190+mmu:70316
Q9CR21	mmu:70316	Ndufab1	NADH:ubiquinone oxidoreductase subunit AB1	mmu05014	Amyotrophic lateral sclerosis	http://www.kegg.jp/kegg-bin/show_pathway?mmu05014+mmu:70316
Q9CR21	mmu:70316	Ndufab1	NADH:ubiquinone oxidoreductase subunit AB1	mmu04723	Retrograde endocannabinoid signaling	http://www.kegg.jp/kegg-bin/show_pathway?mmu04723+mmu:70316
Q9ERN0	mmu:24044
Q9JLZ8	mmu:24058
Q61765	mmu:16660	Krt31	keratin 31	mmu05150	Staphylococcus aureus infection	http://www.kegg.jp/kegg-bin/show_pathway?mmu05150+mmu:16660
Q61765	mmu:16660	Krt31	keratin 31	mmu04915	Estrogen signaling pathway	http://www.kegg.jp/kegg-bin/show_pathway?mmu04915+mmu:16660
Q2KN98	mmu:74392
O35648	mmu:12626
Q8VCB1	mmu:72787	Ndc1	NDC1 transmembrane nucleoporin	mmu03013	RNA transport	http://www.kegg.jp/kegg-bin/show_pathway?mmu03013+mmu:72787
Q8VCB1	mmu:72787	Ndc1	NDC1 transmembrane nucleoporin	mmu05014	Amyotrophic lateral sclerosis	http://www.kegg.jp/kegg-bin/show_pathway?mmu05014+mmu:72787
Q8K2C6	mmu:68346	Sirt5	sirtuin 5	mmu00760	Nicotinate and nicotinamide metabolism	http://www.kegg.jp/kegg-bin/show_pathway?mmu00760+mmu:68346
P70297	mmu:20844	Stam	signal transducing adaptor molecule (SH3 domain and ITAM motif) 1	mmu04630	JAK-STAT signaling pathway	http://www.kegg.jp/kegg-bin/show_pathway?mmu04630+mmu:20844
P70297	mmu:20844	Stam	signal transducing adaptor molecule (SH3 domain and ITAM motif) 1	mmu04144	Endocytosis	http://www.kegg.jp/kegg-bin/show_pathway?mmu04144+mmu:20844
P30561	mmu:11622	Ahr	aryl-hydrocarbon receptor	mmu04659	Th17 cell differentiation	http://www.kegg.jp/kegg-bin/show_pathway?mmu04659+mmu:11622
P30561	mmu:11622	Ahr	aryl-hydrocarbon receptor	mmu04934	Cushing syndrome	http://www.kegg.jp/kegg-bin/show_pathway?mmu04934+mmu:11622
Q9D975	mmu:76650
Q921C5	mmu:76895
Q9JJZ4	mmu:56228	Ube2j1	ubiquitin-conjugating enzyme E2J 1	mmu04141	Protein processing in endoplasmic reticulum	http://www.kegg.jp/kegg-bin/show_pathway?mmu04141+mmu:56228
Q9JJZ4	mmu:56228	Ube2j1	ubiquitin-conjugating enzyme E2J 1	mmu05012	Parkinson disease	http://www.kegg.jp/kegg-bin/show_pathway?mmu05012+mmu:56228
Q9JJZ4	mmu:56228	Ube2j1	ubiquitin-conjugating enzyme E2J 1	mmu04120	Ubiquitin mediated proteolysis	http://www.kegg.jp/kegg-bin/show_pathway?mmu04120+mmu:56228
Q8C3B8	mmu:328370
P29416	mmu:15211	Hexa	hexosaminidase A	mmu00604	Glycosphingolipid biosynthesis - ganglio series	http://www.kegg.jp/kegg-bin/show_pathway?mmu00604+mmu:15211
P29416	mmu:15211	Hexa	hexosaminidase A	mmu00513	Various types of N-glycan biosynthesis	http://www.kegg.jp/kegg-bin/show_pathway?mmu00513+mmu:15211
P29416	mmu:15211	Hexa	hexosaminidase A	mmu00511	Other glycan degradation	http://www.kegg.jp/kegg-bin/show_pathway?mmu00511+mmu:15211
P29416	mmu:15211	Hexa	hexosaminidase A	mmu04142	Lysosome	http://www.kegg.jp/kegg-bin/show_pathway?mmu04142+mmu:15211
P29416	mmu:15211	Hexa	hexosaminidase A	mmu00531	Glycosaminoglycan degradation	http://www.kegg.jp/kegg-bin/show_pathway?mmu00531+mmu:15211
P29416	mmu:15211	Hexa	hexosaminidase A	mmu00520	Amino sugar and nucleotide sugar metabolism	http://www.kegg.jp/kegg-bin/show_pathway?mmu00520+mmu:15211
P29416	mmu:15211	Hexa	hexosaminidase A	mmu00603	Glycosphingolipid biosynthesis - globo and isoglobo series	http://www.kegg.jp/kegg-bin/show_pathway?mmu00603+mmu:15211
Q9D6N1	mmu:71934	Car13	carbonic anhydrase 13	mmu00910	Nitrogen metabolism	http://www.kegg.jp/kegg-bin/show_pathway?mmu00910+mmu:71934
Q9Z183	mmu:18602
O35955	mmu:19171	Psmb10	proteasome (prosome, macropain) subunit, beta type 10	mmu03050	Proteasome	http://www.kegg.jp/kegg-bin/show_pathway?mmu03050+mmu:19171
Q64487	mmu:19266
P33173
Q9R020	mmu:53861
Q8CFE6	mmu:67760	Slc38a2	solute carrier family 38, member 2	mmu04724	Glutamatergic synapse	http://www.kegg.jp/kegg-bin/show_pathway?mmu04724+mmu:67760
Q8CFE6	mmu:67760	Slc38a2	solute carrier family 38, member 2	mmu04974	Protein digestion and absorption	http://www.kegg.jp/kegg-bin/show_pathway?mmu04974+mmu:67760
Q8CFE6	mmu:67760	Slc38a2	solute carrier family 38, member 2	mmu04727	GABAergic synapse	http://www.kegg.jp/kegg-bin/show_pathway?mmu04727+mmu:67760
Q9WTR6	mmu:26570	Slc7a11	solute carrier family 7 (cationic amino acid transporter, y+ system), member 11	mmu04216	Ferroptosis	http://www.kegg.jp/kegg-bin/show_pathway?mmu04216+mmu:26570
Q05186	mmu:19672
Q8BKE9	mmu:67694
P06537
Q8BGB7	mmu:67870	Enoph1	enolase-phosphatase 1	mmu00270	Cysteine and methionine metabolism	http://www.kegg.jp/kegg-bin/show_pathway?mmu00270+mmu:67870
Q61592	mmu:14456	Gas6	growth arrest specific 6	mmu01521	EGFR tyrosine kinase inhibitor resistance	http://www.kegg.jp/kegg-bin/show_pathway?mmu01521+mmu:14456
B9EJ86	mmu:237542
Q9QYH6	mmu:94275	Maged1	melanoma antigen, family D, 1	mmu04722	Neurotrophin signaling pathway	http://www.kegg.jp/kegg-bin/show_pathway?mmu04722+mmu:94275
Q9EPK8	mmu:63873	Trpv4	transient receptor potential cation channel, subfamily V, member 4	mmu04750	Inflammatory mediator regulation of TRP channels	http://www.kegg.jp/kegg-bin/show_pathway?mmu04750+mmu:63873
Q9EPK8	mmu:63873	Trpv4	transient receptor potential cation channel, subfamily V, member 4	mmu04218	Cellular senescence	http://www.kegg.jp/kegg-bin/show_pathway?mmu04218+mmu:63873
Q9EPK8	mmu:63873	Trpv4	transient receptor potential cation channel, subfamily V, member 4	mmu05418	Fluid shear stress and atherosclerosis	http://www.kegg.jp/kegg-bin/show_pathway?mmu05418+mmu:63873
P63082	mmu:11984	Atp6v0c	ATPase, H+ transporting, lysosomal V0 subunit C	mmu04966	Collecting duct acid secretion	http://www.kegg.jp/kegg-bin/show_pathway?mmu04966+mmu:11984
P63082	mmu:11984	Atp6v0c	ATPase, H+ transporting, lysosomal V0 subunit C	mmu04721	Synaptic vesicle cycle	http://www.kegg.jp/kegg-bin/show_pathway?mmu04721+mmu:11984
P63082	mmu:11984	Atp6v0c	ATPase, H+ transporting, lysosomal V0 subunit C	mmu05152	Tuberculosis	http://www.kegg.jp/kegg-bin/show_pathway?mmu05152+mmu:11984
P63082	mmu:11984	Atp6v0c	ATPase, H+ transporting, lysosomal V0 subunit C	mmu05323	Rheumatoid arthritis	http://www.kegg.jp/kegg-bin/show_pathway?mmu05323+mmu:11984
P63082	mmu:11984	Atp6v0c	ATPase, H+ transporting, lysosomal V0 subunit C	mmu04145	Phagosome	http://www.kegg.jp/kegg-bin/show_pathway?mmu04145+mmu:11984
P63082	mmu:11984	Atp6v0c	ATPase, H+ transporting, lysosomal V0 subunit C	mmu04142	Lysosome	http://www.kegg.jp/kegg-bin/show_pathway?mmu04142+mmu:11984
P63082	mmu:11984	Atp6v0c	ATPase, H+ transporting, lysosomal V0 subunit C	mmu00190	Oxidative phosphorylation	http://www.kegg.jp/kegg-bin/show_pathway?mmu00190+mmu:11984
P63082	mmu:11984	Atp6v0c	ATPase, H+ transporting, lysosomal V0 subunit C	mmu05165	Human papillomavirus infection	http://www.kegg.jp/kegg-bin/show_pathway?mmu05165+mmu:11984
Q8BTZ5	mmu:68839
P62484	mmu:329165	Abi2	abl-interactor 2	mmu04810	Regulation of actin cytoskeleton	http://www.kegg.jp/kegg-bin/show_pathway?mmu04810+mmu:329165
P46737	mmu:210766	Brcc3	BRCA1/BRCA2-containing complex, subunit 3	mmu03440	Homologous recombination	http://www.kegg.jp/kegg-bin/show_pathway?mmu03440+mmu:210766
P46737	mmu:210766	Brcc3	BRCA1/BRCA2-containing complex, subunit 3	mmu04621	NOD-like receptor signaling pathway	http://www.kegg.jp/kegg-bin/show_pathway?mmu04621+mmu:210766
Q9QY93	mmu:66422	Dctpp1	dCTP pyrophosphatase 1	mmu00240	Pyrimidine metabolism	http://www.kegg.jp/kegg-bin/show_pathway?mmu00240+mmu:66422
O55100	mmu:20972
Q8CHR6	mmu:99586	Dpyd	dihydropyrimidine dehydrogenase	mmu00410	beta-Alanine metabolism	http://www.kegg.jp/kegg-bin/show_pathway?mmu00410+mmu:99586
Q8CHR6	mmu:99586	Dpyd	dihydropyrimidine dehydrogenase	mmu00240	Pyrimidine metabolism	http://www.kegg.jp/kegg-bin/show_pathway?mmu00240+mmu:99586
Q8CHR6	mmu:99586	Dpyd	dihydropyrimidine dehydrogenase	mmu00770	Pantothenate and CoA biosynthesis	http://www.kegg.jp/kegg-bin/show_pathway?mmu00770+mmu:99586
Q8CHR6	mmu:99586	Dpyd	dihydropyrimidine dehydrogenase	mmu00983	Drug metabolism - other enzymes	http://www.kegg.jp/kegg-bin/show_pathway?mmu00983+mmu:99586
P59481	mmu:214895
Q8BI08	mmu:105853
Q4FZF3	mmu:234374
Q61337	mmu:12015	Bad	BCL2-associated agonist of cell death	mmu05211	Renal cell carcinoma	http://www.kegg.jp/kegg-bin/show_pathway?mmu05211+mmu:12015
Q61337	mmu:12015	Bad	BCL2-associated agonist of cell death	mmu05203	Viral carcinogenesis	http://www.kegg.jp/kegg-bin/show_pathway?mmu05203+mmu:12015
Q61337	mmu:12015	Bad	BCL2-associated agonist of cell death	mmu04151	PI3K-Akt signaling pathway	http://www.kegg.jp/kegg-bin/show_pathway?mmu04151+mmu:12015
Q61337	mmu:12015	Bad	BCL2-associated agonist of cell death	mmu04919	Thyroid hormone signaling pathway	http://www.kegg.jp/kegg-bin/show_pathway?mmu04919+mmu:12015
Q61337	mmu:12015	Bad	BCL2-associated agonist of cell death	mmu04014	Ras signaling pathway	http://www.kegg.jp/kegg-bin/show_pathway?mmu04014+mmu:12015
Q61337	mmu:12015	Bad	BCL2-associated agonist of cell death	mmu05213	Endometrial cancer	http://www.kegg.jp/kegg-bin/show_pathway?mmu05213+mmu:12015
Q61337	mmu:12015	Bad	BCL2-associated agonist of cell death	mmu05145	Toxoplasmosis	http://www.kegg.jp/kegg-bin/show_pathway?mmu05145+mmu:12015
Q61337	mmu:12015	Bad	BCL2-associated agonist of cell death	mmu05210	Colorectal cancer	http://www.kegg.jp/kegg-bin/show_pathway?mmu05210+mmu:12015
Q61337	mmu:12015	Bad	BCL2-associated agonist of cell death	mmu04012	ErbB signaling pathway	http://www.kegg.jp/kegg-bin/show_pathway?mmu04012+mmu:12015
Q61337	mmu:12015	Bad	BCL2-associated agonist of cell death	mmu05225	Hepatocellular carcinoma	http://www.kegg.jp/kegg-bin/show_pathway?mmu05225+mmu:12015
Q61337	mmu:12015	Bad	BCL2-associated agonist of cell death	mmu05014	Amyotrophic lateral sclerosis	http://www.kegg.jp/kegg-bin/show_pathway?mmu05014+mmu:12015
Q61337	mmu:12015	Bad	BCL2-associated agonist of cell death	mmu05215	Prostate cancer	http://www.kegg.jp/kegg-bin/show_pathway?mmu05215+mmu:12015
Q61337	mmu:12015	Bad	BCL2-associated agonist of cell death	mmu01524	Platinum drug resistance	http://www.kegg.jp/kegg-bin/show_pathway?mmu01524+mmu:12015
Q61337	mmu:12015	Bad	BCL2-associated agonist of cell death	mmu05200	Pathways in cancer	http://www.kegg.jp/kegg-bin/show_pathway?mmu05200+mmu:12015
Q61337	mmu:12015	Bad	BCL2-associated agonist of cell death	mmu05218	Melanoma	http://www.kegg.jp/kegg-bin/show_pathway?mmu05218+mmu:12015
Q61337	mmu:12015	Bad	BCL2-associated agonist of cell death	mmu05221	Acute myeloid leukemia	http://www.kegg.jp/kegg-bin/show_pathway?mmu05221+mmu:12015
Q61337	mmu:12015	Bad	BCL2-associated agonist of cell death	mmu05010	Alzheimer disease	http://www.kegg.jp/kegg-bin/show_pathway?mmu05010+mmu:12015
Q61337	mmu:12015	Bad	BCL2-associated agonist of cell death	mmu05168	Herpes simplex virus 1 infection	http://www.kegg.jp/kegg-bin/show_pathway?mmu05168+mmu:12015
Q61337	mmu:12015	Bad	BCL2-associated agonist of cell death	mmu04722	Neurotrophin signaling pathway	http://www.kegg.jp/kegg-bin/show_pathway?mmu04722+mmu:12015
Q61337	mmu:12015	Bad	BCL2-associated agonist of cell death	mmu04370	VEGF signaling pathway	http://www.kegg.jp/kegg-bin/show_pathway?mmu04370+mmu:12015
Q61337	mmu:12015	Bad	BCL2-associated agonist of cell death	mmu04510	Focal adhesion	http://www.kegg.jp/kegg-bin/show_pathway?mmu04510+mmu:12015
Q61337	mmu:12015	Bad	BCL2-associated agonist of cell death	mmu05165	Human papillomavirus infection	http://www.kegg.jp/kegg-bin/show_pathway?mmu05165+mmu:12015
Q61337	mmu:12015	Bad	BCL2-associated agonist of cell death	mmu04140	Autophagy - animal	http://www.kegg.jp/kegg-bin/show_pathway?mmu04140+mmu:12015
Q61337	mmu:12015	Bad	BCL2-associated agonist of cell death	mmu05152	Tuberculosis	http://www.kegg.jp/kegg-bin/show_pathway?mmu05152+mmu:12015
Q61337	mmu:12015	Bad	BCL2-associated agonist of cell death	mmu04910	Insulin signaling pathway	http://www.kegg.jp/kegg-bin/show_pathway?mmu04910+mmu:12015
Q61337	mmu:12015	Bad	BCL2-associated agonist of cell death	mmu05220	Chronic myeloid leukemia	http://www.kegg.jp/kegg-bin/show_pathway?mmu05220+mmu:12015
Q61337	mmu:12015	Bad	BCL2-associated agonist of cell death	mmu04062	Chemokine signaling pathway	http://www.kegg.jp/kegg-bin/show_pathway?mmu04062+mmu:12015
Q61337	mmu:12015	Bad	BCL2-associated agonist of cell death	mmu01522	Endocrine resistance	http://www.kegg.jp/kegg-bin/show_pathway?mmu01522+mmu:12015
Q61337	mmu:12015	Bad	BCL2-associated agonist of cell death	mmu04024	cAMP signaling pathway	http://www.kegg.jp/kegg-bin/show_pathway?mmu04024+mmu:12015
Q61337	mmu:12015	Bad	BCL2-associated agonist of cell death	mmu05170	Human immunodeficiency virus 1 infection	http://www.kegg.jp/kegg-bin/show_pathway?mmu05170+mmu:12015
Q61337	mmu:12015	Bad	BCL2-associated agonist of cell death	mmu04022	cGMP-PKG signaling pathway	http://www.kegg.jp/kegg-bin/show_pathway?mmu04022+mmu:12015
Q61337	mmu:12015	Bad	BCL2-associated agonist of cell death	mmu05161	Hepatitis B	http://www.kegg.jp/kegg-bin/show_pathway?mmu05161+mmu:12015
Q61337	mmu:12015	Bad	BCL2-associated agonist of cell death	mmu05212	Pancreatic cancer	http://www.kegg.jp/kegg-bin/show_pathway?mmu05212+mmu:12015
Q61337	mmu:12015	Bad	BCL2-associated agonist of cell death	mmu01521	EGFR tyrosine kinase inhibitor resistance	http://www.kegg.jp/kegg-bin/show_pathway?mmu01521+mmu:12015
Q61337	mmu:12015	Bad	BCL2-associated agonist of cell death	mmu05020	Prion disease	http://www.kegg.jp/kegg-bin/show_pathway?mmu05020+mmu:12015
Q61337	mmu:12015	Bad	BCL2-associated agonist of cell death	mmu05162	Measles	http://www.kegg.jp/kegg-bin/show_pathway?mmu05162+mmu:12015
Q61337	mmu:12015	Bad	BCL2-associated agonist of cell death	mmu05160	Hepatitis C	http://www.kegg.jp/kegg-bin/show_pathway?mmu05160+mmu:12015
Q61337	mmu:12015	Bad	BCL2-associated agonist of cell death	mmu05223	Non-small cell lung cancer	http://www.kegg.jp/kegg-bin/show_pathway?mmu05223+mmu:12015
Q61337	mmu:12015	Bad	BCL2-associated agonist of cell death	mmu04210	Apoptosis	http://www.kegg.jp/kegg-bin/show_pathway?mmu04210+mmu:12015
Q9CQV3	mmu:66957
O70421	mmu:14362	Fzd1	frizzled class receptor 1	mmu05217	Basal cell carcinoma	http://www.kegg.jp/kegg-bin/show_pathway?mmu05217+mmu:14362
O70421	mmu:14362	Fzd1	frizzled class receptor 1	mmu05224	Breast cancer	http://www.kegg.jp/kegg-bin/show_pathway?mmu05224+mmu:14362
O70421	mmu:14362	Fzd1	frizzled class receptor 1	mmu04916	Melanogenesis	http://www.kegg.jp/kegg-bin/show_pathway?mmu04916+mmu:14362
O70421	mmu:14362	Fzd1	frizzled class receptor 1	mmu05205	Proteoglycans in cancer	http://www.kegg.jp/kegg-bin/show_pathway?mmu05205+mmu:14362
O70421	mmu:14362	Fzd1	frizzled class receptor 1	mmu04310	Wnt signaling pathway	http://www.kegg.jp/kegg-bin/show_pathway?mmu04310+mmu:14362
O70421	mmu:14362	Fzd1	frizzled class receptor 1	mmu04934	Cushing syndrome	http://www.kegg.jp/kegg-bin/show_pathway?mmu04934+mmu:14362
O70421	mmu:14362	Fzd1	frizzled class receptor 1	mmu05165	Human papillomavirus infection	http://www.kegg.jp/kegg-bin/show_pathway?mmu05165+mmu:14362
O70421	mmu:14362	Fzd1	frizzled class receptor 1	mmu05010	Alzheimer disease	http://www.kegg.jp/kegg-bin/show_pathway?mmu05010+mmu:14362
O70421	mmu:14362	Fzd1	frizzled class receptor 1	mmu04390	Hippo signaling pathway	http://www.kegg.jp/kegg-bin/show_pathway?mmu04390+mmu:14362
O70421	mmu:14362	Fzd1	frizzled class receptor 1	mmu05200	Pathways in cancer	http://www.kegg.jp/kegg-bin/show_pathway?mmu05200+mmu:14362
O70421	mmu:14362	Fzd1	frizzled class receptor 1	mmu04550	Signaling pathways regulating pluripotency of stem cells	http://www.kegg.jp/kegg-bin/show_pathway?mmu04550+mmu:14362
O70421	mmu:14362	Fzd1	frizzled class receptor 1	mmu04150	mTOR signaling pathway	http://www.kegg.jp/kegg-bin/show_pathway?mmu04150+mmu:14362
O70421	mmu:14362	Fzd1	frizzled class receptor 1	mmu05226	Gastric cancer	http://www.kegg.jp/kegg-bin/show_pathway?mmu05226+mmu:14362
O70421	mmu:14362	Fzd1	frizzled class receptor 1	mmu05225	Hepatocellular carcinoma	http://www.kegg.jp/kegg-bin/show_pathway?mmu05225+mmu:14362
Q8BH58	mmu:226591
P15066	mmu:16478	Jund	jun D proto-oncogene	mmu04380	Osteoclast differentiation	http://www.kegg.jp/kegg-bin/show_pathway?mmu04380+mmu:16478
P15066	mmu:16478	Jund	jun D proto-oncogene	mmu04657	IL-17 signaling pathway	http://www.kegg.jp/kegg-bin/show_pathway?mmu04657+mmu:16478
P15066	mmu:16478	Jund	jun D proto-oncogene	mmu04010	MAPK signaling pathway	http://www.kegg.jp/kegg-bin/show_pathway?mmu04010+mmu:16478
P15066	mmu:16478	Jund	jun D proto-oncogene	mmu04928	Parathyroid hormone synthesis, secretion and action	http://www.kegg.jp/kegg-bin/show_pathway?mmu04928+mmu:16478
Q04891	mmu:20668
A2A432	mmu:72584	Cul4b	cullin 4B	mmu04120	Ubiquitin mediated proteolysis	http://www.kegg.jp/kegg-bin/show_pathway?mmu04120+mmu:72584
A2A432	mmu:72584	Cul4b	cullin 4B	mmu05170	Human immunodeficiency virus 1 infection	http://www.kegg.jp/kegg-bin/show_pathway?mmu05170+mmu:72584
A2A432	mmu:72584	Cul4b	cullin 4B	mmu03420	Nucleotide excision repair	http://www.kegg.jp/kegg-bin/show_pathway?mmu03420+mmu:72584
Q08879	mmu:14114
Q8C1E7	mmu:215210
Q3TKY6	mmu:67285
Q8VCH5	mmu:227746
Q8BVF7	mmu:226548	Aph1a	aph1 homolog A, gamma secretase subunit	mmu05010	Alzheimer disease	http://www.kegg.jp/kegg-bin/show_pathway?mmu05010+mmu:226548
Q8BVF7	mmu:226548	Aph1a	aph1 homolog A, gamma secretase subunit	mmu04330	Notch signaling pathway	http://www.kegg.jp/kegg-bin/show_pathway?mmu04330+mmu:226548
Q64FW2	mmu:67442	Retsat	retinol saturase (all trans retinol 13,14 reductase)	mmu00830	Retinol metabolism	http://www.kegg.jp/kegg-bin/show_pathway?mmu00830+mmu:67442
Q8K298	mmu:68743
P70665	mmu:22619
Q5SSL4	mmu:109934
Q62469	mmu:16398	Itga2	integrin alpha 2	mmu05222	Small cell lung cancer	http://www.kegg.jp/kegg-bin/show_pathway?mmu05222+mmu:16398
Q62469	mmu:16398	Itga2	integrin alpha 2	mmu05410	Hypertrophic cardiomyopathy	http://www.kegg.jp/kegg-bin/show_pathway?mmu05410+mmu:16398
Q62469	mmu:16398	Itga2	integrin alpha 2	mmu05205	Proteoglycans in cancer	http://www.kegg.jp/kegg-bin/show_pathway?mmu05205+mmu:16398
Q62469	mmu:16398	Itga2	integrin alpha 2	mmu04512	ECM-receptor interaction	http://www.kegg.jp/kegg-bin/show_pathway?mmu04512+mmu:16398
Q62469	mmu:16398	Itga2	integrin alpha 2	mmu05200	Pathways in cancer	http://www.kegg.jp/kegg-bin/show_pathway?mmu05200+mmu:16398
Q62469	mmu:16398	Itga2	integrin alpha 2	mmu05412	Arrhythmogenic right ventricular cardiomyopathy	http://www.kegg.jp/kegg-bin/show_pathway?mmu05412+mmu:16398
Q62469	mmu:16398	Itga2	integrin alpha 2	mmu04145	Phagosome	http://www.kegg.jp/kegg-bin/show_pathway?mmu04145+mmu:16398
Q62469	mmu:16398	Itga2	integrin alpha 2	mmu04640	Hematopoietic cell lineage	http://www.kegg.jp/kegg-bin/show_pathway?mmu04640+mmu:16398
Q62469	mmu:16398	Itga2	integrin alpha 2	mmu05414	Dilated cardiomyopathy	http://www.kegg.jp/kegg-bin/show_pathway?mmu05414+mmu:16398
Q62469	mmu:16398	Itga2	integrin alpha 2	mmu04510	Focal adhesion	http://www.kegg.jp/kegg-bin/show_pathway?mmu04510+mmu:16398
Q62469	mmu:16398	Itga2	integrin alpha 2	mmu04810	Regulation of actin cytoskeleton	http://www.kegg.jp/kegg-bin/show_pathway?mmu04810+mmu:16398
Q62469	mmu:16398	Itga2	integrin alpha 2	mmu05165	Human papillomavirus infection	http://www.kegg.jp/kegg-bin/show_pathway?mmu05165+mmu:16398
Q62469	mmu:16398	Itga2	integrin alpha 2	mmu04611	Platelet activation	http://www.kegg.jp/kegg-bin/show_pathway?mmu04611+mmu:16398
Q62469	mmu:16398	Itga2	integrin alpha 2	mmu04151	PI3K-Akt signaling pathway	http://www.kegg.jp/kegg-bin/show_pathway?mmu04151+mmu:16398
Q6P9P6	mmu:16551
Q9CR58	mmu:67554
Q8CE08	mmu:56318
P51791	mmu:12725
Q9DCB1	mmu:94353
Q9R1S3
P35456	mmu:18793	Plaur	plasminogen activator, urokinase receptor	mmu04610	Complement and coagulation cascades	http://www.kegg.jp/kegg-bin/show_pathway?mmu04610+mmu:18793
P35456	mmu:18793	Plaur	plasminogen activator, urokinase receptor	mmu05205	Proteoglycans in cancer	http://www.kegg.jp/kegg-bin/show_pathway?mmu05205+mmu:18793
O54804	mmu:12660	Chka	choline kinase alpha	mmu05231	Choline metabolism in cancer	http://www.kegg.jp/kegg-bin/show_pathway?mmu05231+mmu:12660
O54804	mmu:12660	Chka	choline kinase alpha	mmu00564	Glycerophospholipid metabolism	http://www.kegg.jp/kegg-bin/show_pathway?mmu00564+mmu:12660
P53690	mmu:17387	Mmp14	matrix metallopeptidase 14 (membrane-inserted)	mmu04912	GnRH signaling pathway	http://www.kegg.jp/kegg-bin/show_pathway?mmu04912+mmu:17387
P53690	mmu:17387	Mmp14	matrix metallopeptidase 14 (membrane-inserted)	mmu04668	TNF signaling pathway	http://www.kegg.jp/kegg-bin/show_pathway?mmu04668+mmu:17387
P53690	mmu:17387	Mmp14	matrix metallopeptidase 14 (membrane-inserted)	mmu04928	Parathyroid hormone synthesis, secretion and action	http://www.kegg.jp/kegg-bin/show_pathway?mmu04928+mmu:17387
P43883	mmu:11520	Plin2	perilipin 2	mmu03320	PPAR signaling pathway	http://www.kegg.jp/kegg-bin/show_pathway?mmu03320+mmu:11520
Q9D0P0	mmu:68177
Q60680
O54974
Q80U95	mmu:100763	Ube3c	ubiquitin protein ligase E3C	mmu04120	Ubiquitin mediated proteolysis	http://www.kegg.jp/kegg-bin/show_pathway?mmu04120+mmu:100763
Q3V1H1	mmu:80986
O88968	mmu:21452	Tcn2	transcobalamin 2	mmu04977	Vitamin digestion and absorption	http://www.kegg.jp/kegg-bin/show_pathway?mmu04977+mmu:21452
Q9WTK3	mmu:14731	Gpaa1	GPI anchor attachment protein 1	mmu00563	Glycosylphosphatidylinositol (GPI)-anchor biosynthesis	http://www.kegg.jp/kegg-bin/show_pathway?mmu00563+mmu:14731
P25085	mmu:16181	Il1rn	interleukin 1 receptor antagonist	mmu04060	Cytokine-cytokine receptor interaction	http://www.kegg.jp/kegg-bin/show_pathway?mmu04060+mmu:16181
Q8VDV8	mmu:69028
Q9ERH8	mmu:114304
Q3U276	mmu:68332
Q8C407	mmu:67864
B1AZA5
Q9D061	mmu:72482
Q8JZS9	mmu:52443
Q68FE8	mmu:235469
Q60960	mmu:16646	Kpna1	karyopherin (importin) alpha 1	mmu05132	Salmonella infection	http://www.kegg.jp/kegg-bin/show_pathway?mmu05132+mmu:16646
Q60960	mmu:16646	Kpna1	karyopherin (importin) alpha 1	mmu05164	Influenza A	http://www.kegg.jp/kegg-bin/show_pathway?mmu05164+mmu:16646
Q9R049	mmu:23802	Amfr	autocrine motility factor receptor	mmu04141	Protein processing in endoplasmic reticulum	http://www.kegg.jp/kegg-bin/show_pathway?mmu04141+mmu:23802
Q3UD01	mmu:382423
P55065	mmu:18830	Pltp	phospholipid transfer protein	mmu03320	PPAR signaling pathway	http://www.kegg.jp/kegg-bin/show_pathway?mmu03320+mmu:18830
P55065	mmu:18830	Pltp	phospholipid transfer protein	mmu04979	Cholesterol metabolism	http://www.kegg.jp/kegg-bin/show_pathway?mmu04979+mmu:18830
O88951	mmu:22342
Q920F6	mmu:140557	Smc1b	structural maintenance of chromosomes 1B	mmu04114	Oocyte meiosis	http://www.kegg.jp/kegg-bin/show_pathway?mmu04114+mmu:140557
Q920F6	mmu:140557	Smc1b	structural maintenance of chromosomes 1B	mmu04110	Cell cycle	http://www.kegg.jp/kegg-bin/show_pathway?mmu04110+mmu:140557
Q8BH98	mmu:218121	Mboat1	membrane bound O-acyltransferase domain containing 1	mmu00564	Glycerophospholipid metabolism	http://www.kegg.jp/kegg-bin/show_pathway?mmu00564+mmu:218121
Q8BH98	mmu:218121	Mboat1	membrane bound O-acyltransferase domain containing 1	mmu00561	Glycerolipid metabolism	http://www.kegg.jp/kegg-bin/show_pathway?mmu00561+mmu:218121
Q8K078	mmu:108115
Q99JP6	mmu:26558	Homer3	homer scaffolding protein 3	mmu04724	Glutamatergic synapse	http://www.kegg.jp/kegg-bin/show_pathway?mmu04724+mmu:26558
Q99JP6	mmu:26558	Homer3	homer scaffolding protein 3	mmu04068	FoxO signaling pathway	http://www.kegg.jp/kegg-bin/show_pathway?mmu04068+mmu:26558
Q91YL7	mmu:231293
Q9Z261	mmu:53624	Cldn7	claudin 7	mmu05160	Hepatitis C	http://www.kegg.jp/kegg-bin/show_pathway?mmu05160+mmu:53624
Q9Z261	mmu:53624	Cldn7	claudin 7	mmu04514	Cell adhesion molecules	http://www.kegg.jp/kegg-bin/show_pathway?mmu04514+mmu:53624
Q9Z261	mmu:53624	Cldn7	claudin 7	mmu04530	Tight junction	http://www.kegg.jp/kegg-bin/show_pathway?mmu04530+mmu:53624
Q9Z261	mmu:53624	Cldn7	claudin 7	mmu04670	Leukocyte transendothelial migration	http://www.kegg.jp/kegg-bin/show_pathway?mmu04670+mmu:53624
Q78WZ7	mmu:28071	Twistnb	twist basic helix-loop-helix transcription factor 1 neighbor	mmu03020	RNA polymerase	http://www.kegg.jp/kegg-bin/show_pathway?mmu03020+mmu:28071
Q9CPY1	mmu:66493
Q8C5L6	mmu:19062	Inpp5k	inositol polyphosphate 5-phosphatase K	mmu00562	Inositol phosphate metabolism	http://www.kegg.jp/kegg-bin/show_pathway?mmu00562+mmu:19062
Q8BT51	mmu:68185	Coa4	cytochrome c oxidase assembly factor 4	mmu04714	Thermogenesis	http://www.kegg.jp/kegg-bin/show_pathway?mmu04714+mmu:68185
Q61805	mmu:16803	Lbp	lipopolysaccharide binding protein	mmu05152	Tuberculosis	http://www.kegg.jp/kegg-bin/show_pathway?mmu05152+mmu:16803
Q61805	mmu:16803	Lbp	lipopolysaccharide binding protein	mmu04064	NF-kappa B signaling pathway	http://www.kegg.jp/kegg-bin/show_pathway?mmu04064+mmu:16803
Q61805	mmu:16803	Lbp	lipopolysaccharide binding protein	mmu04620	Toll-like receptor signaling pathway	http://www.kegg.jp/kegg-bin/show_pathway?mmu04620+mmu:16803
Q99JP4	mmu:66440	Cdc26	cell division cycle 26	mmu04914	Progesterone-mediated oocyte maturation	http://www.kegg.jp/kegg-bin/show_pathway?mmu04914+mmu:66440
Q99JP4	mmu:66440	Cdc26	cell division cycle 26	mmu04110	Cell cycle	http://www.kegg.jp/kegg-bin/show_pathway?mmu04110+mmu:66440
Q99JP4	mmu:66440	Cdc26	cell division cycle 26	mmu04120	Ubiquitin mediated proteolysis	http://www.kegg.jp/kegg-bin/show_pathway?mmu04120+mmu:66440
Q99JP4	mmu:66440	Cdc26	cell division cycle 26	mmu04114	Oocyte meiosis	http://www.kegg.jp/kegg-bin/show_pathway?mmu04114+mmu:66440
Q99JP4	mmu:66440	Cdc26	cell division cycle 26	mmu05166	Human T-cell leukemia virus 1 infection	http://www.kegg.jp/kegg-bin/show_pathway?mmu05166+mmu:66440
Q8VD66	mmu:105501
P62761	mmu:26950
O70348	mmu:112403
Q3U1G5	mmu:229504
P02340	mmu:22059	Trp53	transformation related protein 53	mmu04310	Wnt signaling pathway	http://www.kegg.jp/kegg-bin/show_pathway?mmu04310+mmu:22059
P02340	mmu:22059	Trp53	transformation related protein 53	mmu04218	Cellular senescence	http://www.kegg.jp/kegg-bin/show_pathway?mmu04218+mmu:22059
P02340	mmu:22059	Trp53	transformation related protein 53	mmu04010	MAPK signaling pathway	http://www.kegg.jp/kegg-bin/show_pathway?mmu04010+mmu:22059
P02340	mmu:22059	Trp53	transformation related protein 53	mmu05200	Pathways in cancer	http://www.kegg.jp/kegg-bin/show_pathway?mmu05200+mmu:22059
P02340	mmu:22059	Trp53	transformation related protein 53	mmu05168	Herpes simplex virus 1 infection	http://www.kegg.jp/kegg-bin/show_pathway?mmu05168+mmu:22059
P02340	mmu:22059	Trp53	transformation related protein 53	mmu04137	Mitophagy - animal	http://www.kegg.jp/kegg-bin/show_pathway?mmu04137+mmu:22059
P02340	mmu:22059	Trp53	transformation related protein 53	mmu05225	Hepatocellular carcinoma	http://www.kegg.jp/kegg-bin/show_pathway?mmu05225+mmu:22059
P02340	mmu:22059	Trp53	transformation related protein 53	mmu05012	Parkinson disease	http://www.kegg.jp/kegg-bin/show_pathway?mmu05012+mmu:22059
P02340	mmu:22059	Trp53	transformation related protein 53	mmu05167	Kaposi sarcoma-associated herpesvirus infection	http://www.kegg.jp/kegg-bin/show_pathway?mmu05167+mmu:22059
P02340	mmu:22059	Trp53	transformation related protein 53	mmu05162	Measles	http://www.kegg.jp/kegg-bin/show_pathway?mmu05162+mmu:22059
P02340	mmu:22059	Trp53	transformation related protein 53	mmu05169	Epstein-Barr virus infection	http://www.kegg.jp/kegg-bin/show_pathway?mmu05169+mmu:22059
P02340	mmu:22059	Trp53	transformation related protein 53	mmu05212	Pancreatic cancer	http://www.kegg.jp/kegg-bin/show_pathway?mmu05212+mmu:22059
P02340	mmu:22059	Trp53	transformation related protein 53	mmu05226	Gastric cancer	http://www.kegg.jp/kegg-bin/show_pathway?mmu05226+mmu:22059
P02340	mmu:22059	Trp53	transformation related protein 53	mmu05216	Thyroid cancer	http://www.kegg.jp/kegg-bin/show_pathway?mmu05216+mmu:22059
P02340	mmu:22059	Trp53	transformation related protein 53	mmu05166	Human T-cell leukemia virus 1 infection	http://www.kegg.jp/kegg-bin/show_pathway?mmu05166+mmu:22059
P02340	mmu:22059	Trp53	transformation related protein 53	mmu01524	Platinum drug resistance	http://www.kegg.jp/kegg-bin/show_pathway?mmu01524+mmu:22059
P02340	mmu:22059	Trp53	transformation related protein 53	mmu04722	Neurotrophin signaling pathway	http://www.kegg.jp/kegg-bin/show_pathway?mmu04722+mmu:22059
P02340	mmu:22059	Trp53	transformation related protein 53	mmu05161	Hepatitis B	http://www.kegg.jp/kegg-bin/show_pathway?mmu05161+mmu:22059
P02340	mmu:22059	Trp53	transformation related protein 53	mmu04216	Ferroptosis	http://www.kegg.jp/kegg-bin/show_pathway?mmu04216+mmu:22059
P02340	mmu:22059	Trp53	transformation related protein 53	mmu04071	Sphingolipid signaling pathway	http://www.kegg.jp/kegg-bin/show_pathway?mmu04071+mmu:22059
P02340	mmu:22059	Trp53	transformation related protein 53	mmu04151	PI3K-Akt signaling pathway	http://www.kegg.jp/kegg-bin/show_pathway?mmu04151+mmu:22059
P02340	mmu:22059	Trp53	transformation related protein 53	mmu04110	Cell cycle	http://www.kegg.jp/kegg-bin/show_pathway?mmu04110+mmu:22059
P02340	mmu:22059	Trp53	transformation related protein 53	mmu05203	Viral carcinogenesis	http://www.kegg.jp/kegg-bin/show_pathway?mmu05203+mmu:22059
P02340	mmu:22059	Trp53	transformation related protein 53	mmu05213	Endometrial cancer	http://www.kegg.jp/kegg-bin/show_pathway?mmu05213+mmu:22059
P02340	mmu:22059	Trp53	transformation related protein 53	mmu05165	Human papillomavirus infection	http://www.kegg.jp/kegg-bin/show_pathway?mmu05165+mmu:22059
P02340	mmu:22059	Trp53	transformation related protein 53	mmu05205	Proteoglycans in cancer	http://www.kegg.jp/kegg-bin/show_pathway?mmu05205+mmu:22059
P02340	mmu:22059	Trp53	transformation related protein 53	mmu05223	Non-small cell lung cancer	http://www.kegg.jp/kegg-bin/show_pathway?mmu05223+mmu:22059
P02340	mmu:22059	Trp53	transformation related protein 53	mmu01522	Endocrine resistance	http://www.kegg.jp/kegg-bin/show_pathway?mmu01522+mmu:22059
P02340	mmu:22059	Trp53	transformation related protein 53	mmu05230	Central carbon metabolism in cancer	http://www.kegg.jp/kegg-bin/show_pathway?mmu05230+mmu:22059
P02340	mmu:22059	Trp53	transformation related protein 53	mmu05016	Huntington disease	http://www.kegg.jp/kegg-bin/show_pathway?mmu05016+mmu:22059
P02340	mmu:22059	Trp53	transformation related protein 53	mmu05215	Prostate cancer	http://www.kegg.jp/kegg-bin/show_pathway?mmu05215+mmu:22059
P02340	mmu:22059	Trp53	transformation related protein 53	mmu05202	Transcriptional misregulation in cancer	http://www.kegg.jp/kegg-bin/show_pathway?mmu05202+mmu:22059
P02340	mmu:22059	Trp53	transformation related protein 53	mmu05160	Hepatitis C	http://www.kegg.jp/kegg-bin/show_pathway?mmu05160+mmu:22059
P02340	mmu:22059	Trp53	transformation related protein 53	mmu05163	Human cytomegalovirus infection	http://www.kegg.jp/kegg-bin/show_pathway?mmu05163+mmu:22059
P02340	mmu:22059	Trp53	transformation related protein 53	mmu04210	Apoptosis	http://www.kegg.jp/kegg-bin/show_pathway?mmu04210+mmu:22059
P02340	mmu:22059	Trp53	transformation related protein 53	mmu05222	Small cell lung cancer	http://www.kegg.jp/kegg-bin/show_pathway?mmu05222+mmu:22059
P02340	mmu:22059	Trp53	transformation related protein 53	mmu05214	Glioma	http://www.kegg.jp/kegg-bin/show_pathway?mmu05214+mmu:22059
P02340	mmu:22059	Trp53	transformation related protein 53	mmu04115	p53 signaling pathway	http://www.kegg.jp/kegg-bin/show_pathway?mmu04115+mmu:22059
P02340	mmu:22059	Trp53	transformation related protein 53	mmu04919	Thyroid hormone signaling pathway	http://www.kegg.jp/kegg-bin/show_pathway?mmu04919+mmu:22059
P02340	mmu:22059	Trp53	transformation related protein 53	mmu05224	Breast cancer	http://www.kegg.jp/kegg-bin/show_pathway?mmu05224+mmu:22059
P02340	mmu:22059	Trp53	transformation related protein 53	mmu05206	MicroRNAs in cancer	http://www.kegg.jp/kegg-bin/show_pathway?mmu05206+mmu:22059
P02340	mmu:22059	Trp53	transformation related protein 53	mmu05219	Bladder cancer	http://www.kegg.jp/kegg-bin/show_pathway?mmu05219+mmu:22059
P02340	mmu:22059	Trp53	transformation related protein 53	mmu05218	Melanoma	http://www.kegg.jp/kegg-bin/show_pathway?mmu05218+mmu:22059
P02340	mmu:22059	Trp53	transformation related protein 53	mmu05014	Amyotrophic lateral sclerosis	http://www.kegg.jp/kegg-bin/show_pathway?mmu05014+mmu:22059
P02340	mmu:22059	Trp53	transformation related protein 53	mmu05418	Fluid shear stress and atherosclerosis	http://www.kegg.jp/kegg-bin/show_pathway?mmu05418+mmu:22059
P02340	mmu:22059	Trp53	transformation related protein 53	mmu05217	Basal cell carcinoma	http://www.kegg.jp/kegg-bin/show_pathway?mmu05217+mmu:22059
P02340	mmu:22059	Trp53	transformation related protein 53	mmu04211	Longevity regulating pathway	http://www.kegg.jp/kegg-bin/show_pathway?mmu04211+mmu:22059
P02340	mmu:22059	Trp53	transformation related protein 53	mmu05210	Colorectal cancer	http://www.kegg.jp/kegg-bin/show_pathway?mmu05210+mmu:22059
P02340	mmu:22059	Trp53	transformation related protein 53	mmu05220	Chronic myeloid leukemia	http://www.kegg.jp/kegg-bin/show_pathway?mmu05220+mmu:22059
Q3U487	mmu:76608
P24860	mmu:268697	Ccnb1	cyclin B1	mmu04115	p53 signaling pathway	http://www.kegg.jp/kegg-bin/show_pathway?mmu04115+mmu:268697
P24860	mmu:268697	Ccnb1	cyclin B1	mmu05170	Human immunodeficiency virus 1 infection	http://www.kegg.jp/kegg-bin/show_pathway?mmu05170+mmu:268697
P24860	mmu:268697	Ccnb1	cyclin B1	mmu04114	Oocyte meiosis	http://www.kegg.jp/kegg-bin/show_pathway?mmu04114+mmu:268697
P24860	mmu:268697	Ccnb1	cyclin B1	mmu04914	Progesterone-mediated oocyte maturation	http://www.kegg.jp/kegg-bin/show_pathway?mmu04914+mmu:268697
P24860	mmu:268697	Ccnb1	cyclin B1	mmu04068	FoxO signaling pathway	http://www.kegg.jp/kegg-bin/show_pathway?mmu04068+mmu:268697
P24860	mmu:268697	Ccnb1	cyclin B1	mmu04110	Cell cycle	http://www.kegg.jp/kegg-bin/show_pathway?mmu04110+mmu:268697
P24860	mmu:268697	Ccnb1	cyclin B1	mmu04218	Cellular senescence	http://www.kegg.jp/kegg-bin/show_pathway?mmu04218+mmu:268697
Q8C263	mmu:219114
Q8CJ26	mmu:67169
Q9R207	mmu:27354	Nbn	nibrin	mmu03440	Homologous recombination	http://www.kegg.jp/kegg-bin/show_pathway?mmu03440+mmu:27354
Q9R207	mmu:27354	Nbn	nibrin	mmu04218	Cellular senescence	http://www.kegg.jp/kegg-bin/show_pathway?mmu04218+mmu:27354
Q8C2L6	mmu:72745
Q8VCI5	mmu:19298	Pex19	peroxisomal biogenesis factor 19	mmu04146	Peroxisome	http://www.kegg.jp/kegg-bin/show_pathway?mmu04146+mmu:19298
Q6P5D3	mmu:106794
Q8CFI2	mmu:216150	Cdc34	cell division cycle 34	mmu04120	Ubiquitin mediated proteolysis	http://www.kegg.jp/kegg-bin/show_pathway?mmu04120+mmu:216150
Q922H1	mmu:71974
P63300	mmu:20364
Q9JMG2	mmu:59048	C1galt1c1	C1GALT1-specific chaperone 1	mmu00512	Mucin type O-glycan biosynthesis	http://www.kegg.jp/kegg-bin/show_pathway?mmu00512+mmu:59048
Q9JMG2	mmu:59048	C1galt1c1	C1GALT1-specific chaperone 1	mmu00514	Other types of O-glycan biosynthesis	http://www.kegg.jp/kegg-bin/show_pathway?mmu00514+mmu:59048
Q6NVG1	mmu:99010	Lpcat4	lysophosphatidylcholine acyltransferase 4	mmu00564	Glycerophospholipid metabolism	http://www.kegg.jp/kegg-bin/show_pathway?mmu00564+mmu:99010
Q6NVG1	mmu:99010	Lpcat4	lysophosphatidylcholine acyltransferase 4	mmu00565	Ether lipid metabolism	http://www.kegg.jp/kegg-bin/show_pathway?mmu00565+mmu:99010
Q3U821	mmu:73674	Wdr75	WD repeat domain 75	mmu03008	Ribosome biogenesis in eukaryotes	http://www.kegg.jp/kegg-bin/show_pathway?mmu03008+mmu:73674
P97368	mmu:17537
Q8CDD9	mmu:321000
Q91V16	mmu:67636
O88673	mmu:13139	Dgka	diacylglycerol kinase, alpha	mmu00561	Glycerolipid metabolism	http://www.kegg.jp/kegg-bin/show_pathway?mmu00561+mmu:13139
O88673	mmu:13139	Dgka	diacylglycerol kinase, alpha	mmu04072	Phospholipase D signaling pathway	http://www.kegg.jp/kegg-bin/show_pathway?mmu04072+mmu:13139
O88673	mmu:13139	Dgka	diacylglycerol kinase, alpha	mmu05231	Choline metabolism in cancer	http://www.kegg.jp/kegg-bin/show_pathway?mmu05231+mmu:13139
O88673	mmu:13139	Dgka	diacylglycerol kinase, alpha	mmu00564	Glycerophospholipid metabolism	http://www.kegg.jp/kegg-bin/show_pathway?mmu00564+mmu:13139
O88673	mmu:13139	Dgka	diacylglycerol kinase, alpha	mmu04070	Phosphatidylinositol signaling system	http://www.kegg.jp/kegg-bin/show_pathway?mmu04070+mmu:13139
Q7TS74	mmu:70466
Q9Z1X2	mmu:27388	Ptdss2	phosphatidylserine synthase 2	mmu00564	Glycerophospholipid metabolism	http://www.kegg.jp/kegg-bin/show_pathway?mmu00564+mmu:27388
O35218	mmu:51786	Cpsf2	cleavage and polyadenylation specific factor 2	mmu03015	mRNA surveillance pathway	http://www.kegg.jp/kegg-bin/show_pathway?mmu03015+mmu:51786
Q9CV28	mmu:66960
Q6ZQA0
P12388	mmu:18788	Serpinb2	serine (or cysteine) peptidase inhibitor, clade B, member 2	mmu04610	Complement and coagulation cascades	http://www.kegg.jp/kegg-bin/show_pathway?mmu04610+mmu:18788
Q8BK03	mmu:108958
Q8JZP2	mmu:27204
Q8R143	mmu:108705
Q9R0Y5	mmu:11636	Ak1	adenylate kinase 1	mmu00730	Thiamine metabolism	http://www.kegg.jp/kegg-bin/show_pathway?mmu00730+mmu:11636
Q9R0Y5	mmu:11636	Ak1	adenylate kinase 1	mmu00230	Purine metabolism	http://www.kegg.jp/kegg-bin/show_pathway?mmu00230+mmu:11636
O55102	mmu:14533
Q99PW4
Q6PDN3
Q8K211	mmu:20529	Slc31a1	solute carrier family 31, member 1	mmu01524	Platinum drug resistance	http://www.kegg.jp/kegg-bin/show_pathway?mmu01524+mmu:20529
Q8K211	mmu:20529	Slc31a1	solute carrier family 31, member 1	mmu04978	Mineral absorption	http://www.kegg.jp/kegg-bin/show_pathway?mmu04978+mmu:20529
Q8R5A3	mmu:54519	Apbb1ip	amyloid beta (A4) precursor protein-binding, family B, member 1 interacting protein	mmu04611	Platelet activation	http://www.kegg.jp/kegg-bin/show_pathway?mmu04611+mmu:54519
Q8R5A3	mmu:54519	Apbb1ip	amyloid beta (A4) precursor protein-binding, family B, member 1 interacting protein	mmu04015	Rap1 signaling pathway	http://www.kegg.jp/kegg-bin/show_pathway?mmu04015+mmu:54519
Q9CWQ0	mmu:69740
Q9D8Y8	mmu:66262
Q91XL3	mmu:67883	Uxs1	UDP-glucuronate decarboxylase 1	mmu00520	Amino sugar and nucleotide sugar metabolism	http://www.kegg.jp/kegg-bin/show_pathway?mmu00520+mmu:67883
Q8CJ19	mmu:194401
Q99M15	mmu:19201
Q8CD15	mmu:67014
O35239	mmu:56294
Q8CJ61	mmu:97487
Q04692	mmu:13990	Smarcad1	SWI/SNF-related, matrix-associated actin-dependent regulator of chromatin, subfamily a, containing DEAD/H box 1	mmu04550	Signaling pathways regulating pluripotency of stem cells	http://www.kegg.jp/kegg-bin/show_pathway?mmu04550+mmu:13990
Q99LE2	mmu:80290
Q9JIZ9	mmu:70310
Q9D7A8	mmu:74252
Q9CY97	mmu:68991	Ssu72	Ssu72 RNA polymerase II CTD phosphatase homolog (yeast)	mmu03015	mRNA surveillance pathway	http://www.kegg.jp/kegg-bin/show_pathway?mmu03015+mmu:68991
Q8K353
Q7TSH3	mmu:329003	Zfp516	zinc finger protein 516	mmu04714	Thermogenesis	http://www.kegg.jp/kegg-bin/show_pathway?mmu04714+mmu:329003
Q8CEC6	mmu:238831
Q8K3G5	mmu:101568
Q80TJ7	mmu:320595
Q6P549	mmu:16332	Inppl1	inositol polyphosphate phosphatase-like 1	mmu04666	Fc gamma R-mediated phagocytosis	http://www.kegg.jp/kegg-bin/show_pathway?mmu04666+mmu:16332
Q6P549	mmu:16332	Inppl1	inositol polyphosphate phosphatase-like 1	mmu04070	Phosphatidylinositol signaling system	http://www.kegg.jp/kegg-bin/show_pathway?mmu04070+mmu:16332
Q6P549	mmu:16332	Inppl1	inositol polyphosphate phosphatase-like 1	mmu00562	Inositol phosphate metabolism	http://www.kegg.jp/kegg-bin/show_pathway?mmu00562+mmu:16332
Q6P549	mmu:16332	Inppl1	inositol polyphosphate phosphatase-like 1	mmu04662	B cell receptor signaling pathway	http://www.kegg.jp/kegg-bin/show_pathway?mmu04662+mmu:16332
Q6P549	mmu:16332	Inppl1	inositol polyphosphate phosphatase-like 1	mmu04910	Insulin signaling pathway	http://www.kegg.jp/kegg-bin/show_pathway?mmu04910+mmu:16332
Q6ZPF4	mmu:22379
Q9CWU4	mmu:66421
Q63739	mmu:19243
Q6NXY1	mmu:210544
P41731	mmu:12512	Cd63	CD63 antigen	mmu04142	Lysosome	http://www.kegg.jp/kegg-bin/show_pathway?mmu04142+mmu:12512
P41731	mmu:12512	Cd63	CD63 antigen	mmu05205	Proteoglycans in cancer	http://www.kegg.jp/kegg-bin/show_pathway?mmu05205+mmu:12512
P11214	mmu:18791	Plat	plasminogen activator, tissue	mmu04371	Apelin signaling pathway	http://www.kegg.jp/kegg-bin/show_pathway?mmu04371+mmu:18791
P11214	mmu:18791	Plat	plasminogen activator, tissue	mmu05418	Fluid shear stress and atherosclerosis	http://www.kegg.jp/kegg-bin/show_pathway?mmu05418+mmu:18791
P11214	mmu:18791	Plat	plasminogen activator, tissue	mmu04610	Complement and coagulation cascades	http://www.kegg.jp/kegg-bin/show_pathway?mmu04610+mmu:18791
P11214	mmu:18791	Plat	plasminogen activator, tissue	mmu05202	Transcriptional misregulation in cancer	http://www.kegg.jp/kegg-bin/show_pathway?mmu05202+mmu:18791
P11214	mmu:18791	Plat	plasminogen activator, tissue	mmu05215	Prostate cancer	http://www.kegg.jp/kegg-bin/show_pathway?mmu05215+mmu:18791
Q8K385	mmu:20321
Q9R059	mmu:14201
Q8BH73	mmu:67369
Q8CBY3	mmu:232798
O88327	mmu:54366
Q9QXE2	mmu:56626	Poll	polymerase (DNA directed), lambda	mmu03450	Non-homologous end-joining	http://www.kegg.jp/kegg-bin/show_pathway?mmu03450+mmu:56626
Q9QXE2	mmu:56626	Poll	polymerase (DNA directed), lambda	mmu03410	Base excision repair	http://www.kegg.jp/kegg-bin/show_pathway?mmu03410+mmu:56626
O55098	mmu:20868	Stk10	serine/threonine kinase 10	mmu04914	Progesterone-mediated oocyte maturation	http://www.kegg.jp/kegg-bin/show_pathway?mmu04914+mmu:20868
Q7TPM3	mmu:56631
Q9DBC7	mmu:19084	Prkar1a	protein kinase, cAMP dependent regulatory, type I, alpha	mmu04910	Insulin signaling pathway	http://www.kegg.jp/kegg-bin/show_pathway?mmu04910+mmu:19084
Q61827	mmu:17135
Q8K337	mmu:16330	Inpp5b	inositol polyphosphate-5-phosphatase B	mmu00562	Inositol phosphate metabolism	http://www.kegg.jp/kegg-bin/show_pathway?mmu00562+mmu:16330
Q8K337	mmu:16330	Inpp5b	inositol polyphosphate-5-phosphatase B	mmu04070	Phosphatidylinositol signaling system	http://www.kegg.jp/kegg-bin/show_pathway?mmu04070+mmu:16330
F8VQB6	mmu:17909	Myo10	myosin X	mmu04666	Fc gamma R-mediated phagocytosis	http://www.kegg.jp/kegg-bin/show_pathway?mmu04666+mmu:17909
P23906	mmu:16363
Q8R2U2	mmu:212547
Q64277	mmu:12182	Bst1	bone marrow stromal cell antigen 1	mmu00760	Nicotinate and nicotinamide metabolism	http://www.kegg.jp/kegg-bin/show_pathway?mmu00760+mmu:12182
Q64277	mmu:12182	Bst1	bone marrow stromal cell antigen 1	mmu04970	Salivary secretion	http://www.kegg.jp/kegg-bin/show_pathway?mmu04970+mmu:12182
Q64277	mmu:12182	Bst1	bone marrow stromal cell antigen 1	mmu04972	Pancreatic secretion	http://www.kegg.jp/kegg-bin/show_pathway?mmu04972+mmu:12182
Q8BHW2	mmu:230751
Q80TN7
P60521	mmu:93739	Gabarapl2	gamma-aminobutyric acid (GABA) A receptor-associated protein-like 2	mmu04137	Mitophagy - animal	http://www.kegg.jp/kegg-bin/show_pathway?mmu04137+mmu:93739
P60521	mmu:93739	Gabarapl2	gamma-aminobutyric acid (GABA) A receptor-associated protein-like 2	mmu05167	Kaposi sarcoma-associated herpesvirus infection	http://www.kegg.jp/kegg-bin/show_pathway?mmu05167+mmu:93739
P60521	mmu:93739	Gabarapl2	gamma-aminobutyric acid (GABA) A receptor-associated protein-like 2	mmu04727	GABAergic synapse	http://www.kegg.jp/kegg-bin/show_pathway?mmu04727+mmu:93739
P60521	mmu:93739	Gabarapl2	gamma-aminobutyric acid (GABA) A receptor-associated protein-like 2	mmu04371	Apelin signaling pathway	http://www.kegg.jp/kegg-bin/show_pathway?mmu04371+mmu:93739
P60521	mmu:93739	Gabarapl2	gamma-aminobutyric acid (GABA) A receptor-associated protein-like 2	mmu05014	Amyotrophic lateral sclerosis	http://www.kegg.jp/kegg-bin/show_pathway?mmu05014+mmu:93739
P60521	mmu:93739	Gabarapl2	gamma-aminobutyric acid (GABA) A receptor-associated protein-like 2	mmu04068	FoxO signaling pathway	http://www.kegg.jp/kegg-bin/show_pathway?mmu04068+mmu:93739
P60521	mmu:93739	Gabarapl2	gamma-aminobutyric acid (GABA) A receptor-associated protein-like 2	mmu04621	NOD-like receptor signaling pathway	http://www.kegg.jp/kegg-bin/show_pathway?mmu04621+mmu:93739
P60521	mmu:93739	Gabarapl2	gamma-aminobutyric acid (GABA) A receptor-associated protein-like 2	mmu04140	Autophagy - animal	http://www.kegg.jp/kegg-bin/show_pathway?mmu04140+mmu:93739
P60521	mmu:93739	Gabarapl2	gamma-aminobutyric acid (GABA) A receptor-associated protein-like 2	mmu04136	Autophagy - other	http://www.kegg.jp/kegg-bin/show_pathway?mmu04136+mmu:93739
P50405	mmu:20388
Q9WUP4	mmu:57357	Srd5a3	steroid 5 alpha-reductase 3	mmu00510	N-Glycan biosynthesis	http://www.kegg.jp/kegg-bin/show_pathway?mmu00510+mmu:57357
Q9WUP4	mmu:57357	Srd5a3	steroid 5 alpha-reductase 3	mmu00140	Steroid hormone biosynthesis	http://www.kegg.jp/kegg-bin/show_pathway?mmu00140+mmu:57357
Q9JIF3	mmu:56017
Q8BGW1	mmu:26383
Q921I6	mmu:98402
Q8VE09	mmu:72747
Q8BNY6	mmu:14299
Q63810	mmu:19058	Ppp3r1	protein phosphatase 3, regulatory subunit B, alpha isoform (calcineurin B, type I)	mmu04660	T cell receptor signaling pathway	http://www.kegg.jp/kegg-bin/show_pathway?mmu04660+mmu:19058
Q63810	mmu:19058	Ppp3r1	protein phosphatase 3, regulatory subunit B, alpha isoform (calcineurin B, type I)	mmu04921	Oxytocin signaling pathway	http://www.kegg.jp/kegg-bin/show_pathway?mmu04921+mmu:19058
Q63810	mmu:19058	Ppp3r1	protein phosphatase 3, regulatory subunit B, alpha isoform (calcineurin B, type I)	mmu04658	Th1 and Th2 cell differentiation	http://www.kegg.jp/kegg-bin/show_pathway?mmu04658+mmu:19058
Q63810	mmu:19058	Ppp3r1	protein phosphatase 3, regulatory subunit B, alpha isoform (calcineurin B, type I)	mmu04380	Osteoclast differentiation	http://www.kegg.jp/kegg-bin/show_pathway?mmu04380+mmu:19058
Q63810	mmu:19058	Ppp3r1	protein phosphatase 3, regulatory subunit B, alpha isoform (calcineurin B, type I)	mmu05014	Amyotrophic lateral sclerosis	http://www.kegg.jp/kegg-bin/show_pathway?mmu05014+mmu:19058
Q63810	mmu:19058	Ppp3r1	protein phosphatase 3, regulatory subunit B, alpha isoform (calcineurin B, type I)	mmu05170	Human immunodeficiency virus 1 infection	http://www.kegg.jp/kegg-bin/show_pathway?mmu05170+mmu:19058
Q63810	mmu:19058	Ppp3r1	protein phosphatase 3, regulatory subunit B, alpha isoform (calcineurin B, type I)	mmu04662	B cell receptor signaling pathway	http://www.kegg.jp/kegg-bin/show_pathway?mmu04662+mmu:19058
Q63810	mmu:19058	Ppp3r1	protein phosphatase 3, regulatory subunit B, alpha isoform (calcineurin B, type I)	mmu04360	Axon guidance	http://www.kegg.jp/kegg-bin/show_pathway?mmu04360+mmu:19058
Q63810	mmu:19058	Ppp3r1	protein phosphatase 3, regulatory subunit B, alpha isoform (calcineurin B, type I)	mmu04310	Wnt signaling pathway	http://www.kegg.jp/kegg-bin/show_pathway?mmu04310+mmu:19058
Q63810	mmu:19058	Ppp3r1	protein phosphatase 3, regulatory subunit B, alpha isoform (calcineurin B, type I)	mmu04218	Cellular senescence	http://www.kegg.jp/kegg-bin/show_pathway?mmu04218+mmu:19058
Q63810	mmu:19058	Ppp3r1	protein phosphatase 3, regulatory subunit B, alpha isoform (calcineurin B, type I)	mmu05167	Kaposi sarcoma-associated herpesvirus infection	http://www.kegg.jp/kegg-bin/show_pathway?mmu05167+mmu:19058
Q63810	mmu:19058	Ppp3r1	protein phosphatase 3, regulatory subunit B, alpha isoform (calcineurin B, type I)	mmu05031	Amphetamine addiction	http://www.kegg.jp/kegg-bin/show_pathway?mmu05031+mmu:19058
Q63810	mmu:19058	Ppp3r1	protein phosphatase 3, regulatory subunit B, alpha isoform (calcineurin B, type I)	mmu05235	PD-L1 expression and PD-1 checkpoint pathway in cancer	http://www.kegg.jp/kegg-bin/show_pathway?mmu05235+mmu:19058
Q63810	mmu:19058	Ppp3r1	protein phosphatase 3, regulatory subunit B, alpha isoform (calcineurin B, type I)	mmu04922	Glucagon signaling pathway	http://www.kegg.jp/kegg-bin/show_pathway?mmu04922+mmu:19058
Q63810	mmu:19058	Ppp3r1	protein phosphatase 3, regulatory subunit B, alpha isoform (calcineurin B, type I)	mmu04020	Calcium signaling pathway	http://www.kegg.jp/kegg-bin/show_pathway?mmu04020+mmu:19058
Q63810	mmu:19058	Ppp3r1	protein phosphatase 3, regulatory subunit B, alpha isoform (calcineurin B, type I)	mmu05020	Prion disease	http://www.kegg.jp/kegg-bin/show_pathway?mmu05020+mmu:19058
Q63810	mmu:19058	Ppp3r1	protein phosphatase 3, regulatory subunit B, alpha isoform (calcineurin B, type I)	mmu05163	Human cytomegalovirus infection	http://www.kegg.jp/kegg-bin/show_pathway?mmu05163+mmu:19058
Q63810	mmu:19058	Ppp3r1	protein phosphatase 3, regulatory subunit B, alpha isoform (calcineurin B, type I)	mmu04022	cGMP-PKG signaling pathway	http://www.kegg.jp/kegg-bin/show_pathway?mmu04022+mmu:19058
Q63810	mmu:19058	Ppp3r1	protein phosphatase 3, regulatory subunit B, alpha isoform (calcineurin B, type I)	mmu04650	Natural killer cell mediated cytotoxicity	http://www.kegg.jp/kegg-bin/show_pathway?mmu04650+mmu:19058
Q63810	mmu:19058	Ppp3r1	protein phosphatase 3, regulatory subunit B, alpha isoform (calcineurin B, type I)	mmu04010	MAPK signaling pathway	http://www.kegg.jp/kegg-bin/show_pathway?mmu04010+mmu:19058
Q63810	mmu:19058	Ppp3r1	protein phosphatase 3, regulatory subunit B, alpha isoform (calcineurin B, type I)	mmu05152	Tuberculosis	http://www.kegg.jp/kegg-bin/show_pathway?mmu05152+mmu:19058
Q63810	mmu:19058	Ppp3r1	protein phosphatase 3, regulatory subunit B, alpha isoform (calcineurin B, type I)	mmu04625	C-type lectin receptor signaling pathway	http://www.kegg.jp/kegg-bin/show_pathway?mmu04625+mmu:19058
Q63810	mmu:19058	Ppp3r1	protein phosphatase 3, regulatory subunit B, alpha isoform (calcineurin B, type I)	mmu04659	Th17 cell differentiation	http://www.kegg.jp/kegg-bin/show_pathway?mmu04659+mmu:19058
Q63810	mmu:19058	Ppp3r1	protein phosphatase 3, regulatory subunit B, alpha isoform (calcineurin B, type I)	mmu05010	Alzheimer disease	http://www.kegg.jp/kegg-bin/show_pathway?mmu05010+mmu:19058
Q63810	mmu:19058	Ppp3r1	protein phosphatase 3, regulatory subunit B, alpha isoform (calcineurin B, type I)	mmu04724	Glutamatergic synapse	http://www.kegg.jp/kegg-bin/show_pathway?mmu04724+mmu:19058
Q63810	mmu:19058	Ppp3r1	protein phosphatase 3, regulatory subunit B, alpha isoform (calcineurin B, type I)	mmu04924	Renin secretion	http://www.kegg.jp/kegg-bin/show_pathway?mmu04924+mmu:19058
Q63810	mmu:19058	Ppp3r1	protein phosphatase 3, regulatory subunit B, alpha isoform (calcineurin B, type I)	mmu05166	Human T-cell leukemia virus 1 infection	http://www.kegg.jp/kegg-bin/show_pathway?mmu05166+mmu:19058
Q63810	mmu:19058	Ppp3r1	protein phosphatase 3, regulatory subunit B, alpha isoform (calcineurin B, type I)	mmu04114	Oocyte meiosis	http://www.kegg.jp/kegg-bin/show_pathway?mmu04114+mmu:19058
Q63810	mmu:19058	Ppp3r1	protein phosphatase 3, regulatory subunit B, alpha isoform (calcineurin B, type I)	mmu04720	Long-term potentiation	http://www.kegg.jp/kegg-bin/show_pathway?mmu04720+mmu:19058
Q63810	mmu:19058	Ppp3r1	protein phosphatase 3, regulatory subunit B, alpha isoform (calcineurin B, type I)	mmu04370	VEGF signaling pathway	http://www.kegg.jp/kegg-bin/show_pathway?mmu04370+mmu:19058
P62878	mmu:56438	Rbx1	ring-box 1	mmu04710	Circadian rhythm	http://www.kegg.jp/kegg-bin/show_pathway?mmu04710+mmu:56438
P62878	mmu:56438	Rbx1	ring-box 1	mmu05211	Renal cell carcinoma	http://www.kegg.jp/kegg-bin/show_pathway?mmu05211+mmu:56438
P62878	mmu:56438	Rbx1	ring-box 1	mmu04110	Cell cycle	http://www.kegg.jp/kegg-bin/show_pathway?mmu04110+mmu:56438
P62878	mmu:56438	Rbx1	ring-box 1	mmu04141	Protein processing in endoplasmic reticulum	http://www.kegg.jp/kegg-bin/show_pathway?mmu04141+mmu:56438
P62878	mmu:56438	Rbx1	ring-box 1	mmu04120	Ubiquitin mediated proteolysis	http://www.kegg.jp/kegg-bin/show_pathway?mmu04120+mmu:56438
P62878	mmu:56438	Rbx1	ring-box 1	mmu04114	Oocyte meiosis	http://www.kegg.jp/kegg-bin/show_pathway?mmu04114+mmu:56438
P62878	mmu:56438	Rbx1	ring-box 1	mmu05170	Human immunodeficiency virus 1 infection	http://www.kegg.jp/kegg-bin/show_pathway?mmu05170+mmu:56438
P62878	mmu:56438	Rbx1	ring-box 1	mmu04066	HIF-1 signaling pathway	http://www.kegg.jp/kegg-bin/show_pathway?mmu04066+mmu:56438
P62878	mmu:56438	Rbx1	ring-box 1	mmu04310	Wnt signaling pathway	http://www.kegg.jp/kegg-bin/show_pathway?mmu04310+mmu:56438
P62878	mmu:56438	Rbx1	ring-box 1	mmu03420	Nucleotide excision repair	http://www.kegg.jp/kegg-bin/show_pathway?mmu03420+mmu:56438
P62878	mmu:56438	Rbx1	ring-box 1	mmu05200	Pathways in cancer	http://www.kegg.jp/kegg-bin/show_pathway?mmu05200+mmu:56438
P62878	mmu:56438	Rbx1	ring-box 1	mmu04350	TGF-beta signaling pathway	http://www.kegg.jp/kegg-bin/show_pathway?mmu04350+mmu:56438
Q3KNM2	mmu:69104
Q61838
Q8K448	mmu:217265	Abca5	ATP-binding cassette, sub-family A (ABC1), member 5	mmu02010	ABC transporters	http://www.kegg.jp/kegg-bin/show_pathway?mmu02010+mmu:217265
Q91ZH7	mmu:106861
Q9QXD1	mmu:93732	Acox2	acyl-Coenzyme A oxidase 2, branched chain	mmu03320	PPAR signaling pathway	http://www.kegg.jp/kegg-bin/show_pathway?mmu03320+mmu:93732
Q9QXD1	mmu:93732	Acox2	acyl-Coenzyme A oxidase 2, branched chain	mmu04146	Peroxisome	http://www.kegg.jp/kegg-bin/show_pathway?mmu04146+mmu:93732
Q9QXD1	mmu:93732	Acox2	acyl-Coenzyme A oxidase 2, branched chain	mmu00120	Primary bile acid biosynthesis	http://www.kegg.jp/kegg-bin/show_pathway?mmu00120+mmu:93732
Q91WC3	mmu:216739	Acsl6	acyl-CoA synthetase long-chain family member 6	mmu00061	Fatty acid biosynthesis	http://www.kegg.jp/kegg-bin/show_pathway?mmu00061+mmu:216739
Q91WC3	mmu:216739	Acsl6	acyl-CoA synthetase long-chain family member 6	mmu00071	Fatty acid degradation	http://www.kegg.jp/kegg-bin/show_pathway?mmu00071+mmu:216739
Q91WC3	mmu:216739	Acsl6	acyl-CoA synthetase long-chain family member 6	mmu03320	PPAR signaling pathway	http://www.kegg.jp/kegg-bin/show_pathway?mmu03320+mmu:216739
Q91WC3	mmu:216739	Acsl6	acyl-CoA synthetase long-chain family member 6	mmu04920	Adipocytokine signaling pathway	http://www.kegg.jp/kegg-bin/show_pathway?mmu04920+mmu:216739
Q91WC3	mmu:216739	Acsl6	acyl-CoA synthetase long-chain family member 6	mmu04216	Ferroptosis	http://www.kegg.jp/kegg-bin/show_pathway?mmu04216+mmu:216739
Q91WC3	mmu:216739	Acsl6	acyl-CoA synthetase long-chain family member 6	mmu04714	Thermogenesis	http://www.kegg.jp/kegg-bin/show_pathway?mmu04714+mmu:216739
Q91WC3	mmu:216739	Acsl6	acyl-CoA synthetase long-chain family member 6	mmu04146	Peroxisome	http://www.kegg.jp/kegg-bin/show_pathway?mmu04146+mmu:216739
Q8CGM1	mmu:230775
Q8BZQ7	mmu:99152	Anapc2	anaphase promoting complex subunit 2	mmu04914	Progesterone-mediated oocyte maturation	http://www.kegg.jp/kegg-bin/show_pathway?mmu04914+mmu:99152
Q8BZQ7	mmu:99152	Anapc2	anaphase promoting complex subunit 2	mmu04120	Ubiquitin mediated proteolysis	http://www.kegg.jp/kegg-bin/show_pathway?mmu04120+mmu:99152
Q8BZQ7	mmu:99152	Anapc2	anaphase promoting complex subunit 2	mmu05166	Human T-cell leukemia virus 1 infection	http://www.kegg.jp/kegg-bin/show_pathway?mmu05166+mmu:99152
Q8BZQ7	mmu:99152	Anapc2	anaphase promoting complex subunit 2	mmu04110	Cell cycle	http://www.kegg.jp/kegg-bin/show_pathway?mmu04110+mmu:99152
Q8BZQ7	mmu:99152	Anapc2	anaphase promoting complex subunit 2	mmu04114	Oocyte meiosis	http://www.kegg.jp/kegg-bin/show_pathway?mmu04114+mmu:99152
Q3UTH8	mmu:236915
Q9D2L1	mmu:77041
A2AWT3	mmu:217218
P59511	mmu:223838
O88398	mmu:11567
Q3UFB2	mmu:229937
Q9QUN3	mmu:17060	Blnk	B cell linker	mmu05340	Primary immunodeficiency	http://www.kegg.jp/kegg-bin/show_pathway?mmu05340+mmu:17060
Q9QUN3	mmu:17060	Blnk	B cell linker	mmu04380	Osteoclast differentiation	http://www.kegg.jp/kegg-bin/show_pathway?mmu04380+mmu:17060
Q9QUN3	mmu:17060	Blnk	B cell linker	mmu04662	B cell receptor signaling pathway	http://www.kegg.jp/kegg-bin/show_pathway?mmu04662+mmu:17060
Q9QUN3	mmu:17060	Blnk	B cell linker	mmu05169	Epstein-Barr virus infection	http://www.kegg.jp/kegg-bin/show_pathway?mmu05169+mmu:17060
Q9QUN3	mmu:17060	Blnk	B cell linker	mmu04064	NF-kappa B signaling pathway	http://www.kegg.jp/kegg-bin/show_pathway?mmu04064+mmu:17060
Q8BHE5	mmu:110075	Bmp3	bone morphogenetic protein 3	mmu04060	Cytokine-cytokine receptor interaction	http://www.kegg.jp/kegg-bin/show_pathway?mmu04060+mmu:110075
P28662	mmu:55950
P30658	mmu:12416
Q640L5	mmu:73254
Q3UJV1	mmu:232933
Q8CDM4	mmu:211936
Q9CR92	mmu:66717
P51670	mmu:20308	Ccl9	chemokine (C-C motif) ligand 9	mmu04062	Chemokine signaling pathway	http://www.kegg.jp/kegg-bin/show_pathway?mmu04062+mmu:20308
P51670	mmu:20308	Ccl9	chemokine (C-C motif) ligand 9	mmu04060	Cytokine-cytokine receptor interaction	http://www.kegg.jp/kegg-bin/show_pathway?mmu04060+mmu:20308
P51670	mmu:20308	Ccl9	chemokine (C-C motif) ligand 9	mmu04061	Viral protein interaction with cytokine and cytokine receptor	http://www.kegg.jp/kegg-bin/show_pathway?mmu04061+mmu:20308
O35207	mmu:13445
P55271	mmu:12579	Cdkn2b	cyclin dependent kinase inhibitor 2B	mmu04218	Cellular senescence	http://www.kegg.jp/kegg-bin/show_pathway?mmu04218+mmu:12579
P55271	mmu:12579	Cdkn2b	cyclin dependent kinase inhibitor 2B	mmu05222	Small cell lung cancer	http://www.kegg.jp/kegg-bin/show_pathway?mmu05222+mmu:12579
P55271	mmu:12579	Cdkn2b	cyclin dependent kinase inhibitor 2B	mmu04110	Cell cycle	http://www.kegg.jp/kegg-bin/show_pathway?mmu04110+mmu:12579
P55271	mmu:12579	Cdkn2b	cyclin dependent kinase inhibitor 2B	mmu05226	Gastric cancer	http://www.kegg.jp/kegg-bin/show_pathway?mmu05226+mmu:12579
P55271	mmu:12579	Cdkn2b	cyclin dependent kinase inhibitor 2B	mmu04350	TGF-beta signaling pathway	http://www.kegg.jp/kegg-bin/show_pathway?mmu04350+mmu:12579
P55271	mmu:12579	Cdkn2b	cyclin dependent kinase inhibitor 2B	mmu05166	Human T-cell leukemia virus 1 infection	http://www.kegg.jp/kegg-bin/show_pathway?mmu05166+mmu:12579
P55271	mmu:12579	Cdkn2b	cyclin dependent kinase inhibitor 2B	mmu05200	Pathways in cancer	http://www.kegg.jp/kegg-bin/show_pathway?mmu05200+mmu:12579
P55271	mmu:12579	Cdkn2b	cyclin dependent kinase inhibitor 2B	mmu04068	FoxO signaling pathway	http://www.kegg.jp/kegg-bin/show_pathway?mmu04068+mmu:12579
P55271	mmu:12579	Cdkn2b	cyclin dependent kinase inhibitor 2B	mmu05203	Viral carcinogenesis	http://www.kegg.jp/kegg-bin/show_pathway?mmu05203+mmu:12579
P55271	mmu:12579	Cdkn2b	cyclin dependent kinase inhibitor 2B	mmu04934	Cushing syndrome	http://www.kegg.jp/kegg-bin/show_pathway?mmu04934+mmu:12579
Q80X32	mmu:78521
O35161	mmu:12614
Q8BMK0	mmu:70012
Q99KN2	mmu:26371
Q3UY34	mmu:72357
Q8CFC7	mmu:53609
Q9CQX5	mmu:224250
Q8CB62	mmu:216846
Q5SU73
P18581	mmu:11988
Q8K301	mmu:78394
Q9CQT7	mmu:28075
Q61493	mmu:19714	Rev3l	REV3 like, DNA directed polymerase zeta catalytic subunit	mmu01524	Platinum drug resistance	http://www.kegg.jp/kegg-bin/show_pathway?mmu01524+mmu:19714
Q61493	mmu:19714	Rev3l	REV3 like, DNA directed polymerase zeta catalytic subunit	mmu03460	Fanconi anemia pathway	http://www.kegg.jp/kegg-bin/show_pathway?mmu03460+mmu:19714
Q8CHS7	mmu:68460
Q2VPQ9	mmu:70088
Q9QZH6	mmu:26940	Ecsit	ECSIT signalling integrator	mmu04010	MAPK signaling pathway	http://www.kegg.jp/kegg-bin/show_pathway?mmu04010+mmu:26940
Q99L85	mmu:54351
Q91WM6	mmu:232146
Q8BI71	mmu:277978
Q6P9P0
A2AJL3	mmu:75578
Q9CS72
Q99JB6	mmu:20371	Foxp3	forkhead box P3	mmu05321	Inflammatory bowel disease	http://www.kegg.jp/kegg-bin/show_pathway?mmu05321+mmu:20371
Q99JB6	mmu:20371	Foxp3	forkhead box P3	mmu04659	Th17 cell differentiation	http://www.kegg.jp/kegg-bin/show_pathway?mmu04659+mmu:20371
Q8CG73	mmu:244585
Q8BLX4	mmu:228368
Q61090	mmu:14369	Fzd7	frizzled class receptor 7	mmu04390	Hippo signaling pathway	http://www.kegg.jp/kegg-bin/show_pathway?mmu04390+mmu:14369
Q61090	mmu:14369	Fzd7	frizzled class receptor 7	mmu05217	Basal cell carcinoma	http://www.kegg.jp/kegg-bin/show_pathway?mmu05217+mmu:14369
Q61090	mmu:14369	Fzd7	frizzled class receptor 7	mmu04934	Cushing syndrome	http://www.kegg.jp/kegg-bin/show_pathway?mmu04934+mmu:14369
Q61090	mmu:14369	Fzd7	frizzled class receptor 7	mmu05165	Human papillomavirus infection	http://www.kegg.jp/kegg-bin/show_pathway?mmu05165+mmu:14369
Q61090	mmu:14369	Fzd7	frizzled class receptor 7	mmu05225	Hepatocellular carcinoma	http://www.kegg.jp/kegg-bin/show_pathway?mmu05225+mmu:14369
Q61090	mmu:14369	Fzd7	frizzled class receptor 7	mmu04150	mTOR signaling pathway	http://www.kegg.jp/kegg-bin/show_pathway?mmu04150+mmu:14369
Q61090	mmu:14369	Fzd7	frizzled class receptor 7	mmu05224	Breast cancer	http://www.kegg.jp/kegg-bin/show_pathway?mmu05224+mmu:14369
Q61090	mmu:14369	Fzd7	frizzled class receptor 7	mmu05200	Pathways in cancer	http://www.kegg.jp/kegg-bin/show_pathway?mmu05200+mmu:14369
Q61090	mmu:14369	Fzd7	frizzled class receptor 7	mmu05205	Proteoglycans in cancer	http://www.kegg.jp/kegg-bin/show_pathway?mmu05205+mmu:14369
Q61090	mmu:14369	Fzd7	frizzled class receptor 7	mmu04916	Melanogenesis	http://www.kegg.jp/kegg-bin/show_pathway?mmu04916+mmu:14369
Q61090	mmu:14369	Fzd7	frizzled class receptor 7	mmu04310	Wnt signaling pathway	http://www.kegg.jp/kegg-bin/show_pathway?mmu04310+mmu:14369
Q61090	mmu:14369	Fzd7	frizzled class receptor 7	mmu05010	Alzheimer disease	http://www.kegg.jp/kegg-bin/show_pathway?mmu05010+mmu:14369
Q61090	mmu:14369	Fzd7	frizzled class receptor 7	mmu05226	Gastric cancer	http://www.kegg.jp/kegg-bin/show_pathway?mmu05226+mmu:14369
Q61090	mmu:14369	Fzd7	frizzled class receptor 7	mmu04550	Signaling pathways regulating pluripotency of stem cells	http://www.kegg.jp/kegg-bin/show_pathway?mmu04550+mmu:14369
Q69ZF3	mmu:230101	Gba2	glucosidase beta 2	mmu00600	Sphingolipid metabolism	http://www.kegg.jp/kegg-bin/show_pathway?mmu00600+mmu:230101
Q69ZF3	mmu:230101	Gba2	glucosidase beta 2	mmu00511	Other glycan degradation	http://www.kegg.jp/kegg-bin/show_pathway?mmu00511+mmu:230101
Q8BKT3	mmu:330361
Q9JL60	mmu:56809
Q8BRM2	mmu:98376	Gorab	golgin, RAB6-interacting	mmu04115	p53 signaling pathway	http://www.kegg.jp/kegg-bin/show_pathway?mmu04115+mmu:98376
Q3UFS4	mmu:53951
Q9WU63	mmu:56016
Q9JLZ6	mmu:58180
Q8BLH7	mmu:233876
P27931	mmu:16178	Il1r2	interleukin 1 receptor, type II	mmu05418	Fluid shear stress and atherosclerosis	http://www.kegg.jp/kegg-bin/show_pathway?mmu05418+mmu:16178
P27931	mmu:16178	Il1r2	interleukin 1 receptor, type II	mmu05166	Human T-cell leukemia virus 1 infection	http://www.kegg.jp/kegg-bin/show_pathway?mmu05166+mmu:16178
P27931	mmu:16178	Il1r2	interleukin 1 receptor, type II	mmu05215	Prostate cancer	http://www.kegg.jp/kegg-bin/show_pathway?mmu05215+mmu:16178
P27931	mmu:16178	Il1r2	interleukin 1 receptor, type II	mmu05146	Amoebiasis	http://www.kegg.jp/kegg-bin/show_pathway?mmu05146+mmu:16178
P27931	mmu:16178	Il1r2	interleukin 1 receptor, type II	mmu04060	Cytokine-cytokine receptor interaction	http://www.kegg.jp/kegg-bin/show_pathway?mmu04060+mmu:16178
P27931	mmu:16178	Il1r2	interleukin 1 receptor, type II	mmu04640	Hematopoietic cell lineage	http://www.kegg.jp/kegg-bin/show_pathway?mmu04640+mmu:16178
P27931	mmu:16178	Il1r2	interleukin 1 receptor, type II	mmu05202	Transcriptional misregulation in cancer	http://www.kegg.jp/kegg-bin/show_pathway?mmu05202+mmu:16178
Q3TES0	mmu:243621	Iqsec3	IQ motif and Sec7 domain 3	mmu04144	Endocytosis	http://www.kegg.jp/kegg-bin/show_pathway?mmu04144+mmu:243621
P70434	mmu:54123	Irf7	interferon regulatory factor 7	mmu04622	RIG-I-like receptor signaling pathway	http://www.kegg.jp/kegg-bin/show_pathway?mmu04622+mmu:54123
P70434	mmu:54123	Irf7	interferon regulatory factor 7	mmu04620	Toll-like receptor signaling pathway	http://www.kegg.jp/kegg-bin/show_pathway?mmu04620+mmu:54123
P70434	mmu:54123	Irf7	interferon regulatory factor 7	mmu05164	Influenza A	http://www.kegg.jp/kegg-bin/show_pathway?mmu05164+mmu:54123
P70434	mmu:54123	Irf7	interferon regulatory factor 7	mmu05169	Epstein-Barr virus infection	http://www.kegg.jp/kegg-bin/show_pathway?mmu05169+mmu:54123
P70434	mmu:54123	Irf7	interferon regulatory factor 7	mmu05167	Kaposi sarcoma-associated herpesvirus infection	http://www.kegg.jp/kegg-bin/show_pathway?mmu05167+mmu:54123
P70434	mmu:54123	Irf7	interferon regulatory factor 7	mmu05168	Herpes simplex virus 1 infection	http://www.kegg.jp/kegg-bin/show_pathway?mmu05168+mmu:54123
P70434	mmu:54123	Irf7	interferon regulatory factor 7	mmu05161	Hepatitis B	http://www.kegg.jp/kegg-bin/show_pathway?mmu05161+mmu:54123
P70434	mmu:54123	Irf7	interferon regulatory factor 7	mmu05162	Measles	http://www.kegg.jp/kegg-bin/show_pathway?mmu05162+mmu:54123
P70434	mmu:54123	Irf7	interferon regulatory factor 7	mmu05160	Hepatitis C	http://www.kegg.jp/kegg-bin/show_pathway?mmu05160+mmu:54123
P70434	mmu:54123	Irf7	interferon regulatory factor 7	mmu04623	Cytosolic DNA-sensing pathway	http://www.kegg.jp/kegg-bin/show_pathway?mmu04623+mmu:54123
P70434	mmu:54123	Irf7	interferon regulatory factor 7	mmu05203	Viral carcinogenesis	http://www.kegg.jp/kegg-bin/show_pathway?mmu05203+mmu:54123
P70434	mmu:54123	Irf7	interferon regulatory factor 7	mmu04621	NOD-like receptor signaling pathway	http://www.kegg.jp/kegg-bin/show_pathway?mmu04621+mmu:54123
Q8BVL9	mmu:76071
Q5SVQ0	mmu:217127
Q9ER47	mmu:170738
Q3LS21	mmu:223604	Kcnk9	potassium channel, subfamily K, member 9	mmu04925	Aldosterone synthesis and secretion	http://www.kegg.jp/kegg-bin/show_pathway?mmu04925+mmu:223604
O08672
P27812
Q8BLK9	mmu:320119
Q9JL15	mmu:56048
Q9JLJ0	mmu:56722	Litaf	LPS-induced TN factor	mmu04142	Lysosome	http://www.kegg.jp/kegg-bin/show_pathway?mmu04142+mmu:56722
Q8BLY3	mmu:233067
Q9D2U5	mmu:78304
O88653	mmu:56692	Lamtor3	late endosomal/lysosomal adaptor, MAPK and MTOR activator 3	mmu04010	MAPK signaling pathway	http://www.kegg.jp/kegg-bin/show_pathway?mmu04010+mmu:56692
O88653	mmu:56692	Lamtor3	late endosomal/lysosomal adaptor, MAPK and MTOR activator 3	mmu04150	mTOR signaling pathway	http://www.kegg.jp/kegg-bin/show_pathway?mmu04150+mmu:56692
Q62073	mmu:26409	Map3k7	mitogen-activated protein kinase kinase kinase 7	mmu05418	Fluid shear stress and atherosclerosis	http://www.kegg.jp/kegg-bin/show_pathway?mmu05418+mmu:26409
Q62073	mmu:26409	Map3k7	mitogen-activated protein kinase kinase kinase 7	mmu04310	Wnt signaling pathway	http://www.kegg.jp/kegg-bin/show_pathway?mmu04310+mmu:26409
Q62073	mmu:26409	Map3k7	mitogen-activated protein kinase kinase kinase 7	mmu05135	Yersinia infection	http://www.kegg.jp/kegg-bin/show_pathway?mmu05135+mmu:26409
Q62073	mmu:26409	Map3k7	mitogen-activated protein kinase kinase kinase 7	mmu04668	TNF signaling pathway	http://www.kegg.jp/kegg-bin/show_pathway?mmu04668+mmu:26409
Q62073	mmu:26409	Map3k7	mitogen-activated protein kinase kinase kinase 7	mmu04010	MAPK signaling pathway	http://www.kegg.jp/kegg-bin/show_pathway?mmu04010+mmu:26409
Q62073	mmu:26409	Map3k7	mitogen-activated protein kinase kinase kinase 7	mmu04622	RIG-I-like receptor signaling pathway	http://www.kegg.jp/kegg-bin/show_pathway?mmu04622+mmu:26409
Q62073	mmu:26409	Map3k7	mitogen-activated protein kinase kinase kinase 7	mmu04380	Osteoclast differentiation	http://www.kegg.jp/kegg-bin/show_pathway?mmu04380+mmu:26409
Q62073	mmu:26409	Map3k7	mitogen-activated protein kinase kinase kinase 7	mmu05145	Toxoplasmosis	http://www.kegg.jp/kegg-bin/show_pathway?mmu05145+mmu:26409
Q62073	mmu:26409	Map3k7	mitogen-activated protein kinase kinase kinase 7	mmu05162	Measles	http://www.kegg.jp/kegg-bin/show_pathway?mmu05162+mmu:26409
Q62073	mmu:26409	Map3k7	mitogen-activated protein kinase kinase kinase 7	mmu04140	Autophagy - animal	http://www.kegg.jp/kegg-bin/show_pathway?mmu04140+mmu:26409
Q62073	mmu:26409	Map3k7	mitogen-activated protein kinase kinase kinase 7	mmu05132	Salmonella infection	http://www.kegg.jp/kegg-bin/show_pathway?mmu05132+mmu:26409
Q62073	mmu:26409	Map3k7	mitogen-activated protein kinase kinase kinase 7	mmu04620	Toll-like receptor signaling pathway	http://www.kegg.jp/kegg-bin/show_pathway?mmu04620+mmu:26409
Q62073	mmu:26409	Map3k7	mitogen-activated protein kinase kinase kinase 7	mmu05168	Herpes simplex virus 1 infection	http://www.kegg.jp/kegg-bin/show_pathway?mmu05168+mmu:26409
Q62073	mmu:26409	Map3k7	mitogen-activated protein kinase kinase kinase 7	mmu05170	Human immunodeficiency virus 1 infection	http://www.kegg.jp/kegg-bin/show_pathway?mmu05170+mmu:26409
Q62073	mmu:26409	Map3k7	mitogen-activated protein kinase kinase kinase 7	mmu05140	Leishmaniasis	http://www.kegg.jp/kegg-bin/show_pathway?mmu05140+mmu:26409
Q62073	mmu:26409	Map3k7	mitogen-activated protein kinase kinase kinase 7	mmu04152	AMPK signaling pathway	http://www.kegg.jp/kegg-bin/show_pathway?mmu04152+mmu:26409
Q62073	mmu:26409	Map3k7	mitogen-activated protein kinase kinase kinase 7	mmu05161	Hepatitis B	http://www.kegg.jp/kegg-bin/show_pathway?mmu05161+mmu:26409
Q62073	mmu:26409	Map3k7	mitogen-activated protein kinase kinase kinase 7	mmu04064	NF-kappa B signaling pathway	http://www.kegg.jp/kegg-bin/show_pathway?mmu04064+mmu:26409
Q62073	mmu:26409	Map3k7	mitogen-activated protein kinase kinase kinase 7	mmu04520	Adherens junction	http://www.kegg.jp/kegg-bin/show_pathway?mmu04520+mmu:26409
Q62073	mmu:26409	Map3k7	mitogen-activated protein kinase kinase kinase 7	mmu04660	T cell receptor signaling pathway	http://www.kegg.jp/kegg-bin/show_pathway?mmu04660+mmu:26409
Q62073	mmu:26409	Map3k7	mitogen-activated protein kinase kinase kinase 7	mmu05169	Epstein-Barr virus infection	http://www.kegg.jp/kegg-bin/show_pathway?mmu05169+mmu:26409
Q62073	mmu:26409	Map3k7	mitogen-activated protein kinase kinase kinase 7	mmu04621	NOD-like receptor signaling pathway	http://www.kegg.jp/kegg-bin/show_pathway?mmu04621+mmu:26409
Q62073	mmu:26409	Map3k7	mitogen-activated protein kinase kinase kinase 7	mmu04657	IL-17 signaling pathway	http://www.kegg.jp/kegg-bin/show_pathway?mmu04657+mmu:26409
Q08AU7	mmu:68515
Q9D8X0
Q9D8C6	mmu:66172
Q3UIK4	mmu:210529
Q3U2U7	mmu:52535
Q9CQV6	mmu:67443	Map1lc3b	microtubule-associated protein 1 light chain 3 beta	mmu04216	Ferroptosis	http://www.kegg.jp/kegg-bin/show_pathway?mmu04216+mmu:67443
Q9Z2C4	mmu:53332	Mtmr1	myotubularin related protein 1	mmu04070	Phosphatidylinositol signaling system	http://www.kegg.jp/kegg-bin/show_pathway?mmu04070+mmu:53332
Q9Z2C4	mmu:53332	Mtmr1	myotubularin related protein 1	mmu00562	Inositol phosphate metabolism	http://www.kegg.jp/kegg-bin/show_pathway?mmu00562+mmu:53332
P28665	mmu:17836
Q6A037	mmu:80750
Q8BXR5	mmu:338370
Q9JIY7	mmu:68396	Nat8	N-acetyltransferase 8 (GCN5-related)	mmu00480	Glutathione metabolism	http://www.kegg.jp/kegg-bin/show_pathway?mmu00480+mmu:68396
Q9CPU2	mmu:68198	Ndufb2	NADH:ubiquinone oxidoreductase subunit B2	mmu05010	Alzheimer disease	http://www.kegg.jp/kegg-bin/show_pathway?mmu05010+mmu:68198
Q9CPU2	mmu:68198	Ndufb2	NADH:ubiquinone oxidoreductase subunit B2	mmu04723	Retrograde endocannabinoid signaling	http://www.kegg.jp/kegg-bin/show_pathway?mmu04723+mmu:68198
Q9CPU2	mmu:68198	Ndufb2	NADH:ubiquinone oxidoreductase subunit B2	mmu05012	Parkinson disease	http://www.kegg.jp/kegg-bin/show_pathway?mmu05012+mmu:68198
Q9CPU2	mmu:68198	Ndufb2	NADH:ubiquinone oxidoreductase subunit B2	mmu04714	Thermogenesis	http://www.kegg.jp/kegg-bin/show_pathway?mmu04714+mmu:68198
Q9CPU2	mmu:68198	Ndufb2	NADH:ubiquinone oxidoreductase subunit B2	mmu00190	Oxidative phosphorylation	http://www.kegg.jp/kegg-bin/show_pathway?mmu00190+mmu:68198
Q9CPU2	mmu:68198	Ndufb2	NADH:ubiquinone oxidoreductase subunit B2	mmu05016	Huntington disease	http://www.kegg.jp/kegg-bin/show_pathway?mmu05016+mmu:68198
Q9CPU2	mmu:68198	Ndufb2	NADH:ubiquinone oxidoreductase subunit B2	mmu05014	Amyotrophic lateral sclerosis	http://www.kegg.jp/kegg-bin/show_pathway?mmu05014+mmu:68198
Q9CPU2	mmu:68198	Ndufb2	NADH:ubiquinone oxidoreductase subunit B2	mmu05020	Prion disease	http://www.kegg.jp/kegg-bin/show_pathway?mmu05020+mmu:68198
Q9CPU2	mmu:68198	Ndufb2	NADH:ubiquinone oxidoreductase subunit B2	mmu04932	Non-alcoholic fatty liver disease	http://www.kegg.jp/kegg-bin/show_pathway?mmu04932+mmu:68198
O35130	mmu:14791	Emg1	EMG1 N1-specific pseudouridine methyltransferase	mmu03008	Ribosome biogenesis in eukaryotes	http://www.kegg.jp/kegg-bin/show_pathway?mmu03008+mmu:14791
Q8CCH2	mmu:212114
P50220	mmu:21869
Q61982	mmu:18131	Notch3	notch 3	mmu04658	Th1 and Th2 cell differentiation	http://www.kegg.jp/kegg-bin/show_pathway?mmu04658+mmu:18131
Q61982	mmu:18131	Notch3	notch 3	mmu04919	Thyroid hormone signaling pathway	http://www.kegg.jp/kegg-bin/show_pathway?mmu04919+mmu:18131
Q61982	mmu:18131	Notch3	notch 3	mmu05206	MicroRNAs in cancer	http://www.kegg.jp/kegg-bin/show_pathway?mmu05206+mmu:18131
Q61982	mmu:18131	Notch3	notch 3	mmu04371	Apelin signaling pathway	http://www.kegg.jp/kegg-bin/show_pathway?mmu04371+mmu:18131
Q61982	mmu:18131	Notch3	notch 3	mmu04330	Notch signaling pathway	http://www.kegg.jp/kegg-bin/show_pathway?mmu04330+mmu:18131
Q61982	mmu:18131	Notch3	notch 3	mmu01522	Endocrine resistance	http://www.kegg.jp/kegg-bin/show_pathway?mmu01522+mmu:18131
Q61982	mmu:18131	Notch3	notch 3	mmu05200	Pathways in cancer	http://www.kegg.jp/kegg-bin/show_pathway?mmu05200+mmu:18131
Q61982	mmu:18131	Notch3	notch 3	mmu05165	Human papillomavirus infection	http://www.kegg.jp/kegg-bin/show_pathway?mmu05165+mmu:18131
Q61982	mmu:18131	Notch3	notch 3	mmu05224	Breast cancer	http://www.kegg.jp/kegg-bin/show_pathway?mmu05224+mmu:18131
Q571H0	mmu:207932
Q9WVA8	mmu:54615	Npff	neuropeptide FF-amide peptide precursor	mmu04080	Neuroactive ligand-receptor interaction	http://www.kegg.jp/kegg-bin/show_pathway?mmu04080+mmu:54615
Q8VC65	mmu:106582
Q9CWD3	mmu:78373
Q9Z0L3	mmu:18256
Q9D6V8	mmu:67869
Q04592	mmu:18552
P70453	mmu:18583	Pde7a	phosphodiesterase 7A	mmu05032	Morphine addiction	http://www.kegg.jp/kegg-bin/show_pathway?mmu05032+mmu:18583
P70453	mmu:18583	Pde7a	phosphodiesterase 7A	mmu00230	Purine metabolism	http://www.kegg.jp/kegg-bin/show_pathway?mmu00230+mmu:18583
Q9CQH0	mmu:67182
Q8BUY9	mmu:225467
Q9JJT9	mmu:56698	Phax	phosphorylated adaptor for RNA export	mmu03013	RNA transport	http://www.kegg.jp/kegg-bin/show_pathway?mmu03013+mmu:56698
Q8BLG0	mmu:228829
Q8K2J0	mmu:72469	Plcd3	phospholipase C, delta 3	mmu04919	Thyroid hormone signaling pathway	http://www.kegg.jp/kegg-bin/show_pathway?mmu04919+mmu:72469
Q8K2J0	mmu:72469	Plcd3	phospholipase C, delta 3	mmu04933	AGE-RAGE signaling pathway in diabetic complications	http://www.kegg.jp/kegg-bin/show_pathway?mmu04933+mmu:72469
Q8K2J0	mmu:72469	Plcd3	phospholipase C, delta 3	mmu00562	Inositol phosphate metabolism	http://www.kegg.jp/kegg-bin/show_pathway?mmu00562+mmu:72469
Q8K2J0	mmu:72469	Plcd3	phospholipase C, delta 3	mmu04070	Phosphatidylinositol signaling system	http://www.kegg.jp/kegg-bin/show_pathway?mmu04070+mmu:72469
Q8K2J0	mmu:72469	Plcd3	phospholipase C, delta 3	mmu04020	Calcium signaling pathway	http://www.kegg.jp/kegg-bin/show_pathway?mmu04020+mmu:72469
P25425	mmu:18986	Pou2f1	POU domain, class 2, transcription factor 1	mmu05168	Herpes simplex virus 1 infection	http://www.kegg.jp/kegg-bin/show_pathway?mmu05168+mmu:18986
Q9D787	mmu:66053	Ppil2	peptidylprolyl isomerase (cyclophilin)-like 2	mmu04120	Ubiquitin mediated proteolysis	http://www.kegg.jp/kegg-bin/show_pathway?mmu04120+mmu:66053
Q3UTQ7
Q8BG41	mmu:73902	Psmb11	proteasome (prosome, macropain) subunit, beta type, 11	mmu03050	Proteasome	http://www.kegg.jp/kegg-bin/show_pathway?mmu03050+mmu:73902
P35294	mmu:19331
Q60790	mmu:19414	Rasa3	RAS p21 protein activator 3	mmu04014	Ras signaling pathway	http://www.kegg.jp/kegg-bin/show_pathway?mmu04014+mmu:19414
Q80UQ2	mmu:73246	Rassf6	Ras association (RalGDS/AF-6) domain family member 6	mmu04390	Hippo signaling pathway	http://www.kegg.jp/kegg-bin/show_pathway?mmu04390+mmu:73246
Q80UQ2	mmu:73246	Rassf6	Ras association (RalGDS/AF-6) domain family member 6	mmu04392	Hippo signaling pathway - multiple species	http://www.kegg.jp/kegg-bin/show_pathway?mmu04392+mmu:73246
Q62172	mmu:19765	Ralbp1	ralA binding protein 1	mmu05212	Pancreatic cancer	http://www.kegg.jp/kegg-bin/show_pathway?mmu05212+mmu:19765
Q62172	mmu:19765	Ralbp1	ralA binding protein 1	mmu05200	Pathways in cancer	http://www.kegg.jp/kegg-bin/show_pathway?mmu05200+mmu:19765
Q62172	mmu:19765	Ralbp1	ralA binding protein 1	mmu04014	Ras signaling pathway	http://www.kegg.jp/kegg-bin/show_pathway?mmu04014+mmu:19765
P97492	mmu:51791	Rgs14	regulator of G-protein signaling 14	mmu04015	Rap1 signaling pathway	http://www.kegg.jp/kegg-bin/show_pathway?mmu04015+mmu:51791
O54828	mmu:19739	Rgs9	regulator of G-protein signaling 9	mmu05030	Cocaine addiction	http://www.kegg.jp/kegg-bin/show_pathway?mmu05030+mmu:19739
O54828	mmu:19739	Rgs9	regulator of G-protein signaling 9	mmu04744	Phototransduction	http://www.kegg.jp/kegg-bin/show_pathway?mmu04744+mmu:19739
Q8BQZ4
Q76KJ5	mmu:70333
Q7M732	mmu:353326
P56565	mmu:20193
Q99J08	mmu:67815
Q8BW66	mmu:328258
Q91ZN5
Q60611	mmu:20230
P0C5K0	mmu:381835
Q8BHJ6	mmu:218442
Q4ACU6	mmu:58234	Shank3	SH3 and multiple ankyrin repeat domains 3	mmu04724	Glutamatergic synapse	http://www.kegg.jp/kegg-bin/show_pathway?mmu04724+mmu:58234
Q8CGW4	mmu:214105
Q9WU03	mmu:20733
Q8CH02	mmu:70616
Q9Z2S7	mmu:14605
Q91W18	mmu:219249
Q91WA1	mmu:66131
Q8BKU8	mmu:72477
Q9CR02	mmu:66282
Q9Z0L0	mmu:21983
Q9QXE5	mmu:54373
Q8VBW8	mmu:192653
A4Q9F3	mmu:330010
Q80XC3	mmu:98910
Q5XG71
Q9D479	mmu:71101
Q0KK55	mmu:76484
Q5KU39	mmu:218035	Vps41	VPS41 HOPS complex subunit	mmu05132	Salmonella infection	http://www.kegg.jp/kegg-bin/show_pathway?mmu05132+mmu:218035
Q0P5W1	mmu:209018
Q3UVV9	mmu:233813
Q91VL9	mmu:268564
Q5Y5T1	mmu:75965
Q03172
Q80U44	mmu:218441	Zfyve16	zinc finger, FYVE domain containing 16	mmu04350	TGF-beta signaling pathway	http://www.kegg.jp/kegg-bin/show_pathway?mmu04350+mmu:218441
Q80U44	mmu:218441	Zfyve16	zinc finger, FYVE domain containing 16	mmu04144	Endocytosis	http://www.kegg.jp/kegg-bin/show_pathway?mmu04144+mmu:218441
O70230	mmu:20841
A8VU90	mmu:234396
Q6DFW0	mmu:73205	C9orf72	C9orf72, member of C9orf72-SMCR8 complex	mmu05014	Amyotrophic lateral sclerosis	http://www.kegg.jp/kegg-bin/show_pathway?mmu05014+mmu:73205
Q6DFW0	mmu:73205	C9orf72	C9orf72, member of C9orf72-SMCR8 complex	mmu04140	Autophagy - animal	http://www.kegg.jp/kegg-bin/show_pathway?mmu04140+mmu:73205
E0CYV9
A2AKQ0	mmu:242585
A2AAJ9

## Sheet: map2query
Map_ID	Map_Name	Seqs	Seqs_Num	URL
mmu05200	Pathways in cancer	P19157 P15626 Q6PHZ2 P0DP27 Q61337 O70421 Q62469 P02340 P62878 P55271 Q61090 Q61982 Q62172	13	http://www.kegg.jp/kegg-bin/show_pathway?mmu05200+mmu:14870+mmu:14863+mmu:108058+mmu:12313+mmu:12015+mmu:14362+mmu:16398+mmu:22059+mmu:56438+mmu:12579+mmu:14369+mmu:18131+mmu:19765
mmu04142	Lysosome	P18242 P06797 P11438 Q64191 Q8BFR4 O35114 Q8K2I4 P29416 P63082 P41731 Q9JLJ0	11	http://www.kegg.jp/kegg-bin/show_pathway?mmu04142+mmu:13033+mmu:13039+mmu:16783+mmu:11593+mmu:75612+mmu:12492+mmu:110173+mmu:15211+mmu:11984+mmu:12512+mmu:56722
mmu05418	Fluid shear stress and atherosclerosis	P19157 P15626 P06797 P0DP27 P70236 P13597 Q9EPK8 P02340 P11214 P27931 Q62073	11	http://www.kegg.jp/kegg-bin/show_pathway?mmu05418+mmu:14870+mmu:14863+mmu:13039+mmu:12313+mmu:26399+mmu:15894+mmu:63873+mmu:22059+mmu:18791+mmu:16178+mmu:26409
mmu04120	Ubiquitin mediated proteolysis	P60605 P62838 Q9JJZ4 A2A432 Q80U95 Q99JP4 Q8CFI2 P62878 Q8BZQ7 Q9D787	10	http://www.kegg.jp/kegg-bin/show_pathway?mmu04120+mmu:22213+mmu:56550+mmu:56228+mmu:72584+mmu:100763+mmu:66440+mmu:216150+mmu:56438+mmu:99152+mmu:66053
mmu04915	Estrogen signaling pathway	Q61781 Q9QWL7 Q9D312 P18242 Q64378 Q99PS0 P0DP27 A6BLY7 Q62168 Q61765	10	http://www.kegg.jp/kegg-bin/show_pathway?mmu04915+mmu:16664+mmu:16667+mmu:66809+mmu:13033+mmu:14229+mmu:94179+mmu:12313+mmu:70843+mmu:16670+mmu:16660
mmu04010	MAPK signaling pathway	P14602 Q03145 P70236 P15066 P02340 Q63810 Q9QZH6 O88653 Q62073	9	http://www.kegg.jp/kegg-bin/show_pathway?mmu04010+mmu:15507+mmu:13836+mmu:26399+mmu:16478+mmu:22059+mmu:19058+mmu:26940+mmu:56692+mmu:26409
mmu05014	Amyotrophic lateral sclerosis	P70236 Q9CR21 Q8VCB1 Q61337 P02340 P60521 Q63810 Q9CPU2 Q6DFW0	9	http://www.kegg.jp/kegg-bin/show_pathway?mmu05014+mmu:26399+mmu:70316+mmu:72787+mmu:12015+mmu:22059+mmu:93739+mmu:19058+mmu:68198+mmu:73205
mmu03320	PPAR signaling pathway	P06801 P41216 Q05816 Q64516 P43883 P55065 Q9QXD1 Q91WC3	8	http://www.kegg.jp/kegg-bin/show_pathway?mmu03320+mmu:17436+mmu:14081+mmu:16592+mmu:14933+mmu:11520+mmu:18830+mmu:93732+mmu:216739
mmu04114	Oocyte meiosis	Q6PHZ2 P0DP27 Q920F6 Q99JP4 P24860 Q63810 P62878 Q8BZQ7	8	http://www.kegg.jp/kegg-bin/show_pathway?mmu04114+mmu:108058+mmu:12313+mmu:140557+mmu:66440+mmu:268697+mmu:19058+mmu:56438+mmu:99152
mmu04216	Ferroptosis	P97494 P10852 P41216 P09528 Q9WTR6 P02340 Q91WC3 Q9CQV6	8	http://www.kegg.jp/kegg-bin/show_pathway?mmu04216+mmu:14629+mmu:17254+mmu:14081+mmu:14319+mmu:26570+mmu:22059+mmu:216739+mmu:67443
mmu04218	Cellular senescence	P0DP27 P70236 Q9EPK8 P02340 P24860 Q9R207 Q63810 P55271	8	http://www.kegg.jp/kegg-bin/show_pathway?mmu04218+mmu:12313+mmu:26399+mmu:63873+mmu:22059+mmu:268697+mmu:27354+mmu:19058+mmu:12579
mmu04310	Wnt signaling pathway	Q6PHZ2 P51655 O70421 P02340 Q63810 P62878 Q61090 Q62073	8	http://www.kegg.jp/kegg-bin/show_pathway?mmu04310+mmu:108058+mmu:14735+mmu:14362+mmu:22059+mmu:19058+mmu:56438+mmu:14369+mmu:26409
mmu05010	Alzheimer disease	P0DP27 Q9CR21 Q61337 O70421 Q8BVF7 Q63810 Q61090 Q9CPU2	8	http://www.kegg.jp/kegg-bin/show_pathway?mmu05010+mmu:12313+mmu:70316+mmu:12015+mmu:14362+mmu:226548+mmu:19058+mmu:14369+mmu:68198
mmu05150	Staphylococcus aureus infection	Q61781 Q9QWL7 Q9D312 Q99PS0 A6BLY7 P13597 Q62168 Q61765	8	http://www.kegg.jp/kegg-bin/show_pathway?mmu05150+mmu:16664+mmu:16667+mmu:66809+mmu:94179+mmu:70843+mmu:15894+mmu:16670+mmu:16660
mmu05152	Tuberculosis	P18242 Q6PHZ2 P0DP27 P11438 P63082 Q61337 Q61805 Q63810	8	http://www.kegg.jp/kegg-bin/show_pathway?mmu05152+mmu:13033+mmu:108058+mmu:12313+mmu:16783+mmu:11984+mmu:12015+mmu:16803+mmu:19058
mmu05165	Human papillomavirus infection	Q925E7 P63082 Q61337 O70421 Q62469 P02340 Q61090 Q61982	8	http://www.kegg.jp/kegg-bin/show_pathway?mmu05165+mmu:52432+mmu:11984+mmu:12015+mmu:14362+mmu:16398+mmu:22059+mmu:14369+mmu:18131
mmu05170	Human immunodeficiency virus 1 infection	P0DP27 P70236 Q61337 A2A432 P24860 Q63810 P62878 Q62073	8	http://www.kegg.jp/kegg-bin/show_pathway?mmu05170+mmu:12313+mmu:26399+mmu:12015+mmu:72584+mmu:268697+mmu:19058+mmu:56438+mmu:26409
mmu05205	Proteoglycans in cancer	Q6PHZ2 P06797 O70421 Q62469 P35456 P02340 P41731 Q61090	8	http://www.kegg.jp/kegg-bin/show_pathway?mmu05205+mmu:108058+mmu:13039+mmu:14362+mmu:16398+mmu:18793+mmu:22059+mmu:12512+mmu:14369
mmu00230	Purine metabolism	Q61503 P28650 P06802 O08739 Q64520 Q9R0Y5 P70453	7	http://www.kegg.jp/kegg-bin/show_pathway?mmu00230+mmu:23959+mmu:11565+mmu:18605+mmu:11717+mmu:14923+mmu:11636+mmu:18583
mmu01524	Platinum drug resistance	P19157 P15626 Q01320 Q61337 P02340 Q8K211 Q61493	7	http://www.kegg.jp/kegg-bin/show_pathway?mmu01524+mmu:14870+mmu:14863+mmu:21973+mmu:12015+mmu:22059+mmu:20529+mmu:19714
mmu04110	Cell cycle	Q920F6 Q99JP4 P02340 P24860 P62878 Q8BZQ7 P55271	7	http://www.kegg.jp/kegg-bin/show_pathway?mmu04110+mmu:140557+mmu:66440+mmu:22059+mmu:268697+mmu:56438+mmu:99152+mmu:12579
mmu04140	Autophagy - animal	P18242 P06797 P11438 Q61337 P60521 Q62073 Q6DFW0	7	http://www.kegg.jp/kegg-bin/show_pathway?mmu04140+mmu:13033+mmu:13039+mmu:16783+mmu:12015+mmu:93739+mmu:26409+mmu:73205
mmu04714	Thermogenesis	Q6DIC0 P41216 Q9CR21 Q8BT51 Q7TSH3 Q91WC3 Q9CPU2	7	http://www.kegg.jp/kegg-bin/show_pathway?mmu04714+mmu:67155+mmu:14081+mmu:70316+mmu:68185+mmu:329003+mmu:216739+mmu:68198
mmu05012	Parkinson disease	Q6PHZ2 P0DP27 P60605 Q9CR21 Q9JJZ4 P02340 Q9CPU2	7	http://www.kegg.jp/kegg-bin/show_pathway?mmu05012+mmu:108058+mmu:12313+mmu:22213+mmu:70316+mmu:56228+mmu:22059+mmu:68198
mmu05166	Human T-cell leukemia virus 1 infection	P13597 Q99JP4 P02340 Q63810 Q8BZQ7 P55271 P27931	7	http://www.kegg.jp/kegg-bin/show_pathway?mmu05166+mmu:15894+mmu:66440+mmu:22059+mmu:19058+mmu:99152+mmu:12579+mmu:16178
mmu05167	Kaposi sarcoma-associated herpesvirus infection	P0DP27 P70236 P13597 P02340 P60521 Q63810 P70434	7	http://www.kegg.jp/kegg-bin/show_pathway?mmu05167+mmu:12313+mmu:26399+mmu:15894+mmu:22059+mmu:93739+mmu:19058+mmu:54123
mmu05225	Hepatocellular carcinoma	P19157 P15626 Q6DIC0 Q61337 O70421 P02340 Q61090	7	http://www.kegg.jp/kegg-bin/show_pathway?mmu05225+mmu:14870+mmu:14863+mmu:67155+mmu:12015+mmu:14362+mmu:22059+mmu:14369
mmu00564	Glycerophospholipid metabolism	Q64521 O54804 Q8BH98 Q6NVG1 O88673 Q9Z1X2	6	http://www.kegg.jp/kegg-bin/show_pathway?mmu00564+mmu:14571+mmu:12660+mmu:218121+mmu:99010+mmu:13139+mmu:27388
mmu04070	Phosphatidylinositol signaling system	P0DP27 O88673 Q6P549 Q8K337 Q9Z2C4 Q8K2J0	6	http://www.kegg.jp/kegg-bin/show_pathway?mmu04070+mmu:12313+mmu:13139+mmu:16332+mmu:16330+mmu:53332+mmu:72469
mmu04141	Protein processing in endoplasmic reticulum	Q9WUQ2 P60605 P62838 Q9JJZ4 Q9R049 P62878	6	http://www.kegg.jp/kegg-bin/show_pathway?mmu04141+mmu:50907+mmu:22213+mmu:56550+mmu:56228+mmu:23802+mmu:56438
mmu05160	Hepatitis C	P35762 Q925E7 Q61337 Q9Z261 P02340 P70434	6	http://www.kegg.jp/kegg-bin/show_pathway?mmu05160+mmu:12520+mmu:52432+mmu:12015+mmu:53624+mmu:22059+mmu:54123
mmu05169	Epstein-Barr virus infection	P70236 P13597 P02340 Q9QUN3 P70434 Q62073	6	http://www.kegg.jp/kegg-bin/show_pathway?mmu05169+mmu:26399+mmu:15894+mmu:22059+mmu:17060+mmu:54123+mmu:26409
mmu05203	Viral carcinogenesis	Q7TPR4 P13020 Q61337 P02340 P55271 P70434	6	http://www.kegg.jp/kegg-bin/show_pathway?mmu05203+mmu:109711+mmu:227753+mmu:12015+mmu:22059+mmu:12579+mmu:54123
mmu00561	Glycerolipid metabolism	P45377 Q9DBF1 Q64516 Q8BH98 O88673	5	http://www.kegg.jp/kegg-bin/show_pathway?mmu00561+mmu:14187+mmu:110695+mmu:14933+mmu:218121+mmu:13139
mmu00562	Inositol phosphate metabolism	Q8C5L6 Q6P549 Q8K337 Q9Z2C4 Q8K2J0	5	http://www.kegg.jp/kegg-bin/show_pathway?mmu00562+mmu:19062+mmu:16332+mmu:16330+mmu:53332+mmu:72469
mmu00983	Drug metabolism - other enzymes	P19157 P15626 Q6ZQM8 Q8BK48 Q8CHR6	5	http://www.kegg.jp/kegg-bin/show_pathway?mmu00983+mmu:14870+mmu:14863+mmu:394432+mmu:234673+mmu:99586
mmu04014	Ras signaling pathway	Q03145 P0DP27 Q61337 Q60790 Q62172	5	http://www.kegg.jp/kegg-bin/show_pathway?mmu04014+mmu:13836+mmu:12313+mmu:12015+mmu:19414+mmu:19765
mmu04015	Rap1 signaling pathway	Q03145 P0DP27 P70236 Q8R5A3 P97492	5	http://www.kegg.jp/kegg-bin/show_pathway?mmu04015+mmu:13836+mmu:12313+mmu:26399+mmu:54519+mmu:51791
mmu04145	Phagosome	P50404 P06797 P11438 P63082 Q62469	5	http://www.kegg.jp/kegg-bin/show_pathway?mmu04145+mmu:20390+mmu:13039+mmu:16783+mmu:11984+mmu:16398
mmu04146	Peroxisome	Q8C0I1 P41216 Q8VCI5 Q9QXD1 Q91WC3	5	http://www.kegg.jp/kegg-bin/show_pathway?mmu04146+mmu:228061+mmu:14081+mmu:19298+mmu:93732+mmu:216739
mmu04151	PI3K-Akt signaling pathway	Q03145 Q925E7 Q61337 Q62469 P02340	5	http://www.kegg.jp/kegg-bin/show_pathway?mmu04151+mmu:13836+mmu:52432+mmu:12015+mmu:16398+mmu:22059
mmu04217	Necroptosis	Q8CCK0 Q6PHZ2 Q9EPB4 P09528 Q9ET01	5	http://www.kegg.jp/kegg-bin/show_pathway?mmu04217+mmu:404634+mmu:108058+mmu:66824+mmu:14319+mmu:110095
mmu04380	Osteoclast differentiation	P70236 P15066 Q63810 Q9QUN3 Q62073	5	http://www.kegg.jp/kegg-bin/show_pathway?mmu04380+mmu:26399+mmu:16478+mmu:19058+mmu:17060+mmu:26409
mmu04621	NOD-like receptor signaling pathway	Q9EPB4 P46737 P60521 P70434 Q62073	5	http://www.kegg.jp/kegg-bin/show_pathway?mmu04621+mmu:66824+mmu:210766+mmu:93739+mmu:54123+mmu:26409
mmu04722	Neurotrophin signaling pathway	Q6PHZ2 P0DP27 Q9QYH6 Q61337 P02340	5	http://www.kegg.jp/kegg-bin/show_pathway?mmu04722+mmu:108058+mmu:12313+mmu:94275+mmu:12015+mmu:22059
mmu04810	Regulation of actin cytoskeleton	Q7TPR4 P13020 Q3UQ44 P62484 Q62469	5	http://www.kegg.jp/kegg-bin/show_pathway?mmu04810+mmu:109711+mmu:227753+mmu:544963+mmu:329165+mmu:16398
mmu04910	Insulin signaling pathway	P0DP27 Q9ET01 Q61337 Q6P549 Q9DBC7	5	http://www.kegg.jp/kegg-bin/show_pathway?mmu04910+mmu:12313+mmu:110095+mmu:12015+mmu:16332+mmu:19084
mmu04934	Cushing syndrome	Q6PHZ2 P30561 O70421 P55271 Q61090	5	http://www.kegg.jp/kegg-bin/show_pathway?mmu04934+mmu:108058+mmu:11622+mmu:14362+mmu:12579+mmu:14369
mmu05132	Salmonella infection	Q9EPB4 P70236 Q60960 Q62073 Q5KU39	5	http://www.kegg.jp/kegg-bin/show_pathway?mmu05132+mmu:66824+mmu:26399+mmu:16646+mmu:26409+mmu:218035
mmu05161	Hepatitis B	P70236 Q61337 P02340 P70434 Q62073	5	http://www.kegg.jp/kegg-bin/show_pathway?mmu05161+mmu:26399+mmu:12015+mmu:22059+mmu:54123+mmu:26409
mmu05168	Herpes simplex virus 1 infection	Q61337 P02340 P70434 Q62073 P25425	5	http://www.kegg.jp/kegg-bin/show_pathway?mmu05168+mmu:12015+mmu:22059+mmu:54123+mmu:26409+mmu:18986
mmu05215	Prostate cancer	P19157 Q61337 P02340 P11214 P27931	5	http://www.kegg.jp/kegg-bin/show_pathway?mmu05215+mmu:14870+mmu:12015+mmu:22059+mmu:18791+mmu:16178
mmu00071	Fatty acid degradation	Q8BH95 P41216 Q9DBF1 Q91WC3	4	http://www.kegg.jp/kegg-bin/show_pathway?mmu00071+mmu:93747+mmu:14081+mmu:110695+mmu:216739
mmu00100	Steroid biosynthesis	Q8BLN5 O88736 Q61263 Q8VCH6	4	http://www.kegg.jp/kegg-bin/show_pathway?mmu00100+mmu:16987+mmu:15490+mmu:20652+mmu:74754
mmu00140	Steroid hormone biosynthesis	Q6ZQM8 P50171 O88736 Q9WUP4	4	http://www.kegg.jp/kegg-bin/show_pathway?mmu00140+mmu:394432+mmu:14979+mmu:15490+mmu:57357
mmu00240	Pyrimidine metabolism	Q61503 P06802 Q9QY93 Q8CHR6	4	http://www.kegg.jp/kegg-bin/show_pathway?mmu00240+mmu:23959+mmu:18605+mmu:66422+mmu:99586
mmu00480	Glutathione metabolism	P19157 P15626 P97494 Q9JIY7	4	http://www.kegg.jp/kegg-bin/show_pathway?mmu00480+mmu:14870+mmu:14863+mmu:14629+mmu:68396
mmu00511	Other glycan degradation	Q64191 Q8K2I4 P29416 Q69ZF3	4	http://www.kegg.jp/kegg-bin/show_pathway?mmu00511+mmu:11593+mmu:110173+mmu:15211+mmu:230101
mmu00760	Nicotinate and nicotinamide metabolism	Q61503 P06802 Q8K2C6 Q64277	4	http://www.kegg.jp/kegg-bin/show_pathway?mmu00760+mmu:23959+mmu:18605+mmu:68346+mmu:12182
mmu04020	Calcium signaling pathway	Q6PHZ2 P0DP27 Q63810 Q8K2J0	4	http://www.kegg.jp/kegg-bin/show_pathway?mmu04020+mmu:108058+mmu:12313+mmu:19058+mmu:72469
mmu04060	Cytokine-cytokine receptor interaction	P25085 Q8BHE5 P51670 P27931	4	http://www.kegg.jp/kegg-bin/show_pathway?mmu04060+mmu:16181+mmu:110075+mmu:20308+mmu:16178
mmu04064	NF-kappa B signaling pathway	P13597 Q61805 Q9QUN3 Q62073	4	http://www.kegg.jp/kegg-bin/show_pathway?mmu04064+mmu:15894+mmu:16803+mmu:17060+mmu:26409
mmu04068	FoxO signaling pathway	Q99JP6 P24860 P60521 P55271	4	http://www.kegg.jp/kegg-bin/show_pathway?mmu04068+mmu:26558+mmu:268697+mmu:93739+mmu:12579
mmu04071	Sphingolipid signaling pathway	P18242 Q925E7 Q924Z4 P02340	4	http://www.kegg.jp/kegg-bin/show_pathway?mmu04071+mmu:13033+mmu:52432+mmu:76893+mmu:22059
mmu04144	Endocytosis	Q6ZQK5 P70297 Q3TES0 Q80U44	4	http://www.kegg.jp/kegg-bin/show_pathway?mmu04144+mmu:78618+mmu:20844+mmu:243621+mmu:218441
mmu04150	mTOR signaling pathway	P10852 O70421 Q61090 O88653	4	http://www.kegg.jp/kegg-bin/show_pathway?mmu04150+mmu:17254+mmu:14362+mmu:14369+mmu:56692
mmu04210	Apoptosis	P18242 P06797 Q61337 P02340	4	http://www.kegg.jp/kegg-bin/show_pathway?mmu04210+mmu:13033+mmu:13039+mmu:12015+mmu:22059
mmu04360	Axon guidance	Q6PHZ2 Q03145 P54763 Q63810	4	http://www.kegg.jp/kegg-bin/show_pathway?mmu04360+mmu:108058+mmu:13836+mmu:13844+mmu:19058
mmu04371	Apelin signaling pathway	P0DP27 P11214 P60521 Q61982	4	http://www.kegg.jp/kegg-bin/show_pathway?mmu04371+mmu:12313+mmu:18791+mmu:93739+mmu:18131
mmu04390	Hippo signaling pathway	Q925E7 O70421 Q61090 Q80UQ2	4	http://www.kegg.jp/kegg-bin/show_pathway?mmu04390+mmu:52432+mmu:14362+mmu:14369+mmu:73246
mmu04620	Toll-like receptor signaling pathway	P70236 Q61805 P70434 Q62073	4	http://www.kegg.jp/kegg-bin/show_pathway?mmu04620+mmu:26399+mmu:16803+mmu:54123+mmu:26409
mmu04662	B cell receptor signaling pathway	P35762 Q6P549 Q63810 Q9QUN3	4	http://www.kegg.jp/kegg-bin/show_pathway?mmu04662+mmu:12520+mmu:16332+mmu:19058+mmu:17060
mmu04666	Fc gamma R-mediated phagocytosis	P13020 P28667 Q6P549 F8VQB6	4	http://www.kegg.jp/kegg-bin/show_pathway?mmu04666+mmu:227753+mmu:17357+mmu:16332+mmu:17909
mmu04668	TNF signaling pathway	P70236 P13597 P53690 Q62073	4	http://www.kegg.jp/kegg-bin/show_pathway?mmu04668+mmu:26399+mmu:15894+mmu:17387+mmu:26409
mmu04724	Glutamatergic synapse	Q8CFE6 Q99JP6 Q63810 Q4ACU6	4	http://www.kegg.jp/kegg-bin/show_pathway?mmu04724+mmu:67760+mmu:26558+mmu:19058+mmu:58234
mmu04750	Inflammatory mediator regulation of TRP channels	Q6PHZ2 P0DP27 P70236 Q9EPK8	4	http://www.kegg.jp/kegg-bin/show_pathway?mmu04750+mmu:108058+mmu:12313+mmu:26399+mmu:63873
mmu04912	GnRH signaling pathway	Q6PHZ2 P0DP27 P70236 P53690	4	http://www.kegg.jp/kegg-bin/show_pathway?mmu04912+mmu:108058+mmu:12313+mmu:26399+mmu:17387
mmu04914	Progesterone-mediated oocyte maturation	Q99JP4 P24860 O55098 Q8BZQ7	4	http://www.kegg.jp/kegg-bin/show_pathway?mmu04914+mmu:66440+mmu:268697+mmu:20868+mmu:99152
mmu04916	Melanogenesis	Q6PHZ2 P0DP27 O70421 Q61090	4	http://www.kegg.jp/kegg-bin/show_pathway?mmu04916+mmu:108058+mmu:12313+mmu:14362+mmu:14369
mmu04919	Thyroid hormone signaling pathway	Q61337 P02340 Q61982 Q8K2J0	4	http://www.kegg.jp/kegg-bin/show_pathway?mmu04919+mmu:12015+mmu:22059+mmu:18131+mmu:72469
mmu04922	Glucagon signaling pathway	Q6PHZ2 P0DP27 Q9ET01 Q63810	4	http://www.kegg.jp/kegg-bin/show_pathway?mmu04922+mmu:108058+mmu:12313+mmu:110095+mmu:19058
mmu04974	Protein digestion and absorption	Q63870 P10852 Q07563 Q8CFE6	4	http://www.kegg.jp/kegg-bin/show_pathway?mmu04974+mmu:12836+mmu:17254+mmu:12821+mmu:67760
mmu05020	Prion disease	Q9CR21 Q61337 Q63810 Q9CPU2	4	http://www.kegg.jp/kegg-bin/show_pathway?mmu05020+mmu:70316+mmu:12015+mmu:19058+mmu:68198
mmu05162	Measles	Q61337 P02340 P70434 Q62073	4	http://www.kegg.jp/kegg-bin/show_pathway?mmu05162+mmu:12015+mmu:22059+mmu:54123+mmu:26409
mmu05163	Human cytomegalovirus infection	P0DP27 P70236 P02340 Q63810	4	http://www.kegg.jp/kegg-bin/show_pathway?mmu05163+mmu:12313+mmu:26399+mmu:22059+mmu:19058
mmu05164	Influenza A	Q9EPB4 P13597 Q60960 P70434	4	http://www.kegg.jp/kegg-bin/show_pathway?mmu05164+mmu:66824+mmu:15894+mmu:16646+mmu:54123
mmu05202	Transcriptional misregulation in cancer	P68433 P02340 P11214 P27931	4	http://www.kegg.jp/kegg-bin/show_pathway?mmu05202+mmu:319152+mmu:22059+mmu:18791+mmu:16178
mmu05224	Breast cancer	O70421 P02340 Q61090 Q61982	4	http://www.kegg.jp/kegg-bin/show_pathway?mmu05224+mmu:14362+mmu:22059+mmu:14369+mmu:18131
mmu05226	Gastric cancer	O70421 P02340 P55271 Q61090	4	http://www.kegg.jp/kegg-bin/show_pathway?mmu05226+mmu:14362+mmu:22059+mmu:12579+mmu:14369
mmu00040	Pentose and glucuronate interconversions	Q6ZQM8 P45377 Q99KP3	3	http://www.kegg.jp/kegg-bin/show_pathway?mmu00040+mmu:394432+mmu:14187+mmu:68631
mmu00061	Fatty acid biosynthesis	P50171 P41216 Q91WC3	3	http://www.kegg.jp/kegg-bin/show_pathway?mmu00061+mmu:14979+mmu:14081+mmu:216739
mmu00190	Oxidative phosphorylation	Q9CR21 P63082 Q9CPU2	3	http://www.kegg.jp/kegg-bin/show_pathway?mmu00190+mmu:70316+mmu:11984+mmu:68198
mmu00270	Cysteine and methionine metabolism	P08249 P97494 Q8BGB7	3	http://www.kegg.jp/kegg-bin/show_pathway?mmu00270+mmu:17448+mmu:14629+mmu:67870
mmu00410	beta-Alanine metabolism	Q8BH95 Q9DBF1 Q8CHR6	3	http://www.kegg.jp/kegg-bin/show_pathway?mmu00410+mmu:93747+mmu:110695+mmu:99586
mmu00620	Pyruvate metabolism	P08249 P06801 Q9DBF1	3	http://www.kegg.jp/kegg-bin/show_pathway?mmu00620+mmu:17448+mmu:17436+mmu:110695
mmu00770	Pantothenate and CoA biosynthesis	P06802 Q8K4K6 Q8CHR6	3	http://www.kegg.jp/kegg-bin/show_pathway?mmu00770+mmu:18605+mmu:75735+mmu:99586
mmu00830	Retinol metabolism	Q6ZQM8 Q9QYF1 Q64FW2	3	http://www.kegg.jp/kegg-bin/show_pathway?mmu00830+mmu:394432+mmu:17252+mmu:67442
mmu00980	Metabolism of xenobiotics by cytochrome P450	P19157 P15626 Q6ZQM8	3	http://www.kegg.jp/kegg-bin/show_pathway?mmu00980+mmu:14870+mmu:14863+mmu:394432
mmu00982	Drug metabolism - cytochrome P450	P19157 P15626 Q6ZQM8	3	http://www.kegg.jp/kegg-bin/show_pathway?mmu00982+mmu:14870+mmu:14863+mmu:394432
mmu01522	Endocrine resistance	Q61337 P02340 Q61982	3	http://www.kegg.jp/kegg-bin/show_pathway?mmu01522+mmu:12015+mmu:22059+mmu:18131
mmu03013	RNA transport	P48024 Q8VCB1 Q9JJT9	3	http://www.kegg.jp/kegg-bin/show_pathway?mmu03013+mmu:20918+mmu:72787+mmu:56698
mmu03015	mRNA surveillance pathway	Q925E7 O35218 Q9CY97	3	http://www.kegg.jp/kegg-bin/show_pathway?mmu03015+mmu:52432+mmu:51786+mmu:68991
mmu04022	cGMP-PKG signaling pathway	P0DP27 Q61337 Q63810	3	http://www.kegg.jp/kegg-bin/show_pathway?mmu04022+mmu:12313+mmu:12015+mmu:19058
mmu04024	cAMP signaling pathway	Q6PHZ2 P0DP27 Q61337	3	http://www.kegg.jp/kegg-bin/show_pathway?mmu04024+mmu:108058+mmu:12313+mmu:12015
mmu04066	HIF-1 signaling pathway	P05063 Q6PHZ2 P62878	3	http://www.kegg.jp/kegg-bin/show_pathway?mmu04066+mmu:11676+mmu:108058+mmu:56438
mmu04115	p53 signaling pathway	P02340 P24860 Q8BRM2	3	http://www.kegg.jp/kegg-bin/show_pathway?mmu04115+mmu:22059+mmu:268697+mmu:98376
mmu04261	Adrenergic signaling in cardiomyocytes	Q6PHZ2 P0DP27 Q925E7	3	http://www.kegg.jp/kegg-bin/show_pathway?mmu04261+mmu:108058+mmu:12313+mmu:52432
mmu04350	TGF-beta signaling pathway	P62878 P55271 Q80U44	3	http://www.kegg.jp/kegg-bin/show_pathway?mmu04350+mmu:56438+mmu:12579+mmu:218441
mmu04370	VEGF signaling pathway	P14602 Q61337 Q63810	3	http://www.kegg.jp/kegg-bin/show_pathway?mmu04370+mmu:15507+mmu:12015+mmu:19058
mmu04510	Focal adhesion	Q7TPR4 Q61337 Q62469	3	http://www.kegg.jp/kegg-bin/show_pathway?mmu04510+mmu:109711+mmu:12015+mmu:16398
mmu04530	Tight junction	Q7TPR4 Q925E7 Q9Z261	3	http://www.kegg.jp/kegg-bin/show_pathway?mmu04530+mmu:109711+mmu:52432+mmu:53624
mmu04550	Signaling pathways regulating pluripotency of stem cells	O70421 Q04692 Q61090	3	http://www.kegg.jp/kegg-bin/show_pathway?mmu04550+mmu:14362+mmu:13990+mmu:14369
mmu04610	Complement and coagulation cascades	P35456 P12388 P11214	3	http://www.kegg.jp/kegg-bin/show_pathway?mmu04610+mmu:18793+mmu:18788+mmu:18791
mmu04625	C-type lectin receptor signaling pathway	Q9EPB4 P0DP27 Q63810	3	http://www.kegg.jp/kegg-bin/show_pathway?mmu04625+mmu:66824+mmu:12313+mmu:19058
mmu04659	Th17 cell differentiation	P30561 Q63810 Q99JB6	3	http://www.kegg.jp/kegg-bin/show_pathway?mmu04659+mmu:11622+mmu:19058+mmu:20371
mmu04670	Leukocyte transendothelial migration	Q7TPR4 P13597 Q9Z261	3	http://www.kegg.jp/kegg-bin/show_pathway?mmu04670+mmu:109711+mmu:15894+mmu:53624
mmu04720	Long-term potentiation	Q6PHZ2 P0DP27 Q63810	3	http://www.kegg.jp/kegg-bin/show_pathway?mmu04720+mmu:108058+mmu:12313+mmu:19058
mmu04728	Dopaminergic synapse	Q6PHZ2 P0DP27 Q925E7	3	http://www.kegg.jp/kegg-bin/show_pathway?mmu04728+mmu:108058+mmu:12313+mmu:52432
mmu04921	Oxytocin signaling pathway	Q6PHZ2 P0DP27 Q63810	3	http://www.kegg.jp/kegg-bin/show_pathway?mmu04921+mmu:108058+mmu:12313+mmu:19058
mmu04925	Aldosterone synthesis and secretion	Q6PHZ2 P0DP27 Q3LS21	3	http://www.kegg.jp/kegg-bin/show_pathway?mmu04925+mmu:108058+mmu:12313+mmu:223604
mmu05016	Huntington disease	Q9CR21 P02340 Q9CPU2	3	http://www.kegg.jp/kegg-bin/show_pathway?mmu05016+mmu:70316+mmu:22059+mmu:68198
mmu05031	Amphetamine addiction	Q6PHZ2 P0DP27 Q63810	3	http://www.kegg.jp/kegg-bin/show_pathway?mmu05031+mmu:108058+mmu:12313+mmu:19058
mmu05034	Alcoholism	P68433 Q8CCK0 P0DP27	3	http://www.kegg.jp/kegg-bin/show_pathway?mmu05034+mmu:319152+mmu:404634+mmu:12313
mmu05135	Yersinia infection	Q9EPB4 P70236 Q62073	3	http://www.kegg.jp/kegg-bin/show_pathway?mmu05135+mmu:66824+mmu:26399+mmu:26409
mmu05145	Toxoplasmosis	P70236 Q61337 Q62073	3	http://www.kegg.jp/kegg-bin/show_pathway?mmu05145+mmu:26399+mmu:12015+mmu:26409
mmu05146	Amoebiasis	Q7TPR4 P14602 P27931	3	http://www.kegg.jp/kegg-bin/show_pathway?mmu05146+mmu:109711+mmu:15507+mmu:16178
mmu05204	Chemical carcinogenesis	P19157 P15626 Q6ZQM8	3	http://www.kegg.jp/kegg-bin/show_pathway?mmu05204+mmu:14870+mmu:14863+mmu:394432
mmu05206	MicroRNAs in cancer	Q09143 P02340 Q61982	3	http://www.kegg.jp/kegg-bin/show_pathway?mmu05206+mmu:11987+mmu:22059+mmu:18131
mmu05212	Pancreatic cancer	Q61337 P02340 Q62172	3	http://www.kegg.jp/kegg-bin/show_pathway?mmu05212+mmu:12015+mmu:22059+mmu:19765
mmu05214	Glioma	Q6PHZ2 P0DP27 P02340	3	http://www.kegg.jp/kegg-bin/show_pathway?mmu05214+mmu:108058+mmu:12313+mmu:22059
mmu05217	Basal cell carcinoma	O70421 P02340 Q61090	3	http://www.kegg.jp/kegg-bin/show_pathway?mmu05217+mmu:14362+mmu:22059+mmu:14369
mmu05222	Small cell lung cancer	Q62469 P02340 P55271	3	http://www.kegg.jp/kegg-bin/show_pathway?mmu05222+mmu:16398+mmu:22059+mmu:12579
mmu05322	Systemic lupus erythematosus	Q7TPR4 P68433 Q8CCK0	3	http://www.kegg.jp/kegg-bin/show_pathway?mmu05322+mmu:109711+mmu:319152+mmu:404634
mmu05323	Rheumatoid arthritis	P06797 P13597 P63082	3	http://www.kegg.jp/kegg-bin/show_pathway?mmu05323+mmu:13039+mmu:15894+mmu:11984
mmu00010	Glycolysis / Gluconeogenesis	P05063 Q9DBF1	2	http://www.kegg.jp/kegg-bin/show_pathway?mmu00010+mmu:11676+mmu:110695
mmu00051	Fructose and mannose metabolism	P05063 P45377	2	http://www.kegg.jp/kegg-bin/show_pathway?mmu00051+mmu:11676+mmu:14187
mmu00053	Ascorbate and aldarate metabolism	Q6ZQM8 Q9DBF1	2	http://www.kegg.jp/kegg-bin/show_pathway?mmu00053+mmu:394432+mmu:110695
mmu00280	Valine, leucine and isoleucine degradation	Q8BH95 Q9DBF1	2	http://www.kegg.jp/kegg-bin/show_pathway?mmu00280+mmu:93747+mmu:110695
mmu00310	Lysine degradation	Q8BH95 Q9DBF1	2	http://www.kegg.jp/kegg-bin/show_pathway?mmu00310+mmu:93747+mmu:110695
mmu00380	Tryptophan metabolism	Q8BH95 Q9DBF1	2	http://www.kegg.jp/kegg-bin/show_pathway?mmu00380+mmu:93747+mmu:110695
mmu00500	Starch and sucrose metabolism	Q9ET01 P06802	2	http://www.kegg.jp/kegg-bin/show_pathway?mmu00500+mmu:110095+mmu:18605
mmu00510	N-Glycan biosynthesis	P27046 Q9WUP4	2	http://www.kegg.jp/kegg-bin/show_pathway?mmu00510+mmu:17158+mmu:57357
mmu00512	Mucin type O-glycan biosynthesis	Q6PB93 Q9JMG2	2	http://www.kegg.jp/kegg-bin/show_pathway?mmu00512+mmu:108148+mmu:59048
mmu00513	Various types of N-glycan biosynthesis	P27046 P29416	2	http://www.kegg.jp/kegg-bin/show_pathway?mmu00513+mmu:17158+mmu:15211
mmu00514	Other types of O-glycan biosynthesis	Q6PB93 Q9JMG2	2	http://www.kegg.jp/kegg-bin/show_pathway?mmu00514+mmu:108148+mmu:59048
mmu00520	Amino sugar and nucleotide sugar metabolism	P29416 Q91XL3	2	http://www.kegg.jp/kegg-bin/show_pathway?mmu00520+mmu:15211+mmu:67883
mmu00531	Glycosaminoglycan degradation	Q8BFR4 P29416	2	http://www.kegg.jp/kegg-bin/show_pathway?mmu00531+mmu:75612+mmu:15211
mmu00565	Ether lipid metabolism	Q8C0I1 Q6NVG1	2	http://www.kegg.jp/kegg-bin/show_pathway?mmu00565+mmu:228061+mmu:99010
mmu00600	Sphingolipid metabolism	Q924Z4 Q69ZF3	2	http://www.kegg.jp/kegg-bin/show_pathway?mmu00600+mmu:76893+mmu:230101
mmu00604	Glycosphingolipid biosynthesis - ganglio series	Q09200 P29416	2	http://www.kegg.jp/kegg-bin/show_pathway?mmu00604+mmu:14421+mmu:15211
mmu00670	One carbon pool by folate	Q8K009 P18155	2	http://www.kegg.jp/kegg-bin/show_pathway?mmu00670+mmu:216188+mmu:17768
mmu00860	Porphyrin and chlorophyll metabolism	Q6ZQM8 O35943	2	http://www.kegg.jp/kegg-bin/show_pathway?mmu00860+mmu:394432+mmu:14297
mmu01521	EGFR tyrosine kinase inhibitor resistance	Q61592 Q61337	2	http://www.kegg.jp/kegg-bin/show_pathway?mmu01521+mmu:14456+mmu:12015
mmu03008	Ribosome biogenesis in eukaryotes	Q3U821 O35130	2	http://www.kegg.jp/kegg-bin/show_pathway?mmu03008+mmu:73674+mmu:14791
mmu03050	Proteasome	O35955 Q8BG41	2	http://www.kegg.jp/kegg-bin/show_pathway?mmu03050+mmu:19171+mmu:73902
mmu03420	Nucleotide excision repair	A2A432 P62878	2	http://www.kegg.jp/kegg-bin/show_pathway?mmu03420+mmu:72584+mmu:56438
mmu03440	Homologous recombination	P46737 Q9R207	2	http://www.kegg.jp/kegg-bin/show_pathway?mmu03440+mmu:210766+mmu:27354
mmu03450	Non-homologous end-joining	P23475 Q9QXE2	2	http://www.kegg.jp/kegg-bin/show_pathway?mmu03450+mmu:14375+mmu:56626
mmu04012	ErbB signaling pathway	Q6PHZ2 Q61337	2	http://www.kegg.jp/kegg-bin/show_pathway?mmu04012+mmu:108058+mmu:12015
mmu04062	Chemokine signaling pathway	Q61337 P51670	2	http://www.kegg.jp/kegg-bin/show_pathway?mmu04062+mmu:12015+mmu:20308
mmu04137	Mitophagy - animal	P02340 P60521	2	http://www.kegg.jp/kegg-bin/show_pathway?mmu04137+mmu:22059+mmu:93739
mmu04152	AMPK signaling pathway	Q925E7 Q62073	2	http://www.kegg.jp/kegg-bin/show_pathway?mmu04152+mmu:52432+mmu:26409
mmu04330	Notch signaling pathway	Q8BVF7 Q61982	2	http://www.kegg.jp/kegg-bin/show_pathway?mmu04330+mmu:226548+mmu:18131
mmu04514	Cell adhesion molecules	P13597 Q9Z261	2	http://www.kegg.jp/kegg-bin/show_pathway?mmu04514+mmu:15894+mmu:53624
mmu04520	Adherens junction	Q7TPR4 Q62073	2	http://www.kegg.jp/kegg-bin/show_pathway?mmu04520+mmu:109711+mmu:26409
mmu04611	Platelet activation	Q62469 Q8R5A3	2	http://www.kegg.jp/kegg-bin/show_pathway?mmu04611+mmu:16398+mmu:54519
mmu04622	RIG-I-like receptor signaling pathway	P70434 Q62073	2	http://www.kegg.jp/kegg-bin/show_pathway?mmu04622+mmu:54123+mmu:26409
mmu04623	Cytosolic DNA-sensing pathway	Q9EPB4 P70434	2	http://www.kegg.jp/kegg-bin/show_pathway?mmu04623+mmu:66824+mmu:54123
mmu04630	JAK-STAT signaling pathway	Q06180 P70297	2	http://www.kegg.jp/kegg-bin/show_pathway?mmu04630+mmu:19255+mmu:20844
mmu04640	Hematopoietic cell lineage	Q62469 P27931	2	http://www.kegg.jp/kegg-bin/show_pathway?mmu04640+mmu:16398+mmu:16178
mmu04650	Natural killer cell mediated cytotoxicity	P13597 Q63810	2	http://www.kegg.jp/kegg-bin/show_pathway?mmu04650+mmu:15894+mmu:19058
mmu04657	IL-17 signaling pathway	P15066 Q62073	2	http://www.kegg.jp/kegg-bin/show_pathway?mmu04657+mmu:16478+mmu:26409
mmu04658	Th1 and Th2 cell differentiation	Q63810 Q61982	2	http://www.kegg.jp/kegg-bin/show_pathway?mmu04658+mmu:19058+mmu:18131
mmu04660	T cell receptor signaling pathway	Q63810 Q62073	2	http://www.kegg.jp/kegg-bin/show_pathway?mmu04660+mmu:19058+mmu:26409
mmu04713	Circadian entrainment	Q6PHZ2 P0DP27	2	http://www.kegg.jp/kegg-bin/show_pathway?mmu04713+mmu:108058+mmu:12313
mmu04723	Retrograde endocannabinoid signaling	Q9CR21 Q9CPU2	2	http://www.kegg.jp/kegg-bin/show_pathway?mmu04723+mmu:70316+mmu:68198
mmu04727	GABAergic synapse	Q8CFE6 P60521	2	http://www.kegg.jp/kegg-bin/show_pathway?mmu04727+mmu:67760+mmu:93739
mmu04740	Olfactory transduction	Q6PHZ2 P0DP27	2	http://www.kegg.jp/kegg-bin/show_pathway?mmu04740+mmu:108058+mmu:12313
mmu04744	Phototransduction	P0DP27 O54828	2	http://www.kegg.jp/kegg-bin/show_pathway?mmu04744+mmu:12313+mmu:19739
mmu04920	Adipocytokine signaling pathway	P41216 Q91WC3	2	http://www.kegg.jp/kegg-bin/show_pathway?mmu04920+mmu:14081+mmu:216739
mmu04924	Renin secretion	P0DP27 Q63810	2	http://www.kegg.jp/kegg-bin/show_pathway?mmu04924+mmu:12313+mmu:19058
mmu04928	Parathyroid hormone synthesis, secretion and action	P15066 P53690	2	http://www.kegg.jp/kegg-bin/show_pathway?mmu04928+mmu:16478+mmu:17387
mmu04932	Non-alcoholic fatty liver disease	Q9CR21 Q9CPU2	2	http://www.kegg.jp/kegg-bin/show_pathway?mmu04932+mmu:70316+mmu:68198
mmu04933	AGE-RAGE signaling pathway in diabetic complications	P13597 Q8K2J0	2	http://www.kegg.jp/kegg-bin/show_pathway?mmu04933+mmu:15894+mmu:72469
mmu04970	Salivary secretion	P0DP27 Q64277	2	http://www.kegg.jp/kegg-bin/show_pathway?mmu04970+mmu:12313+mmu:12182
mmu04971	Gastric acid secretion	Q6PHZ2 P0DP27	2	http://www.kegg.jp/kegg-bin/show_pathway?mmu04971+mmu:108058+mmu:12313
mmu04978	Mineral absorption	P09528 Q8K211	2	http://www.kegg.jp/kegg-bin/show_pathway?mmu04978+mmu:14319+mmu:20529
mmu04979	Cholesterol metabolism	Q61263 P55065	2	http://www.kegg.jp/kegg-bin/show_pathway?mmu04979+mmu:20652+mmu:18830
mmu05133	Pertussis	Q9EPB4 P0DP27	2	http://www.kegg.jp/kegg-bin/show_pathway?mmu05133+mmu:66824+mmu:12313
mmu05140	Leishmaniasis	P28667 Q62073	2	http://www.kegg.jp/kegg-bin/show_pathway?mmu05140+mmu:17357+mmu:26409
mmu05144	Malaria	P35762 P13597	2	http://www.kegg.jp/kegg-bin/show_pathway?mmu05144+mmu:12520+mmu:15894
mmu05210	Colorectal cancer	Q61337 P02340	2	http://www.kegg.jp/kegg-bin/show_pathway?mmu05210+mmu:12015+mmu:22059
mmu05211	Renal cell carcinoma	Q61337 P62878	2	http://www.kegg.jp/kegg-bin/show_pathway?mmu05211+mmu:12015+mmu:56438
mmu05213	Endometrial cancer	Q61337 P02340	2	http://www.kegg.jp/kegg-bin/show_pathway?mmu05213+mmu:12015+mmu:22059
mmu05218	Melanoma	Q61337 P02340	2	http://www.kegg.jp/kegg-bin/show_pathway?mmu05218+mmu:12015+mmu:22059
mmu05220	Chronic myeloid leukemia	Q61337 P02340	2	http://www.kegg.jp/kegg-bin/show_pathway?mmu05220+mmu:12015+mmu:22059
mmu05223	Non-small cell lung cancer	Q61337 P02340	2	http://www.kegg.jp/kegg-bin/show_pathway?mmu05223+mmu:12015+mmu:22059
mmu05231	Choline metabolism in cancer	O54804 O88673	2	http://www.kegg.jp/kegg-bin/show_pathway?mmu05231+mmu:12660+mmu:13139
mmu05235	PD-L1 expression and PD-1 checkpoint pathway in cancer	P70236 Q63810	2	http://www.kegg.jp/kegg-bin/show_pathway?mmu05235+mmu:26399+mmu:19058
mmu00020	Citrate cycle (TCA cycle)	P08249	1	http://www.kegg.jp/kegg-bin/show_pathway?mmu00020+mmu:17448
mmu00030	Pentose phosphate pathway	P05063	1	http://www.kegg.jp/kegg-bin/show_pathway?mmu00030+mmu:11676
mmu00052	Galactose metabolism	P45377	1	http://www.kegg.jp/kegg-bin/show_pathway?mmu00052+mmu:14187
mmu00062	Fatty acid elongation	Q8BH95	1	http://www.kegg.jp/kegg-bin/show_pathway?mmu00062+mmu:93747
mmu00120	Primary bile acid biosynthesis	Q9QXD1	1	http://www.kegg.jp/kegg-bin/show_pathway?mmu00120+mmu:93732
mmu00250	Alanine, aspartate and glutamate metabolism	P28650	1	http://www.kegg.jp/kegg-bin/show_pathway?mmu00250+mmu:11565
mmu00260	Glycine, serine and threonine metabolism	Q9DBF1	1	http://www.kegg.jp/kegg-bin/show_pathway?mmu00260+mmu:110695
mmu00330	Arginine and proline metabolism	Q9DBF1	1	http://www.kegg.jp/kegg-bin/show_pathway?mmu00330+mmu:110695
mmu00340	Histidine metabolism	Q9DBF1	1	http://www.kegg.jp/kegg-bin/show_pathway?mmu00340+mmu:110695
mmu00563	Glycosylphosphatidylinositol (GPI)-anchor biosynthesis	Q9WTK3	1	http://www.kegg.jp/kegg-bin/show_pathway?mmu00563+mmu:14731
mmu00603	Glycosphingolipid biosynthesis - globo and isoglobo series	P29416	1	http://www.kegg.jp/kegg-bin/show_pathway?mmu00603+mmu:15211
mmu00630	Glyoxylate and dicarboxylate metabolism	P08249	1	http://www.kegg.jp/kegg-bin/show_pathway?mmu00630+mmu:17448
mmu00640	Propanoate metabolism	Q8BH95	1	http://www.kegg.jp/kegg-bin/show_pathway?mmu00640+mmu:93747
mmu00650	Butanoate metabolism	Q8BH95	1	http://www.kegg.jp/kegg-bin/show_pathway?mmu00650+mmu:93747
mmu00730	Thiamine metabolism	Q9R0Y5	1	http://www.kegg.jp/kegg-bin/show_pathway?mmu00730+mmu:11636
mmu00740	Riboflavin metabolism	P06802	1	http://www.kegg.jp/kegg-bin/show_pathway?mmu00740+mmu:18605
mmu00790	Folate biosynthesis	P45377	1	http://www.kegg.jp/kegg-bin/show_pathway?mmu00790+mmu:14187
mmu00910	Nitrogen metabolism	Q9D6N1	1	http://www.kegg.jp/kegg-bin/show_pathway?mmu00910+mmu:71934
mmu02010	ABC transporters	Q8K448	1	http://www.kegg.jp/kegg-bin/show_pathway?mmu02010+mmu:217265
mmu03020	RNA polymerase	Q78WZ7	1	http://www.kegg.jp/kegg-bin/show_pathway?mmu03020+mmu:28071
mmu03040	Spliceosome	Q62241	1	http://www.kegg.jp/kegg-bin/show_pathway?mmu03040+mmu:20630
mmu03410	Base excision repair	Q9QXE2	1	http://www.kegg.jp/kegg-bin/show_pathway?mmu03410+mmu:56626
mmu03460	Fanconi anemia pathway	Q61493	1	http://www.kegg.jp/kegg-bin/show_pathway?mmu03460+mmu:19714
mmu04061	Viral protein interaction with cytokine and cytokine receptor	P51670	1	http://www.kegg.jp/kegg-bin/show_pathway?mmu04061+mmu:20308
mmu04072	Phospholipase D signaling pathway	O88673	1	http://www.kegg.jp/kegg-bin/show_pathway?mmu04072+mmu:13139
mmu04080	Neuroactive ligand-receptor interaction	Q9WVA8	1	http://www.kegg.jp/kegg-bin/show_pathway?mmu04080+mmu:54615
mmu04136	Autophagy - other	P60521	1	http://www.kegg.jp/kegg-bin/show_pathway?mmu04136+mmu:93739
mmu04211	Longevity regulating pathway	P02340	1	http://www.kegg.jp/kegg-bin/show_pathway?mmu04211+mmu:22059
mmu04270	Vascular smooth muscle contraction	P0DP27	1	http://www.kegg.jp/kegg-bin/show_pathway?mmu04270+mmu:12313
mmu04392	Hippo signaling pathway - multiple species	Q80UQ2	1	http://www.kegg.jp/kegg-bin/show_pathway?mmu04392+mmu:73246
mmu04512	ECM-receptor interaction	Q62469	1	http://www.kegg.jp/kegg-bin/show_pathway?mmu04512+mmu:16398
mmu04612	Antigen processing and presentation	P06797	1	http://www.kegg.jp/kegg-bin/show_pathway?mmu04612+mmu:13039
mmu04664	Fc epsilon RI signaling pathway	P70236	1	http://www.kegg.jp/kegg-bin/show_pathway?mmu04664+mmu:26399
mmu04710	Circadian rhythm	P62878	1	http://www.kegg.jp/kegg-bin/show_pathway?mmu04710+mmu:56438
mmu04721	Synaptic vesicle cycle	P63082	1	http://www.kegg.jp/kegg-bin/show_pathway?mmu04721+mmu:11984
mmu04725	Cholinergic synapse	Q6PHZ2	1	http://www.kegg.jp/kegg-bin/show_pathway?mmu04725+mmu:108058
mmu04911	Insulin secretion	Q6PHZ2	1	http://www.kegg.jp/kegg-bin/show_pathway?mmu04911+mmu:108058
mmu04913	Ovarian steroidogenesis	O88736	1	http://www.kegg.jp/kegg-bin/show_pathway?mmu04913+mmu:15490
mmu04931	Insulin resistance	Q9ET01	1	http://www.kegg.jp/kegg-bin/show_pathway?mmu04931+mmu:110095
mmu04935	Growth hormone synthesis, secretion and action	P70236	1	http://www.kegg.jp/kegg-bin/show_pathway?mmu04935+mmu:26399
mmu04966	Collecting duct acid secretion	P63082	1	http://www.kegg.jp/kegg-bin/show_pathway?mmu04966+mmu:11984
mmu04972	Pancreatic secretion	Q64277	1	http://www.kegg.jp/kegg-bin/show_pathway?mmu04972+mmu:12182
mmu04976	Bile secretion	Q6ZQM8	1	http://www.kegg.jp/kegg-bin/show_pathway?mmu04976+mmu:394432
mmu04977	Vitamin digestion and absorption	O88968	1	http://www.kegg.jp/kegg-bin/show_pathway?mmu04977+mmu:21452
mmu05017	Spinocerebellar ataxia	Q920A7	1	http://www.kegg.jp/kegg-bin/show_pathway?mmu05017+mmu:114896
mmu05030	Cocaine addiction	O54828	1	http://www.kegg.jp/kegg-bin/show_pathway?mmu05030+mmu:19739
mmu05032	Morphine addiction	P70453	1	http://www.kegg.jp/kegg-bin/show_pathway?mmu05032+mmu:18583
mmu05134	Legionellosis	Q9EPB4	1	http://www.kegg.jp/kegg-bin/show_pathway?mmu05134+mmu:66824
mmu05142	Chagas disease	Q925E7	1	http://www.kegg.jp/kegg-bin/show_pathway?mmu05142+mmu:52432
mmu05143	African trypanosomiasis	P13597	1	http://www.kegg.jp/kegg-bin/show_pathway?mmu05143+mmu:15894
mmu05216	Thyroid cancer	P02340	1	http://www.kegg.jp/kegg-bin/show_pathway?mmu05216+mmu:22059
mmu05219	Bladder cancer	P02340	1	http://www.kegg.jp/kegg-bin/show_pathway?mmu05219+mmu:22059
mmu05221	Acute myeloid leukemia	Q61337	1	http://www.kegg.jp/kegg-bin/show_pathway?mmu05221+mmu:12015
mmu05230	Central carbon metabolism in cancer	P02340	1	http://www.kegg.jp/kegg-bin/show_pathway?mmu05230+mmu:22059
mmu05321	Inflammatory bowel disease	Q99JB6	1	http://www.kegg.jp/kegg-bin/show_pathway?mmu05321+mmu:20371
mmu05340	Primary immunodeficiency	Q9QUN3	1	http://www.kegg.jp/kegg-bin/show_pathway?mmu05340+mmu:17060
mmu05410	Hypertrophic cardiomyopathy	Q62469	1	http://www.kegg.jp/kegg-bin/show_pathway?mmu05410+mmu:16398
mmu05412	Arrhythmogenic right ventricular cardiomyopathy	Q62469	1	http://www.kegg.jp/kegg-bin/show_pathway?mmu05412+mmu:16398
mmu05414	Dilated cardiomyopathy	Q62469	1	http://www.kegg.jp/kegg-bin/show_pathway?mmu05414+mmu:16398
mmu05416	Viral myocarditis	P13597	1	http://www.kegg.jp/kegg-bin/show_pathway?mmu05416+mmu:15894

## Sheet: Enrichment
Map_ID	Map_Name	Test	TestAll	Ref	RefAll	Test_per	Ref_per	Test_Seq	Ref_Seq	Over_Under	P value	FDR	richFactor
mmu05200	Pathways in cancer	13	512	185	6029	0.025391	0.030685	P19157 P15626 Q6PHZ2 P0DP27 Q61337 O70421 Q62469 P02340 P62878 P55271 Q61090 Q61982 Q62172	P02469 P19137 P11499 P07901 P08113 O09131 P19157 P24472 P10649 P26231 F6ZDS4 Q61001 P46425 Q02248 P15626 P97807 Q61292 Q02257 P09803 P21107 P60766 Q99L20 P09055 Q61739 Q6PHZ2 P62897 Q07813 P70336 Q61301 D3YZP9 P11276 P62874 Q64010 P31938 Q61087 P70335 Q9WTX5 Q9DC51 P63085 Q62470 Q61789 P62880 Q9QUI0 P70677 Q9JLN9 P08122 P08752 P30115 P43247 P0DP27 Q63844 Q9JMH6 Q6R0H7 P83940 P47941 P05132 Q9WTX6 …	under	0.802772	0.99999	0.0702703
mmu04744	Phototransduction	2	512	3	6029	0.003906	0.000498	P0DP27 O54828	P62874 P0DP27 O54828	over	0.0203787	0.767527	0.666667
mmu05150	Staphylococcus aureus infection	8	512	19	6029	0.015625	0.003151	Q61781 Q9QWL7 Q9D312 Q99PS0 A6BLY7 P13597 Q62168 Q61765	P19001 Q61414 P08730 Q61781 Q9QWL7 P05784 Q6IFX2 Q9Z2K1 Q9D312 P02535 Q99PS0 P01027 Q8VCM7 A6BLY7 P13597 Q62168 B1AQ75 Q61765 P06684	over	8.33903e-05	0.0215981	0.421053
mmu04216	Ferroptosis	8	512	26	6029	0.015625	0.004312	P97494 P10852 P41216 P09528 Q9WTR6 P02340 Q91WC3 Q9CQV6	Q61147 P60335 Q60931 Q60930 Q61990 P51855 P97494 Q921I1 P10852 Q8JZR0 Q9QUJ7 P41216 O09172 Q9CZW4 P09528 Q62351 Q91V01 O70325 P39654 Q9WTR6 P02340 Q9D906 P14901 Q99J83 Q91WC3 Q9CQV6	over	0.00101077	0.130895	0.307692
mmu04120	Ubiquitin mediated proteolysis	10	512	75	6029	0.019531	0.01244	P60605 P62838 Q9JJZ4 A2A432 Q80U95 Q99JP4 Q8CFI2 P62878 Q8BZQ7 Q9D787	P62983 P62984 Q02053 Q9R1T2 O08759 P61089 Q7TMY8 Q3U1J4 Q99KP6 Q9Z1F9 Q9WTX5 P68037 P46935 Q9JLV5 Q8C7R4 P83940 Q9WTX6 Q60953 Q9D5V5 Q9D4H8 P61082 Q8R349 Q8C878 P63280 P61087 G5E870 Q9DBY1 O88738 Q9WUD1 P61079 P62869 P60605 P62838 Q6ZPJ3 Q91W96 Q3TCH7 Q3UE37 Q9JJZ4 Q6ZWZ2 P63147 Q80UW2 Q8BGZ4 P62257 P62254 A2A432 P40338 Q80U95 A2A6Q5 Q9ES00 P22682 P53995 Q8CH72 Q99JP4 Q9WVM3 Q8CFI2 Q80TP3 Q6PAV2 …	over	0.100743	0.99999	0.133333
mmu04010	MAPK signaling pathway	9	512	105	6029	0.017578	0.017416	P14602 Q03145 P70236 P15066 P02340 Q63810 Q9QZH6 O88653 Q62073	P63017 Q80X90 Q61696 Q8BTM8 P17156 P16627 P14602 P60766 Q8CIN4 P62071 Q64010 P31938 Q99JI6 P63328 P18653 Q03145 P62835 P10833 P18654 P63085 Q60676 P70677 Q63844 P54227 Q9WUT3 P47941 P05132 Q60751 P25799 P32883 P48453 P63001 Q61411 Q3U0V2 P70236 Q60631 P49443 P47713 Q9JI10 Q8BYC6 Q63932 Q9Z1B7 Q9DAS9 O09110 Q9WTK5 O88522 P60764 P36993 O88351 P15208 P49138 P47809 P04627 P68181 Q5F2E8 Q9Z0W1 P10810 …	over	0.539803	0.99999	0.0857143
mmu05014	Amyotrophic lateral sclerosis	9	512	232	6029	0.017578	0.038481	P70236 Q9CR21 Q8VCB1 Q61337 P02340 P60521 Q63810 Q9CPU2 Q6DFW0	P60710 P56480 P20029 Q03265 Q01853 P68373 O88569 P68372 P99024 Q8BG05 Q60932 P08228 P68368 P62962 Q6PF93 Q922F4 Q61768 F6ZDS4 Q9D3D9 P62334 P62821 Q9CZ13 P46471 O88685 Q9DB77 P14685 Q91VR2 Q91VD9 Q8BG32 Q6ZWX6 P49312 Q99KJ8 P70227 Q07076 P62196 P99026 P62192 P61164 P24270 Q3TXS7 P97384 Q8K2B3 Q8VDM4 Q9CQQ7 Q9ERU9 O08788 Q9D8W5 Q921F2 Q9R1P4 Q8K310 Q9Z2U0 P55258 Q9QUM9 P12787 O08583 Q9DCX2 Q9CQA3 …	under	0.998455	0.99999	0.0387931
mmu00770	Pantothenate and CoA biosynthesis	3	512	10	6029	0.005859	0.001659	P06802 Q8K4K6 Q8CHR6	P47738 P47740 Q9DBL7 O35855 P06802 Q8VDG5 Q8K4K6 Q8CHR6 Q9CQF6 Q9Z0K8	over	0.0465299	0.903995	0.3
mmu00100	Steroid biosynthesis	4	512	14	6029	0.007812	0.002322	Q8BLN5 O88736 Q61263 Q8VCH6	Q3U9G9 Q8BLN5 Q9R1J0 O88736 Q61263 Q8VCH6 O88455 Q8K0C4 Q9CRA4 Q9Z0M5 P70245 P52019 P53798 O88822	over	0.0258715	0.767527	0.285714
mmu00140	Steroid hormone biosynthesis	4	512	14	6029	0.007812	0.002322	Q6ZQM8 P50171 O88736 Q9WUP4	Q64435 Q6ZQM8 O70503 P50171 O88587 O88736 Q3U0B3 A1Y9I9 O35469 Q64429 Q9WUP4 Q8K023 Q68FF9 Q80X89	over	0.0258715	0.767527	0.285714
mmu04310	Wnt signaling pathway	8	512	50	6029	0.015625	0.008293	Q6PHZ2 P51655 O70421 P02340 Q63810 P62878 Q61090 Q62073	Q02248 P60122 Q6PHZ2 P70336 P63328 Q9WTX5 Q9QUI0 P05132 Q9WTX6 Q923T9 P67871 P48453 P63001 Q60737 Q80Z96 P51432 Q9CXW3 P56546 P51655 O88712 P60764 O54833 P28652 P68181 Q9WV60 Q9JMK2 Q8BPM0 O70421 Q8BUN5 Q9WTU6 Q8BHJ5 Q61062 P02340 Q91Y86 Q60838 Q9QXE7 P22724 P97471 Q63810 P62878 P25322 Q09XV5 B2RWS6 Q5SRY7 Q61090 P20444 Q62073 Q91ZD4 Q9QYS1 P28047	over	0.057787	0.980332	0.16
mmu04114	Oocyte meiosis	8	512	63	6029	0.015625	0.010449	Q6PHZ2 P0DP27 Q920F6 Q99JP4 P24860 Q63810 P62878 Q8BZQ7	P63101 P62259 P61982 P68254 Q9CQV8 P68510 Q76MZ3 P70227 O54988 Q9CW03 Q9CU62 Q6PHZ2 P63087 P62141 P62137 P31938 P63328 P18653 Q9WTX5 P18654 P63085 P63330 P62715 P0DP27 Q63844 Q9Z329 Q9WUT3 P05132 Q9WTX6 Q60751 Q923T9 Q7TNP2 P48453 Q9WTX8 P11881 Q8R349 Q9Z1B7 P11440 Q91W96 P28652 P97377 P68181 Q60996 Q8BGZ4 P47811 A2A6Q5 Q920F6 P53995 Q99JP4 P24860 Q9WVM3 O08911 Q6PD03 Q9Z1B5 Q8BTZ4 Q07832 P01325 …	over	0.162451	0.99999	0.126984
mmu05152	Tuberculosis	8	512	63	6029	0.015625	0.010449	P18242 Q6PHZ2 P0DP27 P11438 P63082 Q61337 Q61805 Q63810	P63038 P38647 Q6PF93 P51150 P18242 P35278 Q8BL66 Q6PHZ2 P62897 Q07813 Q9CQD1 Q8BVE3 P63328 P01027 P61021 Q9Z1G4 P63085 Q9QUI0 P70677 P0DP27 Q63844 P51863 P11438 Q923T9 P25799 P48453 O89110 Q61160 Q3U0V2 Q64735 P05480 Q9Z1B7 P70444 P28652 Q01147 P17047 P10810 Q9R1Q9 P63082 Q61337 Q99N57 Q9WTU6 P47811 P31750 Q9Z0H7 Q61805 P22366 Q91Y86 Q04207 O08911 O88879 P15920 Q9JIA7 Q9JL61 P23708 P63139 P28033 …	over	0.162451	0.99999	0.126984
mmu04218	Cellular senescence	8	512	74	6029	0.015625	0.012274	P0DP27 P70236 Q9EPK8 P02340 P24860 Q9R207 Q63810 P55271	Q60932 P51881 P70227 P48962 Q60931 Q60930 O35350 P01899 P62071 P63087 P62141 Q9CR16 P62137 P31938 P01901 Q60972 P63328 P10833 P63085 Q9JLN9 O08529 Q3UMR5 P0DP27 Q63844 Q9Z329 P25799 P32883 P48453 Q61411 P70236 Q60876 P11881 Q63932 Q9Z1B7 O09110 P47878 Q921J2 P11440 P23950 P49138 P97377 O08586 Q9WVH4 Q9EPK8 P23949 Q99N57 P30285 Q64261 Q8BUN5 P26450 Q64700 P47811 P06339 P31750 P02340 P24860 Q9R207 …	over	0.290509	0.99999	0.108108
mmu05205	Proteoglycans in cancer	8	512	100	6029	0.015625	0.016586	Q6PHZ2 P06797 O70421 Q62469 P35456 P02340 P41731 Q61090	P60710 Q80X90 Q9JKF1 P26040 Q8BTM8 Q05793 P26041 P26043 P62754 Q02248 P70227 Q60598 P60766 Q8BGD9 P09055 Q6PHZ2 P70336 P11276 Q61823 P62071 P63087 P62141 P62137 P31938 P15379 P70335 P10833 G5E8K5 P63085 P06797 Q9QUI0 P70677 Q9JLN9 O35988 Q63844 Q9Z329 Q61165 P05132 Q60751 Q923T9 P32883 Q9DBR7 Q8VI36 P63001 Q61411 P49817 Q60631 P29351 P11881 P05480 Q63932 Q9Z1B7 Q8VHN8 P35235 P28652 Q9WVC3 P04627 …	under	0.623636	0.99999	0.08
mmu05170	Human immunodeficiency virus 1 infection	8	512	109	6029	0.015625	0.018079	P0DP27 P70236 Q61337 A2A432 P24860 Q63810 P62878 Q62073	P27773 P14211 P18760 P70227 P62897 O35643 Q07813 P01899 Q3U1J4 Q8CIN4 P62874 Q64010 P31938 P01901 P63328 Q9WTX5 P45591 Q9DC51 P63085 Q3TBT3 P62880 P70677 Q9JLN9 P08752 P0DP27 Q63844 Q9Z329 P83940 P22892 P47941 P61967 Q9WTX6 P25799 P32883 Q9D5V5 Q8VI36 P48453 P63001 O89110 Q61411 Q61160 Q3U0V2 P70236 Q9WVP1 P11881 Q63932 Q9Z1B7 O88512 Q9DAS9 P36371 Q60710 Q9WUN2 P21278 O09110 P21958 P01887 P70444 …	under	0.718621	0.99999	0.0733945
mmu05165	Human papillomavirus infection	8	512	142	6029	0.015625	0.023553	Q925E7 P63082 Q61337 O70421 Q62469 P02340 Q61090 Q61982	P02469 P19137 P52480 Q61001 A2A863 P50516 Q02248 Q61292 Q76MZ3 Q61335 P62192 P70441 P60766 O08759 P62814 P09055 Q61739 Q07813 Q6PDQ2 P01899 P11276 Q8BVE3 Q811D0 A2AN08 P31938 P01901 P50518 Q61087 Q6P1F6 Q9Z1G4 P63085 Q62470 Q61789 Q80U72 P70677 Q9JLN9 P08122 P57746 P63330 P62715 Q63844 P51863 Q6R0H7 P05132 O09106 Q9D1K2 Q64339 P25799 Q7TNP2 P32883 Q925E7 P70288 Q8VI36 O89110 Q61411 Q61160 Q3U0V2 …	under	0.924744	0.99999	0.056338
mmu05010	Alzheimer disease	8	512	204	6029	0.015625	0.033836	P0DP27 Q9CR21 Q61337 O70421 Q8BVF7 Q63810 Q61090 Q9CPU2	P16858 P56480 Q03265 P68373 P68372 P99024 Q60932 P68368 O55143 P51881 Q6PF93 Q922F4 Q61768 Q9D3D9 P62334 Q9CZ13 P46471 O88685 Q9DB77 P14685 Q91VR2 Q91VD9 Q02248 Q8BG32 Q6ZWX6 P70227 P48962 Q60931 Q60930 P62196 P99026 P62192 Q3TXS7 Q8K2B3 Q8VDM4 Q9CQQ7 Q9D8W5 Q9R1P4 Q99P72 Q9Z2U0 Q9QUM9 P12787 Q9DCX2 Q9CQA3 P54775 P49722 O35350 Q9D0M3 P19783 Q9DB20 P62897 O35226 P26516 Q9WVJ2 Q9CR16 Q99JI4 O09061 …	under	0.997071	0.99999	0.0392157
mmu04060	Cytokine-cytokine receptor interaction	4	512	14	6029	0.007812	0.002322	P25085 Q8BHE5 P51670 P27931	Q9Z0W1 Q8BVZ5 P25085 Q5UW37 O35188 Q9QZM4 Q8BHE5 P49003 P51670 Q9Z0J7 Q60943 P27931 P08505 Q64729	over	0.0258715	0.767527	0.285714
mmu04110	Cell cycle	7	512	57	6029	0.013672	0.009454	Q920F6 Q99JP4 P02340 P24860 P62878 Q8BZQ7 P55271	P63101 O70456 P62259 P61982 P68254 Q9CQV8 P68510 Q9CW03 Q9CU62 P25206 P97310 P17918 Q9WVA3 Q9WTX5 P97311 P49717 Q61881 Q9WTX6 O09106 P70288 Q9WTX8 Q8R349 Q61550 Q9D3E6 P11440 Q91W96 O35638 P97377 P49718 Q9WV60 P46414 Q8BGZ4 P30285 Q64261 Q8BUN5 Q64700 A2A6Q5 Q920F6 P53995 Q03147 Q99JP4 P02340 P24860 Q9WVM3 Q9Z1B5 Q8BTZ4 Q07832 P97471 P97313 P62878 Q8BZQ7 P25322 Q61458 Q60772 P55271 Q8R0K9 B2RWS6	over	0.206538	0.99999	0.122807
mmu00230	Purine metabolism	7	512	58	6029	0.013672	0.00962	Q61503 P28650 P06802 O08739 Q64520 Q9R0Y5 P70453	P52480 Q9CWJ9 Q9D0F9 Q9WTP6 Q9WTP7 P46664 P24547 P15532 Q3THK7 Q01768 Q9DCL9 Q5SUR0 P23492 Q7TSV4 P54822 Q9WUZ9 Q64737 Q9D892 Q6P3D0 Q9WUR9 P00493 Q9R111 Q60967 P56380 Q61503 Q3V1L4 Q9JM14 Q00519 Q9DBT5 P28650 Q9JKX6 P55264 P06802 O08739 Q9CRB3 Q64520 Q9CS42 Q9D020 Q8BIW1 Q9WV85 P08030 Q9QX60 P07742 Q99L27 Q3UFY7 Q9D7G0 P43346 Q8VCF1 Q8BVU5 O88425 O55057 Q9R0Y5 Q8C0T9 P03958 Q8VCP8 Q8VCE6 P70453 …	over	0.219074	0.99999	0.12069
mmu05225	Hepatocellular carcinoma	7	512	77	6029	0.013672	0.012772	P19157 P15626 Q6DIC0 Q61337 O70421 P02340 Q61090	P60710 O09131 P19157 P24472 P10649 P46425 Q02248 P15626 Q99L20 Q3TKT4 Q07813 Q6PDG5 P31938 O54941 A2BH40 P63085 Q9JLN9 P30115 Q63844 Q9JMH6 Q6DIC0 P48774 Q60751 P13745 P32883 Q99JR8 P97496 Q61411 Q91VS7 Q9Z2N8 Q9Z0H3 Q60631 Q63932 Q64669 O08734 E9Q4N7 P04627 O08586 Q8BSK8 Q8CIH5 Q9WV60 Q61337 O70421 Q9QUG2 Q99N57 P30285 Q64261 Q8BUN5 P26450 Q9Z1M4 O88665 P31750 Q61062 P02340 Q64373 Q64471 Q62077 …	over	0.483837	0.99999	0.0909091
mmu04140	Autophagy - animal	7	512	84	6029	0.013672	0.013933	P18242 P06797 P11438 Q61337 P60521 Q62073 Q6DFW0	Q6PF93 P62821 Q6ZWX6 P51150 P18242 P55258 P63158 P10605 P62071 P31938 P10833 P63085 P06797 O35963 Q9JLN9 P63330 P62715 Q63844 P05132 Q61249 P11438 Q60751 Q5EG47 P32883 O70404 Q61411 O88597 P11881 Q63932 Q9WUN2 Q9JK48 Q8BRK8 Q99K70 Q921J2 O55003 P28867 Q8C0J2 Q9CPX6 P68181 O08586 Q9D1F4 Q9ERB0 Q8BSK8 P17047 Q9DCJ1 Q61337 Q9CQY1 Q99N57 P26450 Q9Z1M4 Q9WTU6 P31750 Q80XK6 Q80X95 P81122 Q8VD65 Q91Y86 …	under	0.578502	0.99999	0.0833333
mmu05167	Kaposi sarcoma-associated herpesvirus infection	7	512	84	6029	0.013672	0.013933	P0DP27 P70236 P13597 P02340 P60521 Q63810 P70434	P62983 P62984 Q6PF93 Q02248 P70227 P62897 Q07813 P01899 P62874 P31938 P01901 P63328 P01027 P63085 P62880 P70677 Q9JLN9 P0DP27 Q63844 Q9Z329 P25799 P32883 P48453 P63001 O89110 Q61411 Q61160 Q3U0V2 O88597 P70236 P11881 P05480 Q63932 Q9Z1B7 P13597 Q9DAS9 Q03963 Q9WUN2 P70444 O08734 O88522 P25911 O88351 Q9CPX6 Q01147 P49138 P47809 Q8CIH5 Q9WV60 Q99N57 P30285 Q64261 P15655 P26450 Q9WTU6 P47811 P06339 …	under	0.578502	0.99999	0.0833333
mmu05166	Human T-cell leukemia virus 1 infection	7	512	85	6029	0.013672	0.014099	P13597 Q99JP4 P02340 Q63810 Q8BZQ7 P55271 P27931	P14211 Q60932 P51881 P35564 P26039 P34022 P48962 Q60931 Q60930 Q6P5F9 Q07813 P62827 P01899 Q811D0 P31938 P01901 Q920E5 P63328 Q9WVA3 P63085 Q63844 P05132 P25799 P32883 P48453 Q9WTX8 Q61411 Q8R349 Q63932 P13597 P01887 Q9CT10 Q9WTK5 O88522 O88351 Q91W96 Q01147 Q8K409 P97377 P47809 P68181 O08586 Q80WQ2 Q8BGZ4 Q9JHD2 P30285 Q8BUN5 P26450 Q9WTU6 A2A6Q5 P06339 P31750 P53995 Q99JP4 P02340 Q91Y86 Q64373 …	under	0.591352	0.99999	0.0823529
mmu04714	Thermogenesis	7	512	142	6029	0.013672	0.023553	Q6DIC0 P41216 Q9CR21 Q8BT51 Q7TSH3 Q91WC3 Q9CPU2	P60710 P56480 Q03265 Q06185 Q9D3D9 Q9CZ13 Q9DB77 P62754 Q91VR2 Q91VD9 Q8K2B3 Q9CQQ7 Q3TKT4 P12787 Q9DCX2 Q9CQA3 Q9D0M3 P19783 Q9DB20 Q6PDG5 P52825 Q91YT0 Q9CR68 Q9CPQ8 O54941 P18653 Q9D6J6 Q91WD5 A2BH40 Q9DCT2 Q9ERS2 P18654 Q8R1I1 P52503 P56391 Q9JLN9 Q62425 P00405 Q8JZR0 Q99LC3 Q9QUJ7 Q9DC69 Q6R0H7 O09111 Q9D2R6 Q9WUT3 P99028 Q6DIC0 P05132 Q9Z1P6 P97742 O54950 P41216 Q5EG47 Q9CXZ1 Q9CQJ8 P32883 …	under	0.963595	0.99999	0.0492958
mmu05012	Parkinson disease	7	512	162	6029	0.013672	0.02687	Q6PHZ2 P0DP27 P60605 Q9CR21 Q9JJZ4 P02340 Q9CPU2	P56480 P20029 Q03265 P68373 P68372 P99024 Q60932 P62983 P62984 P68368 Q02053 P51881 Q922F4 Q61768 Q9CQN1 Q9D3D9 P62334 Q9CZ13 P46471 O88685 Q9DB77 P14685 Q99LX0 Q91VR2 Q91VD9 Q8BG32 Q6ZWX6 P70227 P48962 Q60931 Q60930 P62196 P99026 P62192 Q3TXS7 Q8K2B3 P10639 Q8VDM4 Q9CQQ7 Q9D8W5 Q9R1P4 Q9Z2U0 Q9QUM9 P12787 Q9DCX2 Q9CQA3 Q6PHZ2 P54775 P49722 Q9D0M3 P19783 Q9DB20 P62897 Q07813 O35226 P26516 Q9WVJ2 …	under	0.987572	0.99999	0.0432099
mmu00564	Glycerophospholipid metabolism	6	512	39	6029	0.011719	0.006469	Q64521 O54804 Q8BH98 Q6NVG1 O88673 Q9Z1X2	Q64521 Q99L43 Q3TRM4 Q3ULJ0 P47713 Q9WTL7 P97823 Q8BHF7 Q3UN02 Q91V01 P49586 Q8VDP6 Q922E4 Q3TFD2 Q8CHK3 Q9D517 Q8VEB4 O35405 Q91YX5 Q9D1E8 O54804 Q8BSF4 Q8BH98 Q80UP3 P13707 O55229 Q6NVG1 Q9D4V0 O88673 Q9Z1X2 Q91ZP3 Q8K2C8 Q8BGS7 Q8R3U1 P98192 Q9DAX2 Q8BYI6 Q8K4X7 Q99LH2	over	0.108646	0.99999	0.153846
mmu04070	Phosphatidylinositol signaling system	6	512	43	6029	0.011719	0.007132	P0DP27 O88673 Q6P549 Q8K337 Q9Z2C4 Q8K2J0	Q6PF93 P70227 Q9EP69 Q99L43 P0DP27 Q9Z329 P11881 Q8R3B1 Q91XU3 Q80V26 P51432 P49442 Q8VDP6 Q61194 O08586 Q2TBE6 Q91UZ5 Q8CIH5 A2ARP1 E9Q3L2 Q8VE11 P26450 Q80XI4 Q80UP3 Q9Z2C5 O88673 Q62077 Q6ZQB6 Q9Z2D1 Q6P549 Q7TS72 Q8K337 Q9EPW0 Q6NVF0 Q8CDA1 P20444 Q9Z2C4 Q8BKC8 P42337 Q8BTI9 Q8K2J0 Q9CZX7 Q3TWL2	over	0.153703	0.99999	0.139535
mmu05160	Hepatitis C	6	512	73	6029	0.011719	0.012108	P35762 Q925E7 Q61337 Q9Z261 P02340 P70434	P63101 P62259 P61982 P68254 Q9CQV8 P68510 Q02248 Q6ZWX6 Q76MZ3 P62897 Q07813 P60229 P31938 Q6P1F6 P35762 Q6Q899 P63085 P70677 P63330 P62715 Q63844 P61290 P25799 Q7TNP2 P32883 Q925E7 O89110 Q61411 Q61160 Q3U0V2 Q64282 Q60631 Q63932 Q6ZWR4 Q03963 Q9WUN2 P70444 Q8VCF0 O35054 O08734 Q60855 Q61146 O88522 O88351 P97377 P04627 Q9D7D7 Q9WV60 Q61337 Q9Z0G9 Q99N57 P30285 Q64261 P26450 P31750 P70671 Q9Z261 …	under	0.595182	0.99999	0.0821918
mmu05203	Viral carcinogenesis	6	512	98	6029	0.011719	0.016255	Q7TPR4 P13020 Q61337 P02340 P55271 P70434	P52480 P10854 P62806 P57780 P63101 P62259 P61979 Q7TPR4 P61982 P68254 Q9CQV8 Q78PY7 P68510 P34022 Q62167 P13020 Q60931 P62192 P60766 O08759 Q07813 Q6PDQ2 P01899 Q3U1J4 Q99M87 Q811D0 A2AN08 P01901 P01027 P63085 Q9QUI0 Q80U72 P70677 Q63844 P51863 P05132 O09106 P25799 P32883 P70288 Q8VI36 P63001 O89110 Q9WTX8 Q61411 Q3U0V2 Q60631 Q9Z2V5 Q6A4J8 P05480 Q9CSN1 Q03963 P62915 O08734 Q9WTK5 O88522 P11440 …	under	0.850453	0.99999	0.0612245
mmu05169	Epstein-Barr virus infection	6	512	99	6029	0.011719	0.016421	P70236 P13597 P02340 Q9QUN3 P70434 Q62073	P27773 P14211 P20152 P62334 P46471 O88685 P14685 Q8BG32 P62196 P62192 Q3TXS7 Q8VDM4 Q9D8W5 P54775 P62897 Q07813 O35226 P01899 P26516 Q9WVJ2 Q99JI4 P01901 P15379 Q6Q899 O35593 P46935 P70677 O09106 Q64339 P25799 Q60520 P70288 P63001 O89110 Q61160 Q3U0V2 Q9CX56 P70236 Q6A4J8 Q9Z1B7 P13597 Q9CSN1 Q03963 P36371 Q9WUN2 O09110 P21958 P01887 P70444 Q8VCF0 O08734 Q60855 Q9JKV1 Q9WTK5 O88522 P25911 O88351 …	under	0.857084	0.99999	0.0606061
mmu04141	Protein processing in endoplasmic reticulum	6	512	121	6029	0.011719	0.02007	Q9WUQ2 P60605 P62838 Q9JJZ4 Q9R049 P62878	P11499 P20029 P09103 P07901 Q01853 P08113 P63017 P27773 P14211 Q61696 Q99PL5 P08003 Q8R180 P17156 P16627 Q8BMK4 Q9JKR6 Q91YQ5 Q8BHN3 Q922R8 P35564 P48722 Q6P5E4 Q6ZWX6 Q9CZ44 O08795 Q61335 Q9D0F3 Q99KV1 Q9DBG6 P57759 Q91W90 Q9DCF9 O35350 O54734 Q07813 Q9CY50 Q91YW3 Q3UPL0 Q9D662 Q80UM7 Q9DBH5 Q9WTX5 P46978 P27612 Q9EPK6 Q01405 Q61699 Q8VHE0 Q9Z2G6 O08529 Q8VEH8 P54728 P61620 Q3TDQ1 Q9CQC9 Q9WTX6 …	under	0.951641	0.99999	0.0495868
mmu00511	Other glycan degradation	4	512	15	6029	0.007812	0.002488	Q64191 Q8K2I4 P29416 Q69ZF3	Q8BX80 O09159 P20060 Q64191 P23780 P17439 Q8K2I4 P29416 Q99LJ1 Q91W89 O35657 Q99KR8 O54782 Q9JMH7 Q69ZF3	over	0.0329734	0.776373	0.266667
mmu00562	Inositol phosphate metabolism	5	512	36	6029	0.009766	0.005971	Q8C5L6 Q6P549 Q8K337 Q9Z2C4 Q8K2J0	P17751 Q6PF93 Q9EQ20 Q9EP69 A2AP18 Q8R3B1 Q91XU3 P51432 P49442 Q8VDP6 Q61194 O08586 Q2TBE6 Q91UZ5 Q8CIH5 E9Q3L2 Q8VE11 Q4KWH5 Q80XI4 Q8C5L6 Q9Z2C5 Q9JHU9 Q62077 Q9Z2D1 Q6P549 Q7TS72 Q8K337 Q9EPW0 Q6NVF0 Q8CDA1 Q9Z2L6 Q9Z2C4 Q8BKC8 P42337 Q8BTI9 Q8K2J0	over	0.186469	0.99999	0.138889
mmu04380	Osteoclast differentiation	5	512	40	6029	0.009766	0.006635	P70236 P15066 Q63810 Q9QUN3 Q62073	P31938 P63328 P63085 Q63844 P25799 P48453 P63001 P70236 P09450 Q60631 Q9Z1B7 P47930 Q9WTK5 O88522 O88351 Q01147 Q8CIH5 P15066 P26450 Q9WTU6 P47811 P31750 Q8CF89 Q91Y86 Q04207 O08911 Q61179 Q8CE90 Q63810 Q9QUN3 Q80TQ2 O70433 Q9WUL6 Q62073 P42337 Q8BTI9 Q64337 Q64729 P39429 Q9R117	over	0.249585	0.99999	0.125
mmu05215	Prostate cancer	5	512	42	6029	0.009766	0.006966	P19157 Q61337 P02340 P11214 P27931	P11499 P07901 P08113 P19157 P46425 Q02248 P31938 P63085 Q9JLN9 Q63844 Q60751 P25799 P32883 Q61411 Q60631 Q63932 O88522 O88351 Q01147 P97377 P04627 O08586 Q9WV60 P46414 Q61337 Q99N57 P26450 P31750 Q9R097 P02340 Q04207 Q8CI19 P11214 P01325 P25322 B2RWS6 P70424 P27931 Q9Z2A0 P42337 Q8BTI9 Q62245	over	0.282974	0.99999	0.119048
mmu00983	Drug metabolism - other enzymes	5	512	43	6029	0.009766	0.007132	P19157 P15626 Q6ZQM8 Q8BK48 Q8CHR6	Q8VCT4 O09131 P19157 P24472 P10649 P46425 P15626 Q64435 Q6ZQM8 Q99L20 P24547 P15532 Q9DBP5 Q3THK7 Q01768 Q8BK48 P30115 Q9D892 P48774 P13745 Q91WU0 P00493 Q64176 Q91VS7 Q00519 Q91WG0 P50295 Q91YL3 P13439 Q9WV85 P52623 P07742 Q8CHR6 P52624 P12265 O88425 Q99PM9 Q64471 P56389 Q61133 P11157 O55060 Q80X89	over	0.299984	0.99999	0.116279
mmu04934	Cushing syndrome	5	512	51	6029	0.009766	0.008459	Q6PHZ2 P30561 O70421 P55271 Q61090	Q02248 P97807 P70227 Q6PHZ2 P31938 Q99JI6 P62835 Q9DC51 P63085 O08915 P08752 Q63844 Q9Z329 Q6R0H7 P05132 Q923T9 P11881 O88559 Q63932 P21278 P51432 P21279 P28652 Q01147 P97377 P68181 B2RSH2 P30561 P61965 Q80U87 Q9WV60 P46414 O70421 P30285 Q64261 Q8BLF1 Q61062 O35469 Q60838 Q91X20 P16951 P22724 P25322 Q60772 P55271 Q8BWG9 Q61090 Q8BX09 O89090 Q9QYS1 P28047	over	0.438548	0.99999	0.0980392
mmu04146	Peroxisome	5	512	54	6029	0.009766	0.008957	Q8C0I1 P41216 Q8VCI5 Q9QXD1 Q91WC3	P35700 P08228 O88844 P99029 P54071 Q921H8 P24270 P51660 P55096 P09671 P32020 Q8JZR0 P38060 Q9QUJ7 Q8C0I1 P41216 Q9DCM2 Q8C0L6 O09174 Q99LB2 Q9CZW4 Q9WUR2 Q9R0A0 O35459 Q00519 Q9R0H0 Q99J39 Q9DC50 P19258 O35386 Q99P30 Q78JN3 P47934 Q9EPL9 Q9Z210 Q9QXE0 Q6P6M5 Q9D0K1 Q99MZ7 Q5BL07 Q8VCI5 Q9DBM2 Q9DCN1 O70579 Q8BGI5 P11930 O89016 Q9QXD1 Q91WC3 Q9WV68 P98192 P34914 B1AUE5 Q9D1G2	over	0.489424	0.99999	0.0925926
mmu04145	Phagosome	5	512	59	6029	0.009766	0.009786	P50404 P06797 P11438 P63082 Q62469	P60710 Q9JHU4 P68373 P68372 P14211 P99024 P68368 Q6PF93 Q922F4 P35564 P50516 P51150 O08547 P35278 P62814 Q8BL66 P50404 P09055 O88487 P24668 P01899 Q9CQD1 P63024 Q8BVE3 P01901 P50518 P01027 P61021 Q9Z1G4 Q6PDL0 Q8R1Q8 P06797 P57746 P51863 Q9ER00 P61620 P11438 Q9D1K2 Q9CQS8 P63001 Q9Z1G3 Q62351 P36371 Q08857 P21958 Q99LI8 Q9CR51 P17047 P10810 Q9R1Q9 P63082 Q62469 P43406 Q45VK7 P06339 P15920 Q8VDS8 …	under	0.570059	0.99999	0.0847458
mmu04722	Neurotrophin signaling pathway	5	512	62	6029	0.009766	0.010284	Q6PHZ2 P0DP27 Q9QYH6 Q61337 P02340	P62259 Q99PT1 P60766 Q6PHZ2 Q07813 Q64010 P31938 Q99JI6 P18653 P62835 P18654 P63085 Q9QUI0 P0DP27 Q63844 Q9WUT3 P47941 Q923T9 P25799 P32883 P63001 Q61411 Q60631 Q63932 Q9Z1B7 P35235 P28867 O88351 P28652 P49138 Q9WVH4 Q9Z0W1 Q91ZM2 Q8CIH5 Q9WV60 Q9QYH6 Q61337 Q99N57 P26450 Q9WTU6 P47811 P31750 P02340 Q91Y86 Q61599 Q6PHU5 Q04207 Q62077 O08911 P98083 Q8CE90 Q8C180 P35569 Q8C050 O35099 Q9WVS8 Q9Z2A0 …	under	0.615139	0.99999	0.0806452
mmu04910	Insulin signaling pathway	5	512	68	6029	0.009766	0.011279	P0DP27 Q9ET01 Q61337 Q6P549 Q9DBC7	P19096 P17710 Q8BH04 P62754 Q8CI94 O08528 P63087 P62141 P62137 Q64010 P31938 A2A8L5 P63073 P63085 Q9WUB3 Q9JLN9 P0DP27 Q63844 Q5SWU9 P31324 P47941 P05132 O54950 Q5EG47 Q8CJ53 P32883 Q61411 Q9Z1E4 O35250 Q60876 Q60631 Q9ET01 Q63932 P35821 Q62074 Q8BRK8 Q921J2 O08917 Q60634 O88351 P15208 Q91W97 P04627 P68181 Q8BSK8 Q9WV60 Q61337 Q99N57 P26450 Q9Z1M4 Q9WTU6 P31750 P22682 P81122 Q91Y86 Q9R078 P98083 …	under	0.696442	0.99999	0.0735294
mmu04015	Rap1 signaling pathway	5	512	70	6029	0.009766	0.011611	Q03145 P0DP27 P70236 Q8R5A3 P97492	P60710 P62962 P30999 P26039 Q02248 P09803 P60766 P09055 Q9QZQ1 Q64010 P31938 Q99JI6 Q03145 P62835 P10833 Q9DC51 P63085 Q9QUI0 P08752 P0DP27 Q63844 Q6R0H7 P70460 P47941 Q60751 P32883 Q8C0T5 P63001 P63321 Q61411 Q99NH2 P70236 Q9JIW9 P05480 Q63932 Q9Z1B7 P51432 O09110 Q62074 P21279 P60764 P15208 B2RSH2 Q03173 G3X9J0 Q9Z0W1 Q9JJV2 Q60992 Q99N57 P15655 P26450 Q9JK83 P47811 P31750 Q91VS8 Q62077 A2ALS5 …	under	0.720753	0.99999	0.0714286
mmu04621	NOD-like receptor signaling pathway	5	512	71	6029	0.009766	0.011776	Q9EPB4 P46737 P60521 P70434 Q62073	P11499 P07901 P62259 Q60932 P70227 Q60931 Q60930 Q8K1M6 P10639 P10605 Q99KQ4 P63085 Q3TBT3 Q9QUI0 Q9EPB4 Q3UMR5 Q63844 Q9Z329 P25799 O89110 Q61160 Q80TH2 P11881 Q9Z1B7 Q9WUN2 P51432 Q8BWW9 Q8VCF0 Q60855 P28867 Q9ES74 Q9CX34 O88522 Q811U4 Q8C0J2 O88351 Q3TL44 P70268 P46737 Q9CQY1 Q9WTU6 P47811 Q9QZL0 P70671 Q8CF89 P22366 Q91Y86 Q64373 Q04207 P29452 Q99J83 O08911 Q61179 P70399 P11928 P60521 Q9Z1Y4 …	under	0.732376	0.99999	0.0704225
mmu05161	Hepatitis B	5	512	71	6029	0.009766	0.011776	P70236 Q61337 P02340 P70434 Q62073	P63101 Q05793 P68254 Q9CQV8 Q62167 Q60931 P62897 Q07813 Q3U1J4 P31938 P17918 Q6Q899 P63085 P70677 Q63844 P25799 P32883 O89110 Q61411 Q61160 P70236 Q60631 P05480 Q63932 Q9Z1B7 Q9WUN2 O09110 P70444 Q8VCF0 O88522 O88351 Q01147 P97377 P47809 P04627 Q9R1Q9 Q61337 Q99N57 Q8BUN5 P26450 Q9WTU6 P47811 P31750 P70671 Q8CF89 P22366 P02340 Q91Y86 P52633 P42232 Q04207 Q9QVP9 O08911 P42227 O88879 P16951 Q8CE90 …	under	0.732376	0.99999	0.0704225
mmu04014	Ras signaling pathway	5	512	73	6029	0.009766	0.012108	Q03145 P0DP27 Q61337 Q60790 Q62172	P60766 P35278 Q9CQD1 Q9QZQ1 Q8CIN4 P62071 P62874 P31938 Q99JI6 Q03145 P61021 P62835 P10833 P63085 P62880 Q9QUI0 P0DP27 Q63844 P62331 P05132 Q60751 P25799 P32883 P63001 Q921Q7 P63321 Q61411 Q9JIW9 Q60631 P47713 Q63932 Q9DAS9 Q9WUN2 P35235 Q8BTW9 O88522 P60764 O88351 P15208 P68181 Q9D4H1 Q9Z0W1 Q8CIH5 Q61337 Q99N57 P15655 P26450 Q9WTU6 P31750 Q9JI11 Q91Y86 Q64373 Q04207 Q3ULB5 Q62077 Q8CI19 Q80SZ7 …	under	0.754561	0.99999	0.0684932
mmu04217	Necroptosis	5	512	77	6029	0.009766	0.012772	Q8CCK0 Q6PHZ2 Q9EPB4 P09528 Q9ET01	P11499 P17742 P07901 Q8CGP6 Q8CGP7 Q8CGP5 Q8R1M2 Q64523 P27661 Q60932 P51881 Q64522 P0C0S6 P26443 Q9QZQ8 Q8CI94 Q9Z0X1 P48962 Q60931 Q60930 Q8K1M6 P63158 Q8CCK0 Q6PHZ2 O35350 Q07813 Q9DB34 Q9CR16 Q9D8B3 P15105 Q9WUB3 Q9EPB4 O08529 Q923T9 Q8BX10 Q8BJF9 O89110 Q61160 Q3U0V2 Q9D7S9 P09528 P0C0A3 P47713 Q99LU0 Q9ET01 Q03963 P46467 P70444 Q60855 Q921W0 P39654 P28652 Q8VEJ9 P54731 Q8BVZ5 Q9CQ10 Q9WTU6 …	under	0.794758	0.99999	0.0649351
mmu05168	Herpes simplex virus 1 infection	5	512	82	6029	0.009766	0.013601	Q61337 P02340 P70434 Q62073 P25425	P27773 P14211 Q62093 Q6ZWX6 Q6PDM2 O08583 P62897 Q07813 P01899 P63087 P62141 P62137 P01901 P01027 Q6Q899 Q3TBT3 P70677 Q3TWW8 Q9JLN9 O35326 Q61191 Q8BL97 P25799 Q60953 O89110 Q61160 Q3U0V2 Q99JX7 P84104 Q60876 P05480 Q61749 Q03963 P36371 Q9WUN2 P21958 Q9D0B0 P01887 P70444 Q8VCF0 P35235 O08734 Q921J2 Q8R2Q8 O88522 O88351 Q9R233 P32507 Q99LC8 Q99LD9 O70551 Q8CHW4 Q61337 P26450 P06339 P31750 P70671 …	under	0.837537	0.99999	0.0609756
mmu04810	Regulation of actin cytoskeleton	5	512	95	6029	0.009766	0.015757	Q7TPR4 P13020 Q3UQ44 P62484 Q62469	P60710 Q8VDD5 P57780 Q9JKF1 P26040 Q7TPR4 P26041 Q6URW6 P62962 Q64727 P26043 A2A863 P18760 P13020 Q3THE2 P60766 Q61879 P09055 Q61739 Q3UQ44 Q8BKX1 P70336 Q9CVB6 Q8CIN4 P11276 P62071 P63087 P62141 P62137 Q64010 Q7TMB8 P31938 P70335 P10833 P45591 P63085 Q62470 Q9QUI0 Q9JM76 Q9WV32 P28660 O08808 Q63844 Q61165 P47941 P59999 P32883 Q9DBR7 Q9D898 Q8VI36 P63001 Q61411 Q8BUR4 Q9CPW4 Q91XU3 P27601 P05480 …	under	0.915569	0.99999	0.0526316
mmu04151	PI3K-Akt signaling pathway	5	512	115	6029	0.009766	0.019074	Q03145 Q925E7 Q61337 Q62469 P02340	P02469 P19137 P11499 P07901 P08113 P63101 P62259 P61982 P68254 Q9CQV8 P68510 Q61001 Q8BH04 A2A863 P62754 Q61292 Q76MZ3 Q61081 Q8BGD9 P09055 Q61739 P11276 P62874 P31938 Q61087 Q03145 Q6P1F6 P63073 P63085 Q62470 Q61789 P62880 Q9JLN9 P08122 P63330 P62715 Q63844 Q60751 Q5EG47 P25799 Q7TNP2 P32883 Q925E7 P63001 Q61411 Q9Z1E4 Q60876 Q60631 Q63932 Q6ZWR4 Q9DAS9 Q8BWW9 Q8BRK8 Q921J2 P02463 O88522 O88351 …	under	0.97232	0.99999	0.0434783
mmu05132	Salmonella infection	5	512	139	6029	0.009766	0.023055	Q9EPB4 P70236 Q60960 Q62073 Q5KU39	P60710 P16858 P07356 P11499 P07901 P08113 Q9JHU4 P68373 Q80X90 P68372 P99024 Q8BTM8 P68368 P62908 P62962 Q6PF93 Q922F4 Q61768 Q02248 Q99KJ8 P51150 P61164 P10639 Q3THE2 P60766 O08788 P35278 Q9ERK4 P39054 O88487 P62897 P24668 Q07813 P70336 Q9CVB6 Q9CQD1 Q8R5C5 P84096 Q7TMB8 P31938 P63168 P61021 Q9WTX5 P10833 Q6PDL0 P63085 Q8R1Q8 Q9QUI0 Q9JM76 Q9EPB4 Q9WV32 P70677 P28738 P28660 O35382 Q9CQW2 Q63844 …	under	0.993639	0.99999	0.0359712
mmu03320	PPAR signaling pathway	8	512	33	6029	0.015625	0.005474	P06801 P41216 Q05816 Q64516 P43883 P55065 Q9QXD1 Q91WC3	Q8BH04 P51174 Q921H8 P45952 P52825 P06801 P32020 Q8JZR0 Q9QUJ7 P97742 P41216 O55222 Q9CZW4 Q08857 Q9R0H0 P31786 Q05816 Q64516 Q8JZK9 Q91VE0 Q9Z0R9 Q60714 Q9EPL9 P43883 P55065 Q9DBM2 P13516 P28700 Q9QXD1 Q91WC3 Q00623 Q9Z2A0 Q8BVZ1	over	0.00529078	0.456771	0.242424
mmu00561	Glycerolipid metabolism	5	512	21	6029	0.009766	0.003483	P45377 Q9DBF1 Q64516 Q8BH98 O88673	P47738 Q9JII6 P45376 Q9JLJ2 P47740 P45377 Q3UN02 Q8VC30 Q9DBF1 Q64516 P21300 Q9ESW4 Q9D517 Q9D1E8 Q8BH98 Q80UP3 O88673 Q91ZP3 Q8K2C8 Q9DAX2 Q8K4X7	over	0.0281281	0.767527	0.238095
mmu01524	Platinum drug resistance	7	512	40	6029	0.013672	0.006635	P19157 P15626 Q01320 Q61337 P02340 Q8K211 Q61493	O09131 P19157 P24472 P10649 P46425 P15626 Q01320 Q99L20 Q64511 P62897 Q07813 P63085 P70677 P30115 P43247 Q63844 P48774 P13745 P54276 O89110 Q61160 Q91VS7 P70444 O08734 Q61337 P26450 Q64430 P31750 P02340 Q64373 Q64471 Q8K211 O88879 Q61493 P70424 Q61133 O35099 Q9Z2A0 P42337 Q8BTI9	over	0.0488646	0.903995	0.175
mmu04915	Estrogen signaling pathway	10	512	60	6029	0.019531	0.009952	Q61781 Q9QWL7 Q9D312 P18242 Q64378 Q99PS0 P0DP27 A6BLY7 Q62168 Q61765	P19001 Q61414 P08730 P11499 Q61781 P07901 P08113 Q9QWL7 P63017 P05784 Q6IFX2 Q61696 P17156 P16627 Q9Z2K1 Q9D312 P70227 P02535 P18242 Q64378 Q99PS0 P30416 P31938 Q9DC51 P63085 P08752 P0DP27 Q63844 Q9Z329 Q6R0H7 P05132 P32883 Q61411 A6BLY7 Q60631 P11881 P05480 Q63932 P51432 Q62168 B1AQ75 P21279 P28867 Q9D0V7 Q01147 P68181 B2RSH2 Q61765 Q99N57 P26450 P31750 P98083 P16951 Q80T41 P70365 Q61026 P42337 …	over	0.0282016	0.767527	0.166667
mmu00760	Nicotinate and nicotinamide metabolism	4	512	19	6029	0.007812	0.003151	Q61503 P06802 Q8K2C6 Q64277	Q99KQ4 P23492 Q61503 Q8C5H8 Q3V1L4 Q9JM14 G3X982 P06802 Q8K2C6 P58058 Q8VDQ8 Q8CC86 Q99JR6 O54754 Q9DCN1 Q64277 Q8VCE6 Q8BKJ9 Q923E4	over	0.0716238	0.99999	0.210526
mmu04974	Protein digestion and absorption	4	512	20	6029	0.007812	0.003317	Q63870 P10852 Q07563 Q8CFE6	Q8VDN2 Q6PIE5 Q63870 P10852 P39061 P14094 P08122 Q07563 P02463 Q8CFE6 Q7TMR0 O35206 P97370 Q04857 P97414 P11087 Q01149 O88207 Q64739 Q60847	over	0.0837826	0.99999	0.2
mmu04064	NF-kappa B signaling pathway	4	512	31	6029	0.007812	0.005142	P13597 Q61805 Q9QUN3 Q62073	Q6Q899 Q61510 P25799 P67871 Q3U0V2 Q60737 P13597 P63280 Q99MI1 Q60855 Q9WTK5 O88522 P25911 O54833 O88351 P10810 Q8CIH5 Q9Z0H7 Q8CF89 Q61805 P22366 Q64373 Q04207 Q62077 Q9QUN3 Q80TQ2 Q9WUL6 Q62073 Q05769 P70191 P39429	over	0.267038	0.99999	0.129032
mmu04662	B cell receptor signaling pathway	4	512	31	6029	0.007812	0.005142	P35762 Q6P549 Q63810 Q9QUN3	P31938 P63328 P35762 P63085 Q63844 P25799 P32883 P48453 P63001 Q61411 Q60631 P29351 Q63932 O88522 P60764 P25911 O88351 Q8CIH5 Q9WV60 Q60992 Q99N57 P26450 P31750 Q9Z0H7 Q04207 Q6P549 Q63810 Q9QUN3 P42337 Q8BTI9 Q62245	over	0.267038	0.99999	0.129032
mmu04724	Glutamatergic synapse	4	512	31	6029	0.007812	0.005142	Q8CFE6 Q99JP6 Q63810 Q4ACU6	P70227 D3Z7P3 P62874 P63328 Q9DC51 P63085 P15105 P62880 P08752 Q63844 Q9Z329 Q6R0H7 P05132 P48453 P11881 P47713 Q9DAS9 P51432 P21279 P68181 B2RSH2 Q8CFE6 Q9Z2Y3 Q99JP6 Q80SZ7 Q99MK8 Q63810 Q68ED2 P20444 Q03391 Q4ACU6	over	0.267038	0.99999	0.129032
mmu04916	Melanogenesis	4	512	31	6029	0.007812	0.005142	Q6PHZ2 P0DP27 O70421 Q61090	Q02248 Q6PHZ2 P31938 Q9DC51 P63085 P08752 P0DP27 Q63844 Q6R0H7 P05132 Q923T9 P32883 Q61411 Q63932 P51432 P21279 P28652 Q01147 P68181 B2RSH2 Q9WV60 O70421 Q99N57 Q61062 Q60838 P22724 B2RWS6 Q61090 P20444 Q9QYS1 P28047	over	0.267038	0.99999	0.129032
mmu00240	Pyrimidine metabolism	4	512	33	6029	0.007812	0.005474	Q61503 P06802 Q9QY93 Q8CHR6	P15532 Q9DBP5 Q01768 B2RQC6 P23492 Q9WUZ9 P56380 Q61503 P70698 O35435 Q3V1L4 Q9JM14 P97930 P70303 P06802 B1AVZ0 Q91YL3 P13439 Q9D020 Q9WV85 P52623 P07742 Q9QY93 Q8CHR6 Q3UFY7 P43346 P52624 Q8VCF1 O88425 Q99PM9 P56389 Q8VCE6 P11157	over	0.306277	0.99999	0.121212
mmu04750	Inflammatory mediator regulation of TRP channels	4	512	33	6029	0.007812	0.005474	Q6PHZ2 P0DP27 P70236 Q9EPK8	P70227 Q6PHZ2 P63087 P62141 P62137 P0DP27 Q9Z329 Q6R0H7 P05132 Q923T9 P70236 P11881 P47713 P05480 Q9Z1B7 P51432 O09110 O08677 P21279 P28867 P28652 P68181 Q8CIH5 Q9EPK8 P26450 Q9WTU6 P47811 Q91Y86 Q62077 O08911 P20444 P42337 Q8BTI9	over	0.306277	0.99999	0.121212
mmu00071	Fatty acid degradation	4	512	34	6029	0.007812	0.005639	Q8BH95 P41216 Q9DBF1 Q91WC3	P47738 Q8BMS1 P51174 Q8BWT1 Q64437 Q921H8 P50544 Q8QZT1 P42125 Q99JY0 Q8BH95 P45952 Q61425 P52825 Q07417 Q8CAY6 Q9JLJ2 Q8JZR0 Q60759 Q9QUJ7 Q9DBL1 P28474 P47740 P97742 P41216 Q9CZW4 Q9WUR2 Q9R0H0 Q9DBF1 Q78JN3 Q9EPL9 P00329 Q9DBM2 Q91WC3	over	0.326128	0.99999	0.117647
mmu04620	Toll-like receptor signaling pathway	4	512	35	6029	0.007812	0.005805	P70236 Q61805 P70434 Q62073	P31938 P63085 Q63844 Q9QZ06 P25799 P63001 O89110 Q61160 P70236 Q63932 Q9Z1B7 Q9WUN2 O09110 Q60855 O88522 O88351 P47809 P10810 P26450 Q9WTU6 P47811 P31750 P70671 Q8CF89 Q61805 P22366 Q91Y86 Q04207 O08911 Q8CE90 P08505 P70434 Q62073 P42337 Q8BTI9	over	0.346055	0.99999	0.114286
mmu00480	Glutathione metabolism	4	512	38	6029	0.007812	0.006303	P19157 P15626 P97494 Q9JIY7	O09131 P19157 O08709 P24472 P10649 O88844 Q9DCD0 Q00612 P46425 P15626 P54071 Q9CPY7 P51855 Q99L20 P97494 Q9JHC0 P47791 P11352 Q9CQU0 P30115 P48774 P13745 O09172 Q9DCM2 Q91VS7 Q9D7X8 Q64674 O70325 Q9D7B7 Q8K010 P07742 P97449 P97355 Q9CQG1 Q64471 Q61133 Q9JIY7 P11157	over	0.405757	0.99999	0.105263
mmu04912	GnRH signaling pathway	4	512	40	6029	0.007812	0.006635	Q6PHZ2 P0DP27 P70236 P53690	P70227 P60766 Q6PHZ2 P31938 P63085 P0DP27 Q63844 Q9Z329 Q6R0H7 P05132 Q923T9 P32883 Q61411 P70236 Q60631 P11881 P47713 P05480 Q63932 Q9Z1B7 P21278 P51432 O09110 P21279 P28867 P28652 P47809 P68181 Q99N57 Q9WTU6 P53690 O08648 P47811 Q91Y86 Q9QVP9 O08911 Q8CE90 P20444 Q9WVS8 Q62245	over	0.445011	0.99999	0.1
mmu04020	Calcium signaling pathway	4	512	43	6029	0.007812	0.007132	Q6PHZ2 P0DP27 Q63810 Q8K2J0	Q60932 O55143 Q8BSY0 P51881 P70227 P48962 Q60931 Q60930 G5E829 Q6PHZ2 P70302 P63328 Q3UMR5 P0DP27 Q9Z329 Q6R0H7 Q99KR7 P05132 Q923T9 P48453 P83093 P11881 Q8R3B1 P21278 P51432 P21279 P28652 P68181 Q8CIH5 P30677 Q62077 Q9QVP9 Q8CI19 Q9JIA7 Q7TSH2 Q61526 Q7TS72 Q63810 Q8BWG9 P70424 P20444 Q03391 Q8K2J0	over	0.502254	0.99999	0.0930233
mmu04914	Progesterone-mediated oocyte maturation	4	512	44	6029	0.007812	0.007298	Q99JP4 P24860 O55098 Q8BZQ7	P11499 P07901 P31938 P18653 P18654 Q9DC51 P63085 P08752 Q63844 Q9WUT3 P05132 Q60751 P32883 Q9WTX8 Q8R349 Q9Z1B7 P11440 Q91W96 P97377 P04627 P68181 B2RSH2 Q8BGZ4 Q99N57 P26450 Q9WTU6 P47811 A2A6Q5 P31750 P53995 Q99JP4 P24860 Q91Y86 Q9WVM3 O08911 Q9Z1B5 Q8BTZ4 Q07832 O55098 P01325 Q8BZQ7 Q7TN98 P42337 Q8BTI9	over	0.520764	0.99999	0.0909091
mmu04666	Fc gamma R-mediated phagocytosis	4	512	45	6029	0.007812	0.007464	P13020 P28667 Q6P549 F8VQB6	P18760 P13020 P60766 P26645 P39054 Q9CVB6 Q64010 P31938 P45591 P63085 Q9JM76 Q9WV32 Q63844 P62331 P70460 P47941 P59999 Q9D898 P63001 P28667 Q8BUR4 Q9CPW4 P47713 Q8BH43 O08539 P28867 P25911 Q8BSK8 Q8CIH5 Q60992 Q99N57 Q9R0Q6 P26450 Q9Z1M4 P31750 Q62077 Q9JIA7 O54785 Q6P549 F8VQB6 Q9QWY8 P20444 Q9DAX2 P42337 Q8BTI9	over	0.538943	0.99999	0.0888889
mmu05224	Breast cancer	4	512	45	6029	0.007812	0.007464	O70421 P02340 Q61090 Q61982	Q02248 Q07813 P31938 P63085 Q9JLN9 Q63844 Q60751 P32883 Q61411 Q60631 Q63932 O08734 Q9WTK5 P04627 O08586 Q8BSK8 Q01705 Q9WV60 O70421 Q9QUG2 Q99N57 P30285 Q64261 P15655 P26450 Q9Z1M4 P31750 Q61062 P02340 Q60838 P98083 P22724 O35516 P25322 Q99J79 P70424 Q61090 P70365 Q61982 P42337 Q8BTI9 Q62245 O89090 Q9QYS1 P28047	over	0.538943	0.99999	0.0888889
mmu04922	Glucagon signaling pathway	4	512	47	6029	0.007812	0.007796	Q6PHZ2 P0DP27 Q9ET01 Q63810	P52480 P06151 Q9DBJ1 Q8BH04 P12382 Q9WUA3 Q8CI94 P16125 Q9D051 P70227 Q6PHZ2 P35486 P63328 Q9WUB3 P47857 P0DP27 Q9Z329 Q6R0H7 Q5SWU9 P05132 P97742 O54950 Q923T9 Q5EG47 Q9JIF0 Q6P2K6 P48453 Q9Z1E4 P11881 Q9ET01 P51432 Q922R5 Q8BRK8 P97470 P21279 P28652 Q01147 P68181 P31750 Q9R078 P17809 P16951 Q7TSH2 Q63810 B2RWS6 Q60670 Q923E4	over	0.574215	0.99999	0.0851064
mmu05202	Transcriptional misregulation in cancer	4	512	49	6029	0.007812	0.008127	P68433 P02340 P11214 P27931	P68433 Q02257 Q61545 P56959 Q07813 P52927 O54990 O09106 Q60751 P25799 Q60953 Q60520 P70288 Q99J95 O88559 Q9WTS2 P47878 O08734 P81269 Q9Z0W1 P10810 Q62231 P46414 P34152 Q9QUG2 Q9R097 P02340 Q64373 Q62280 P97360 Q04207 Q8BVE8 Q8VBT9 Q91Z96 P11214 Q9QWV9 P28033 P28700 Q60772 Q99J79 P27931 P08505 Q8CFN5 P70340 O89090 Q62283 Q9QYS1 P28574 Q7TQK0	under	0.607917	0.99999	0.0816327
mmu05226	Gastric cancer	4	512	49	6029	0.007812	0.008127	O70421 P02340 P55271 Q61090	P26231 Q02248 Q02257 P09803 Q07813 Q61301 P31938 P63085 Q9JLN9 Q63844 P32883 Q61411 Q60631 Q63932 O08734 P97377 P04627 Q8BSK8 Q9WV60 Q65CL1 P46414 O70421 Q9QUG2 Q99N57 Q8BUN5 P15655 P26450 Q9Z1M4 P31750 Q61062 P02340 Q60838 P98083 P22724 P97471 P28700 P25322 P55271 Q99J79 P70424 Q61090 P21447 P42337 Q8BTI9 Q62245 O70372 Q64729 Q9QYS1 P28047	under	0.607917	0.99999	0.0816327
mmu04668	TNF signaling pathway	4	512	50	6029	0.007812	0.008293	P70236 P13597 P53690 Q62073	Q8K1M6 P31938 P63085 P70677 Q63844 P25799 Q8BX10 O89110 Q61160 Q3U0V2 P70236 P09450 Q9Z1B7 P13597 O09110 Q8CI61 Q60855 O88522 O88351 Q01147 P47809 P97864 P26450 Q9WTU6 P53690 P47811 Q9QZL0 P31750 Q8CF89 Q91Y86 Q04207 Q9Z2B9 O08911 Q8C863 P16951 Q8CE90 O35188 P28033 Q3UHC7 P08505 Q8C050 Q9WUL6 O35099 Q62073 Q9D2Y4 Q05769 P42337 Q8BTI9 P70191 P39429	under	0.624144	0.99999	0.08
mmu04371	Apelin signaling pathway	4	512	54	6029	0.007812	0.008957	P0DP27 P11214 P60521 Q61982	Q6PF93 P62754 P70227 P09803 P40630 P62071 P62874 P31938 P10833 Q9DC51 P63085 P62880 Q9JLN9 P08752 P0DP27 Q63844 Q9Z329 Q61165 P05132 O54950 Q5EG47 P32883 Q61411 O88597 P11881 P27601 Q63932 Q9DAS9 P51432 Q8BRK8 P21279 P68181 B2RSH2 Q8BSK8 Q6NZM9 Q99N57 Q8BUN5 Q9Z1M4 P31750 Q8VD65 Q9R078 Q80SZ7 Q9JIA7 P11214 P97471 P60521 Q8C0T9 Q9DCD6 Q8R3R8 P25322 Q8CFN5 Q61982 Q9WU00 Q64729	under	0.68467	0.99999	0.0740741
mmu05162	Measles	4	512	59	6029	0.007812	0.009786	Q61337 P02340 P70434 Q62073	P63017 Q61696 P17156 P16627 P26041 Q6ZWX6 Q91WK2 P68040 P62897 Q07813 Q6Q899 P70677 P25799 P67871 O89110 Q61160 Q3U0V2 Q60737 Q03963 Q9WUN2 P70444 Q8VCF0 O08734 O88522 O54833 O88351 P97377 Q9WV60 P46414 Q61337 P30285 Q64261 P26450 Q9WTU6 P31750 P70671 P22366 P02340 Q91Y86 Q64373 P42232 Q04207 P42227 Q61179 O88879 Q99MU3 P11928 Q9QZ05 Q3TTA7 P25322 Q8R5F7 P08505 P70434 Q62073 E9Q9A9 P42337 Q8BTI9 …	under	0.750224	0.99999	0.0677966
mmu04919	Thyroid hormone signaling pathway	4	512	60	6029	0.007812	0.009952	Q61337 P02340 Q61982 Q8K2J0	P60710 Q8VDN2 Q6PIE5 O55143 P12382 Q9WUA3 Q02248 P31938 P14094 P63085 Q9JLN9 P47857 Q63844 Q61165 P70265 P05132 O09106 P32883 Q60520 P70288 Q61411 Q8R3B1 P05480 Q63932 P51432 Q921J2 P68181 Q925J9 Q01705 Q8CIH5 Q9WV60 Q61337 Q9JHD2 Q99N57 A2AGH6 P26450 Q9CQI9 P43406 P31750 Q9CQA5 P02340 P97370 Q62077 P17809 P22724 Q8VCD5 O35516 A2ABV5 P28700 P25322 B2RWS6 P20444 Q99K74 P70365 Q61026 Q61982 Q9Z2A0 …	under	0.761998	0.99999	0.0666667
mmu04390	Hippo signaling pathway	4	512	62	6029	0.007812	0.010284	Q925E7 O70421 Q61090 Q80UQ2	P60710 P63101 P62259 P61982 P68254 P26231 Q9CQV8 P68510 Q02248 Q76MZ3 P09803 Q61301 P63087 P62141 P62137 Q811D0 Q6P1F6 Q80U72 P63330 P62715 Q7TNP2 Q925E7 Q8BPB0 Q99NH2 Q9JI10 P70175 Q6ZWR4 Q62074 Q9DC28 Q80Y17 P46938 Q9WV60 Q3TJ91 Q65CL1 Q9QXD8 Q9JMK2 O70421 Q63ZW7 Q8BUN5 P48432 Q9JK83 P46662 Q9JLB2 Q91XC0 Q61062 Q8CG79 Q60838 Q9JK84 Q8VHG2 P70210 P22724 P97471 P49003 P25322 Q5SRY7 Q61090 Q8BYR2 …	under	0.784247	0.99999	0.0645161
mmu04068	FoxO signaling pathway	4	512	63	6029	0.007812	0.010449	Q99JP6 P24860 P60521 P55271	Q8BH04 P24270 P31938 P63085 P09671 Q63844 Q60751 O54950 Q5EG47 P32883 Q9JIF0 Q61411 Q60631 Q6A4J8 Q63932 Q9Z1B7 Q8BRK8 O55003 Q8VHL1 O88351 P15208 P97377 P04627 O08586 Q9WVH4 Q9Z2Y3 P46414 Q9JMK2 Q9CQY1 Q99N57 Q8BUN5 P26450 Q64700 Q9WTU6 P47811 P31750 Q9JI11 Q99JP6 P81122 P24860 Q91Y86 Q9R078 O08911 P42227 Q07832 P97471 P01325 P60521 Q9DCD6 Q8R3R8 O54918 P25322 P55271 B2RWS6 Q60987 P08505 P35569 …	under	0.794735	0.99999	0.0634921
mmu04071	Sphingolipid signaling pathway	4	512	64	6029	0.007812	0.010615	P18242 Q925E7 Q924Z4 P02340	Q76MZ3 P18242 Q07813 P70336 P31938 Q6P1F6 P70335 Q9DC51 P63085 Q9QUI0 P63330 Q9WV54 P62715 P08752 Q63844 O35379 O35704 P25799 Q7TNP2 P32883 Q925E7 Q8R0X7 P63001 O09005 Q61411 Q3U0V2 P97363 P27601 Q63932 Q6ZWR4 Q9Z1B7 P51432 O08677 P70444 P21279 P60764 Q924Z4 B2RSH2 O08586 Q60996 O70572 Q99N57 P26450 Q8C172 Q8VCQ6 Q9JI99 Q9WTU6 P47811 P31750 P02340 Q91Y86 Q04519 Q9D6K9 Q04207 O08911 Q6PD03 Q9JIA7 …	under	0.804811	0.99999	0.0625
mmu05164	Influenza A	4	512	67	6029	0.007812	0.011113	Q9EPB4 P13597 Q60960 P70434	P60710 Q60932 P51881 Q6ZWX6 P48962 Q6P5F9 P46638 P62897 Q07813 Q91YW3 P31938 Q920E5 Q6PFD9 Q6Q899 P63085 Q9EPB4 P70677 Q63844 Q61510 P25799 Q60953 O89110 Q61160 Q3U0V2 Q99JX7 Q8VDM6 Q63932 P13597 Q03963 Q9WUN2 Q9QYJ3 P70444 Q8VCF0 Q8CCS6 O08734 O88522 O88351 P52293 O35345 Q3TL44 Q8C570 Q8BVZ5 Q99N57 P30285 Q64261 P26450 P31750 Q60960 P70671 P22366 Q04207 P29452 Q61179 O88879 Q99MU3 Q9QZM4 P11928 …	under	0.832646	0.99999	0.0597015
mmu04210	Apoptosis	4	512	68	6029	0.007812	0.011279	P18242 P06797 Q61337 P02340	P60710 P48678 P68373 P14733 P68368 P21619 Q9Z0X1 Q6ZWX6 P70227 P18242 Q9JIQ3 P10605 O35350 P62897 Q07813 P31938 P49935 P63085 P06797 Q64512 P70677 O08529 Q63844 Q9Z329 P25799 P32883 Q9JIY5 O89110 Q61411 Q61160 Q3U0V2 Q9WUU7 O54786 P11881 Q63932 P70444 O08734 Q60855 O08738 P97821 O88522 O88351 E9PYK3 Q3ULW8 P97864 Q61337 Q99N57 P97287 P26450 Q9WTU6 P31750 P02340 Q91Y86 Q64373 Q04207 O88879 Q9QZM4 …	under	0.841159	0.99999	0.0588235
mmu04150	mTOR signaling pathway	4	512	71	6029	0.007812	0.011776	P10852 O70421 Q61090 O88653	P62754 P50516 P62814 Q8BGD9 P10852 Q9Z127 Q8BVE3 P31938 P50518 P18653 P63073 P18654 P63085 Q9QUI0 Q9JLN9 P57746 Q922J3 Q63844 Q9WUT3 Q9D1K2 Q60751 Q06138 Q5EG47 P32883 Q61411 Q8R2U0 Q9Z1G3 Q9DB16 Q60876 Q60631 Q63932 Q9CQ22 Q8BRK8 Q8VE19 Q99K70 Q921J2 Q9CR51 O88351 P15208 O08586 Q9D1F4 Q8BSK8 Q6QI06 Q9DCJ1 Q9WV60 Q9D1M0 O70421 Q99N57 P26450 Q9Z1M4 Q9D1L9 P31750 Q80X95 Q61062 Q8BKH7 Q60838 P22724 …	under	0.864542	0.99999	0.056338
mmu04360	Axon guidance	4	512	72	6029	0.007812	0.011942	Q6PHZ2 Q03145 P54763 Q63810	P18760 Q3THE2 P60766 B2RXS4 P09055 Q6PHZ2 P70336 O08553 Q8CIN4 P63328 Q03145 P70335 P10833 P45591 Q9DC51 P63085 P54763 Q9QUI0 P08752 Q63844 Q923T9 P32883 P48453 P63001 Q61411 Q99NH2 O55222 P49615 P05480 Q8BFP9 P35235 Q8BTW9 P60764 Q99M51 P28652 Q8K330 B2RSH2 Q91Z67 O55033 Q03173 Q8CIH5 Q9WV60 P52800 P34152 Q99N57 P26450 Q9JK83 Q8CJH3 Q60629 P54761 P97333 Q3ULB5 Q9QY40 Q62077 O89026 Q9DC04 Q9JK84 …	under	0.871654	0.99999	0.0555556
mmu05163	Human cytomegalovirus infection	4	512	100	6029	0.007812	0.016586	P0DP27 P70236 P02340 Q63810	P27773 P14211 Q02248 P70227 P62897 Q07813 P70336 P01899 P62874 Q64010 P31938 P01901 P63328 P70335 Q9DC51 P63085 Q3TBT3 P62880 Q9QUI0 P70677 Q9JLN9 P08752 P0DP27 Q63844 Q9Z329 Q6R0H7 P47941 P05132 P25799 P32883 Q8VI36 P48453 P63001 O89110 Q61411 Q61160 Q3U0V2 P70236 Q60876 Q60631 P11881 P27601 P05480 Q63932 Q9Z1B7 Q9DAS9 P36371 Q9WUN2 P21278 P51432 P21958 P01887 P70444 P21279 O08734 Q921J2 Q60855 …	under	0.975375	0.99999	0.04
mmu04144	Endocytosis	4	512	144	6029	0.007812	0.023885	Q6ZQK5 P70297 Q3TES0 Q80U44	P63017 Q61696 Q68FD5 P17156 P16627 Q61768 Q9WU78 P51150 Q9CWK8 P60766 P35278 P61027 P61205 Q8BL66 P55258 Q9EQP2 Q6PHN9 Q9EQH3 P46638 P17426 P39054 Q07113 P47757 Q9DBG3 Q9CVB6 P01899 P17427 Q9CQD1 Q6P8X1 Q9DB34 P42567 P01901 P47754 P84084 P61021 Q9D8B3 P61750 P46935 Q9QUI0 Q9JM76 Q9WV32 Q9WV80 Q60902 Q9D8U8 P28738 Q9D8S3 P62331 Q9WVK4 Q6IRU5 G3X9K3 P59999 Q60751 Q61187 P84091 Q60953 Q9D620 Q9D898 …	under	0.998737	0.99999	0.0277778
mmu05020	Prion disease	4	512	167	6029	0.007812	0.027699	Q9CR21 Q61337 Q63810 Q9CPU2	P56480 P20029 Q03265 P63017 P68373 P68372 Q61696 P99024 P17156 Q60932 P08228 P16627 P68368 P51881 Q922F4 Q61768 Q9D3D9 P62334 Q9CZ13 P46471 O88685 Q9DB77 P14685 Q91VR2 Q91VD9 Q8BG32 Q6ZWX6 P70227 Q60864 P48962 Q60931 Q60930 P62196 P99026 P62192 Q3TXS7 Q8K2B3 Q8VDM4 Q9CQQ7 Q9D8W5 Q9R1P4 Q9Z2U0 Q9QUM9 P12787 Q9DCX2 Q9CQA3 P54775 P49722 Q9D0M3 P19783 Q9DB20 P62897 Q07813 O35226 P26516 Q9WVJ2 Q99JI4 …	under	0.999762	0.99999	0.0239521
mmu05418	Fluid shear stress and atherosclerosis	11	512	69	6029	0.021484	0.011445	P19157 P15626 P06797 P0DP27 P70236 P13597 Q9EPK8 P02340 P11214 P27931 Q62073	P60710 P11499 P07901 P08113 O09131 P19157 P24472 P10649 P46425 Q02248 P15626 P10639 Q99L20 P06797 Q9QUI0 O35988 P30115 P0DP27 Q60875 P48774 P13745 Q5EG47 P25799 P63001 P49817 Q91VS7 P70236 P05480 P61957 Q9Z1B7 P13597 Q9Z172 Q64669 Q8BRK8 P16460 O88522 P60764 O88351 P47809 Q9WVC3 P18828 Q9EPK8 P34152 P63166 P26450 Q9WTU6 P47811 P43406 P31750 P02340 Q91Y86 Q04207 Q64471 P14901 O08911 Q9Z2X8 Q8CE90 …	over	0.0296342	0.767527	0.15942
mmu00061	Fatty acid biosynthesis	3	512	13	6029	0.005859	0.002156	P50171 P41216 Q91WC3	P19096 Q9DCS3 P50171 Q91VT4 Q8JZR0 Q9QUJ7 Q5SWU9 P41216 Q8R3F5 Q9CZW4 Q9D404 Q3URE1 Q91WC3	over	0.0918122	0.99999	0.230769
mmu00040	Pentose and glucuronate interconversions	3	512	14	6029	0.005859	0.002322	Q6ZQM8 P45377 Q99KP3	Q91X52 Q64435 Q9JII6 Q6ZQM8 Q91ZJ5 P45376 O70475 Q64442 P45377 Q99KP3 P21300 P12265 Q8VEE0 Q80X89	over	0.109796	0.99999	0.214286
mmu05217	Basal cell carcinoma	3	512	14	6029	0.005859	0.002322	O70421 P02340 Q61090	Q02248 Q07813 O08734 Q9WV60 O70421 Q9QUG2 Q61062 P02340 Q60838 P22724 Q99J79 Q61090 Q9QYS1 P28047	over	0.109796	0.99999	0.214286
mmu00830	Retinol metabolism	3	512	17	6029	0.005859	0.00282	Q6ZQM8 Q9QYF1 Q64FW2	P24549 Q64435 Q64437 Q6ZQM8 O35945 P28474 Q99LB2 Q9QYF1 G3X982 Q9DBX6 O88876 Q64FW2 P00329 O54754 Q8VCH7 Q8BYK4 Q80X89	over	0.170507	0.99999	0.176471
mmu04610	Complement and coagulation cascades	3	512	17	6029	0.005859	0.00282	P35456 P12388 P11214	Q8K0E8 E9PV24 Q06890 P01027 Q8VCM7 Q64735 O08677 P20352 P35456 Q8BH61 Q00896 P12388 P11214 P22599 P06684 O88783 P29788	over	0.170507	0.99999	0.176471
mmu05323	Rheumatoid arthritis	3	512	17	6029	0.005859	0.00282	P06797 P13597 P63082	P50516 P62814 Q8BVE3 P50518 Q9Z1G4 P06797 P57746 P51863 Q9D1K2 Q9Z1G3 P13597 Q9CR51 Q9R1Q9 P63082 P15920 P08505 Q00731	over	0.170507	0.99999	0.176471
mmu00410	beta-Alanine metabolism	3	512	19	6029	0.005859	0.003151	Q8BH95 Q9DBF1 Q8CHR6	P47738 Q8BMS1 P47739 Q8BH95 Q9D1A2 Q9EQ20 Q07417 Q9JLJ2 P47740 Q8QZS1 Q9R0H0 Q80VQ0 Q99J39 Q9DBF1 Q8CHR6 Q9EPL9 Q99K82 Q9DBM2 O70423	over	0.215188	0.99999	0.157895
mmu05031	Amphetamine addiction	3	512	21	6029	0.005859	0.003483	Q6PHZ2 P0DP27 Q63810	Q6PHZ2 P63087 P62141 P62137 P63328 P0DP27 Q6R0H7 P05132 O09106 Q923T9 P70288 P48453 Q64133 P28652 Q01147 P68181 P16951 Q63810 P20444 Q03391 Q923E4	over	0.261961	0.99999	0.142857
mmu05322	Systemic lupus erythematosus	3	512	22	6029	0.005859	0.003649	Q7TPR4 P68433 Q8CCK0	P10854 P62806 P57780 Q8CGP6 Q8CGP7 Q8CGP5 Q8R1M2 Q64523 P27661 Q7TPR4 Q64522 P68433 P0C0S6 Q9QZQ8 Q8CCK0 P32067 P01027 P27048 P62320 O08848 P62315 P06684	over	0.285818	0.99999	0.136364
mmu04350	TGF-beta signaling pathway	3	512	24	6029	0.005859	0.003981	P62878 P55271 Q80U44	Q76MZ3 P70335 Q9WTX5 P63085 Q9QUI0 P63330 P62715 Q63844 Q9WTX6 Q7TNP2 P97466 Q8BSK8 Q8BUN5 Q9Z1M4 P97471 P62878 P49003 P55271 Q8R0K9 B2RWS6 P70340 O89090 Q64729 Q80U44	over	0.333916	0.99999	0.125
mmu04115	p53 signaling pathway	3	512	26	6029	0.005859	0.004312	P02340 P24860 Q8BRM2	O70456 P70124 P62897 Q07813 P70677 O89110 P70444 P47878 P11440 P97377 O08586 P30285 Q64261 P02340 P24860 Q64373 O88879 Q61070 Q9QZM4 Q8BUE4 P25322 P40237 Q99J79 Q8BRM2 Q9R1A8 P11157	over	0.381871	0.99999	0.115385
mmu00620	Pyruvate metabolism	3	512	27	6029	0.005859	0.004478	P08249 P06801 Q9DBF1	P52480 P06151 P08249 P47738 P14152 Q8BH04 P16125 Q9D051 P97807 Q8QZT1 Q8BMF4 O08749 P35486 P06801 Q8CAY6 Q9JLJ2 Q7TNG8 Q99KB8 Q99KE1 Q5SWU9 P47740 Q91Z53 P56376 Q99NB1 Q9DBF1 Q9CPU0 Q9QXG4	over	0.405582	0.99999	0.111111
mmu00982	Drug metabolism - cytochrome P450	3	512	27	6029	0.005859	0.004478	P19157 P15626 Q6ZQM8	O09131 P19157 P24472 P10649 P47739 P46425 P15626 Q64435 Q64437 Q6ZQM8 Q99L20 Q8K2I3 P97501 P30115 P28474 P48774 P13745 Q9DCM2 Q91VS7 G3X982 Q80VQ0 Q64133 P00329 Q64471 O54754 Q61133 Q80X89	over	0.405582	0.99999	0.111111
mmu04925	Aldosterone synthesis and secretion	3	512	27	6029	0.005859	0.004478	Q6PHZ2 P0DP27 Q3LS21	Q8VDN2 Q6PIE5 P70227 G5E829 Q6PHZ2 P14094 P0DP27 Q9Z329 Q6R0H7 P05132 Q923T9 P11881 P21278 P51432 P21279 P28652 Q01147 P68181 P81269 P97370 O35469 P16951 Q8BWG9 Q91WC9 Q3LS21 P20444 Q8BZ03	over	0.405582	0.99999	0.111111
mmu04659	Th17 cell differentiation	3	512	29	6029	0.005859	0.00481	P30561 Q63810 Q99JB6	P11499 P07901 P63328 P63085 Q9JLN9 Q63844 P25799 P48453 Q9Z1B7 O88522 O88351 P30561 Q8BUN5 Q9WTU6 P47811 Q91Y86 P52633 P42232 Q04207 Q62077 O08911 P42227 P97471 P28700 Q63810 Q99JB6 P08505 Q64729 Q9R117	over	0.452117	0.99999	0.103448
mmu05204	Chemical carcinogenesis	3	512	29	6029	0.005859	0.00481	P19157 P15626 Q6ZQM8	O09131 P19157 P24472 P10649 Q9D379 P47739 P46425 P15626 Q64435 Q64437 Q6ZQM8 Q99L20 P48758 P30115 P28474 P48774 P13745 Q9DCM2 Q91VS7 P50295 Q80VQ0 Q8BTY1 Q71RI9 P00329 Q64471 Q64429 Q61133 Q05769 Q80X89	over	0.452117	0.99999	0.103448
mmu00980	Metabolism of xenobiotics by cytochrome P450	3	512	30	6029	0.005859	0.004976	P19157 P15626 Q6ZQM8	P08074 O09131 P19157 P24472 P10649 Q9D379 P47739 P33267 P46425 P15626 Q64435 Q64437 Q6ZQM8 Q99L20 P48758 Q8K354 P30115 Q8CG76 P28474 P48774 P13745 Q9DCM2 Q91VS7 Q80VQ0 Q9DBX6 P00329 Q64471 Q64429 Q61133 Q80X89	over	0.474822	0.99999	0.1
mmu00270	Cysteine and methionine metabolism	3	512	33	6029	0.005859	0.005474	P08249 P97494 Q8BGB7	P06151 P08249 P14152 P05202 Q61753 P16125 P50247 P52196 Q99K85 Q99J99 P51855 P97494 Q9CQ65 Q80SW1 Q68FL4 P05201 O09172 Q3THS6 Q9CQT1 Q99LB6 O35855 Q9WVQ5 Q99JT9 P13864 Q64674 Q8BTY1 Q8VCN5 Q8BGB7 A6H5Y3 Q71RI9 P97355 Q91WS4 O88508	over	0.540122	0.99999	0.0909091
mmu04720	Long-term potentiation	3	512	33	6029	0.005859	0.005474	Q6PHZ2 P0DP27 Q63810	P70227 Q6PHZ2 P63087 P62141 P62137 P31938 Q99JI6 P63328 P18653 P62835 P18654 P63085 P0DP27 Q63844 Q9Z329 Q9WUT3 P05132 Q923T9 P32883 P48453 Q61411 P11881 Q63932 P51432 P21279 P28652 P04627 P68181 Q99N57 Q63810 B2RWS6 P20444 Q03391	over	0.540122	0.99999	0.0909091
mmu05214	Glioma	3	512	33	6029	0.005859	0.005474	Q6PHZ2 P0DP27 P02340	Q6PHZ2 Q07813 P31938 P63085 Q9JLN9 P0DP27 Q63844 Q60751 Q923T9 P32883 Q61411 Q60631 Q63932 O08734 P28652 P04627 O08586 Q8CIH5 Q9QUG2 Q99N57 P30285 Q64261 P26450 P31750 P02340 Q62077 P98083 P25322 Q99J79 P20444 P42337 Q8BTI9 Q62245	over	0.540122	0.99999	0.0909091
mmu04370	VEGF signaling pathway	3	512	34	6029	0.005859	0.005639	P14602 Q61337 Q63810	P14602 P60766 P31938 P63328 P63085 Q63844 P32883 Q8VI36 P48453 P63001 Q61411 P47713 P05480 Q63932 Q9Z1B7 P60764 P49138 Q8CIH5 Q3UMW7 Q61337 P34152 Q99N57 P26450 P47811 P31750 Q62077 O08911 Q9JIA7 Q63810 P20444 Q05769 P42337 Q8BTI9 Q00731	over	0.560831	0.99999	0.0882353
mmu04550	Signaling pathways regulating pluripotency of stem cells	3	512	34	6029	0.005859	0.005639	O70421 Q04692 Q61090	Q02248 P31938 P63085 Q63844 Q60751 P32883 Q61411 Q60631 Q63932 Q9Z1B7 P80205 Q9WV60 O70421 Q99N57 Q8BUN5 P15655 P48432 P26450 P47811 P31750 Q61062 O08911 P42227 Q60838 Q04692 P22724 Q6PR54 P97471 Q61090 P42337 Q8BTI9 P70340 Q9QYS1 P28047	over	0.560831	0.99999	0.0882353
mmu05212	Pancreatic cancer	3	512	41	6029	0.005859	0.0068	Q61337 P02340 Q62172	P60766 Q07813 P31938 P63085 Q9JLN9 Q63844 P25799 P32883 P63001 P63321 Q9JIW9 O08734 O88522 P60764 O88351 P04627 Q8BSK8 Q61337 Q9QUG2 Q99N57 P30285 Q64261 Q8BUN5 P26450 Q9Z1M4 Q9WTU6 P31750 P02340 Q91Y86 Q64373 Q04207 P42227 P97471 P25322 Q99J79 P70424 P42337 Q8BTI9 Q62172 Q64729 Q00731	under	0.688947	0.99999	0.0731707
mmu05146	Amoebiasis	3	512	42	6029	0.005859	0.006966	Q7TPR4 P14602 P27931	P02469 P19137 P57780 P35700 Q7TPR4 Q64727 Q61001 Q61176 Q61292 P14602 P51150 P35278 Q60854 Q9CQD1 P11276 Q61087 P61021 Q61789 P70677 P08122 Q6R0H7 P05132 P25799 P21278 P51432 P21279 P02463 P68181 P10810 P34152 P30677 P26450 Q04207 P11087 Q01149 P27931 P08505 P20444 Q60675 Q9R0B6 P42337 Q8BTI9	under	0.704755	0.99999	0.0714286
mmu01522	Endocrine resistance	3	512	43	6029	0.005859	0.007132	Q61337 P02340 Q61982	Q07813 P31938 P63085 Q9JLN9 Q63844 Q6R0H7 P05132 Q60751 P32883 Q61411 Q60631 P05480 Q63932 Q9Z1B7 P04627 P68181 Q8BSK8 Q925J9 Q01705 P46414 Q61337 P34152 Q99N57 P30285 P26450 Q9Z1M4 Q9WTU6 P47811 P31750 P02340 Q91Y86 Q9WVG6 O08911 P98083 O35516 P25322 Q60772 P70424 Q61982 P42337 Q8BTI9 Q62245 O89090	under	0.719942	0.99999	0.0697674
mmu04625	C-type lectin receptor signaling pathway	3	512	44	6029	0.005859	0.007298	Q9EPB4 P0DP27 Q63810	P70227 P62071 P63328 P10833 P63085 Q9QUI0 Q9EPB4 P0DP27 Q63844 Q9Z329 P25799 P32883 P48453 O89110 Q61411 P11881 P05480 Q9Z1B7 P35235 P28867 Q9WTK5 O88522 O88351 P49138 Q8CIH5 Q99N57 P26450 Q9WTU6 P47811 P31750 Q9Z0H7 Q91Y86 Q04207 P29452 O08911 Q61179 Q63810 Q3TTA7 Q80TQ2 P08505 Q9WUL6 Q05769 P42337 Q8BTI9	under	0.734516	0.99999	0.0681818
mmu05145	Toxoplasmosis	3	512	44	6029	0.005859	0.007298	P70236 Q61337 Q62073	P02469 P19137 P63017 Q61696 P17156 P16627 Q61001 Q61292 P09055 Q61739 P62897 Q61087 Q9DC51 P63085 Q61789 P70677 P08752 Q63844 Q99KR7 P25799 O89110 P70236 Q9Z1B7 Q60766 O09110 O88522 O88351 B2RSH2 Q61337 Q9WTU6 P47811 P31750 Q8CF89 P22366 Q91Y86 Q64373 Q04207 O08911 P42227 Q60675 Q9R0B6 Q62073 Q9Z2A0 Q9R117	under	0.734516	0.99999	0.0681818
mmu05222	Small cell lung cancer	3	512	47	6029	0.005859	0.007796	Q62469 P02340 P55271	P02469 P19137 Q61001 Q61292 P09055 Q61739 P62897 Q07813 P11276 Q61087 Q62470 Q61789 P70677 P08122 P25799 O08734 P02463 O88522 O88351 P97377 O08586 P46414 P34152 Q9QUG2 P30285 Q64261 P26450 Q62469 P43406 P31750 P02340 Q64373 Q04207 O88879 P28700 P25322 P55271 P56390 Q99J79 Q60675 Q9R0B6 Q05769 P42337 Q8BTI9 P70191 P39429 P28574	under	0.774656	0.99999	0.0638298
mmu04261	Adrenergic signaling in cardiomyocytes	3	512	48	6029	0.005859	0.007962	Q6PHZ2 P0DP27 Q925E7	P68033 Q8VDN2 Q6PIE5 O55143 Q76MZ3 Q6IRU2 P21107 G5E829 P58771 Q6PHZ2 P58774 P63087 P62141 P62137 P14094 Q6P1F6 Q9DC51 P63085 P63330 P62715 P08752 P0DP27 Q63844 Q6R0H7 Q61165 P05132 Q923T9 Q7TNP2 Q925E7 Q6ZWR4 Q9Z1B7 P51432 P21279 P28652 Q01147 P68181 B2RSH2 Q60996 P47811 P31750 P97370 P97414 O08911 Q6PD03 P16951 Q61151 P20444 Q8C050	under	0.786882	0.99999	0.0625
mmu04670	Leukocyte transendothelial migration	3	512	48	6029	0.005859	0.007962	Q7TPR4 P13597 Q9Z261	P60710 P57780 P26040 Q7TPR4 P26041 P26231 Q64727 P30999 Q02248 Q3THE2 P60766 P09055 P70336 Q61301 Q9QZQ1 Q99JI6 P70335 P62835 Q9DC51 Q9QUI0 P08752 P70460 Q8VI36 P63001 Q9Z1B7 P13597 P35235 O35054 Q61146 B2RSH2 Q9D7D7 O88792 Q8CIH5 Q65CL1 P34152 Q60992 Q9Z0G9 Q91YM2 P26450 P47811 Q9Z261 Q62077 Q9QVP9 O08911 Q61140 P20444 P42337 Q8BTI9	under	0.786882	0.99999	0.0625
mmu04921	Oxytocin signaling pathway	3	512	48	6029	0.005859	0.007962	Q6PHZ2 P0DP27 Q63810	P60710 P58252 P70227 Q60605 Q6PHZ2 P70336 P63087 P62141 P62137 P31938 P63328 P70335 Q9DC51 P63085 Q9QUI0 P08752 P0DP27 Q63844 Q9Z329 Q6R0H7 P05132 O54950 Q923T9 Q5EG47 P32883 Q9DBR7 P48453 Q61411 P11881 P47713 P05480 Q63932 P51432 Q8BRK8 P21279 P28652 P68181 B2RSH2 O08796 Q99N57 Q9R078 Q63810 P25322 P20444 Q8CFN5 Q9WVS8 Q05769 Q3UMT1	under	0.786882	0.99999	0.0625
mmu05034	Alcoholism	3	512	48	6029	0.005859	0.007962	P68433 Q8CCK0 P0DP27	P10854 P62806 Q8CGP6 Q8CGP7 Q8CGP5 Q8R1M2 Q64523 P27661 Q64522 P68433 P0C0S6 Q9QZQ8 Q8CCK0 P63087 P62874 P62141 P62137 P31938 Q9DC51 P63085 P62880 P08752 P0DP27 Q63844 Q6R0H7 P05132 O09106 P32883 P70288 Q61411 Q60631 Q9Z2V5 Q9DAS9 Q8BY71 Q64133 Q01147 P04627 P68181 B2RSH2 Q6NZM9 Q99N57 Q9JIM1 Q80SZ7 P98083 P16951 Q03391 Q61672 Q62245	under	0.786882	0.99999	0.0625
mmu04022	cGMP-PKG signaling pathway	3	512	50	6029	0.005859	0.008293	P0DP27 Q61337 Q63810	Q8VDN2 Q6PIE5 Q60932 O55143 P51881 P70227 P48962 Q60931 Q60930 G5E829 P70336 P63087 P62141 P62137 P31938 P14094 P63328 P70335 Q9DC51 P63085 Q9QUI0 P08752 P0DP27 Q63844 Q9Z329 Q99KR7 P70460 Q9DBR7 Q9ESZ8 P48453 P11881 P27601 Q63932 P21278 P51432 O08677 P21279 P15208 Q01147 B2RSH2 Q61337 Q99N57 P31750 P81122 P97370 P16951 P01325 Q63810 P35569 Q8CFN5	under	0.809686	0.99999	0.06
mmu04728	Dopaminergic synapse	3	512	50	6029	0.005859	0.008293	Q6PHZ2 P0DP27 Q925E7	Q61768 Q76MZ3 P70227 Q6PHZ2 P63087 P62874 P62141 P62137 P63328 Q6P1F6 Q9DC51 P62880 P28738 P63330 P62715 P08752 P0DP27 Q9Z329 Q6R0H7 P05132 Q923T9 Q7TNP2 Q925E7 O88587 P48453 P11881 Q6ZWR4 Q9Z1B7 Q9DAS9 P51432 P21279 Q64133 P28652 Q01147 P68181 B2RSH2 Q60996 Q9WV60 Q9WTU6 P47811 A1Y9I9 P31750 Q91Y86 O08911 Q6PD03 Q80SZ7 P16951 O08785 Q61151 P20444	under	0.809686	0.99999	0.06
mmu04024	cAMP signaling pathway	3	512	56	6029	0.005859	0.009288	Q6PHZ2 P0DP27 Q61337	Q8VDN2 Q6PIE5 O55143 G5E829 Q6PHZ2 P70336 Q9QZQ1 P62071 P63087 P62141 P62137 P31938 P14094 Q99JI6 P70335 P62835 P10833 Q9DC51 P63085 Q9QUI0 P08752 P0DP27 Q63844 Q6R0H7 Q61165 P05132 Q923T9 P25799 Q9DBR7 P63001 Q63932 Q9R0H0 P60764 P28652 Q01147 P68181 B2RSH2 Q9EPL9 Q61337 Q60992 Q99N57 P26450 Q9WTU6 P31750 Q91Y86 P97370 Q04207 Q8C0T9 Q8BWG9 B2RWS6 Q80T41 O88703 Q03391 Q04573 P42337 Q8BTI9	under	0.866067	0.99999	0.0535714
mmu04066	HIF-1 signaling pathway	3	512	59	6029	0.005859	0.009786	P05063 Q6PHZ2 P62878	P16858 P17182 P05064 P06151 P09411 P17183 P17710 P12382 P05063 Q9WUA3 P62754 P16125 Q9D051 O08528 Q921I1 Q6PHZ2 P35486 P31938 P63073 P63085 Q9JLN9 P47857 Q63844 P83940 Q60751 Q923T9 P25799 Q9D4H8 Q60876 Q63932 Q62351 Q8BFP9 Q91YE3 P62869 P15208 Q91W97 P28652 Q8BSK8 Q8CIH5 P46414 P40338 P26450 Q9Z1M4 P31750 Q04207 Q62077 P14901 P42227 P17809 Q8BMB3 P01325 P62878 B2RWS6 P70424 P08505 P20444 P42337 …	under	0.888318	0.99999	0.0508475
mmu03015	mRNA surveillance pathway	3	512	64	6029	0.005859	0.010615	Q925E7 O35218 Q9CY97	Q76MZ3 P29341 Q921F2 Q9JIX8 O08583 P56959 Q9Z1N5 Q920Q6 Q91VC3 Q6NVF9 Q9CWZ3 P63087 P62141 P62137 Q9EPU0 Q6P1F6 Q61655 Q8R050 Q9JII5 Q9D0L8 Q9D824 P63330 P62715 Q99LI7 O35691 Q8BWY3 Q7TNP2 Q925E7 Q9CQF3 Q8BTV2 Q99M28 Q99JX7 Q8CHP5 Q8K4P0 Q149F3 Q52KI8 Q3UYV9 Q6ZWR4 Q80X82 Q8CCS6 O55128 Q69ZS7 P61327 Q9EPU4 Q80X73 Q8R322 Q9QXK7 A2AT37 Q8BIQ5 Q60996 Q9CQ49 Q99LC2 Q8BKX6 Q99LI9 Q8K3W3 O35218 Q6PD03 …	under	0.918143	0.99999	0.046875
mmu05135	Yersinia infection	3	512	67	6029	0.005859	0.011113	Q9EPB4 P70236 Q62073	P60710 P61161 Q99JY9 P60766 P09055 Q8BKX1 P70336 P11276 P84096 Q64010 P31938 P18653 P70335 P18654 P63085 Q9QUI0 Q9EPB4 Q63844 P62331 Q9WUT3 P47941 P25799 Q8VI36 P63001 P70236 Q8BUR4 P05480 Q63932 Q9Z1B7 Q9WUN2 O09110 Q8BH43 Q8BWW9 Q9ES28 P21279 O88522 P60764 O88351 P47809 P70268 Q9WV60 Q61210 P34152 Q60992 P26450 Q6PEV3 Q9WTU6 P47811 Q91YD9 P31750 P70671 Q8CF89 P22366 Q91Y86 Q04207 Q62077 P29452 …	under	0.932357	0.99999	0.0447761
mmu05206	MicroRNAs in cancer	3	512	76	6029	0.005859	0.012606	Q09143 P02340 Q61982	P26040 P61979 P20152 P26043 P70124 P26645 P58771 D3Z7P3 Q61553 Q61823 Q64010 P31938 P15379 P70335 P52927 P63085 Q9QUI0 P70677 Q9JLN9 Q63844 P54227 P47941 O35379 O09106 P25799 P32883 P70288 Q61411 Q60631 P13864 Q63932 P63280 O88898 O08734 Q8BTW9 Q09143 O88351 P56677 O08586 Q6NZM9 Q01705 Q8CIH5 P46414 Q99N57 P97287 Q64261 P26450 E9Q5G3 P81122 P02340 Q62077 P14901 P42227 P98083 Q61526 O35516 Q64429 …	under	0.962475	0.99999	0.0394737
mmu04530	Tight junction	3	512	85	6029	0.005859	0.014099	Q7TPR4 Q925E7 Q9Z261	P60710 Q8VDD5 P57780 P68373 P26040 Q7TPR4 P68368 P26041 Q6URW6 P26043 P61161 Q76MZ3 Q60605 Q99JY9 Q60598 P70441 Q3THE2 Q9Z0U1 P60766 Q61879 P55258 P39447 P09055 P61028 P70336 Q9QZQ1 Q811D0 P17918 Q6P1F6 P70335 P62835 P46935 Q9QUI0 Q80U72 P63330 P62715 P70460 Q9JKB3 Q60875 P05132 O54950 Q5EG47 Q7TNP2 Q925E7 P63001 Q99NH2 P70175 P05480 Q6ZWR4 Q80X82 Q62074 Q8BRK8 O35054 Q61146 Q80Y17 Q9JMC8 Q6AW69 …	under	0.979637	0.99999	0.0352941
mmu04510	Focal adhesion	3	512	90	6029	0.005859	0.014928	Q7TPR4 Q61337 Q62469	P02469 P19137 P60710 P57780 Q80X90 Q8BTM8 Q7TPR4 Q64727 Q61001 A2A863 P26039 Q02248 Q61292 Q3THE2 P60766 P09055 Q61739 P70336 Q8CIN4 P11276 P63087 P62141 P62137 Q64010 P31938 Q61087 Q99JI6 P70335 P62835 P63085 Q62470 Q61789 Q9QUI0 P08122 O08529 O08808 Q63844 P70460 P47941 Q60751 Q9EPC1 Q9DBR7 Q8VI36 P63001 Q61411 P49817 O55222 Q8BUR4 Q60631 P05480 Q8BTW9 P02463 P60764 Q9WVC3 O08586 Q9WV60 Q61337 …	under	0.985618	0.99999	0.0333333
mmu00190	Oxidative phosphorylation	3	512	94	6029	0.005859	0.015591	Q9CR21 P63082 Q9CPU2	P56480 Q03265 Q06185 Q9D3D9 Q9CZ13 Q9DB77 Q91VR2 P50516 Q91VD9 Q8K2B3 Q9CQQ7 P62814 P12787 Q9DCX2 Q9CQA3 Q9D0M3 P19783 Q9DB20 Q8BVE3 Q91YT0 Q9CR68 P50518 Q9CPQ8 Q91VM9 Q9D6J6 Q91WD5 Q9DCT2 Q9ERS2 Q9Z1G4 Q8R1I1 P52503 P56391 Q62425 P00405 Q99LC3 P57746 Q9D819 Q9DC69 P51863 O09111 P99028 Q9Z1P6 Q9D1K2 Q9CXZ1 Q9CQJ8 Q9CR84 Q9CQ54 Q9CPP6 P97450 Q9DCS9 Q9Z1G3 P48771 Q4FZG9 Q9CQ75 P56135 Q9CR61 Q9CQC7 …	under	0.989152	0.99999	0.0319149
mmu03013	RNA transport	3	512	110	6029	0.005859	0.018245	P48024 Q8VCB1 Q9JJT9	P10126 P60843 F6ZDS4 P10630 Q6ZWX6 Q8R1B4 P23116 Q99L45 P29341 Q91WK2 Q6P5F9 Q9ERU9 Q8JZQ9 Q921F2 Q9JIX8 Q8BGD9 Q6NZJ6 P70168 O08583 P56959 Q9Z1N5 Q05D44 P60229 Q91VC3 Q62448 P62827 Q9CWZ3 Q8BJ71 Q9Z1Z2 Q7TMB8 Q6PFD9 Q9EPU0 Q61655 P63073 O70194 Q8BTS4 Q9QZD9 Q9Z0N1 Q61584 P59325 Q80XI3 O35691 Q80U93 P46061 Q99P88 Q8BH74 P58742 Q8K1J6 Q60872 Q3UGC7 Q9Z1D1 Q99M28 Q9DCH4 Q8R2U0 Q99JX7 Q8CHP5 Q60876 …	under	0.996589	0.99999	0.0272727
mmu05016	Huntington disease	3	512	185	6029	0.005859	0.030685	Q9CR21 P02340 Q9CPU2	P56480 Q03265 P68373 P68372 Q68FD5 P99024 Q60932 P08228 P68368 P51881 Q6PF93 Q922F4 Q61768 Q9D3D9 P62334 Q9CZ13 P46471 O88685 Q9DB77 P14685 Q91VR2 Q91VD9 Q8BG32 Q99KJ8 P48962 Q60931 Q60930 P62196 P99026 P62192 P61164 Q3TXS7 Q8K2B3 Q8VDM4 Q9CQQ7 O08788 Q9D8W5 Q9R1P4 Q9Z2U0 Q9QUM9 P12787 Q9DCX2 P17426 Q9CQA3 P54775 P49722 Q9D0M3 P19783 Q9DB20 P62897 Q07813 Q9DBG3 O35226 P17427 P40630 P26516 Q9WVJ2 …	under	0.99999	0.99999	0.0162162
mmu04142	Lysosome	11	512	74	6029	0.021484	0.012274	P18242 P06797 P11438 Q64191 Q8BFR4 O35114 Q8K2I4 P29416 P63082 P41731 Q9JLJ0	Q68FD5 P18242 P10605 O35643 P24668 Q07113 Q8BVE3 Q9Z1G4 P49935 O09159 P06797 O88531 O54774 Q9WV54 P51863 Q6IRU5 P22892 P61967 P11438 Q9Z1T1 Q9QWR8 O89017 P20060 Q9WUU7 Q9Z0J0 Q64191 O35604 P23780 Q8BFR4 Q9WVP1 P16675 O88512 O35114 P17439 P70699 Q8K2I4 P97821 Q60648 O89023 Q9JKC8 Q3UDW8 P29416 P17047 Q99LJ1 Q8R0H9 Q8VEB4 Q9R1Q9 P63082 P35585 Q61207 Q9Z0M5 P50429 Q8R0F3 Q8BN82 Q3UMW8 O35657 Q571E4 …	over	0.0464442	0.903995	0.148649
mmu03450	Non-homologous end-joining	2	512	5	6029	0.003906	0.000829	P23475 Q9QXE2	P23475 P27641 Q61216 Q9QXE2 P97313	over	0.060561	0.980332	0.4
mmu00604	Glycosphingolipid biosynthesis - ganglio series	2	512	6	6029	0.003906	0.000995	Q09200 P29416	P20060 P23780 Q09200 P29416 Q99J27 P54751	over	0.0858313	0.99999	0.333333
mmu00053	Ascorbate and aldarate metabolism	2	512	8	6029	0.003906	0.001327	Q6ZQM8 Q9DBF1	P47738 Q64435 Q6ZQM8 Q9JLJ2 O70475 P47740 Q9DBF1 Q80X89	over	0.143228	0.99999	0.25
mmu00531	Glycosaminoglycan degradation	2	512	8	6029	0.003906	0.001327	Q8BFR4 P29416	P20060 P23780 Q8BFR4 Q3UDW8 P29416 P50429 Q571E4 P12265	over	0.143228	0.99999	0.25
mmu04740	Olfactory transduction	2	512	8	6029	0.003906	0.001327	Q6PHZ2 P0DP27	Q6PHZ2 P62874 P0DP27 P05132 Q923T9 P28652 P68181 Q99MK8	over	0.143228	0.99999	0.25
mmu05144	Malaria	2	512	11	6029	0.003906	0.001825	P35762 P13597	P35762 Q91ZX7 P02088 Q64735 P13597 Q08857 P18828 P02089 P22366 Q9R0G6 P08505	over	0.238627	0.99999	0.181818
mmu00512	Mucin type O-glycan biosynthesis	2	512	12	6029	0.003906	0.00199	Q6PB93 Q9JMG2	Q6PB93 Q9JJ06 Q80VA0 O08832 P70419 Q8K1B9 Q09324 Q8BGT9 Q8C7U7 Q9JMG2 P54751 O08912	over	0.271314	0.99999	0.166667
mmu04640	Hematopoietic cell lineage	2	512	12	6029	0.003906	0.00199	Q62469 P27931	Q61739 P15379 Q62470 Q64735 Q62351 Q08857 P10810 P40240 P97449 Q62469 P27931 P08505	over	0.271314	0.99999	0.166667
mmu00670	One carbon pool by folate	2	512	14	6029	0.003906	0.002322	Q8K009 P18155	Q9CZN7 Q922D8 Q9CWJ9 Q8K009 Q3V3R1 Q64737 P50431 P18155 Q8R0Y6 P00375 A6H5Y3 D3YZG8 Q9D110 Q9D799	over	0.33631	0.99999	0.142857
mmu03440	Homologous recombination	2	512	14	6029	0.003906	0.002322	P46737 Q9R207	Q9CYR0 Q8VEE4 Q3UI43 P46737 Q8K3W0 Q9CQ71 Q9Z321 P52431 Q9R207 Q61216 Q5U5Q9 O35654 Q8BPZ8 Q6PFE3	over	0.33631	0.99999	0.142857
mmu04978	Mineral absorption	2	512	14	6029	0.003906	0.002322	P09528 Q8K211	Q8VDN2 Q6PIE5 G5E829 Q921I1 P14094 O08997 O70252 Q78IQ7 P09528 Q64430 P97370 P14901 Q8K211 Q923J1	over	0.33631	0.99999	0.142857
mmu00565	Ether lipid metabolism	2	512	15	6029	0.003906	0.002488	Q8C0I1 Q6NVG1	P63005 Q8C0I1 P47713 Q3TFD2 Q61205 Q9CRY7 O35405 Q61206 Q6NVG1 Q8VDG7 Q8BGS7 Q8R3U1 Q9DAX2 Q8BYI6 Q99LQ7	over	0.368204	0.99999	0.133333
mmu00500	Starch and sucrose metabolism	2	512	16	6029	0.003906	0.002654	Q9ET01 P06802	P06745 P17710 Q9D0F9 Q8CI94 O08528 Q91ZJ5 Q8CAA7 Q7TSV4 Q9WUB3 Q9D6Y9 Q9Z1E4 Q9ET01 Q9R062 P70699 P06802 Q91W97	over	0.399477	0.99999	0.125
mmu05140	Leishmaniasis	2	512	17	6029	0.003906	0.00282	P28667 Q62073	P10126 P09055 P01027 P63085 Q63844 P25799 P28667 P29351 Q64735 Q9Z1B7 P47811 Q8CF89 P22366 Q04207 O08911 Q62073 Q05769	over	0.430007	0.99999	0.117647
mmu04924	Renin secretion	2	512	18	6029	0.003906	0.002986	P0DP27 Q63810	P70227 P10605 P63328 Q9DC51 P08752 P0DP27 Q9Z329 Q6R0H7 P05132 P48453 P11881 P51432 P21279 Q01147 P68181 B2RSH2 Q63810 Q8BWG9	over	0.459693	0.99999	0.111111
mmu04979	Cholesterol metabolism	2	512	18	6029	0.003906	0.002986	Q61263 P55065	Q60932 Q60931 Q60930 P55302 Q9WV55 Q91ZX7 Q9Z0J0 O35604 Q08857 Q61263 Q9Z0M5 Q8BLF1 P55065 Q6PHU5 Q00623 Q8C142 A2ARV4 P50637	over	0.459693	0.99999	0.111111
mmu04727	GABAergic synapse	2	512	20	6029	0.003906	0.003317	Q8CFE6 P60521	P46460 D3Z7P3 P62874 Q9DC51 P15105 P62880 P08752 P05132 Q8BUV3 P05480 Q9DAS9 P68181 B2RSH2 Q8CFE6 Q80SZ7 P60521 Q9DCD6 Q8R3R8 Q80T41 P20444	over	0.516245	0.99999	0.1
mmu00380	Tryptophan metabolism	2	512	21	6029	0.003906	0.003483	Q8BH95 Q9DBF1	P47738 Q8BMS1 Q8QZT1 P24270 O08749 Q8BH95 Q9D2G2 Q61425 Q8CAY6 Q9JLJ2 Q60759 P47740 G3X982 Q9DBF1 Q64133 Q8BTY1 Q71RI9 Q9DBM2 O54754 Q64429 Q8BH00	over	0.543011	0.99999	0.0952381
mmu00514	Other types of O-glycan biosynthesis	2	512	21	6029	0.003906	0.003483	Q6PB93 Q9JMG2	Q8BYB9 Q6PB93 Q9JJ06 Q8CGY8 Q9R0E1 Q8K297 Q80VA0 O08832 P15535 Q8VHI3 P70419 Q8K1B9 Q8BGT9 Q8BHT6 Q8C7U7 Q9JMG2 Q8BYW9 O08912 Q3UHH8 Q91ZW2 Q3U4G3	over	0.543011	0.99999	0.0952381
mmu00860	Porphyrin and chlorophyll metabolism	2	512	21	6029	0.003906	0.003483	Q6ZQM8 O35943	Q8CGC7 Q61147 Q64435 Q6ZQM8 P10518 P36552 O70252 Q9CY64 P70697 Q923D2 Q9D273 O35943 P22907 Q8BJ03 P53702 Q9CXJ1 P51163 P12265 P51175 P14901 Q80X89	over	0.543011	0.99999	0.0952381
mmu04330	Notch signaling pathway	2	512	22	6029	0.003906	0.003649	Q8BVF7 Q61982	O09106 Q3UIR3 P70288 Q9CSN1 P57716 P56546 Q9Z0F8 O88712 Q9WU42 Q01705 P0C7T6 Q9JHD2 Q8BVF7 P54254 Q61062 Q60838 Q9QZS3 O08919 O35516 B2RWS6 Q61982 P31266	over	0.568731	0.99999	0.0909091
mmu04658	Th1 and Th2 cell differentiation	2	512	23	6029	0.003906	0.003815	Q63810 Q61982	P63328 P63085 Q63844 P25799 P48453 Q9Z1B7 O88522 O88351 Q01705 Q9WTU6 P47811 Q91Y86 P52633 P42232 Q04207 Q62077 O08911 O35516 Q63810 Q61982 P42228 P31266 Q9R117	over	0.593387	0.99999	0.0869565
mmu00600	Sphingolipid metabolism	2	512	24	6029	0.003906	0.003981	Q924Z4 Q69ZF3	Q9WV54 O35704 Q8R0X7 O09005 P23780 P97363 P17439 Q924Z4 O70572 Q61207 Q8C172 Q8VCQ6 Q9JI99 Q6ZPR5 O35657 P50428 Q04519 Q9D6K9 Q9JIA7 Q6GV12 Q9JMH7 P54818 Q69ZF3 Q9DAX2	under	0.616975	0.99999	0.0833333
mmu04970	Salivary secretion	2	512	24	6029	0.003906	0.003981	P0DP27 Q64277	Q8VDN2 Q6PIE5 P55012 P70227 Q9WTY4 G5E829 P14094 P08905 P0DP27 Q9Z329 Q6R0H7 Q61165 P05132 P63044 P11881 P51432 P21279 P13808 P68181 P17897 P21460 P97370 Q64277 P20444	under	0.616975	0.99999	0.0833333
mmu00051	Fructose and mannose metabolism	2	512	25	6029	0.003906	0.004147	P05063 P45377	P05064 P17751 P17710 P12382 P05063 Q9WUA3 O08528 P45376 P47857 P70265 Q8K0C9 Q8BTZ7 Q64442 P45377 Q924M7 P23591 Q8VC30 Q922H4 Q9Z2M7 O35621 P21300 Q91W97 Q7TMC8 P97328 Q8BZA9	under	0.639499	0.99999	0.08
mmu00513	Various types of N-glycan biosynthesis	2	512	25	6029	0.003906	0.004147	P27046 P29416	Q91YQ5 Q9DBG6 O54734 P46978 P27046 Q3TDQ1 P39098 Q9DBE8 P61804 P20060 Q9WTS2 Q8VDI9 P45700 Q3TZM9 P15535 P29416 Q8BTV1 A2AJ15 Q9D081 Q921V5 P27808 Q8BRK9 Q812F8 Q921Q3 Q812G0	under	0.639499	0.99999	0.08
mmu04514	Cell adhesion molecules	2	512	26	6029	0.003906	0.004312	P13597 Q9Z261	P09803 Q61490 Q61543 P09055 Q61739 P01899 P01901 A2A8L5 O35988 P10287 P13597 O35054 Q8R5M8 Q61146 P32507 Q9D7D7 P18828 O88792 Q9Z0G9 P43406 P06339 Q9Z261 Q3TEW6 Q8R4F1 P28828 Q9JKF6	under	0.660968	0.99999	0.0769231
mmu04623	Cytosolic DNA-sensing pathway	2	512	26	6029	0.003906	0.004312	Q9EPB4 P70434	Q6Q899 Q3TBT3 Q9EPB4 P25799 P52432 Q9WUN2 Q923G2 Q8VCF0 Q60855 O88522 O88351 Q80UW8 P62876 Q9D483 Q8BVZ5 Q9QZL0 P70671 Q04207 P29452 Q99MU3 P97304 Q91VJ1 P08505 P70434 Q91XB0 Q9QY24	under	0.660968	0.99999	0.0769231
mmu04713	Circadian entrainment	2	512	26	6029	0.003906	0.004312	Q6PHZ2 P0DP27	P70227 Q6PHZ2 P62874 Q9DC51 P63085 P62880 P08752 P0DP27 Q63844 Q6R0H7 P05132 Q923T9 P11881 Q9DAS9 P51432 P21279 P28652 Q01147 P68181 B2RSH2 Q9D3A8 Q80SZ7 Q8C0T9 P20444 Q8C050 Q03391	under	0.660968	0.99999	0.0769231
mmu04971	Gastric acid secretion	2	512	26	6029	0.003906	0.004312	Q6PHZ2 P0DP27	P60710 Q8VDN2 P26040 Q6PIE5 P70227 Q6PHZ2 P14094 Q9DC51 P08752 P0DP27 Q9Z329 Q6R0H7 Q61165 P05132 Q923T9 P11881 P51432 P21279 P13808 P28652 P68181 B2RSH2 P00920 P97370 P97414 P20444	under	0.660968	0.99999	0.0769231
mmu05218	Melanoma	2	512	26	6029	0.003906	0.004312	Q61337 P02340	P09803 Q07813 P31938 P63085 Q63844 Q60751 P32883 Q61411 Q63932 O08734 P04627 O08586 Q61337 Q9QUG2 Q99N57 P30285 Q64261 P15655 P26450 P31750 P02340 Q8CI19 P25322 Q99J79 P42337 Q8BTI9	under	0.660968	0.99999	0.0769231
mmu00310	Lysine degradation	2	512	27	6029	0.003906	0.004478	Q8BH95 Q9DBF1	P47738 Q8BMS1 Q8QZT1 O08749 Q8BH95 Q9D2G2 Q61425 Q9R0B9 Q8CAY6 Q9JLJ2 Q60759 P47740 Q9R0E1 Q8K297 Q9DBF1 Q8VHL1 Q8R1K4 Q6P2L6 Q9DBM2 Q8BVE8 E9PYH6 E9Q5F9 Q5DW34 Q9Z148 Q9R0E2 Q91ZE0 P14404	under	0.681399	0.99999	0.0740741
mmu05133	Pertussis	2	512	27	6029	0.003906	0.004478	Q9EPB4 P0DP27	P18760 P09055 P01027 P45591 Q9DC51 P63085 Q9QUI0 Q9EPB4 P70677 P08752 P0DP27 Q63844 P25799 Q9Z1B7 B2RSH2 P10810 P97864 Q9WTU6 P47811 P70671 P22366 Q91Y86 Q04207 P29452 O08911 P06684 P08505	under	0.681399	0.99999	0.0740741
mmu03420	Nucleotide excision repair	2	512	28	6029	0.003906	0.004644	A2A432 P62878	Q3U1J4 P17918 P54728 Q8VEE4 P54726 Q99J62 Q9D0F6 Q3TCH7 Q9R1K9 Q9WUK4 Q8R323 Q9JKP7 O08811 P37913 Q9JIB4 Q9CQ71 A2A432 P35601 P52431 Q03147 Q8VD76 O70422 P62878 Q61458 Q99J79 O35654 P49135 P51612	under	0.700813	0.99999	0.0714286
mmu04630	JAK-STAT signaling pathway	2	512	28	6029	0.003906	0.004644	Q06180 P70297	Q9JLN9 Q61411 Q60631 P29351 G3X982 O88811 P35235 Q06180 P70297 Q99N57 P97287 P26450 P31750 Q64373 P52633 P42232 P42227 Q61179 O54754 P25322 B2RWS6 P08505 P42337 Q8BTI9 Q9JLY0 Q62245 P42228 Q9R117	under	0.700813	0.99999	0.0714286
mmu04920	Adipocytokine signaling pathway	2	512	28	6029	0.003906	0.004644	P41216 Q91WC3	Q8BH04 Q9JLN9 Q8JZR0 Q9QUJ7 P97742 O54950 P41216 Q5EG47 P25799 Q3U0V2 Q9CZW4 Q08857 Q8BRK8 P35235 O88522 O88351 Q9WTU6 P31750 P81122 Q91Y86 Q04207 Q9R078 P42227 P17809 P28700 Q91WC3 P35569 P39429	under	0.700813	0.99999	0.0714286
mmu00510	N-Glycan biosynthesis	2	512	32	6029	0.003906	0.005308	P27046 Q9WUP4	Q91YQ5 Q8BHN3 Q9DBG6 O54734 Q80UM7 P46978 P27046 Q3TDQ1 P39098 Q9DBE8 O70152 P61804 Q9D1Q4 Q9WTS2 Q8VDI9 Q9DB25 P45700 Q3TZM9 P15535 Q8BTV1 A2AJ15 Q9D081 Q921V5 P27808 Q8BRK9 Q812F8 Q921Q3 Q9WUP4 Q3UGP8 Q8R2Y3 P42867 Q812G0	under	0.768841	0.99999	0.0625
mmu04928	Parathyroid hormone synthesis, secretion and action	2	512	32	6029	0.003906	0.005308	P15066 P53690	P70227 P70441 P31938 Q9DC51 P63085 Q60817 Q9QUI0 P08752 Q63844 Q9Z329 Q6R0H7 P05132 P11881 P27601 P21278 P51432 P21279 Q01147 E9Q394 P04627 P68181 B2RSH2 Q61210 P15066 Q99N57 P53690 P16951 P28700 P20444 Q8CFN5 O54732 O89090	under	0.768841	0.99999	0.0625
mmu05213	Endometrial cancer	2	512	32	6029	0.003906	0.005308	Q61337 P02340	P26231 Q02248 P09803 Q07813 Q61301 P31938 P63085 Q63844 P32883 Q61411 O55222 Q60631 Q63932 O08734 P04627 O08586 Q9WVH4 Q9WV60 Q65CL1 Q61337 Q9QUG2 Q99N57 P26450 P31750 P02340 P25322 Q99J79 P70424 Q9Z2A0 P42337 Q8BTI9 Q62245	under	0.768841	0.99999	0.0625
mmu04650	Natural killer cell mediated cytotoxicity	2	512	34	6029	0.003906	0.005639	P13597 Q63810	P01899 P31938 P01901 P63328 P63085 P70677 Q63844 P32883 P48453 P63001 Q61411 Q60631 P29351 Q63932 P13597 P70444 P35235 P60764 P04627 Q8CIH5 Q60992 Q99N57 P26450 P06339 Q62077 Q9QVP9 P98083 Q9QZM4 Q63810 Q64329 P20444 P42337 Q8BTI9 Q62245	under	0.79752	0.99999	0.0588235
mmu04657	IL-17 signaling pathway	2	512	34	6029	0.003906	0.005639	P15066 Q62073	P11499 P07901 P08113 Q6PDM2 P70372 P63085 P70677 Q63844 P25799 O89110 Q61160 Q3U0V2 Q9Z1B7 Q9WUN2 P11672 O88522 O88351 Q9WV60 P15066 Q9WTU6 P47811 P57080 Q91Y86 Q04207 O08911 Q8BTZ4 P28033 Q60943 P08505 Q62073 Q9WVS8 Q05769 P70191 P39429	under	0.79752	0.99999	0.0588235
mmu04622	RIG-I-like receptor signaling pathway	2	512	35	6029	0.003906	0.005805	P70434 Q62073	Q62167 Q6Q899 Q3TBT3 Q61510 Q64339 P25799 O89110 Q61160 Q3U0V2 Q9Z1B7 Q9WUN2 Q8VC30 Q8VCF0 Q60855 O88522 Q99J87 O88351 Q3TL44 Q9CQY1 Q9WTU6 P47811 P70671 Q9QUR7 Q91Y86 Q04207 Q99J83 O08911 Q9QYP6 Q80TQ2 Q8R5F7 P70434 Q62073 Q9CPR7 P70347 P39429	under	0.810644	0.99999	0.0571429
mmu05211	Renal cell carcinoma	2	512	35	6029	0.003906	0.005805	Q61337 P62878	P97807 P60766 Q8CIN4 Q64010 P31938 Q99JI6 P62835 P63085 Q63844 P83940 P47941 P32883 P63001 Q9D4H8 Q61411 Q60631 Q63932 Q91YE3 P35235 Q8BTW9 P62869 P04627 Q61337 Q99N57 P40338 P26450 P31750 Q3ULB5 P17809 P62878 B2RWS6 P42337 Q8BTI9 Q62245 Q00731	under	0.810644	0.99999	0.0571429
mmu05223	Non-small cell lung cancer	2	512	36	6029	0.003906	0.005971	Q61337 P02340	Q61768 Q07813 P31938 P63085 P28738 Q63844 P32883 Q3UMY5 Q61411 Q60631 Q63932 O08734 P04627 Q9WVH4 Q8CIH5 Q61337 Q9QUG2 Q99N57 P30285 Q64261 P26450 P31750 Q9JI11 P02340 P42232 Q62077 P42227 P28700 P25322 Q99J79 P70424 P20444 Q9Z2A0 P42337 Q8BTI9 Q62245	under	0.823005	0.99999	0.0555556
mmu05235	PD-L1 expression and PD-1 checkpoint pathway in cancer	2	512	36	6029	0.003906	0.005971	P70236 Q63810	P31938 P63328 P63085 Q9JLN9 Q63844 P25799 P67871 P32883 Q3UMY5 P48453 Q61411 Q60737 P70236 P29351 Q63932 Q9Z1B7 O09110 P35235 O88522 O54833 O88351 O08586 Q8BSK8 Q99N57 P26450 Q9Z1M4 P47811 P31750 P22366 Q04207 Q62077 O08911 P42227 Q63810 P42337 Q8BTI9	under	0.823005	0.99999	0.0555556
mmu00520	Amino sugar and nucleotide sugar metabolism	2	512	38	6029	0.003906	0.006303	P29416 Q91XL3	P06745 P17710 Q9D0F9 O08528 Q91ZJ5 Q9DCN2 P47856 Q8R059 Q7TSV4 Q99J77 O70475 Q99KK2 Q9DB73 Q8K0C9 Q8BTZ7 P20060 Q91YN5 Q924M7 P23591 Q9CYR6 Q9R0N0 Q922H4 Q9Z2M7 O35621 Q91W97 Q9QZ08 Q9JK38 P29416 Q9CRC9 Q3TW96 Q7TMC8 O88958 Q03249 Q3TDX8 Q9CPT3 Q91XL3 Q91WG8 Q8JZV7	under	0.845575	0.99999	0.0526316
mmu00280	Valine, leucine and isoleucine degradation	2	512	39	6029	0.003906	0.006469	Q8BH95 Q9DBF1	P47738 Q8BMS1 Q8BWT1 Q921H8 Q8QZT1 O08749 Q99JY0 Q9D0K2 Q8BH95 Q99L13 Q3ULD5 Q91ZA3 Q99MR8 P45952 Q61425 Q9JHI5 Q9EQ20 Q99MN9 Q07417 Q8CAY6 P16332 Q9JLJ2 P38060 Q9D2R0 Q9DBL1 P47740 P53395 Q8QZS1 O35855 G3X982 Q9DBF1 Q8JZK9 Q9D1I5 Q3URE1 Q9JLZ3 Q9D7B6 Q9DBM2 O54754 Q6P3A8	under	0.855852	0.99999	0.0512821
mmu04137	Mitophagy - animal	2	512	40	6029	0.003906	0.006635	P02340 P60521	P62983 P62984 P51150 P62071 P10833 Q9CQ92 Q8BX10 P67871 P32883 Q61411 Q60737 O88597 P59017 Q9DB70 P05480 Q8BG51 Q9WUN2 O55003 Q8K3K8 Q811U4 O54833 Q8R5H1 Q9WVH4 Q80U87 Q9CXF4 Q8BYH7 Q8JZN7 Q9WTU6 Q9D173 P02340 Q91Y86 Q64373 Q04207 Q99J83 P60521 Q9DCD6 Q8R3R8 O89090 Q64337 Q3UKC1	under	0.865501	0.99999	0.05
mmu05231	Choline metabolism in cancer	2	512	40	6029	0.003906	0.006635	O54804 O88673	P31938 P63085 Q9JLN9 Q63844 P32883 P63001 Q61411 Q60876 Q60631 P47713 Q63932 Q8BH43 P97823 Q921J2 P49586 P60764 Q6X893 Q8BSK8 Q91VA1 Q99N57 P26450 Q9Z1M4 Q9WTU6 O54804 P31750 Q80UP3 Q91Y86 Q8BY89 O55229 O88673 Q62077 Q8CI19 Q921V7 P20444 Q9DAX2 Q9Z2A0 P42337 Q8BTI9 Q62245 O89090	under	0.865501	0.99999	0.05
mmu00010	Glycolysis / Gluconeogenesis	2	512	41	6029	0.003906	0.0068	P05063 Q9DBF1	P52480 P16858 P17182 P05064 P06151 P09411 P17751 P47738 Q9DBJ1 P17183 P06745 P17710 P47739 Q8BH04 P12382 P05063 Q9WUA3 Q9D0F9 P16125 Q9D051 Q64437 Q9JII6 O08528 Q8BMF4 O08749 P35486 Q7TSV4 Q9JLJ2 P47857 P28474 P47740 Q8VDL4 Q8K157 Q80VQ0 Q99NB1 Q9DBF1 Q91W97 Q9QXG4 P00329 P15327 Q9Z2L6	under	0.874555	0.99999	0.0487805
mmu03050	Proteasome	2	512	41	6029	0.003906	0.0068	O35955 Q8BG41	P62334 P46471 O88685 P14685 Q8BG32 P62196 P99026 P62192 Q3TXS7 P97371 Q8VDM4 Q9D8W5 Q9R1P4 Q9Z2U0 Q9QUM9 P54775 P49722 O35226 P26516 Q9WVJ2 Q99JI4 O09061 O70435 Q9R1P0 Q9Z2U1 P97372 O35593 O55234 P61290 P70195 Q9R1P1 Q60692 Q9CX56 Q9R1P3 Q9CR00 P28063 Q9JKV1 O35955 Q5SSW2 Q8BG41 Q8BHL8	under	0.874555	0.99999	0.0487805
mmu01521	EGFR tyrosine kinase inhibitor resistance	2	512	42	6029	0.003906	0.006966	Q61592 Q61337	P62754 Q07813 P31938 P63073 P63085 Q9JLN9 Q63844 Q60751 P32883 Q61411 Q60876 Q60631 P05480 Q63932 P04627 O08586 Q8BSK8 Q9WVH4 Q8CIH5 Q9WV60 Q61592 Q61337 Q99N57 P15655 P26450 Q9Z1M4 P31750 Q64373 Q62077 P42227 Q8CI19 P98083 Q8BMB3 Q61526 O54918 P70424 P08505 P20444 P42337 Q8BTI9 Q62245 Q00731	under	0.883045	0.99999	0.047619
mmu05210	Colorectal cancer	2	512	43	6029	0.003906	0.007132	Q61337 P02340	Q02248 P62897 Q07813 P31938 P63085 Q9QUI0 P70677 Q9JLN9 P43247 Q63844 P54276 P32883 P63001 P63321 Q61411 Q9JIW9 Q60631 Q63932 O08734 P60764 P04627 Q8BSK8 Q9WV60 Q8K3H0 Q61337 Q9QUG2 Q99N57 Q8BUN5 P26450 Q9Z1M4 Q9WTU6 P31750 P02340 Q91Y86 P97471 O54918 P25322 Q99J79 Q61521 P42337 Q8BTI9 Q62245 Q64729	under	0.891001	0.99999	0.0465116
mmu04660	T cell receptor signaling pathway	2	512	44	6029	0.003906	0.007298	Q63810 Q62073	P60766 Q8CIN4 Q811D0 P31938 P63328 P63085 Q9QUI0 Q63844 P25799 P32883 P48453 Q61411 Q60631 P29351 Q63932 Q9Z1B7 Q8BTW9 O88522 Q99M51 O88351 O55033 Q9WV60 Q60992 Q99N57 P30285 P26450 Q9WTU6 P47811 P31750 Q9Z0H7 Q91Y86 Q04207 Q3ULB5 Q62077 O08911 Q8CE90 Q63810 Q3TTA7 Q9WUL6 Q62073 Q9Z2A0 P42337 Q8BTI9 Q62245	under	0.898453	0.99999	0.0454545
mmu04933	AGE-RAGE signaling pathway in diabetic complications	2	512	44	6029	0.003906	0.007298	P13597 Q8K2J0	P60766 Q07813 P11276 P63085 P70677 P08122 O08808 Q63844 P25799 P32883 P63001 Q61411 Q8R3B1 Q9Z1B7 P13597 P51432 P28867 P02463 Q8CIH5 P20352 P46414 P30285 Q8BUN5 P26450 Q9WTU6 P47811 P31750 Q91Y86 P42232 Q04207 Q62077 O08911 P42227 P11087 P97471 P25322 Q01149 P08505 P20444 P42337 Q8BTI9 Q8K2J0 Q64729 Q00731	under	0.898453	0.99999	0.0454545
mmu05220	Chronic myeloid leukemia	2	512	44	6029	0.003906	0.007298	Q61337 P02340	Q07813 Q64010 P31938 P63085 Q63844 P47941 O09106 P25799 P32883 P70288 Q61411 Q60631 Q63932 P35235 O08734 P56546 O88522 O88712 O88351 Q6PAJ1 P04627 P46414 Q61337 Q9QUG2 Q99N57 P30285 Q64261 Q8BUN5 P26450 P31750 P22682 P02340 Q64373 P42232 Q04207 P98083 P97471 P25322 Q99J79 P42337 Q8BTI9 Q62245 Q64729 P14404	under	0.898453	0.99999	0.0454545
mmu04520	Adherens junction	2	512	46	6029	0.003906	0.00763	Q7TPR4 Q62073	P60710 P57780 Q9JKF1 Q7TPR4 P26231 Q64727 P30999 Q02248 P09803 P60766 P39447 Q8BKX1 Q61301 Q9QZQ1 A2A8L5 P63085 Q9QUI0 Q63844 Q9D358 Q60751 P67871 P63001 Q60737 Q99NH2 P29351 P05480 P35821 Q8BH43 P60764 O54833 P15208 P32507 Q65CL1 Q64455 Q8BUN5 Q91YD9 Q91VS8 Q8R007 P70451 P97471 B2RWS6 P70424 Q62073 P28828 Q9JKF6 Q64729	under	0.911954	0.99999	0.0434783
mmu04012	ErbB signaling pathway	2	512	47	6029	0.003906	0.007796	Q6PHZ2 Q61337	Q6PHZ2 Q8CIN4 Q64010 P31938 P63085 Q9JLN9 Q63844 P47941 Q923T9 P32883 Q61411 Q60876 Q60631 P05480 Q63932 Q8BTW9 Q99M51 P28652 P47809 P04627 O55033 Q8BSK8 Q8CIH5 Q9WV60 P46414 Q61337 P34152 Q99N57 P26450 Q9Z1M4 Q9WTU6 P31750 P22682 Q91Y86 P42232 Q3ULB5 Q62077 P98083 Q61526 Q8CE90 Q3TTA7 P70424 Q61521 P20444 P42337 Q8BTI9 Q62245	under	0.918056	0.99999	0.0425532
mmu03008	Ribosome biogenesis in eukaryotes	2	512	49	6029	0.003906	0.008127	Q3U821 O35130	Q9D6Z1 Q6DFW4 Q6P5F9 P62827 P35550 Q8C0D5 Q9ESX5 O08784 Q8K224 P67871 Q9DBR1 Q60737 Q9DBY8 Q99JX7 O55135 Q8CI11 Q99L48 Q9D0T1 Q9D8S4 Q5SSI6 P70122 O54833 Q640M1 Q3UMC0 Q6ZQL4 Q8BU03 Q9CRB2 Q99ME9 Q9CQS5 Q9CY66 Q9D1C9 Q8R5K4 Q8C4J7 Q8R2N2 Q921Y2 Q8BHB4 Q3U821 Q8BW10 Q6PGG6 Q8VCY6 Q8R1F9 Q810V0 Q8C7V3 Q8VCP8 Q3UM18 O35130 Q99LH1 Q8CGC6 Q9CR08	under	0.929087	0.99999	0.0408163
mmu04611	Platelet activation	2	512	54	6029	0.003906	0.008957	Q62469 Q8R5A3	P60710 P26039 Q8K0E8 P70227 E9PV24 Q3THE2 P09055 P70336 P70302 P63087 P62141 P62137 Q99JI6 P70335 P62835 Q9DC51 P63085 Q9QUI0 P08752 Q8VCM7 Q63844 Q9Z329 Q6R0H7 P70460 P05132 O09044 Q9DBR7 O70404 P11881 P47713 P27601 P05480 Q9Z1B7 P51432 Q62074 P21279 P25911 P68181 B2RSH2 Q8CIH5 Q61210 Q91YM2 P26450 Q62469 P47811 P31750 O08911 Q8R5A3 P11087 Q01149 Q8BWG9 Q9QUG9 P42337 Q8BTI9	under	0.950845	0.99999	0.037037
mmu04152	AMPK signaling pathway	2	512	58	6029	0.003906	0.00962	Q925E7 Q62073	P58252 P19096 Q8BH04 P12382 Q9WUA3 Q76MZ3 Q91V41 P61027 P55258 P46638 P53994 P70372 Q6P1F6 Q9JLN9 P47857 P63330 P62715 Q5SWU9 P70265 P97742 Q60751 O54950 Q06138 Q5EG47 Q7TNP2 Q925E7 Q9Z1E4 Q9DB16 Q60876 Q6ZWR4 Q08857 Q99J39 Q8BRK8 Q921J2 P15208 Q01147 Q60949 Q9D1F4 Q8BSK8 Q9WVH4 Q60996 O08796 P26450 Q9Z1M4 P31750 P81122 Q9R078 Q6PD03 P13516 P01325 Q61151 P25322 P35569 Q62073 Q9Z2A0 P42337 Q8BTI9 …	under	0.963505	0.99999	0.0344828
mmu04062	Chemokine signaling pathway	2	512	60	6029	0.003906	0.009952	Q61337 P51670	P60766 P70336 P62874 Q64010 P31938 Q99JI6 P70335 P62835 Q9DC51 P63085 P62880 Q9QUI0 P08752 Q63844 P47941 P05132 P25799 P32883 Q8VI36 P63001 Q61411 Q99NH2 Q60631 P05480 Q9DAS9 P51432 P21279 P28867 O88522 P60764 P25911 O88351 P68181 B2RSH2 Q9WVH4 Q8CIH5 Q9WV60 Q61337 P34152 Q60992 Q99N57 P14234 P26450 P31750 P42232 Q04207 Q62077 Q9QVP9 P42227 Q80SZ7 P98083 Q61140 Q99MK8 O35188 P51670 Q9QUG9 P42337 …	under	0.968598	0.99999	0.0333333
mmu04723	Retrograde endocannabinoid signaling	2	512	63	6029	0.003906	0.010449	Q9CR21 Q9CPU2	Q91VD9 P70227 P62874 Q91YT0 Q9D6J6 Q91WD5 Q9DCT2 Q9ERS2 Q9DC51 P63085 P62880 P52503 Q62425 Q99LC3 P08752 Q9DC69 Q63844 Q9Z329 O09111 P05132 Q9Z1P6 Q8R2Y0 Q9CXZ1 Q9CQJ8 Q9CQ54 Q9CPP6 Q9DCS9 Q4FZG9 Q9CQ75 P11881 Q9Z1B7 Q9CR61 Q9DAS9 Q9CQC7 Q9DC70 P51432 Q9CQH3 Q9CQZ5 Q7TMF3 P21279 Q8K3J1 Q9D6J5 P68181 Q3UIU2 B2RSH2 Q9CR21 Q9DCJ5 Q99LY9 P03911 Q9WTU6 P47811 Q9CQZ6 Q8BK30 O08914 Q91Y86 P03893 Q9CQ91 …	under	0.974976	0.99999	0.031746
mmu04932	Non-alcoholic fatty liver disease	2	512	94	6029	0.003906	0.015591	Q9CR21 Q9CPU2	Q9CZ13 Q9DB77 Q91VD9 Q6ZWX6 Q8K2B3 P60766 P12787 Q9CQA3 Q9D0M3 P19783 P62897 Q07813 Q91YT0 Q9CR68 Q9D6J6 Q91WD5 Q9DCT2 Q9ERS2 Q8R1I1 P52503 P70677 P56391 Q62425 P00405 Q99LC3 Q9DC69 O09111 P99028 Q9Z1P6 O54950 Q5EG47 Q9CXZ1 P25799 Q9CQJ8 P63001 Q9CQ54 Q9CPP6 O89110 Q9DCS9 P48771 Q4FZG9 Q9CQ75 Q9CR61 Q9CQC7 Q9DC70 Q9CQH3 Q9CQZ5 Q7TMF3 P70444 Q8BRK8 P17665 Q8K3J1 Q9D6J5 O88351 P15208 Q9CQ69 Q3UIU2 …	under	0.997802	0.99999	0.0212766
mmu00603	Glycosphingolipid biosynthesis - globo and isoglobo series	1	512	4	6029	0.001953	0.000663	P29416	Q9QWR8 P20060 P29416 P54751	over	0.298883	0.99999	0.25
mmu04061	Viral protein interaction with cytokine and cytokine receptor	1	512	4	6029	0.001953	0.000663	P51670	O35188 Q9QZM4 P51670 P08505	over	0.298883	0.99999	0.25
mmu00120	Primary bile acid biosynthesis	1	512	5	6029	0.001953	0.000829	Q9QXD1	P51660 P32020 O09174 Q9JKJ9 Q9QXD1	over	0.358463	0.99999	0.2
mmu04977	Vitamin digestion and absorption	1	512	5	6029	0.001953	0.000829	O88968	O35379 Q8K0B2 Q8CIF4 O88968 Q00623	over	0.358463	0.99999	0.2
mmu00740	Riboflavin metabolism	1	512	6	6029	0.001953	0.000995	P06802	Q9D358 Q923D2 P06802 Q8R123 P24638 Q8CFV9	over	0.41299	0.99999	0.166667
mmu00563	Glycosylphosphatidylinositol (GPI)-anchor biosynthesis	1	512	7	6029	0.001953	0.001161	Q9WTK3	Q6PD26 Q3UUQ7 Q9CXY9 Q9WTK3 Q8BXQ2 Q9JJQ0 Q5SX19	over	0.46289	0.99999	0.142857
mmu00730	Thiamine metabolism	1	512	7	6029	0.001953	0.001161	Q9R0Y5	Q9WTP6 Q9Z1J3 Q9D358 Q9WUR9 Q8JZL3 Q9R0Y5 Q9R0M5	over	0.46289	0.99999	0.142857
mmu00910	Nitrogen metabolism	1	512	7	6029	0.001953	0.001161	Q9D6N1	P26443 P15105 Q8VHB5 Q9QZA0 Q8CI85 Q9D6N1 P00920	over	0.46289	0.99999	0.142857
mmu03460	Fanconi anemia pathway	1	512	7	6029	0.001953	0.001161	Q61493	Q8VEE4 Q9QUG2 Q9CQ71 Q9Z321 Q61493 Q69ZT1 Q8BH57	over	0.46289	0.99999	0.142857
mmu05340	Primary immunodeficiency	1	512	7	6029	0.001953	0.001161	Q9QUN3	P36371 P21958 O88522 Q9JL61 P03958 Q9QUN3 Q8BWG9	over	0.46289	0.99999	0.142857
mmu05321	Inflammatory bowel disease	1	512	8	6029	0.001953	0.001327	Q99JB6	P25799 Q8BUN5 P52633 Q04207 P42227 Q99JB6 P08505 P42228	over	0.508556	0.99999	0.125
mmu00340	Histidine metabolism	1	512	10	6029	0.001953	0.001659	Q9DBF1	P47738 P47739 Q9D1A2 Q9JLJ2 P47740 Q8R3P0 Q80VQ0 Q9DBF1 Q64133 Q80UY1	over	0.588589	0.99999	0.1
mmu04392	Hippo signaling pathway - multiple species	1	512	10	6029	0.001953	0.001659	Q80UQ2	Q8BPB0 Q9JI10 P46938 Q9QXD8 Q9JMK2 P46662 Q91XC0 P70210 Q8BYR2 Q80UQ2	over	0.588589	0.99999	0.1
mmu00790	Folate biosynthesis	1	512	11	6029	0.001953	0.001825	P45377	P48758 P45376 Q8BVI4 Q8BUV3 P45377 P21300 Q5RKZ7 P00375 Q9CZL5 Q9Z0L8 Q9R1Z7	over	0.623585	0.99999	0.0909091
mmu04080	Neuroactive ligand-receptor interaction	1	512	11	6029	0.001953	0.001825	Q9WVA8	P01027 Q99NH2 O08677 Q2MKA5 P06684 Q80T41 Q68ED2 Q03391 Q9WVA8 Q04573 P50637	over	0.623585	0.99999	0.0909091
mmu05143	African trypanosomiasis	1	512	11	6029	0.001953	0.001825	P13597	Q8C1A5 P02088 P13597 P51432 O08677 P21279 P02089 P22366 Q00623 P08505 P20444	over	0.623585	0.99999	0.0909091
mmu04913	Ovarian steroidogenesis	1	512	12	6029	0.001953	0.00199	O88736	Q9QYR9 Q6R0H7 P05132 Q60751 O88736 P47713 P15208 P68181 O35469 Q64429 P01325 Q05769	under	0.65561	0.99999	0.0833333
mmu02010	ABC transporters	1	512	13	6029	0.001953	0.002156	Q8K448	P55096 Q9CXJ4 Q61102 O35379 P36371 P21958 Q8R420 Q9JI39 Q9DC29 Q8K448 O89016 P21447 Q8R4P9	under	0.684915	0.99999	0.0769231
mmu04710	Circadian rhythm	1	512	13	6029	0.001953	0.002156	P62878	Q9WTX5 Q9WTX6 O54950 Q5EG47 Q8BRK8 Q9DC28 Q01147 Q9JMK2 Q9R078 O08785 P62878 Q99PV5 Q5SRY7	under	0.684915	0.99999	0.0769231
mmu04966	Collecting duct acid secretion	1	512	13	6029	0.001953	0.002156	P63082	P50516 P62814 P50518 Q9Z1G4 P57746 P51863 Q9D1K2 Q9Z1G3 Q9WVL3 Q9CR51 P00920 P63082 P15920	under	0.684915	0.99999	0.0769231
mmu00062	Fatty acid elongation	1	512	14	6029	0.001953	0.002322	Q8BH95	Q8BMS1 Q8BWT1 Q9DCS3 Q99JY0 Q8BH95 Q61425 O70503 O88531 Q9CY27 Q9QYR9 Q8K2C9 Q91V12 Q9D3B1 Q8BHI7	under	0.711731	0.99999	0.0714286
mmu05030	Cocaine addiction	1	512	14	6029	0.001953	0.002322	O54828	Q9DC51 P08752 Q6R0H7 P05132 P25799 P49615 Q64133 Q01147 P68181 B2RSH2 Q04207 P16951 Q03391 O54828	under	0.711731	0.99999	0.0714286
mmu05032	Morphine addiction	1	512	14	6029	0.001953	0.002322	P70453	P62874 Q9DC51 P62880 P08752 Q6R0H7 P05132 Q9DAS9 P68181 B2RSH2 Q80SZ7 Q99MK8 Q80T41 P20444 P70453	under	0.711731	0.99999	0.0714286
mmu00650	Butanoate metabolism	1	512	15	6029	0.001953	0.002488	Q8BH95	Q8BMS1 Q8QZT1 Q9D0K2 Q8BH95 Q61425 Q07417 Q8CAY6 P38060 Q9D2R0 Q80XN0 Q8BWF0 Q91YP0 Q8JZK9 Q91VA0 Q9DBM2	under	0.736268	0.99999	0.0666667
mmu03020	RNA polymerase	1	512	15	6029	0.001953	0.002488	Q78WZ7	P52432 Q8CFI7 Q923G2 P97760 P08775 Q80UW8 P62876 Q9D483 P60898 Q78WZ7 O35134 P62488 Q8K202 P97304 P70700	under	0.736268	0.99999	0.0666667
mmu00260	Glycine, serine and threonine metabolism	1	512	16	6029	0.001953	0.002654	Q9DBF1	Q9DBJ1 Q9CZN7 Q61753 Q99K85 O08749 O88986 Q91WK5 P50431 Q91Z53 Q99LS3 Q9DBF1 Q64133 Q8VCN5 Q8BJ64 P15327 O70423	under	0.758721	0.99999	0.0625
mmu03410	Base excision repair	1	512	16	6029	0.001953	0.002654	Q9QXE2	P63158 P28352 P17918 Q8K409 Q9JKP7 E9PYK3 Q3ULW8 P37913 P52431 Q6P5C5 Q60596 Q9QXE2 O35654 Q99P21 O88554 P56581	under	0.758721	0.99999	0.0625
mmu05219	Bladder cancer	1	512	16	6029	0.001953	0.002654	P02340	P09803 P31938 P63085 Q63844 P32883 Q61411 P05480 Q63932 P04627 Q99N57 P30285 P02340 P25322 P70424 Q8C050 Q00731	under	0.758721	0.99999	0.0625
mmu05216	Thyroid cancer	1	512	18	6029	0.001953	0.002986	P02340	F6ZDS4 Q02248 P09803 P21107 Q07813 D3YZP9 P31938 P63085 Q63844 P32883 Q61411 Q63932 O08734 Q9QUG2 P02340 P28700 P25322 Q99J79	under	0.798064	0.99999	0.0555556
mmu00030	Pentose phosphate pathway	1	512	19	6029	0.001953	0.003151	P05063	P05064 P40142 P06745 Q9DCD0 Q93092 P12382 P05063 Q9WUA3 Q9D0F9 Q00612 Q9CQ60 Q7TSV4 P47857 P47968 Q9CS42 Q9D7G0 Q8VEE0 Q8CFX1 Q91YP3	under	0.815264	0.99999	0.0526316
mmu00052	Galactose metabolism	1	512	19	6029	0.001953	0.003151	P45377	P17710 P12382 Q9WUA3 Q9D0F9 O08528 Q91ZJ5 Q8R059 P45376 Q7TSV4 P47857 P45377 P23780 Q8K157 Q9R0N0 P70699 P21300 Q91W97 P15535 Q03249	under	0.815264	0.99999	0.0526316
mmu04136	Autophagy - other	1	512	19	6029	0.001953	0.003151	P60521	Q6PF93 Q9JLN9 P63330 P62715 Q61249 O88597 Q8C0J2 Q9CPX6 Q9DCJ1 Q9CQY1 Q80XK6 Q8VD65 Q9D906 Q99J83 Q80W47 P60521 Q9DCD6 Q8R3R8 Q8C9S8	under	0.815264	0.99999	0.0526316
mmu00250	Alanine, aspartate and glutamate metabolism	1	512	20	6029	0.001953	0.003317	P28650	P26443 P05202 P46664 Q8CHT0 D3Z7P3 P47856 B2RQC6 P15105 P54822 Q9JHW2 Q91YI0 P05201 Q61024 Q8C0M9 Q8R3P0 Q8BWF0 P28650 P16460 Q8BGT5 Q8QZR5	under	0.831002	0.99999	0.05
mmu00630	Glyoxylate and dicarboxylate metabolism	1	512	21	6029	0.001953	0.003483	P08249	P08249 Q99KI0 Q9CZU6 Q9CZN7 P14152 Q8QZT1 P24270 O08749 Q91ZA3 P28271 Q99MN9 Q91WK5 Q8CAY6 P16332 P15105 P50431 Q91Z53 Q8CHP8 Q99NB1 Q9D1I5 Q9QXG4	under	0.845402	0.99999	0.047619
mmu04976	Bile secretion	1	512	21	6029	0.001953	0.003483	Q6ZQM8	Q8VDN2 Q6PIE5 Q9D379 Q64435 Q6ZQM8 P14094 Q6R0H7 Q61165 P05132 P55088 O88343 P13808 P68181 P00920 Q8BLF1 P97370 P17809 P28700 Q91YY5 P21447 Q80X89	under	0.845402	0.99999	0.047619
mmu05416	Viral myocarditis	1	512	21	6029	0.001953	0.003483	P13597	P19137 P60710 Q6NZJ6 P62897 Q62448 P01899 P01901 P70677 Q80XI3 P97792 P63001 O89110 P49817 P13597 P70444 P60764 Q62165 P11531 P06339 P25322 Q60675	under	0.845402	0.99999	0.047619
mmu04911	Insulin secretion	1	512	22	6029	0.001953	0.003649	Q6PHZ2	Q8VDN2 Q6PIE5 P70227 Q6PHZ2 P14094 Q6R0H7 P05132 Q923T9 P63044 P21278 P51432 P21279 P28652 Q01147 P68181 Q7TN37 P97370 P17809 P16951 P01325 P20444 Q9QYX7	under	0.858577	0.99999	0.0454545
mmu00330	Arginine and proline metabolism	1	512	23	6029	0.001953	0.003815	Q9DBF1	P47738 P30275 P05202 P29758 Q61176 Q60716 Q9CPY7 Q8CHT0 Q9D1A2 Q922Q4 Q9Z110 Q9JLJ2 Q60715 P05201 P47740 Q922W5 Q9WU79 Q64674 Q9DCC4 Q9DBF1 Q64133 P97355 Q99K82	under	0.870631	0.99999	0.0434783
mmu05414	Dilated cardiomyopathy	1	512	23	6029	0.001953	0.003815	Q62469	P19137 P60710 P68033 P48678 O55143 A2A863 Q6IRU2 P21107 P09055 Q61739 P58771 P58774 Q62470 Q6R0H7 P05132 O08579 P68181 Q62165 Q62469 P11531 P43406 O70309 Q60675	under	0.870631	0.99999	0.0434783
mmu00020	Citrate cycle (TCA cycle)	1	512	24	6029	0.001953	0.003981	P08249	P08249 Q99KI0 Q9CZU6 O88844 P14152 Q8BH04 Q91V92 Q9D051 P97807 P54071 Q9Z2I8 Q60597 Q9D6R2 Q8K2B3 Q8BMF4 Q9Z2I9 O08749 Q9D2G2 Q9CQA3 P35486 P28271 P70404 Q9WUM5 Q9CZB0	under	0.881659	0.99999	0.0416667
mmu05410	Hypertrophic cardiomyopathy	1	512	25	6029	0.001953	0.004147	Q62469	P19137 P60710 P68033 P48678 O55143 A2A863 Q6IRU2 P21107 P09055 Q61739 P58771 P58774 Q62470 O54950 Q5EG47 O08579 Q8BRK8 Q62165 Q62469 P11531 P43406 Q9R078 P08505 O70309 Q60675	under	0.891749	0.99999	0.04
mmu05412	Arrhythmogenic right ventricular cardiomyopathy	1	512	25	6029	0.001953	0.004147	Q62469	P19137 P60710 P48678 E9Q557 O55143 P26231 A2A863 Q02248 Q02257 P09055 Q61739 Q9JI91 Q61301 O55111 P55292 Q62470 O08579 P23242 Q62165 Q65CL1 Q62469 P11531 P43406 O70309 Q60675	under	0.891749	0.99999	0.04
mmu00640	Propanoate metabolism	1	512	27	6029	0.001953	0.004478	Q8BH95	P06151 Q8BMS1 P16125 Q9Z2I8 Q8QZT1 Q9Z2I9 O08749 Q8BH95 Q91ZA3 Q9EQ20 Q99MN9 Q07417 Q8CAY6 Q9WUM5 P16332 Q5SWU9 P53395 Q8QZS1 Q9D9V3 Q9R0H0 Q99J39 Q99NB1 Q9D1I5 Q9QXG4 Q9EPL9 Q9DBM2 Q6P3A8	under	0.909426	0.99999	0.037037
mmu04721	Synaptic vesicle cycle	1	512	27	6029	0.001953	0.004478	P63082	Q68FD5 P50516 P62814 P17426 P46460 P39054 Q9DBG3 P17427 Q8BVE3 P50518 Q9Z1G4 P57746 P51863 Q6IRU5 Q9D1K2 Q9DB05 P84091 P63044 Q9Z1G3 P62743 Q9CR51 P63082 Q64704 O08599 P15920 P28571 Q9Z1N9	under	0.909426	0.99999	0.037037
mmu04972	Pancreatic secretion	1	512	27	6029	0.001953	0.004478	Q64277	Q8VDN2 Q6PIE5 O55143 P55012 P70227 G5E829 P55258 P14094 P35276 Q99JI6 P62835 Q9QUI0 Q9Z329 Q6R0H7 Q61165 P63001 O88343 P11881 P51432 P21279 P13808 Q99P58 P00920 P97370 P97414 Q64277 P20444	under	0.909426	0.99999	0.037037
mmu04612	Antigen processing and presentation	1	512	28	6029	0.001953	0.004644	P06797	P11499 P20029 P07901 P63017 P27773 P14211 Q61696 P17156 P16627 P35564 P97371 P10605 P01899 P01901 P97372 P06797 P61290 O89017 P36371 P21958 P01887 Q01147 Q9R233 P06339 Q9JL61 P23708 P63139 P70353	under	0.917152	0.99999	0.0357143
mmu05221	Acute myeloid leukemia	1	512	29	6029	0.001953	0.00481	Q61337	Q02257 P31938 P63085 Q9JLN9 Q63844 P25799 Q60953 P32883 Q61411 Q60876 Q60631 Q63932 O88522 O88351 P04627 Q8BSK8 P10810 Q61337 Q99N57 P26450 Q9Z1M4 P31750 P42232 Q04207 P42227 P25322 P42337 Q8BTI9 Q62245	under	0.924221	0.99999	0.0344828
mmu04664	Fc epsilon RI signaling pathway	1	512	31	6029	0.001953	0.005142	P70236	P31938 P63085 Q63844 P32883 P63001 Q61411 P70236 Q60631 P47713 Q63932 Q9Z1B7 O09110 P60764 P25911 P47809 Q8CIH5 Q60992 Q99N57 P26450 Q9WTU6 P47811 P31750 Q91Y86 Q62077 O08911 Q8CE90 P20444 Q9Z2A0 P42337 Q8BTI9 Q62245	under	0.936603	0.99999	0.0322581
mmu04725	Cholinergic synapse	1	512	31	6029	0.001953	0.005142	Q6PHZ2	P70227 Q6PHZ2 P62874 P31938 Q9DC51 P63085 P62880 P08752 Q63844 Q9Z329 P05132 Q923T9 P32883 Q61411 P11881 Q9DAS9 P21278 P51432 P21279 P28652 Q01147 P68181 B2RSH2 P26450 P31750 P97414 Q80SZ7 Q9JK45 P20444 P42337 Q8BTI9	under	0.936603	0.99999	0.0322581
mmu05134	Legionellosis	1	512	31	6029	0.001953	0.005142	Q9EPB4	P63038 Q01853 P63017 P10126 Q61696 P17156 P16627 P62821 Q9D1G1 O08547 Q9D8N0 P62897 P01027 Q9EPB4 P70677 Q9CQC9 P25799 O89110 P59017 Q64735 Q69ZS7 O55003 Q9WTK5 P10810 P97864 P22366 Q04207 P29452 P38532 O88879 P08505	under	0.936603	0.99999	0.0322581
mmu04512	ECM-receptor interaction	1	512	32	6029	0.001953	0.005308	Q62469	P02469 P19137 Q05793 Q61001 A2A863 Q61292 P09055 Q61739 P11276 Q61087 P15379 Q62470 Q61789 P08122 O35988 Q61735 Q08857 P02463 Q62165 P18828 Q62469 P43406 Q04857 Q80T14 P11087 Q01149 Q9R0G6 O70309 Q60675 Q9R0B6 Q80YX1 P29788	under	0.942015	0.99999	0.03125
mmu04270	Vascular smooth muscle contraction	1	512	33	6029	0.001953	0.005474	P0DP27	Q8VDD5 Q6URW6 P70227 Q60605 Q61879 P70336 P63087 P62141 P62137 P31938 P70335 P63085 Q9QUI0 P0DP27 Q63844 Q9Z329 Q6R0H7 P05132 Q9DBR7 P11881 P47713 P27601 Q63932 P21278 P51432 P21279 P28867 P04627 P68181 Q61210 Q99N57 P20444 Q3UMT1	under	0.946965	0.99999	0.030303
mmu05230	Central carbon metabolism in cancer	1	512	37	6029	0.001953	0.006137	P02340	P52480 P06151 Q9DBJ1 O88844 P17710 P12382 Q9WUA3 Q00612 P16125 Q9D051 P54071 O08528 P35486 D3Z7P3 Q9Z127 P31938 P63085 Q9JLN9 P47857 Q63844 P32883 Q61411 Q63932 Q8BFP9 Q8VCL2 Q91W97 O08586 Q99N57 P26450 P31750 P02340 Q8BZA9 P57787 P17809 P70424 P42337 Q8BTI9	under	0.962892	0.99999	0.027027
mmu05142	Chagas disease	1	512	39	6029	0.001953	0.006469	Q925E7	P14211 Q76MZ3 P01027 Q6P1F6 Q9DC51 P63085 P63330 P62715 P08752 Q63844 Q6R0H7 P25799 Q7TNP2 Q925E7 O89110 Q61160 Q6ZWR4 Q9Z1B7 P21278 P51432 O08677 P21279 O88522 O88351 P47809 B2RSH2 P30677 P26450 Q9WTU6 P47811 P31750 P22366 Q91Y86 Q04207 O08911 P08505 P42337 Q8BTI9 Q64729	under	0.968963	0.99999	0.025641
mmu04211	Longevity regulating pathway	1	512	40	6029	0.001953	0.006635	P02340	P24270 Q07813 P63073 P09671 Q9JLN9 P05132 Q60751 O54950 Q5EG47 P25799 P32883 Q61411 Q60876 Q8BRK8 Q921J2 P15208 Q01147 P68181 Q9D1F4 Q8BSK8 Q9WVH4 Q8K3H0 P26450 Q9Z1M4 P31750 P81122 P02340 Q04207 Q9R078 Q99J83 P16951 Q8BMB3 P01325 Q5DW34 Q9Z148 P35569 P42337 Q8BTI9 Q9ESK9 Q923E4	under	0.971616	0.99999	0.025
mmu04072	Phospholipase D signaling pathway	1	512	45	6029	0.001953	0.007464	O88673	P39054 P62071 P31938 P10833 P63085 Q9QUI0 Q9JLN9 Q63844 Q6R0H7 P62331 P32883 P63321 Q61411 Q9JIW9 Q60631 P47713 P63034 P27601 Q63932 P51432 P35235 Q921J2 P15208 Q9D517 Q8CIH5 Q9QX11 Q99N57 P26450 Q9D1E8 P31750 Q80UP3 O88673 Q62077 Q9QVP9 Q8CI19 P98083 Q9JIA7 P01325 Q68ED2 P20444 Q9DAX2 P42337 Q8BTI9 Q8K4X7 Q62245	under	0.981847	0.99999	0.0222222
mmu04931	Insulin resistance	1	512	51	6029	0.001953	0.008459	Q9ET01	Q8BH04 Q8CI94 P47856 P63087 P62141 P62137 P18653 A2A8L5 P18654 Q9WUB3 Q9JLN9 Q9WUT3 P97742 O54950 Q5EG47 P25799 Q9EQQ9 Q9Z1E4 Q9ET01 P35821 Q08857 Q8CGY8 Q8BRK8 P35235 P28867 O88351 P15208 Q01147 O88561 Q91VE0 O08586 Q8BSK8 Q9WV60 Q60714 P58389 P26450 Q9Z1M4 Q9WTU6 P31750 P81122 Q91Y86 Q04207 Q9R078 P42227 P17809 P01325 P08505 P35569 Q9Z2A0 P42337 Q8BTI9	under	0.989389	0.99999	0.0196078
mmu04935	Growth hormone synthesis, secretion and action	1	512	53	6029	0.001953	0.008791	P70236	P70227 Q64010 P31938 Q9DC51 P63085 Q9JLN9 P08752 Q63844 Q9Z329 Q6R0H7 P47941 P05132 P32883 Q61411 P70236 P09450 Q60631 P11881 Q63932 Q9Z1B7 P21278 P51432 O09110 P47878 P21279 Q01147 P47809 P68181 B2RSH2 Q8CIH5 Q9WV60 P34152 Q99N57 P26450 Q9WTU6 P47811 P31750 P81122 Q91Y86 P42232 Q62077 O08911 P42227 P98083 P16951 Q61140 Q8C0T9 B2RWS6 P35569 P20444 P42337 Q8BTI9 Q62245	under	0.991129	0.99999	0.0188679
mmu05017	Spinocerebellar ataxia	1	512	83	6029	0.001953	0.013767	Q920A7	Q60932 O55143 P51881 Q6PF93 P62334 P46471 O88685 P14685 Q8BG32 P70227 P48962 Q60931 Q60930 P62196 P99026 P62192 Q3TXS7 Q9D6Z1 Q8VDM4 P58281 Q9D8W5 Q9R1P4 Q9Z2U0 Q9QUM9 P54775 P49722 P62897 O35226 P26516 Q8JZQ2 Q9WVJ2 Q99JI4 O09061 O70435 Q9R1P0 Q9Z2U1 O35593 O55234 Q7TQH0 Q9JLN9 Q3UMR5 Q9Z329 Q99KR7 P70195 Q9R1P1 Q60692 Q9CX56 O70305 O88597 Q80U78 Q9CVD2 Q9R1P3 P11881 Q9CR00 P51432 P62915 Q80U58 …	under	0.9994	0.99999	0.0120482
mmu03040	Spliceosome	1	512	113	6029	0.001953	0.018743	Q62241	P63017 Q61696 P17156 P61979 Q8BG05 P16627 Q62093 Q9D0E1 Q8VEK3 Q6P4T2 Q62376 Q9Z204 P49312 Q99PV0 P60335 Q6PDM2 Q9Z315 Q91VM5 Q9JIX8 Q9D554 O35286 O08810 Q8K4Z5 Q9WV02 O08583 Q9R1C7 P56959 Q9Z1N5 Q91VC3 Q9CWZ3 Q921M3 Q91YR7 P57784 Q99KP6 P62307 Q3UEB3 B2RY56 Q8CCF0 Q6A068 P26369 Q3TWW8 O35326 Q8CGF7 Q569Z5 Q9D287 Q923D5 Q9QZH3 P62309 Q9D868 Q62189 Q6NV83 Q3TIX9 P27048 P59708 Q8BL97 Q4FK66 Q62241 …	under	0.99996	0.99999	0.00884956
